# Supplementary material for: Transposable elements reveal a stem cell-specific class of long noncoding RNAs
Source: Genome Biol. 2012 Nov 26;13(11):R107. doi: 10.1186/gb-2012-13-11-r107 (PMC3580499; doi:10.1186/gb-2012-13-11-r107)
Supplement: Additional file 2 — TE content of lincRNAs. Excel table describing TE content of lincRNAs and statistical analysis. [file gb-2012-13-11-r107-S2.XLSX]

## Sheet: linc_enrichment.csv.txt
Repeat	Family	Bp_covered	Freq	Genome_freq	Fold_change	P-value	Q-value
HERVP71A-int	LTR/ERV1	1291	8.1e-05	9.79e-05	0.83	0.455	0.485
MER4E	LTR/ERV1	2646	0.000166	0.00012	1.38	0.212	0.385
*	RC?/Helitron?	46	2.89e-06	2.3e-05	0.13	0.112	0.272
HERVE-int	LTR/ERV1	36687	0.0023	0.000184	12.49	4.12e-34	3.58e-32
LTR27	LTR/ERV1	0	0	1.95e-05	0	0.206	0.379
L1MEg	LINE/L1	13194	0.000828	0.00199	0.42	5.88e-05	0.000598
LTR60	LTR/ERV1	0	0	2.89e-06	0	0.374	0.462
LTR108d_Mam	LTR/ERVL	0	0	7.98e-06	0	0.254	0.407
X3_LINE	LINE/RTE-BovB	159	9.97e-06	2.6e-05	0.38	0.123	0.286
Ricksha_c	DNA/MuDR	280	1.76e-05	1.22e-05	1.44	0.4	0.47
*	LTR	5096	0.00032	0.000254	1.26	0.202	0.378
Ricksha	DNA/MULE-MuDR	0	0	3.43e-05	0	0.269	0.418
LTR*	LTR/Gypsy	6766	0.000424	0.000411	1.03	0.426	0.476
MER2	DNA/TcMar-Tigger	7936	0.000498	0.00074	0.67	0.0196	0.0824
MER101-int	LTR/ERV1	5233	0.000328	0.00019	1.72	0.125	0.287
AluYa8	SINE/Alu	0	0	1.51e-05	0	0.105	0.266
*	LTR/Gypsy	17558	0.0011	0.00105	1.05	0.388	0.465
Eulor11	DNA	0	0	4.15e-06	0	0.25	0.407
LTR7*	LTR/ERV1	55144	0.00346	0.000514	6.73	3.04e-133	1.14e-130
THE1A	LTR/ERVL-MaLR	7206	0.000452	0.000476	0.95	0.479	0.499
MLT2B2	LTR/ERVL	7125	0.000447	0.000241	1.85	0.00553	0.0322
Helitron1Na_Mam	RC/Helitron	874	5.48e-05	2.87e-05	1.91	0.138	0.305
LTR31	LTR/ERV1	1591	9.98e-05	3.49e-05	2.86	0.0238	0.0953
MER101B	LTR/ERV1	818	5.13e-05	2.62e-05	1.96	0.167	0.341
Charlie12	DNA/hAT-Charlie	0	0	2.73e-06	0	0.42	0.475
LTR5B	LTR/ERVK	1530	9.6e-05	0.000119	0.8	0.499	0.512
Charlie10b	DNA/hAT-Charlie	0	0	1.52e-05	0	0.0979	0.253
SVA_B	Other	6279	0.000394	0.000197	2	0.0385	0.138
LTR12B	LTR/ERV1	1025	6.43e-05	0.000107	0.6	0.451	0.483
MER92C	LTR/ERV1	760	4.77e-05	1.3e-05	3.68	0.0226	0.0933
MLT1K	LTR/ERVL-MaLR	36282	0.00228	0.00143	1.6	1.37e-05	0.000157
LTR52-int	LTR/ERVL	0	0	4.69e-05	0	0.215	0.387
LTR14A	LTR/ERVK	625	3.92e-05	1.51e-05	2.6	0.0654	0.198
L1ME4b	LINE/L1	24556	0.00154	0.00195	0.79	0.041	0.145
MLT1A1	LTR/ERVL-MaLR	15181	0.000952	0.000692	1.38	0.0185	0.0794
LTR24C	LTR/ERV1	617	3.87e-05	4.26e-05	0.91	0.458	0.486
LTR37-int	LTR/ERV1	1698	0.000107	0.000171	0.62	0.25	0.407
*	RC/Helitron	4119	0.000258	0.000136	1.9	0.00686	0.038
LTR84b	LTR/ERVL	2198	0.000138	0.000105	1.32	0.307	0.437
L1MD	LINE/L1	8666	0.000544	0.000956	0.57	0.0211	0.0877
L1PA15	LINE/L1	12426	0.000779	0.00279	0.28	5.68e-05	0.000588
AluYg6	SINE/Alu	240	1.51e-05	5.66e-05	0.27	0.0764	0.22
MER94	DNA/hAT-Blackjack	1900	0.000119	0.000177	0.67	0.0258	0.102
LTR19C	LTR/ERV1	193	1.21e-05	2.14e-05	0.56	0.386	0.467
MER5B	DNA/hAT-Charlie	11899	0.000746	0.00102	0.73	0.00258	0.017
HERV1_LTRb	LTR/ERV1	355	2.23e-05	1.61e-06	13.81	4.98e-12	1.17e-10
MER58B	DNA/hAT-Charlie	4370	0.000274	0.00049	0.56	0.0123	0.0591
MER67C	LTR/ERV1	908	5.7e-05	0.000183	0.31	0.0511	0.169
MER75A	DNA/PiggyBac	52	3.26e-06	2.34e-06	1.4	0.398	0.47
MER84-int	LTR/ERV1	0	0	3.22e-05	0	0.313	0.438
LTR105_Mam	LTR/ERVL	644	4.04e-05	6.12e-05	0.66	0.276	0.417
*	DNA/hAT-Tip100	55708	0.00349	0.00296	1.18	0.0579	0.184
L2	LINE/L2	68908	0.00432	0.00541	0.8	0.000721	0.00585
UCON12A	Unknown	0	0	1.35e-06	0	0.34	0.449
MER92B	LTR/ERV1	1971	0.000124	8.89e-05	1.39	0.251	0.406
LTR60B	LTR/ERV1	0	0	3.39e-05	0	0.134	0.302
MER5A	DNA/hAT-Charlie	21324	0.00134	0.00154	0.87	0.0453	0.157
MER5A1	DNA/hAT-Charlie	11425	0.000717	0.000699	1.02	0.441	0.478
L1MA6	LINE/L1	7055	0.000443	0.00115	0.39	0.0108	0.0536
AluJo	SINE/Alu	77638	0.00487	0.00582	0.84	0.0227	0.093
MER110-int	LTR/ERV1	18	1.13e-06	6.49e-05	0.02	0.138	0.306
MER113B	DNA/hAT-Charlie	451	2.83e-05	3.12e-05	0.91	0.449	0.482
LTR44	LTR/ERV1	18	1.13e-06	2.37e-05	0.05	0.16	0.335
UCON14	DNA?	0	0	3.76e-06	0	0.232	0.396
L2c	LINE/L2	124415	0.0078	0.00985	0.79	1.76e-05	0.000199
LTR19B	LTR/ERV1	1127	7.07e-05	4.23e-05	1.67	0.0937	0.249
AluSx4	SINE/Alu	6096	0.000382	0.000551	0.69	0.0473	0.16
*	DNA/hAT-Charlie	203134	0.0127	0.0164	0.78	5.43e-11	1.16e-09
hAT-N1_Mam	DNA/hAT?	1118	7.01e-05	3.27e-05	2.14	0.0628	0.194
LTR86B2	LTR/ERVL	19	1.19e-06	2.27e-05	0.05	0.119	0.282
MER9a1	LTR/ERVK	4616	0.00029	5.79e-05	5	5.38e-10	1.05e-08
AmnSINE1	SINE/Deu	1435	9e-05	9.89e-05	0.91	0.336	0.446
MamGyp-int	LTR/Gypsy	343	2.15e-05	3.76e-05	0.57	0.335	0.446
LTR4	LTR/ERV1	115	7.21e-06	1.66e-05	0.43	0.317	0.438
MamRep1894	DNA/hAT	535	3.36e-05	2.33e-05	1.44	0.212	0.384
L1ME2	LINE/L1	19077	0.0012	0.00196	0.61	0.00943	0.0488
MER68-int	LTR/ERVL	677	4.25e-05	5.38e-05	0.79	0.5	0.512
LTR22B2	LTR/ERVK	193	1.21e-05	4.91e-06	2.47	0.27	0.42
LTR35	LTR/ERV1	144	9.03e-06	1.25e-05	0.72	0.471	0.494
MER31B	LTR/ERV1	2038	0.000128	0.00016	0.8	0.305	0.436
Charlie11	DNA/hAT-Charlie	0	0	1.41e-05	0	0.287	0.425
MER97a	DNA/hAT-Tip100	128	8.03e-06	3.6e-05	0.22	0.175	0.353
MER58D	DNA/hAT-Charlie	601	3.77e-05	5.28e-05	0.71	0.269	0.418
MER68	LTR/ERVL	2538	0.000159	0.000193	0.82	0.419	0.475
L1MEf	LINE/L1	26633	0.00167	0.00201	0.83	0.146	0.318
Tigger20a	DNA/TcMar-Tigger	2316	0.000145	0.000108	1.35	0.232	0.395
AluSz6	SINE/Alu	40000	0.00251	0.00424	0.59	1.41e-08	2.31e-07
LTR58	LTR/ERV1	179	1.12e-05	9.49e-06	1.18	0.45	0.483
Ricksha_b	DNA/MULE-MuDR	0	0	2.22e-05	0	0.206	0.379
MER41G	LTR/ERV1	626	3.93e-05	1.52e-05	2.58	0.11	0.27
LTR16A1	LTR/ERVL	5617	0.000352	0.000255	1.38	0.0495	0.166
Tigger13a	DNA/TcMar-Tigger	2373	0.000149	0.000304	0.49	0.0419	0.147
MER34C	LTR/ERV1	376	2.36e-05	1.47e-05	1.61	0.33	0.445
MLT1F1	LTR/ERVL-MaLR	15418	0.000967	0.000345	2.8	2.43e-14	7.43e-13
HERV16-int	LTR/ERVL	5514	0.000346	0.000277	1.25	0.364	0.453
LOR1a	LTR/ERV1	1985	0.000125	0.000106	1.17	0.401	0.47
Charlie25	DNA/hAT-Charlie	704	4.42e-05	0.000139	0.32	0.112	0.271
*	*	6672391	0.419	0.499	0.84	8.39e-91	1.89e-88
HERVL66-int	LTR/ERVL	5150	0.000323	2.85e-05	11.33	9.82e-13	2.52e-11
Kanga1d	DNA/TcMar-Tc2	835	5.24e-05	4.43e-05	1.18	0.298	0.43
Charlie23a	DNA/hAT-Charlie	892	5.59e-05	8.47e-05	0.66	0.158	0.333
L1MB1	LINE/L1	6472	0.000406	0.00114	0.36	0.00352	0.0222
LTR54B	LTR/ERV1	928	5.82e-05	8.49e-05	0.69	0.288	0.425
*	DNA/hAT?	4268	0.000268	0.000143	1.87	0.0139	0.0648
MER57A-int	LTR/ERV1	6553	0.000411	0.000325	1.26	0.278	0.419
Charlie26a	DNA/hAT-Charlie	199	1.25e-05	2.82e-05	0.44	0.222	0.391
LTR91	LTR/ERVL	272	1.71e-05	1.62e-05	1.05	0.46	0.486
MER117	DNA/hAT-Charlie	2243	0.000141	0.000202	0.7	0.0727	0.213
UCON9	Unknown	0	0	3.05e-06	0	0.317	0.438
LTR49	LTR/ERV1	1314	8.24e-05	0.000163	0.51	0.164	0.34
MLT1A0	LTR/ERVL-MaLR	35081	0.0022	0.00201	1.09	0.192	0.368
LTR10B	LTR/ERV1	575	3.61e-05	1.13e-05	3.18	0.0368	0.133
MLT1J-int	LTR/ERVL-MaLR	2786	0.000175	0.000152	1.15	0.349	0.451
THE1C-int	LTR/ERVL-MaLR	7808	0.00049	0.000698	0.7	0.118	0.281
LTR54	LTR/ERV1	1770	0.000111	0.0001	1.11	0.398	0.47
HERV1_LTRc	LTR/ERV1	241	1.51e-05	5.05e-06	2.99	0.204	0.377
MamRep137	DNA/TcMar?	321	2.01e-05	1.21e-05	1.67	0.334	0.446
*	LINE/L1?	65	4.08e-06	2.3e-06	1.77	0.345	0.454
*	SINE/MIR	451044	0.0283	0.0297	0.95	0.0205	0.0861
LTR16E1	LTR/ERVL	3806	0.000239	0.000228	1.05	0.464	0.489
LTR70	LTR/ERV1	2766	0.000173	3.1e-05	5.6	3.63e-06	4.41e-05
Mam_R4	LINE/Dong-R4	328	2.06e-05	4.21e-05	0.49	0.198	0.372
MER30B	DNA/hAT-Charlie	127	7.97e-06	1.14e-05	0.7	0.418	0.476
L1ME5	LINE/L1	4369	0.000274	0.000359	0.76	0.192	0.368
LTR102_Mam	LTR/ERVL	1014	6.36e-05	5.83e-05	1.09	0.48	0.5
*	LINE/L2	467417	0.0293	0.0367	0.8	6.29e-17	2.37e-15
MIR	SINE/MIR	133688	0.00839	0.00962	0.87	2.91e-05	0.000313
MamGypLTR3a	LTR/Gypsy	1978	0.000124	0.000107	1.16	0.384	0.466
MLT1F-int	LTR/ERVL-MaLR	302	1.89e-05	6.85e-05	0.28	0.164	0.34
Eulor2C	DNA?	0	0	1.59e-06	0	0.303	0.435
AluSx3	SINE/Alu	26155	0.00164	0.0029	0.57	1.42e-06	1.83e-05
L1M8	LINE/L1	509	3.19e-05	0.00023	0.14	0.0165	0.0732
L1PA6	LINE/L1	8260	0.000518	0.00393	0.13	1.15e-06	1.51e-05
LTR1D1	LTR/ERV1	1684	0.000106	7.29e-05	1.45	0.291	0.427
MER134	DNA?	53	3.32e-06	3.04e-06	1.09	0.491	0.506
L1M3de	LINE/L1	77	4.83e-06	0.000102	0.05	0.126	0.288
AluSc8	SINE/Alu	26000	0.00163	0.00217	0.75	0.00734	0.0402
L1MEh	LINE/L1	4793	0.000301	0.000314	0.96	0.424	0.475
L1MA7	LINE/L1	12499	0.000784	0.00143	0.55	0.0156	0.0701
*	DNA/Merlin	0	0	6.23e-06	0	0.355	0.451
L1MA5	LINE/L1	4929	0.000309	0.000994	0.31	0.0127	0.0608
LTR1B1	LTR/ERV1	1589	9.97e-05	3.78e-05	2.63	0.0607	0.19
Arthur1A	DNA/hAT-Tip100	1094	6.86e-05	5.51e-05	1.24	0.276	0.417
LTR68	LTR/ERV1	408	2.56e-05	3.56e-05	0.72	0.358	0.452
MamGypLTR1a	LTR/Gypsy	1743	0.000109	8.67e-05	1.26	0.305	0.437
AluJr4	SINE/Alu	18600	0.00117	0.0015	0.78	0.0187	0.08
Tigger16a	DNA/TcMar-Tigger	1917	0.00012	0.000108	1.11	0.371	0.459
LTR12D	LTR/ERV1	10695	0.000671	0.000144	4.67	2.32e-13	6.55e-12
MST-int	LTR/ERVL-MaLR	2722	0.000171	4.76e-05	3.59	0.004	0.0243
MER61F	LTR/ERV1	1786	0.000112	2.4e-05	4.66	0.000839	0.00657
MER135	DNA	196	1.23e-05	2.86e-05	0.43	0.11	0.271
MER61D	LTR/ERV1	598	3.75e-05	3.4e-05	1.1	0.51	0.518
LTR2	LTR/ERV1	9102	0.000571	0.000124	4.61	1.29e-21	6.62e-20
LTR78B	LTR/ERV1	3247	0.000204	0.000258	0.79	0.168	0.343
L1M4	LINE/L1	26447	0.00166	0.00296	0.56	0.00422	0.0253
MER47C	DNA/TcMar-Tigger	584	3.66e-05	2.07e-05	1.77	0.0546	0.177
L1M5	LINE/L1	70089	0.0044	0.00543	0.81	0.0121	0.0586
AluSg4	SINE/Alu	7326	0.00046	0.000737	0.62	0.0128	0.0611
*	DNA	959	6.02e-05	0.000104	0.58	0.096	0.251
HERVK-int	LTR/ERVK	9799	0.000615	0.00017	3.61	0.00391	0.0241
UCON4	Unknown	0	0	5.96e-06	0	0.223	0.391
*	LTR/ERVL-MaLR	793718	0.0498	0.0394	1.26	1.54e-17	6.2e-16
MamGypLTR2b	LTR/Gypsy	889	5.58e-05	5.58e-05	1	0.562	0.563
MER96B	DNA/hAT	27	1.69e-06	4.48e-06	0.38	0.394	0.469
MSTB1	LTR/ERVL-MaLR	7520	0.000472	0.000519	0.91	0.351	0.45
L1MA10	LINE/L1	2390	0.00015	0.000608	0.25	0.00786	0.0425
MER74A	LTR/ERVL	5294	0.000332	0.000203	1.63	0.013	0.0616
LTR14	LTR/ERVK	589	3.69e-05	1.63e-05	2.26	0.199	0.372
Eulor12	DNA?	0	0	2.26e-06	0	0.297	0.431
Eulor2A	DNA?	0	0	3.43e-06	0	0.289	0.426
LTR2752	LTR/ERV1	2151	0.000135	7.44e-05	1.81	0.232	0.396
MER96B	DNA/hAT-Tip100	2271	0.000142	0.000111	1.28	0.154	0.326
*	DNA/TcMar	0	0	1.17e-05	0	0.156	0.33
PrimLTR79	LTR/ERV1	607	3.81e-05	1.19e-05	3.2	0.0328	0.122
Ricksha_0	DNA/MULE-MuDR	2974	0.000187	5.78e-05	3.23	0.00258	0.017
HAL1	LINE/L1	23569	0.00148	0.00286	0.52	8e-06	9.41e-05
MER119	DNA/hAT-Charlie	1131	7.09e-05	0.00011	0.65	0.21	0.384
LTR*	LTR	2768	0.000174	0.000141	1.23	0.271	0.42
L1PA7	LINE/L1	20393	0.00128	0.00692	0.18	2.2e-11	4.78e-10
LTR32	LTR/ERVL	2263	0.000142	0.000128	1.11	0.391	0.467
MER51A	LTR/ERV1	6728	0.000422	0.00014	3.02	3.22e-08	4.85e-07
L1MEc	LINE/L1	25926	0.00163	0.00317	0.51	0.00143	0.0104
X2_LINE	LINE/CR1	0	0	3.75e-06	0	0.297	0.431
AluYh9	SINE/Alu	0	0	9.9e-06	0	0.236	0.398
L1PA8A	LINE/L1	2922	0.000183	0.00112	0.16	0.00149	0.0105
MSTD-int	LTR/ERVL-MaLR	130	8.15e-06	0.000196	0.04	0.0262	0.103
LTR39	LTR/ERV1	3064	0.000192	0.000173	1.11	0.359	0.453
X7C_LINE	LINE/CR1	0	0	2.64e-05	0	0.0526	0.171
MER106A	DNA/hAT-Charlie	93	5.83e-06	4.75e-05	0.12	0.0514	0.169
LTR13_	LTR/ERVK	407	2.55e-05	1.39e-05	1.84	0.14	0.308
MER66D	LTR/ERV1	246	1.54e-05	2.54e-05	0.61	0.405	0.472
MER52-int	LTR/ERV1	2231	0.00014	0.000181	0.77	0.387	0.466
LTR7C	LTR/ERV1	9198	0.000577	4.39e-05	13.14	1.5e-66	1.88e-64
Eulor6E	DNA?	0	0	1.51e-06	0	0.362	0.452
MER11B	LTR/ERVK	4360	0.000273	0.000178	1.54	0.135	0.303
LTR1B	LTR/ERV1	3061	0.000192	7.34e-05	2.61	0.00366	0.023
THE1C	LTR/ERVL-MaLR	14615	0.000917	0.00114	0.8	0.0729	0.213
AluYc3	SINE/Alu	144	9.03e-06	4.98e-05	0.18	0.068	0.203
MER1B	DNA/hAT-Charlie	4082	0.000256	0.000547	0.47	0.00161	0.0112
MLT1H2-int	LTR/ERVL-MaLR	291	1.83e-05	5.09e-05	0.36	0.262	0.413
HERV30-int	LTR/ERV1	873	5.48e-05	4.56e-05	1.2	0.398	0.469
LTR33A_	LTR/ERVL	3124	0.000196	0.000158	1.24	0.31	0.438
LTR18B	LTR/ERVL	4037	0.000253	5.5e-05	4.61	6.78e-07	9e-06
L1P4a	LINE/L1	4929	0.000309	0.000224	1.38	0.315	0.438
MLT2C2	LTR/ERVL	2959	0.000186	0.000114	1.63	0.0651	0.198
L1MA5A	LINE/L1	929	5.83e-05	0.000632	0.09	0.00462	0.0275
HERVK22-int	LTR/ERVK	3583	0.000225	0.000199	1.13	0.348	0.452
MER68B	LTR/ERVL	1121	7.03e-05	5.12e-05	1.37	0.212	0.385
MER92A	LTR/ERV1	787	4.94e-05	1.39e-05	3.55	0.0252	0.1
MLT1H	LTR/ERVL-MaLR	27728	0.00174	0.000964	1.8	1.25e-08	2.11e-07
ORSL-2a	DNA/hAT-Tip100	456	2.86e-05	2.51e-05	1.14	0.41	0.475
MER4D0	LTR/ERV1	1601	0.0001	5.71e-05	1.76	0.152	0.325
FLAM_C	SINE/Alu	13988	0.000877	0.000987	0.89	0.227	0.393
LTR27C	LTR/ERV1	695	4.36e-05	3.74e-05	1.17	0.415	0.476
UCON24	Unknown	0	0	1.17e-06	0	0.322	0.44
Merlin1_HS	DNA/Merlin	0	0	6.23e-06	0	0.355	0.451
UCON26	Unknown	118	7.4e-06	1.04e-05	0.71	0.44	0.479
UCON28a	Unknown	0	0	8.55e-06	0	0.209	0.381
LTR42	LTR/ERVL	2298	0.000144	3.84e-05	3.75	4.58e-05	0.000483
LTR9C	LTR/ERV1	0	0	2.42e-05	0	0.194	0.369
MER21-int	LTR/ERVL	2824	0.000177	0.000194	0.91	0.55	0.552
LTR*	LTR/ERV	0	0	6.32e-07	0	0.418	0.477
LTR40c	LTR/ERVL	2445	0.000153	6.85e-05	2.24	0.0173	0.0753
MLT1A-int	LTR/ERVL-MaLR	593	3.72e-05	6.62e-05	0.56	0.287	0.425
LTR1C	LTR/ERV1	0	0	1.36e-05	0	0.275	0.418
MLT1E-int	LTR/ERVL-MaLR	0	0	2.19e-06	0	0.388	0.465
UCON29	DNA/PiggyBac?	299	1.88e-05	1.55e-05	1.21	0.364	0.453
MER57E2	LTR/ERV1	42	2.63e-06	7.31e-06	0.36	0.364	0.453
MER74B	LTR/ERVL	500	3.14e-05	0.000108	0.29	0.0752	0.218
MLT1E1A	LTR/ERVL-MaLR	6984	0.000438	0.000388	1.13	0.324	0.44
Charlie17a	DNA/hAT-Charlie	791	4.96e-05	6.03e-05	0.82	0.273	0.419
HERVL74-int	LTR/ERVL	1789	0.000112	8.94e-05	1.25	0.401	0.47
LTR36	LTR/ERV1	942	5.91e-05	6.48e-05	0.91	0.486	0.503
UCON15	Unknown	81	5.08e-06	2.41e-06	2.11	0.203	0.378
MLT2B1	LTR/ERVL	10490	0.000658	0.000476	1.38	0.0601	0.189
L1M7	LINE/L1	2753	0.000173	0.000405	0.43	0.0375	0.135
Ricksha_b	DNA/MuDR	0	0	3.14e-06	0	0.368	0.456
MER102a	DNA/hAT-Charlie	1712	0.000107	0.000175	0.61	0.0862	0.238
MER110	LTR/ERV1	917	5.75e-05	6.63e-05	0.87	0.403	0.471
Eulor3	DNA?	0	0	1.97e-06	0	0.311	0.437
HERV-Fc1_LTR3	LTR/ERV1	0	0	8.25e-07	0	0.41	0.475
L1P4d	LINE/L1	42	2.63e-06	4.86e-05	0.05	0.235	0.397
MER41A	LTR/ERV1	5535	0.000347	0.000341	1.02	0.389	0.465
*	DNA/TcMar-Mariner	23628	0.00148	0.000991	1.5	0.00195	0.0133
Harlequin-int	LTR/ERV1	25479	0.0016	0.000284	5.63	5.48e-11	1.14e-09
L1P3b	LINE/L1	136	8.53e-06	1.66e-05	0.51	0.361	0.453
MLT1I-int	LTR/ERVL-MaLR	2034	0.000128	0.000105	1.22	0.343	0.452
Tigger4	DNA/TcMar-Tigger	3193	0.0002	0.00027	0.74	0.295	0.431
MER66-int	LTR/ERV1	115	7.21e-06	0.000177	0.04	0.109	0.269
AluSx1	SINE/Alu	124464	0.00781	0.0113	0.69	7.8e-09	1.36e-07
MER77	LTR/ERVL	2927	0.000184	0.000172	1.07	0.338	0.448
MER6C	DNA/TcMar-Tigger	82	5.14e-06	7.66e-06	0.67	0.423	0.475
HAL1_SS	LINE/L1	0	0	6.01e-05	0	0.12	0.281
MER70B	LTR/ERVL	3456	0.000217	5.39e-05	4.02	2.18e-07	3.16e-06
MER54A	LTR/ERVL	2474	0.000155	0.000108	1.44	0.131	0.296
LTR80A	LTR/ERVL	76	4.77e-06	4.46e-05	0.11	0.118	0.281
Charlie20a	DNA/hAT-Charlie	1526	9.57e-05	7.37e-05	1.3	0.33	0.446
LTR24	LTR/ERV1	665	4.17e-05	3.26e-05	1.28	0.348	0.454
MER11D	LTR/ERVK	915	5.74e-05	6.77e-05	0.85	0.439	0.479
LTR1E	LTR/ERV1	670	4.2e-05	7.11e-05	0.59	0.257	0.41
MER130	Unknown	0	0	6.4e-06	0	0.245	0.404
MLT1E	LTR/ERVL-MaLR	1852	0.000116	9.45e-05	1.23	0.223	0.391
UCON1	Unknown	0	0	1.17e-06	0	0.334	0.447
L1MEb	LINE/L1	786	4.93e-05	0.00022	0.22	0.0459	0.158
MER9B	LTR/ERVK	1023	6.42e-05	5.98e-06	10.72	5.54e-07	7.54e-06
AluYa5	SINE/Alu	1924	0.000121	0.000403	0.3	0.000209	0.00195
Tigger16b	DNA/TcMar-Tigger	1071	6.72e-05	6.16e-05	1.09	0.403	0.471
MamRep434	DNA/TcMar-Tigger	1637	0.000103	0.000128	0.8	0.273	0.419
L1ME3Cz	LINE/L1	12542	0.000787	0.00127	0.62	0.0109	0.0537
LTR72B	LTR/ERV1	153	9.6e-06	1.85e-05	0.52	0.325	0.44
Tigger2b	DNA/TcMar-Tigger	0	0	6.06e-06	0	0.232	0.396
MER132	DNA/TcMar-Pogo	0	0	1.42e-06	0	0.28	0.419
AluYc	SINE/Alu	5071	0.000318	0.000424	0.75	0.0818	0.231
L1PA12	LINE/L1	13992	0.000878	0.000525	1.67	0.0616	0.191
AluSc	SINE/Alu	42142	0.00264	0.00342	0.77	0.00149	0.0105
LTR82B	LTR/ERVL	1779	0.000112	0.000117	0.95	0.439	0.479
HERV35I-int	LTR/ERV1	1701	0.000107	0.00013	0.82	0.452	0.483
*	DNA/PiggyBac?	299	1.88e-05	1.55e-05	1.21	0.364	0.452
MSTB-int	LTR/ERVL-MaLR	0	0	0.00029	0	0.0101	0.0516
LTR11	LTR/ERV	0	0	6.32e-07	0	0.418	0.477
L1M2	LINE/L1	17801	0.00112	0.00179	0.62	0.0504	0.167
L1ME3C	LINE/L1	2355	0.000148	0.000394	0.38	0.0233	0.0941
LTR52	LTR/ERVL	1826	0.000115	9.96e-05	1.15	0.324	0.441
LTR86B1	LTR/ERVL	313	1.96e-05	2.4e-05	0.82	0.375	0.462
Charlie4	DNA/hAT-Charlie	0	0	8.24e-06	0	0.231	0.396
Zaphod2	DNA/hAT-Tip100	1327	8.32e-05	5.11e-05	1.63	0.273	0.42
Looper	DNA/PiggyBac	1321	8.29e-05	6.35e-05	1.3	0.313	0.438
MLT1J1	LTR/ERVL-MaLR	12846	0.000806	0.000363	2.22	5.7e-10	1.09e-08
*	LINE/L1	1452689	0.0911	0.185	0.49	6.65e-137	3.75e-134
FAM	SINE/Alu	4263	0.000267	0.000264	1.01	0.417	0.476
MER44D	DNA/TcMar-Tigger	1473	9.24e-05	8.07e-05	1.14	0.388	0.466
LTR2C	LTR/ERV1	6293	0.000395	3.11e-05	12.71	1.18e-34	1.11e-32
MERX	DNA/TcMar-Tigger	41	2.57e-06	2.67e-05	0.1	0.132	0.299
LTR1F	LTR/ERV1	90	5.65e-06	2.92e-05	0.19	0.234	0.396
LTR62	LTR/ERVL	1503	9.43e-05	4.68e-05	2.01	0.0338	0.123
MamRep137	DNA/TcMar-Tigger	1537	9.64e-05	0.00015	0.64	0.0888	0.241
MIR3	SINE/MIR	62607	0.00393	0.0036	1.09	0.0287	0.11
MER67B	LTR/ERV1	1295	8.12e-05	5.8e-05	1.4	0.184	0.362
MER34-int	LTR/ERV1	404	2.53e-05	5.89e-05	0.43	0.358	0.452
LTR34	LTR/ERV1	755	4.74e-05	3.5e-05	1.35	0.308	0.438
HERVL18-int	LTR/ERVL	14399	0.000903	0.000142	6.36	4.69e-09	8.27e-08
L1M4a2	LINE/L1	2328	0.000146	0.000313	0.47	0.106	0.266
MER83C	LTR/ERV1	0	0	1.58e-05	0	0.188	0.363
SVA_F	Other	1087	6.82e-05	0.000275	0.25	0.0717	0.213
LTR21B	LTR/ERV1	974	6.11e-05	4.74e-06	12.89	2.66e-13	7.33e-12
LTR*	LTR/ERV1?	1196	7.5e-05	8.37e-05	0.9	0.381	0.467
L1ME3A	LINE/L1	35843	0.00225	0.00208	1.08	0.325	0.44
LTR8A	LTR/ERV1	7026	0.000441	0.00023	1.92	0.0107	0.0537
MLT1A	LTR/ERVL-MaLR	17184	0.00108	0.000867	1.24	0.0577	0.184
LTR26B	LTR/ERV1	0	0	1.48e-05	0	0.227	0.393
LTR*	LTR/ERVL?	2610	0.000164	0.000202	0.81	0.274	0.419
MER83A-int	LTR/ERV1	1156	7.25e-05	2.18e-05	3.32	0.065	0.199
X5A_LINE	LINE/CR1	0	0	5.37e-06	0	0.215	0.387
MER83B	LTR/ERV1	123	7.71e-06	1.29e-05	0.6	0.412	0.475
*	LTR/ERVL?	2610	0.000164	0.000202	0.81	0.274	0.418
MER5C1	DNA/hAT-Charlie	551	3.46e-05	3.4e-05	1.02	0.45	0.483
LTR13A	LTR/ERVK	6079	0.000381	5.23e-05	7.29	9.24e-17	3.26e-15
MER41D	LTR/ERV1	910	5.71e-05	4.97e-05	1.15	0.349	0.451
Eulor6A	DNA?	0	0	1.4e-06	0	0.358	0.453
MLT2E	LTR/ERVL	163	1.02e-05	3.26e-05	0.31	0.196	0.372
LTR10G	LTR/ERV1	0	0	1.71e-05	0	0.168	0.343
MLT1E1A-int	LTR/ERVL-MaLR	0	0	1.51e-05	0	0.254	0.407
MLT1B-int	LTR/ERVL-MaLR	1087	6.82e-05	7.44e-05	0.92	0.512	0.52
LTR18A	LTR/ERVL	1658	0.000104	2.16e-05	4.81	0.000851	0.00663
AluYk4	SINE/Alu	2780	0.000174	0.000186	0.94	0.44	0.478
MER91A	DNA/hAT-Tip100	2587	0.000162	0.000157	1.03	0.444	0.48
MER123	DNA	0	0	2.3e-06	0	0.36	0.454
L1MB5	LINE/L1	18641	0.00117	0.0014	0.84	0.32	0.439
LTR82A	LTR/ERVL	1518	9.52e-05	0.000118	0.81	0.312	0.438
LOR1b	LTR/ERV1	3799	0.000238	0.000131	1.82	0.0173	0.0753
Tigger3d	DNA/TcMar-Tigger	83	5.21e-06	2.7e-05	0.19	0.0937	0.248
Tigger9b	DNA/TcMar-Tigger	106	6.65e-06	8e-05	0.08	0.0523	0.171
Ricksha_a	DNA/MuDR	0	0	8.43e-07	0	0.433	0.479
L1M3b	LINE/L1	2376	0.000149	0.000144	1.04	0.463	0.489
PRIMA41-int	LTR/ERV1	6762	0.000424	0.00012	3.53	0.00118	0.00885
AluY	SINE/Alu	118481	0.00743	0.0123	0.61	1.62e-25	9.62e-24
Cheshire_Mars_	DNA/hAT-Charlie	0	0	6.84e-07	0	0.458	0.486
LTR43-int	LTR/ERV1	106	6.65e-06	2.89e-05	0.23	0.351	0.449
MER52A	LTR/ERV1	11015	0.000691	0.000583	1.18	0.257	0.41
UCON23	DNA/hAT?	0	0	1.32e-06	0	0.335	0.446
L1M6B	LINE/L1	479	3e-05	4.73e-05	0.64	0.36	0.453
AluSg	SINE/Alu	45511	0.00285	0.00426	0.67	1.43e-05	0.000163
MER34D	LTR/ERV1	243	1.52e-05	3.07e-05	0.5	0.274	0.418
L1ME1	LINE/L1	73442	0.00461	0.00529	0.87	0.151	0.324
Tigger2a	DNA/TcMar-Tigger	6182	0.000388	0.000356	1.09	0.387	0.466
LTR22E	LTR/ERVK	406	2.55e-05	1.77e-05	1.44	0.348	0.453
L1MB3	LINE/L1	30348	0.0019	0.00241	0.79	0.0944	0.25
LTR*	LTR/ERV1	368325	0.0231	0.0105	2.2	1.06e-76	1.5e-74
L5	LINE/RTE-X	543	3.41e-05	5.41e-05	0.63	0.228	0.394
MLT1F	LTR/ERVL-MaLR	21343	0.00134	0.000487	2.75	1.05e-12	2.65e-11
MARNA	DNA/TcMar-Mariner	2924	0.000183	0.00021	0.87	0.251	0.406
HUERS-P1-int	LTR/ERV1	7216	0.000453	0.000156	2.9	0.00282	0.0182
MER70C	LTR/ERVL	328	2.06e-05	3.41e-05	0.6	0.252	0.406
Charlie18a	DNA/hAT-Charlie	2205	0.000138	0.000144	0.96	0.471	0.493
LTR21C	LTR/ERVL	658	4.13e-05	3.37e-06	12.23	5.84e-05	0.0006
Tigger1	DNA/TcMar-Tigger	28428	0.00178	0.00324	0.55	0.00026	0.00238
MER113A	DNA/hAT-Charlie	1117	7.01e-05	8.85e-05	0.79	0.315	0.438
L1ME3B	LINE/L1	10214	0.000641	0.00102	0.63	0.0405	0.144
LOR1-int	LTR/ERV1	10364	0.00065	0.000256	2.54	0.0053	0.031
MER121	DNA/TcMar?	961	6.03e-05	6.07e-05	0.99	0.434	0.478
MER54B	LTR/ERVL	1125	7.06e-05	6.04e-05	1.17	0.392	0.467
LTR16D	LTR/ERVL	3055	0.000192	9.31e-05	2.06	0.0139	0.0646
MamRep488	DNA/hAT-Tip100	204	1.28e-05	2.17e-05	0.59	0.217	0.389
MLT1-int	LTR/ERVL-MaLR	1701	0.000107	2.18e-05	4.9	0.000183	0.00172
MADE1	DNA/TcMar-Mariner	1434	8.99e-05	0.00017	0.53	0.0023	0.0155
LTR65	LTR/ERV1	1887	0.000118	4.39e-05	2.69	0.00852	0.045
MER48	LTR/ERV1	1519	9.53e-05	2.45e-05	3.89	0.000412	0.0036
MLT1E2-int	LTR/ERVL-MaLR	483	3.03e-05	2.14e-05	1.41	0.35	0.45
MER61*	LTR/ERV1	12973	0.000814	0.000276	2.95	3.63e-12	8.73e-11
MamRep4096	DNA/hAT?	1728	0.000108	7.41e-05	1.46	0.14	0.308
Tigger12c	DNA/TcMar-Tigger	387	2.43e-05	5.39e-05	0.45	0.12	0.281
Arthur1C	DNA/hAT-Tip100	462	2.9e-05	3.64e-05	0.8	0.306	0.436
Helitron1Nb_Mam	RC/Helitron	630	3.95e-05	2.95e-05	1.34	0.292	0.428
MamRep564	Unknown	1358	8.52e-05	3.96e-05	2.15	0.00209	0.0142
MER92D	LTR/ERV1	705	4.42e-05	1.74e-05	2.54	0.106	0.265
LTR8	LTR/ERV1	16236	0.00102	0.000525	1.94	2.36e-05	0.000259
MER21C	LTR/ERVL	11254	0.000706	0.000817	0.86	0.246	0.404
AluYk12	SINE/Alu	0	0	1.37e-05	0	0.147	0.318
MER34B-int	LTR/ERV1	434	2.72e-05	7.61e-05	0.36	0.221	0.39
MER63D	DNA/hAT-Blackjack	1395	8.75e-05	9.76e-05	0.9	0.424	0.475
MLT1H1-int	LTR/ERVL-MaLR	1057	6.63e-05	6.14e-05	1.08	0.5	0.512
Tigger3b	DNA/TcMar-Tigger	5912	0.000371	0.00111	0.33	0.000801	0.00637
X6A_LINE	LINE/CR1	324	2.03e-05	1.05e-05	1.94	0.203	0.378
AluYf5	SINE/Alu	0	0	1.84e-05	0	0.137	0.306
Charlie10a	DNA/hAT-Charlie	382	2.4e-05	1.71e-05	1.4	0.315	0.439
MER6	DNA/TcMar-Tigger	1975	0.000124	0.000129	0.96	0.414	0.476
MLT1N2-int	LTR/ERVL-MaLR	0	0	6.74e-06	0	0.342	0.45
MER65D	LTR/ERV1	1385	8.69e-05	4.18e-05	2.08	0.0602	0.189
HERV1_LTRe	LTR/ERV1	408	2.56e-05	3.63e-06	7.06	0.00646	0.0366
L1MC5a	LINE/L1	21373	0.00134	0.00175	0.77	0.0569	0.183
LTR45B	LTR/ERV1	1130	7.09e-05	4.96e-05	1.43	0.201	0.376
LTR1C1	LTR/ERV1	1743	0.000109	1.37e-05	7.99	6.88e-05	0.000694
LTR104_Mam	LTR/Gypsy	2106	0.000132	0.000144	0.92	0.429	0.477
Tigger17	DNA/TcMar-Tigger	209	1.31e-05	9.41e-06	1.39	0.509	0.518
MER90	LTR/ERV1	1406	8.82e-05	7.85e-05	1.12	0.381	0.466
LTR75B	LTR/ERVL	578	3.63e-05	2.19e-05	1.66	0.165	0.339
MER11A	LTR/ERVK	7749	0.000486	0.000312	1.56	0.106	0.265
AluSg7	SINE/Alu	9600	0.000602	0.00081	0.74	0.0735	0.214
PABL_B-int	LTR/ERV1	6709	0.000421	6.58e-05	6.39	4.03e-07	5.55e-06
MER90a	LTR/ERV1	2101	0.000132	0.000141	0.93	0.413	0.475
HERV4_I-int	LTR/ERV1	9146	0.000574	8.52e-05	6.73	1.27e-09	2.35e-08
Eulor6C	DNA?	0	0	9.52e-07	0	0.396	0.469
LTR16D1	LTR/ERVL	156	9.78e-06	2.12e-05	0.46	0.277	0.419
MLT1C-int	LTR/ERVL-MaLR	972	6.1e-05	7.32e-05	0.83	0.397	0.469
MER4A1_	LTR/ERV1	745	4.67e-05	6.58e-05	0.71	0.385	0.466
MER50	LTR/ERV1	11228	0.000704	0.000385	1.83	0.00622	0.0357
LTR71A	LTR/ERV1	409	2.57e-05	2.25e-05	1.14	0.492	0.507
L3	LINE/CR1	45702	0.00287	0.00321	0.89	0.102	0.26
L1MB2	LINE/L1	9609	0.000603	0.00128	0.47	0.00866	0.045
LTR72	LTR/ERV1	981	6.15e-05	1.91e-05	3.22	0.0114	0.0564
LTR88c	LTR/Gypsy?	762	4.78e-05	5.72e-05	0.83	0.322	0.44
LTR86A2	LTR/ERVL	998	6.26e-05	2.54e-05	2.46	0.0317	0.119
Tigger15a	DNA/TcMar-Tigger	3261	0.000205	0.000328	0.62	0.0297	0.113
THE1D	LTR/ERVL-MaLR	15029	0.000943	0.00142	0.67	0.00809	0.0435
LTR37A	LTR/ERV1	4339	0.000272	0.000153	1.77	0.0229	0.0932
MER52D	LTR/ERV1	1990	0.000125	0.000208	0.6	0.198	0.372
MamRep605	LTR?	3408	0.000214	0.000302	0.71	0.0968	0.252
LTR107_Mam	LTR	513	3.22e-05	3.12e-05	1.03	0.495	0.509
Eulor1	DNA	0	0	4.6e-06	0	0.281	0.418
MamRep1161	DNA/TcMar	0	0	1.5e-06	0	0.356	0.451
MLT1E2	LTR/ERVL-MaLR	8536	0.000535	0.000518	1.03	0.456	0.485
MER110A	LTR/ERV1	1367	8.57e-05	5.77e-05	1.49	0.22	0.391
LTR19-int	LTR/ERV1	638	4e-05	5.53e-05	0.72	0.503	0.514
MER51B	LTR/ERV1	3443	0.000216	7.49e-05	2.88	0.000113	0.00109
LTR15	LTR/ERV1	2344	0.000147	3.51e-05	4.19	3.35e-07	4.67e-06
L1MEa	LINE/L1	548	3.44e-05	4.83e-05	0.71	0.349	0.451
LTR38	LTR/ERV1	1074	6.74e-05	3.2e-05	2.1	0.0826	0.232
MLT1G	LTR/ERVL-MaLR	7759	0.000487	0.000311	1.57	0.0148	0.067
MER124	DNA?	814	5.11e-05	4.31e-05	1.18	0.42	0.475
Tigger5	DNA/TcMar-Tigger	64	4.01e-06	5.23e-05	0.08	0.0967	0.252
MSTA1-int	LTR/ERVL-MaLR	0	0	6.13e-06	0	0.348	0.453
*	LTR?	3698	0.000232	0.000426	0.54	0.00949	0.0489
MLT1H1	LTR/ERVL-MaLR	15383	0.000965	0.000396	2.44	2.07e-11	4.58e-10
Charlie15a	DNA/hAT-Charlie	2140	0.000134	0.000146	0.92	0.387	0.466
MamGypLTR1b	LTR/Gypsy	1336	8.38e-05	8.92e-05	0.94	0.457	0.485
Eulor7	DNA?	0	0	4.74e-07	0	0.414	0.476
L1MEg2	LINE/L1	70	4.39e-06	8.73e-05	0.05	0.0858	0.237
UCON8	Unknown	269	1.69e-05	5.34e-06	3.16	0.0802	0.227
HERV-Fc1-int	LTR/ERV1	4213	0.000264	8.92e-06	29.62	7.68e-11	1.58e-09
MER87B	LTR/ERV1	914	5.73e-05	2.37e-05	2.41	0.0484	0.164
MER67A	LTR/ERV1	562	3.53e-05	4.27e-05	0.83	0.375	0.462
LTR22C0	LTR/ERVK	0	0	1.78e-05	0	0.215	0.388
*	LINE/RTE-BovB	159	9.97e-06	2.6e-05	0.38	0.123	0.286
L2b	LINE/L2	100827	0.00632	0.00644	0.98	0.418	0.476
MLT1H2	LTR/ERVL-MaLR	9119	0.000572	0.000353	1.62	0.00105	0.00799
LTR33B	LTR/ERVL	5206	0.000327	0.000123	2.66	1.43e-07	2.1e-06
L1MDb	LINE/L1	2454	0.000154	0.000167	0.92	0.479	0.499
L1ME3G	LINE/L1	22937	0.00144	0.00149	0.96	0.544	0.547
Arthur1B	DNA/hAT-Tip100	5418	0.00034	0.00021	1.62	0.139	0.309
LTR76	LTR/ERV1	1095	6.87e-05	3.26e-05	2.11	0.107	0.266
HERV17-int	LTR/ERV1	6204	0.000389	0.000305	1.28	0.412	0.475
L1PA2	LINE/L1	13756	0.000863	0.00337	0.26	3.93e-05	0.000419
UCON7	DNA?	139	8.72e-06	6.3e-06	1.38	0.323	0.44
HERV1_LTRd	LTR/ERV1	0	0	2.35e-06	0	0.387	0.465
UCON20	Unknown	377	2.36e-05	3.32e-06	7.13	0.0117	0.057
ERVL-int	LTR/ERVL	362	2.27e-05	0.000161	0.14	0.0889	0.241
MER103C	DNA/hAT-Charlie	4229	0.000265	0.000485	0.55	0.000745	0.00601
*	DNA/MuDR	280	1.76e-05	3.26e-05	0.54	0.32	0.439
LTR13	LTR/ERVK	10303	0.000646	0.000138	4.69	6.54e-12	1.51e-10
Kanga1c	DNA/TcMar-Tc2	741	4.65e-05	5.43e-05	0.86	0.406	0.472
L1ME4a	LINE/L1	32452	0.00204	0.00276	0.74	0.00114	0.00866
L1MC3	LINE/L1	27077	0.0017	0.00251	0.68	0.0462	0.158
Arthur1	DNA/hAT-Tip100	7546	0.000473	0.000266	1.78	0.0282	0.109
Kanga2_a	DNA/TcMar-Tc2	706	4.43e-05	0.000145	0.31	0.0552	0.178
HERVL32-int	LTR/ERVL	0	0	2.5e-05	0	0.309	0.438
LTR12F	LTR/ERV1	5231	0.000328	8.8e-05	3.73	2.92e-06	3.7e-05
HERVKC4-int	LTR/ERVK	481	3.02e-05	2.48e-05	1.22	0.511	0.519
MER125	DNA	120	7.53e-06	5.84e-06	1.29	0.331	0.445
MER4A1	LTR/ERV1	6454	0.000405	0.000278	1.46	0.0272	0.106
Tigger4a	DNA/TcMar-Tigger	1377	8.64e-05	0.000226	0.38	0.00562	0.0325
MER89	LTR/ERV1	1937	0.000121	0.000149	0.81	0.339	0.449
LTR28C	LTR/ERV1	40	2.51e-06	7.81e-05	0.03	0.111	0.27
MamGypLTR1d	LTR/Gypsy	1883	0.000118	4.93e-05	2.4	0.0165	0.0733
LTR106_Mam	LTR	1227	7.7e-05	5.68e-05	1.35	0.226	0.392
HERV1_I-int	LTR/ERV1	232	1.46e-05	3.86e-05	0.38	0.396	0.469
MLT1C	LTR/ERVL-MaLR	65471	0.00411	0.00214	1.92	1.33e-22	7.13e-21
Charlie3	DNA/hAT-Charlie	299	1.88e-05	9.99e-05	0.19	0.189	0.364
Tigger1a_Art	DNA/TcMar-Tigger	55	3.45e-06	1.75e-05	0.2	0.225	0.393
Ricksha_a	DNA/MULE-MuDR	468	2.94e-05	7.3e-06	4.02	0.105	0.266
LTR83	LTR/ERVL	1330	8.34e-05	6.31e-05	1.32	0.377	0.463
MER57B1	LTR/ERV1	1079	6.77e-05	0.000107	0.63	0.237	0.397
*	DNA/MULE-MuDR	6596	0.000414	0.000214	1.93	0.0103	0.0522
LTR56	LTR/ERV1	369	2.31e-05	9.38e-05	0.25	0.0747	0.217
MER65B	LTR/ERV1	0	0	1.56e-05	0	0.185	0.363
MER45B	DNA/hAT-Tip100	2710	0.00017	0.000169	1.01	0.544	0.547
L1P5	LINE/L1	0	0	4.03e-05	0	0.113	0.273
MamGypLTR3	LTR/Gypsy	879	5.51e-05	5.22e-05	1.06	0.439	0.48
MER5C	DNA/hAT-Charlie	1450	9.09e-05	8.74e-05	1.04	0.503	0.514
MER104	DNA/TcMar-Tc2	1064	6.67e-05	0.000107	0.62	0.0723	0.214
Tigger12	DNA/TcMar-Tigger	579	3.63e-05	6.51e-05	0.56	0.228	0.394
MLT1A1-int	LTR/ERVL-MaLR	152	9.53e-06	0.000123	0.08	0.0845	0.236
*	DNA/TcMar?	1416	8.88e-05	8.3e-05	1.07	0.493	0.508
LTR25-int	LTR/ERV1	127	7.97e-06	0.000196	0.04	0.135	0.303
L1ME2z	LINE/L1	11689	0.000733	0.000841	0.87	0.304	0.436
LTR109A2	LTR/ERV1	242	1.52e-05	2.47e-06	6.15	0.0468	0.159
MER75	DNA/PiggyBac	294	1.84e-05	6.34e-05	0.29	0.152	0.325
Kanga11a	DNA/TcMar-Tc2	28	1.76e-06	6.43e-05	0.03	0.0601	0.19
HERVL-int	LTR/ERVL	18518	0.00116	0.00132	0.88	0.349	0.451
LTR71B	LTR/ERV1	1327	8.32e-05	3.49e-05	2.38	0.022	0.0908
MER44B	DNA/TcMar-Tigger	2243	0.000141	0.000229	0.61	0.119	0.281
LTR103_Mam	LTR/ERV1?	558	3.5e-05	4.62e-05	0.76	0.305	0.436
LTR81C	LTR/Gypsy	1060	6.65e-05	6.11e-05	1.09	0.439	0.48
UCON25	Unknown	28	1.76e-06	1.3e-06	1.35	0.438	0.481
MER96	DNA/hAT-Tip100	1140	7.15e-05	4.96e-05	1.44	0.152	0.325
X7D_LINE	LINE/CR1	0	0	1.52e-06	0	0.332	0.446
LTR47B2	LTR/ERVL	354	2.22e-05	3.22e-05	0.69	0.354	0.452
L1PA3	LINE/L1	14104	0.000885	0.00671	0.13	2.52e-10	5.08e-09
MER63A	DNA/hAT-Blackjack	3328	0.000209	0.000213	0.98	0.453	0.484
AluSq4	SINE/Alu	1659	0.000104	0.000136	0.76	0.312	0.438
Charlie4a	DNA/hAT-Charlie	3539	0.000222	0.000287	0.77	0.193	0.368
LTR10E	LTR/ERV1	453	2.84e-05	4.27e-05	0.67	0.351	0.45
LTR57	LTR/ERVL	434	2.72e-05	2.95e-05	0.92	0.431	0.478
Charlie17	DNA/hAT-Charlie	856	5.37e-05	4.9e-05	1.1	0.49	0.506
LTR41	LTR/ERVL	4537	0.000285	0.000126	2.26	0.0141	0.0655
HERVH48-int	LTR/ERV1	4410	0.000277	7.49e-05	3.69	0.0285	0.11
L1PA11	LINE/L1	13483	0.000846	0.00142	0.59	0.043	0.15
X1_LINE	LINE/CR1	158	9.91e-06	7.58e-06	1.31	0.426	0.475
Tigger12A	DNA/TcMar-Tigger	174	1.09e-05	3.6e-05	0.3	0.155	0.33
LTR26E	LTR/ERV1	1047	6.57e-05	1.56e-05	4.22	0.00149	0.0106
LTR78	LTR/ERV1	8421	0.000528	0.000491	1.08	0.432	0.479
MER102b	DNA/hAT-Charlie	3518	0.000221	0.000271	0.81	0.216	0.388
L1PA14	LINE/L1	13680	0.000858	0.00102	0.84	0.331	0.445
LTR86C	LTR/ERVL	0	0	2.81e-05	0	0.116	0.278
LTR86A1	LTR/ERVL	370	2.32e-05	4.57e-05	0.51	0.202	0.377
LTR49-int	LTR/ERV1	7124	0.000447	0.000372	1.2	0.349	0.45
L1ME3E	LINE/L1	6613	0.000415	0.000579	0.72	0.188	0.364
MLT1J	LTR/ERVL-MaLR	36085	0.00226	0.0013	1.74	1.14e-11	2.58e-10
MamTip3	DNA/hAT-Tip100	881	5.53e-05	8.01e-05	0.69	0.206	0.38
SVA_A	Other	4143	0.00026	0.000102	2.56	0.0147	0.0675
MER65-int	LTR/ERV1	3174	0.000199	0.000188	1.06	0.518	0.524
Tigger19a	DNA/TcMar-Tigger	3611	0.000226	0.000194	1.16	0.266	0.417
*	LINE/RTE-X	16712	0.00105	0.00128	0.82	0.091	0.245
L1ME3F	LINE/L1	5032	0.000316	0.000546	0.58	0.0779	0.222
MER97b	DNA/hAT-Tip100	816	5.12e-05	2.16e-05	2.37	0.0956	0.251
MER66C	LTR/ERV1	1606	0.000101	5.64e-05	1.79	0.123	0.285
ERVL-B4-int	LTR/ERVL	13921	0.000873	0.000914	0.96	0.476	0.498
MER66A	LTR/ERV1	1509	9.46e-05	3.97e-05	2.38	0.0168	0.0743
MLT1L-int	LTR/ERVL-MaLR	217	1.36e-05	9.63e-06	1.41	0.384	0.466
LTR22C2	LTR/ERVK	0	0	1.1e-05	0	0.244	0.405
LTR47A2	LTR/ERVL	567	3.56e-05	2.57e-05	1.38	0.352	0.45
MLT2B5	LTR/ERVL	0	0	3.26e-05	0	0.127	0.289
PABL_A	LTR/ERV1	2906	0.000182	8.7e-05	2.1	0.0329	0.121
MLT2B4	LTR/ERVL	29882	0.00187	0.000444	4.23	5.93e-40	6.09e-38
LTR40A1	LTR/ERVL	375	2.35e-05	5.04e-05	0.47	0.221	0.39
HERV3-int	LTR/ERV1	15004	0.000941	0.000147	6.42	1.89e-08	2.96e-07
MLT1E3-int	LTR/ERVL-MaLR	462	2.9e-05	1.14e-05	2.55	0.236	0.397
L1MC2	LINE/L1	7834	0.000491	0.00114	0.43	0.00842	0.0446
MER1A	DNA/hAT-Charlie	7313	0.000459	0.00049	0.94	0.443	0.479
*	LTR/ERV1?	1196	7.5e-05	8.37e-05	0.9	0.381	0.466
Helitron3Na_Mam	RC/Helitron	2615	0.000164	7.77e-05	2.11	0.0115	0.0565
*	LTR/Gypsy?	9518	0.000597	0.000509	1.17	0.185	0.363
Charlie19a	DNA/hAT-Charlie	462	2.9e-05	9.5e-05	0.31	0.0309	0.117
Kanga1a	DNA/TcMar-Tc2	1536	9.63e-05	7.53e-05	1.28	0.241	0.402
LTR8B	LTR/ERV1	3730	0.000234	0.00027	0.87	0.348	0.454
MER20B	DNA/hAT-Charlie	3517	0.000221	0.00034	0.65	0.0987	0.254
Charlie2a	DNA/hAT-Charlie	1206	7.56e-05	0.000221	0.34	0.0629	0.193
HERVFH19-int	LTR/ERV1	0	0	4.4e-05	0	0.271	0.419
LTR30	LTR/ERV1	2539	0.000159	3.1e-05	5.13	1.86e-05	0.000208
MER63B	DNA/hAT-Blackjack	1722	0.000108	0.000159	0.68	0.169	0.344
Tigger7	DNA/TcMar-Tigger	3457	0.000217	0.000261	0.83	0.271	0.419
MSTA	LTR/ERVL-MaLR	37298	0.00234	0.00219	1.07	0.234	0.396
LTR51	LTR/ERV1	1212	7.6e-05	6.04e-05	1.26	0.35	0.45
LTR3B_	LTR/ERVK	649	4.07e-05	2.97e-05	1.37	0.407	0.473
Ricksha_c	DNA/MULE-MuDR	3154	0.000198	9.23e-05	2.14	0.00419	0.0253
LTR37B	LTR/ERV1	1599	0.0001	0.000158	0.63	0.12	0.282
MLT-int	LTR/ERVL-MaLR	47	2.95e-06	4.32e-05	0.07	0.166	0.341
PRIMA4-int	LTR/ERV1	609	3.82e-05	0.000123	0.31	0.216	0.388
MLT1B	LTR/ERVL-MaLR	36372	0.00228	0.00173	1.32	0.00164	0.0113
LTR69	LTR/ERVL	423	2.65e-05	1.89e-05	1.41	0.32	0.439
L1M3c	LINE/L1	2202	0.000138	0.000209	0.66	0.273	0.419
LTR80B	LTR/ERVL	838	5.26e-05	5.54e-05	0.95	0.556	0.558
L1P2	LINE/L1	3340	0.000209	0.000755	0.28	0.0181	0.078
LTR81	LTR/Gypsy	518	3.25e-05	2.35e-05	1.38	0.287	0.426
LTR57-int	LTR/ERVL	1026	6.44e-05	7.62e-05	0.85	0.446	0.48
L2a	LINE/L2	173267	0.0109	0.015	0.72	1.19e-12	2.91e-11
UCON28c	Unknown	266	1.67e-05	4.51e-06	3.7	0.0787	0.224
HERVE_a-int	LTR/ERV1	9003	0.000565	0.000125	4.51	0.00147	0.0106
LTR12	LTR/ERV1	7416	0.000465	0.000182	2.56	9.1e-05	0.000894
LTR24B	LTR/ERV1	519	3.26e-05	4.77e-05	0.68	0.334	0.446
MamGypLTR2c	LTR/Gypsy	399	2.5e-05	7.66e-05	0.33	0.108	0.267
L1M2b	LINE/L1	525	3.29e-05	5.7e-05	0.58	0.341	0.45
Tigger14a	DNA/TcMar-Tigger	768	4.82e-05	6.4e-05	0.75	0.275	0.417
Charlie21a	DNA/hAT-Charlie	1799	0.000113	7.34e-05	1.54	0.256	0.409
MER3	DNA/hAT-Charlie	6437	0.000404	0.00055	0.73	0.058	0.184
LTR5A	LTR/ERVK	9743	0.000611	8.76e-05	6.98	2.9e-15	9.63e-14
MER47B	DNA/TcMar-Tigger	439	2.75e-05	6.79e-05	0.41	0.15	0.323
LTR10A	LTR/ERV1	1926	0.000121	4.87e-05	2.48	0.0329	0.121
PABL_A-int	LTR/ERV1	2750	0.000172	0.000105	1.64	0.257	0.409
L1MCc	LINE/L1	3641	0.000228	0.000507	0.45	0.0496	0.166
UCON28b	Unknown	0	0	5.05e-06	0	0.31	0.438
Eulor6B	DNA?	230	1.44e-05	3.67e-06	3.93	0.0171	0.0751
LTR77	LTR/ERV1	145	9.09e-06	1.81e-05	0.5	0.316	0.438
Tigger3	DNA/TcMar-Tigger	389	2.44e-05	0.000167	0.15	0.0724	0.214
MER115	DNA/hAT-Tip100	3562	0.000223	0.000243	0.92	0.392	0.467
HAL1M8	LINE/L1	2915	0.000183	0.00031	0.59	0.186	0.364
*	LTR/ERV1	1048472	0.0658	0.03	2.19	1.49e-143	1.68e-140
MER4A	LTR/ERV1	5373	0.000337	0.000118	2.85	0.000128	0.00123
Charlie10	DNA/hAT-Charlie	483	3.03e-05	0.000111	0.27	0.131	0.296
LTR3B	LTR/ERVK	1744	0.000109	1.26e-05	8.68	1.54e-08	2.45e-07
MER131	SINE?	519	3.26e-05	1.58e-05	2.07	0.0854	0.238
LTR1A2	LTR/ERV1	6720	0.000422	0.00018	2.34	0.000498	0.00429
MER61B	LTR/ERV1	890	5.58e-05	4.87e-05	1.15	0.348	0.454
LTR33	LTR/ERVL	18082	0.00113	0.00085	1.33	0.0315	0.119
LTR85a	LTR/Gypsy?	1462	9.17e-05	0.000125	0.74	0.223	0.392
MER51-int	LTR/ERV1	1864	0.000117	0.000131	0.89	0.478	0.499
MLT1J2	LTR/ERVL-MaLR	20779	0.0013	0.000539	2.42	7.42e-17	2.7e-15
*	LTR/ERVK	147241	0.00924	0.00321	2.88	1.18e-33	9.5e-32
MER63C	DNA/hAT-Blackjack	3101	0.000195	0.000126	1.55	0.157	0.331
MLT1F2	LTR/ERVL-MaLR	27807	0.00174	0.000731	2.39	3.51e-13	9.44e-12
L1MA8	LINE/L1	10041	0.00063	0.00193	0.33	0.000544	0.00462
L1M3	LINE/L1	10802	0.000678	0.000822	0.82	0.268	0.418
LTR*	LTR/ERVK	45916	0.00288	0.000945	3.05	1.38e-25	8.65e-24
L1ME3D	LINE/L1	8534	0.000535	0.000558	0.96	0.488	0.505
MamTip2	DNA/hAT-Tip100	5088	0.000319	0.00031	1.03	0.509	0.518
MER51D	LTR/ERV1	105	6.59e-06	1.3e-05	0.51	0.322	0.44
LTR7B	LTR/ERV1	3709	0.000233	0.000108	2.16	0.00829	0.0444
MER132	DNA/TcMar	0	0	4.61e-08	0	0.46	0.486
L1MC5	LINE/L1	18410	0.00115	0.00156	0.74	0.065	0.198
LTR66	LTR/ERVL	5005	0.000314	3.71e-05	8.45	4.49e-17	1.75e-15
Kanga1b	DNA/TcMar-Tc2	0	0	3.38e-05	0	0.12	0.282
MER99	DNA/hAT?	1422	8.92e-05	3.39e-05	2.63	0.0418	0.147
MER97d	DNA/hAT-Tip100	0	0	1.62e-05	0	0.282	0.419
L4_C_Mam	LINE/RTE-X	3650	0.000229	0.000383	0.6	0.066	0.199
LTR9	LTR/ERV1	3273	0.000205	0.000124	1.65	0.0726	0.213
MER136	DNA	0	0	1.7e-06	0	0.363	0.452
AluSz	SINE/Alu	112673	0.00707	0.00988	0.72	1.44e-08	2.32e-07
LTR103b_Mam	LTR/ERV1?	638	4e-05	3.76e-05	1.06	0.468	0.492
MLT1D-int	LTR/ERVL-MaLR	1736	0.000109	0.000105	1.04	0.497	0.511
Tigger3a	DNA/TcMar-Tigger	4383	0.000275	0.000535	0.51	0.00232	0.0155
AluYc5	SINE/Alu	0	0	1.85e-06	0	0.387	0.467
THE1A-int	LTR/ERVL-MaLR	4747	0.000298	0.00061	0.49	0.0518	0.169
L1M4a1	LINE/L1	1986	0.000125	0.000406	0.31	0.0329	0.122
MER34B	LTR/ERV1	254	1.59e-05	7.52e-05	0.21	0.0612	0.191
L1MA4	LINE/L1	16533	0.00104	0.00217	0.48	0.00768	0.0417
UCON19	Unknown	0	0	1.71e-06	0	0.378	0.464
HERV1_LTRa	LTR/ERV1	0	0	4.13e-06	0	0.383	0.467
L1MC	LINE/L1	6840	0.000429	0.00079	0.54	0.0253	0.101
HERVK14-int	LTR/ERVK	8187	0.000514	9.25e-05	5.55	8.18e-05	0.000818
L4_B_Mam	LINE/RTE-X	4134	0.000259	0.000255	1.02	0.425	0.475
LTR16D2	LTR/ERVL	82	5.14e-06	2.86e-05	0.18	0.176	0.354
L1PA15-16	LINE/L1	6083	0.000382	0.000517	0.74	0.275	0.417
UCON31	Unknown	401	2.52e-05	6.21e-06	4.05	0.0229	0.0934
MER20	DNA/hAT-Charlie	13436	0.000843	0.00105	0.8	0.0652	0.198
THE1B-int	LTR/ERVL-MaLR	20852	0.00131	0.00174	0.75	0.0734	0.214
UCON13	LINE?/Penelope?	0	0	3.65e-06	0	0.315	0.439
Charlie13b	DNA/hAT-Charlie	596	3.74e-05	2.95e-05	1.27	0.421	0.475
MER102c	DNA/hAT-Charlie	2284	0.000143	0.000202	0.71	0.146	0.317
*	LTR/ERVL	427123	0.0268	0.0203	1.32	1.36e-09	2.48e-08
L1PB1	LINE/L1	20563	0.00129	0.00458	0.28	3.14e-06	3.9e-05
LTR41C	LTR/ERVL	1466	9.2e-05	7.22e-05	1.27	0.317	0.438
LTR12*	LTR/ERV1	105074	0.00659	0.00194	3.4	2.22e-31	1.57e-29
HUERS-P2-int	LTR/ERV1	3774	0.000237	7.92e-05	2.99	0.00644	0.0367
MER4B-int	LTR/ERV1	7030	0.000441	0.000259	1.7	0.0574	0.184
*	LINE/Dong-R4	328	2.06e-05	4.21e-05	0.49	0.198	0.371
L1P4c	LINE/L1	0	0	6.92e-06	0	0.318	0.438
Tigger10	DNA/TcMar-Tigger	627	3.93e-05	8.42e-05	0.47	0.153	0.327
MamRep38	DNA/hAT	1038	6.51e-05	0.000124	0.52	0.0663	0.199
L1MB4	LINE/L1	24585	0.00154	0.00127	1.21	0.0755	0.218
L1MEj	LINE/L1	1311	8.22e-05	0.000259	0.32	0.0384	0.138
*	DNA/hAT-Tip100?	1040	6.52e-05	6.8e-05	0.96	0.528	0.533
L1M4b	LINE/L1	11432	0.000717	0.00084	0.85	0.28	0.418
L1M2c	LINE/L1	207	1.3e-05	0.000123	0.11	0.18	0.358
L1M3d	LINE/L1	0	0	0.000102	0	0.117	0.279
L1MEd	LINE/L1	21489	0.00135	0.00265	0.51	0.00026	0.00237
LTR73	LTR/ERV1	1535	9.63e-05	2.98e-05	3.23	0.0219	0.0911
L1MA9	LINE/L1	25310	0.00159	0.00277	0.57	0.00369	0.023
MER41C	LTR/ERV1	5280	0.000331	9.23e-05	3.59	2.87e-08	4.38e-07
LTR46	LTR/ERV1	2177	0.000137	2.77e-05	4.93	1.32e-06	1.71e-05
Charlie1b	DNA/hAT-Charlie	4102	0.000257	0.00023	1.12	0.419	0.475
MER81	DNA/hAT-Blackjack	2830	0.000178	0.000122	1.45	0.0134	0.0632
*	SINE/Alu	1262542	0.0792	0.109	0.73	1.34e-31	1.01e-29
LTR38A1	LTR/ERV1	0	0	1.65e-05	0	0.182	0.36
LTR101_Mam	LTR/ERVL	794	4.98e-05	0.00011	0.45	0.119	0.281
AluJr	SINE/Alu	91918	0.00577	0.00652	0.88	0.143	0.314
THE1-int	LTR/ERVL-MaLR	1870	0.000117	6.02e-05	1.95	0.108	0.267
MLT2C1	LTR/ERVL	3398	0.000213	0.000218	0.98	0.506	0.516
LTR84a	LTR/ERVL	157	9.85e-06	5.09e-05	0.19	0.0879	0.24
MER129	LTR?	0	0	7.64e-06	0	0.193	0.368
MER4D	LTR/ERV1	642	4.03e-05	0.000191	0.21	0.0334	0.122
MER2B	DNA/TcMar-Tigger	799	5.01e-05	8.8e-05	0.57	0.133	0.299
LTR47A	LTR/ERVL	1481	9.29e-05	7.06e-05	1.32	0.221	0.39
LTR25	LTR/ERV1	1867	0.000117	4.32e-05	2.71	0.0124	0.0594
LTR40b	LTR/ERVL	1578	9.9e-05	0.000113	0.88	0.384	0.466
AluYb8	SINE/Alu	1103	6.92e-05	0.00028	0.25	0.00245	0.0163
L1PA8	LINE/L1	13920	0.000873	0.00241	0.36	0.000402	0.00354
MLT1F1-int	LTR/ERVL-MaLR	791	4.96e-05	2.77e-05	1.79	0.279	0.419
Chap1_Mam	DNA/hAT-Charlie	777	4.87e-05	7.99e-05	0.61	0.137	0.306
Tigger17a	DNA/TcMar-Tigger	957	6e-05	0.000329	0.18	0.0023	0.0155
LTR10C	LTR/ERV1	1670	0.000105	8.39e-05	1.25	0.248	0.406
*	DNA/TcMar-Pogo	0	0	1.42e-06	0	0.28	0.419
MER66B	LTR/ERV1	1741	0.000109	0.000151	0.72	0.3	0.432
LTR22A	LTR/ERVK	1367	8.57e-05	2.4e-05	3.57	0.00115	0.00867
LTR7A	LTR/ERV1	0	0	7.25e-07	0	0.426	0.475
MER4-int	LTR/ERV1	25367	0.00159	0.000605	2.63	5.7e-06	6.77e-05
MER74C	LTR/ERVL	277	1.74e-05	2.59e-05	0.67	0.346	0.452
LTR10B2	LTR/ERV1	1499	9.4e-05	1.18e-05	7.96	3.26e-08	4.84e-07
HERVL40-int	LTR/ERVL	1591	9.98e-05	0.000178	0.56	0.231	0.396
LTR*	LTR/ERVL	160740	0.0101	0.0076	1.33	1.17e-08	2e-07
THE1B	LTR/ERVL-MaLR	35850	0.00225	0.00258	0.87	0.0873	0.24
MER47A	DNA/TcMar-Tigger	3298	0.000207	0.000251	0.83	0.238	0.398
HUERS-P3-int	LTR/ERV1	963	6.04e-05	0.000209	0.29	0.268	0.419
LTR108e_Mam	LTR/ERVL	60	3.76e-06	1.67e-05	0.22	0.252	0.407
Tigger17c	DNA/TcMar-Tigger	73	4.58e-06	5.95e-05	0.08	0.0613	0.191
MLT1M-int	LTR/ERVL-MaLR	0	0	3.07e-07	0	0.431	0.478
MLT2B3	LTR/ERVL	9349	0.000586	0.000427	1.37	0.0776	0.222
L1MC4	LINE/L1	40879	0.00256	0.00292	0.88	0.178	0.356
LTR55	LTR/ERVL?	990	6.21e-05	5.19e-05	1.2	0.395	0.469
BLACKJACK	DNA/hAT-Blackjack	7231	0.000454	0.000288	1.57	0.196	0.371
LTR22B	LTR/ERVK	0	0	2.2e-05	0	0.215	0.388
MER75B	DNA/PiggyBac	219	1.37e-05	6.74e-06	2.04	0.272	0.419
MER83	LTR/ERV1	1338	8.39e-05	5.32e-05	1.58	0.15	0.323
MER31A	LTR/ERV1	3538	0.000222	0.000152	1.46	0.109	0.269
*	DNA/hAT	5942	0.000373	0.000415	0.9	0.246	0.405
L1PA4	LINE/L1	15997	0.001	0.00656	0.15	8.28e-15	2.67e-13
LTR23-int	LTR/ERV1	473	2.97e-05	2.62e-05	1.13	0.461	0.486
FLAM_A	SINE/Alu	9848	0.000618	0.000656	0.94	0.376	0.462
HERV-Fc1_LTR1	LTR/ERV1	450	2.82e-05	2.07e-06	13.64	0.000669	0.00551
LTR43	LTR/ERV1	3853	0.000242	5.43e-05	4.45	3.31e-07	4.67e-06
LTR35A	LTR/ERV1	753	4.72e-05	1.08e-05	4.38	0.0298	0.113
LTR45C	LTR/ERV1	4533	0.000284	4.77e-05	5.97	1.56e-14	4.91e-13
L1MA3	LINE/L1	20764	0.0013	0.003	0.43	0.00143	0.0104
LTR14C	LTR/ERVK	403	2.53e-05	2.47e-05	1.02	0.44	0.478
LTR1A1	LTR/ERV1	3088	0.000194	8.16e-05	2.37	0.0301	0.114
L3b	LINE/CR1	7635	0.000479	0.000472	1.02	0.483	0.503
LTR10F	LTR/ERV1	405	2.54e-05	6.51e-05	0.39	0.175	0.353
L1ME4c	LINE/L1	11660	0.000731	0.000668	1.09	0.236	0.397
L1PREC2	LINE/L1	30089	0.00189	0.00218	0.86	0.308	0.438
L1M3e	LINE/L1	82	5.14e-06	0.000183	0.03	0.0919	0.246
MER106B	DNA/hAT-Charlie	77	4.83e-06	5e-05	0.1	0.0493	0.166
AluYk11	SINE/Alu	188	1.18e-05	2.84e-05	0.42	0.132	0.3
LTR90A	LTR	351	2.2e-05	2.4e-05	0.92	0.444	0.48
MER133A	DNA?	0	0	1.52e-06	0	0.254	0.407
MER45R	DNA/hAT-Tip100	520	3.26e-05	5.92e-05	0.55	0.28	0.418
LTR48	LTR/ERV1	4098	0.000257	0.000128	2.01	0.0136	0.0641
LTR21A	LTR/ERV1	388	2.43e-05	1.33e-05	1.83	0.309	0.438
LTR90B	LTR	677	4.25e-05	2.89e-05	1.47	0.283	0.42
L1MCb	LINE/L1	1956	0.000123	0.000391	0.31	0.0513	0.169
LTR5	LTR/ERVK	461	2.89e-05	1.6e-06	18.04	2.87e-16	9.81e-15
MER105	DNA	214	1.34e-05	3.66e-05	0.37	0.0933	0.249
AluYb9	SINE/Alu	2	1.25e-07	3.36e-05	0	0.0949	0.25
DNA1_Mam	DNA/TcMar	0	0	1.02e-05	0	0.172	0.348
MLT1G-int	LTR/ERVL-MaLR	412	2.58e-05	2.94e-05	0.88	0.435	0.479
MER107	DNA/hAT-Charlie	368	2.31e-05	1.74e-05	1.33	0.419	0.475
Plat_L3	LINE/CR1	3755	0.000236	0.000205	1.15	0.346	0.453
LTR38B	LTR/ERV1	558	3.5e-05	3.03e-05	1.15	0.432	0.479
L1MD2	LINE/L1	24786	0.00155	0.00178	0.87	0.31	0.437
AmnSINE2	SINE/Deu	628	3.94e-05	2.37e-05	1.67	0.0799	0.227
LTR9D	LTR/ERV1	1020	6.4e-05	0.000113	0.57	0.249	0.407
LTR75_1	LTR/ERV1	1336	8.38e-05	1.44e-05	5.8	0.000164	0.00156
MER65A	LTR/ERV1	4389	0.000275	0.000146	1.88	0.00659	0.0372
*	SINE?	519	3.26e-05	1.58e-05	2.07	0.0854	0.237
MER41E	LTR/ERV1	646	4.05e-05	4.76e-05	0.85	0.426	0.476
L1MEi	LINE/L1	2234	0.00014	0.000597	0.23	0.00189	0.013
L1M4c	LINE/L1	3731	0.000234	0.000767	0.31	0.0175	0.0755
LTR16A	LTR/ERVL	8875	0.000557	0.000423	1.32	0.103	0.262
MamRep1151	LTR?	290	1.82e-05	0.000117	0.16	0.0287	0.11
LTR1F2	LTR/ERV1	0	0	2.93e-05	0	0.188	0.364
HSMAR1	DNA/TcMar-Mariner	13725	0.000861	0.000163	5.27	2.01e-21	9.87e-20
*	DNA/TcMar-Tigger	128966	0.00809	0.0127	0.64	5.45e-13	1.43e-11
LTR5_Hs	LTR/ERVK	4243	0.000266	0.000198	1.35	0.248	0.407
MLT1E3	LTR/ERVL-MaLR	4740	0.000297	0.000234	1.27	0.204	0.377
HAL1b	LINE/L1	5918	0.000371	0.000502	0.74	0.251	0.407
MER11C	LTR/ERVK	5376	0.000337	0.000301	1.12	0.338	0.448
L1MC4a	LINE/L1	14697	0.000922	0.00134	0.69	0.0722	0.214
LTR88b	LTR/Gypsy?	1836	0.000115	0.000103	1.12	0.325	0.441
L1M	LINE/L1	217	1.36e-05	2.48e-05	0.55	0.176	0.354
AluSq10	SINE/Alu	2685	0.000168	0.000183	0.92	0.474	0.496
MER9a3	LTR/ERVK	1512	9.48e-05	9.28e-05	1.02	0.45	0.483
HERVI-int	LTR/ERV1	2094	0.000131	0.000109	1.21	0.451	0.483
MER4E1	LTR/ERV1	2895	0.000182	0.000149	1.22	0.336	0.447
MLT2F	LTR/ERVL	5955	0.000374	0.000214	1.74	0.0145	0.0668
AluYd8	SINE/Alu	474	2.97e-05	1.78e-05	1.67	0.245	0.404
MER51C	LTR/ERV1	1841	0.000115	2.54e-05	4.55	8.23e-05	0.000815
L1PA13	LINE/L1	14528	0.000911	0.00265	0.34	0.000588	0.00492
Tigger6a	DNA/TcMar-Tigger	458	2.87e-05	0.000134	0.22	0.0663	0.199
MER68C	LTR/ERVL	190	1.19e-05	1.45e-05	0.82	0.457	0.485
MER83B-int	LTR/ERV1	87	5.46e-06	5.21e-05	0.1	0.236	0.397
HERVK11D-int	LTR/ERVK	520	3.26e-05	2.97e-05	1.1	0.486	0.504
MER52C	LTR/ERV1	2181	0.000137	0.000107	1.28	0.406	0.473
Charlie4z	DNA/hAT-Charlie	3500	0.00022	0.00024	0.92	0.347	0.453
Helitron2Na_Mam	RC?/Helitron?	46	2.89e-06	2.3e-05	0.13	0.112	0.272
LTR06	LTR/ERV1	453	2.84e-05	9.64e-06	2.95	0.0464	0.158
Charlie15b	DNA/hAT-Charlie	1995	0.000125	0.000128	0.98	0.427	0.475
MER51E	LTR/ERV1	1326	8.32e-05	2.54e-05	3.27	0.00447	0.0267
LTR29	LTR/ERV1	2265	0.000142	7.38e-05	1.92	0.0258	0.102
MER33	DNA/hAT-Charlie	10300	0.000646	0.000656	0.98	0.399	0.47
MER34A	LTR/ERV1	2248	0.000141	0.000139	1.01	0.535	0.539
MamRep1879	DNA/hAT-Tip100?	1040	6.52e-05	6.8e-05	0.96	0.528	0.532
LTR10B1	LTR/ERV1	332	2.08e-05	2.02e-05	1.03	0.446	0.481
HERVK9-int	LTR/ERVK	16597	0.00104	0.000348	2.99	0.000375	0.00333
LTR59	LTR/ERV1	0	0	1.36e-05	0	0.252	0.406
X7B_LINE	LINE/CR1	26	1.63e-06	4.04e-05	0.04	0.0226	0.093
MER94B	DNA/hAT-Blackjack	288	1.81e-05	1.95e-05	0.93	0.484	0.502
LTR14B	LTR/ERVK	2387	0.00015	5.88e-05	2.55	0.0137	0.0643
L1PB	LINE/L1	1488	9.33e-05	0.000317	0.29	0.0548	0.177
L1PA5	LINE/L1	7375	0.000463	0.00562	0.08	3.09e-14	9.18e-13
HERV9-int	LTR/ERV1	7205	0.000452	0.000637	0.71	0.275	0.419
LTR40a	LTR/ERVL	2373	0.000149	0.000232	0.64	0.104	0.265
MER50-int	LTR/ERV1	3669	0.00023	0.000139	1.66	0.146	0.318
MER57A1	LTR/ERV1	2444	0.000153	0.00013	1.18	0.278	0.419
HUERS-P3b-int	LTR/ERV1	448	2.81e-05	0.000147	0.19	0.158	0.332
MER49	LTR/ERV1	8470	0.000531	0.00019	2.8	3.76e-06	4.52e-05
LTR12C	LTR/ERV1	72550	0.00455	0.00128	3.56	9.66e-26	6.42e-24
ERV3-16A3_LTR	LTR/ERVL	3339	0.000209	9.73e-05	2.15	0.00732	0.0403
LTR81AB	LTR/Gypsy	0	0	1.6e-05	0	0.14	0.308
UCON11	Unknown	0	0	3.15e-06	0	0.29	0.427
MER72	LTR/ERV1	1757	0.00011	0.000114	0.97	0.366	0.454
LTR1C3	LTR/ERV1	554	3.47e-05	8.13e-06	4.27	0.0284	0.11
MER61C	LTR/ERV1	2452	0.000154	3.87e-05	3.97	3.1e-06	3.89e-05
MER127	DNA/TcMar-Tigger	19	1.19e-06	1.24e-05	0.1	0.157	0.332
MER97c	DNA/hAT-Tip100	319	2e-05	2.57e-05	0.78	0.44	0.478
MER87	LTR/ERV1	0	0	2.14e-05	0	0.197	0.372
MER34C_	LTR/ERV1	663	4.16e-05	6.74e-05	0.62	0.291	0.427
MER4CL34	LTR/ERV1	1359	8.52e-05	0.000117	0.73	0.267	0.418
LTR53	LTR/ERVL	1725	0.000108	6.35e-05	1.7	0.118	0.28
LTR26D	LTR/ERV1	0	0	2.52e-05	0	0.197	0.372
MER8	DNA/TcMar-Tigger	2053	0.000129	0.000127	1.01	0.524	0.529
LTR89	LTR/ERVL?	598	3.75e-05	7.94e-05	0.47	0.115	0.276
MLT1A0-int	LTR/ERVL-MaLR	1420	8.91e-05	0.000191	0.47	0.166	0.34
SVA_E	Other	3453	0.000217	8.33e-05	2.6	0.037	0.133
LTR50	LTR/ERVL	6010	0.000377	0.00025	1.51	0.0454	0.157
MER96	DNA/hAT	0	0	3.8e-07	0	0.421	0.474
LTR2B	LTR/ERV1	3436	0.000216	5.16e-05	4.18	3.28e-07	4.69e-06
SVA_D	Other	12319	0.000773	0.000662	1.17	0.265	0.416
L1P1	LINE/L1	1367	8.57e-05	0.000948	0.09	0.000932	0.00721
MLT1J2-int	LTR/ERVL-MaLR	582	3.65e-05	7.96e-05	0.46	0.208	0.381
HSMAR2	DNA/TcMar-Mariner	4627	0.00029	0.000381	0.76	0.292	0.428
L1M2a	LINE/L1	404	2.53e-05	0.000158	0.16	0.124	0.286
LTR22C	LTR/ERVK	71	4.45e-06	2.46e-06	1.81	0.402	0.47
LTR16A2	LTR/ERVL	3988	0.00025	0.000178	1.4	0.0896	0.242
L1P4	LINE/L1	2768	0.000174	0.000569	0.31	0.0147	0.0673
LTR1D	LTR/ERV1	4344	0.000272	8.12e-05	3.36	0.000488	0.00424
LTR1	LTR/ERV1	438	2.75e-05	5.16e-05	0.53	0.323	0.44
MER6A	DNA/TcMar-Tigger	3786	0.000237	0.00013	1.83	0.0456	0.157
HERVK11-int	LTR/ERVK	101	6.34e-06	0.000131	0.05	0.144	0.315
Eulor9A	DNA	0	0	5.66e-06	0	0.28	0.418
Eulor6D	DNA?	0	0	4.23e-06	0	0.206	0.38
MamGypLTR1c	LTR/Gypsy	1342	8.42e-05	8.62e-05	0.98	0.52	0.525
L1MB8	LINE/L1	19318	0.00121	0.00248	0.49	0.000824	0.00651
MER57B2	LTR/ERV1	2056	0.000129	0.000105	1.23	0.244	0.403
MADE2	DNA/TcMar-Mariner	918	5.76e-05	6.62e-05	0.87	0.318	0.438
HERVK13-int	LTR/ERVK	23752	0.00149	2.87e-05	51.93	3.72e-82	7.01e-80
MSTD	LTR/ERVL-MaLR	14416	0.000904	0.000771	1.17	0.173	0.349
*	DNA?	1495	9.38e-05	9.46e-05	0.99	0.47	0.493
PABL_B	LTR/ERV1	1163	7.29e-05	4.98e-05	1.46	0.272	0.42
MSTB2	LTR/ERVL-MaLR	3931	0.000247	0.000183	1.34	0.0982	0.253
Ricksha_0	DNA/MuDR	0	0	1.03e-05	0	0.295	0.43
LTR85c	LTR/Gypsy?	3008	0.000189	8.19e-05	2.3	0.000535	0.00457
Charlie29a	DNA/hAT-Charlie	3371	0.000211	0.000155	1.36	0.232	0.396
PB1D11	SINE/Alu	461	2.89e-05	2.29e-05	1.26	0.295	0.43
MER57F	LTR/ERV1	132	8.28e-06	4.27e-05	0.19	0.0977	0.253
L1PA10	LINE/L1	23533	0.00148	0.00235	0.63	0.0366	0.133
LTR18C	LTR/ERVL	574	3.6e-05	8.06e-06	4.47	0.00469	0.0277
*	LTR/ERV	0	0	6.32e-07	0	0.418	0.476
MER34A1	LTR/ERV1	1062	6.66e-05	7.85e-05	0.85	0.403	0.471
MLT1E1	LTR/ERVL-MaLR	5200	0.000326	0.00011	2.95	2.69e-05	0.000293
Tigger1a_Mars	DNA/TcMar-Tigger	0	0	5.56e-06	0	0.315	0.438
Tigger17b	DNA/TcMar-Tigger	778	4.88e-05	1.55e-05	3.15	0.0848	0.236
LTR6A	LTR/ERV1	6619	0.000415	4.64e-05	8.95	4.17e-20	1.96e-18
MER44C	DNA/TcMar-Tigger	2619	0.000164	0.000145	1.13	0.416	0.476
L1PA*	LINE/L1	224313	0.0141	0.0529	0.27	5.54e-64	6.25e-62
Eulor5B	DNA?	0	0	1.76e-06	0	0.326	0.44
MLT1K-int	LTR/ERVL-MaLR	395	2.48e-05	1.55e-05	1.59	0.268	0.418
MER53	DNA/hAT	4342	0.000272	0.000262	1.04	0.398	0.47
LTR27D	LTR/ERV1	1361	8.54e-05	3.88e-05	2.2	0.0776	0.222
L1P	LINE/L1	0	0	4.73e-06	0	0.296	0.431
MER39	LTR/ERV1	7808	0.00049	0.000379	1.29	0.165	0.34
MIRb	SINE/MIR	179869	0.0113	0.0118	0.95	0.112	0.271
Eulor5A	DNA?	259	1.62e-05	6.41e-06	2.54	0.116	0.278
MER92-int	LTR/ERV1	9241	0.00058	0.000139	4.17	1.05e-09	1.97e-08
LTR16B2	LTR/ERVL	2845	0.000178	0.000171	1.04	0.455	0.485
MER112	DNA/hAT-Charlie	3649	0.000229	0.000232	0.98	0.372	0.459
HERV-Fc2-int	LTR/ERV1	0	0	4.23e-06	0	0.438	0.48
L1PBa	LINE/L1	2001	0.000126	0.000904	0.14	0.00395	0.0241
MLT1N2	LTR/ERVL-MaLR	9226	0.000579	0.000375	1.54	0.00735	0.0401
Charlie6	DNA/hAT-Charlie	1137	7.13e-05	4.3e-05	1.66	0.241	0.402
Charlie13a	DNA/hAT-Charlie	1724	0.000108	6.23e-05	1.74	0.146	0.317
HERVK3-int	LTR/ERVK	10080	0.000632	0.000131	4.82	1.7e-09	3.05e-08
MLT1J1-int	LTR/ERVL-MaLR	641	4.02e-05	6.94e-05	0.58	0.258	0.41
Charlie22a	DNA/hAT-Charlie	186	1.17e-05	6.66e-05	0.18	0.036	0.131
LTR41B	LTR/ERVL	3147	0.000197	9.21e-05	2.14	0.0188	0.0798
MER70A	LTR/ERVL	2463	0.000154	7.22e-05	2.14	0.0462	0.158
MER46C	DNA/TcMar-Tigger	3047	0.000191	0.000204	0.94	0.4	0.47
MLT2A2	LTR/ERVL	11160	0.0007	0.000546	1.28	0.0503	0.168
Tigger2b_Pri	DNA/TcMar-Tigger	1874	0.000118	0.0002	0.59	0.143	0.314
MLT1G3	LTR/ERVL-MaLR	6777	0.000425	0.000296	1.44	0.032	0.119
LTR48B	LTR/ERV1	3363	0.000211	0.000127	1.66	0.0878	0.24
LTR108b_Mam	LTR/ERVL	0	0	5.37e-06	0	0.332	0.446
UCON18	Unknown	0	0	1.08e-06	0	0.379	0.465
LTR27B	LTR/ERV1	849	5.33e-05	2.48e-05	2.15	0.0956	0.251
MER6B	DNA/TcMar-Tigger	567	3.56e-05	3.99e-05	0.89	0.498	0.511
MamRep1879	DNA/hAT?	0	0	8.54e-07	0	0.356	0.451
MER45A	DNA/hAT-Tip100	2419	0.000152	0.000167	0.91	0.406	0.473
THE1D-int	LTR/ERVL-MaLR	5134	0.000322	0.000697	0.46	0.0233	0.094
MLT1H-int	LTR/ERVL-MaLR	1786	0.000112	0.000109	1.02	0.516	0.523
MER34C2	LTR/ERV1	560	3.51e-05	5.89e-05	0.6	0.26	0.411
Charlie16a	DNA/hAT-Charlie	3050	0.000191	0.000105	1.82	0.00835	0.0445
Tigger9a	DNA/TcMar-Tigger	418	2.62e-05	6.89e-05	0.38	0.15	0.323
LTR79	LTR/ERVL	6187	0.000388	0.000284	1.37	0.051	0.169
L1MA1	LINE/L1	1402	8.79e-05	0.00149	0.06	0.000314	0.00284
Kanga1	DNA/TcMar-Tc2	1125	7.06e-05	6.37e-05	1.11	0.445	0.481
LTR12_	LTR/ERV1	5307	0.000333	0.000105	3.16	3.42e-06	4.19e-05
MER77B	LTR/ERVL	2431	0.000152	0.000175	0.87	0.353	0.451
ORSL	DNA/hAT-Tip100	2116	0.000133	6.98e-05	1.9	0.0103	0.0523
X9_LINE	LINE/L1?	65	4.08e-06	2.3e-06	1.77	0.345	0.454
MER61-int	LTR/ERV1	6940	0.000435	0.000377	1.16	0.362	0.453
Cheshire	DNA/hAT-Charlie	134	8.4e-06	0.00013	0.06	0.0824	0.232
L1MCa	LINE/L1	17854	0.00112	0.00145	0.77	0.181	0.358
LTR27E	LTR/ERV1	143	8.97e-06	5.46e-05	0.16	0.124	0.286
MER76	LTR/ERVL	1784	0.000112	9.6e-05	1.17	0.388	0.466
MER61A	LTR/ERV1	6732	0.000422	8.64e-05	4.89	2.92e-19	1.27e-17
MER21A	LTR/ERVL	7882	0.000494	0.000257	1.92	0.0029	0.0186
MER70-int	LTR/ERVL	135	8.47e-06	5.81e-05	0.15	0.219	0.389
LTR28B	LTR/ERV1	680	4.27e-05	6.56e-05	0.65	0.233	0.396
LTR61	LTR/ERV1	3829	0.00024	2.37e-05	10.13	1.98e-23	1.12e-21
MLT1M	LTR/ERVL-MaLR	2863	0.00018	0.00014	1.28	0.186	0.363
MamRep488	DNA/hAT	0	0	8.74e-08	0	0.437	0.48
LTR38C	LTR/ERV1	548	3.44e-05	1.73e-05	1.99	0.187	0.364
LTR3A	LTR/ERVK	3445	0.000216	2.29e-05	9.44	4.99e-20	2.25e-18
MSTB2-int	LTR/ERVL-MaLR	0	0	2.5e-05	0	0.261	0.412
MER34	LTR/ERV1	2479	0.000155	0.000124	1.25	0.336	0.447
Charlie24	DNA/hAT-Charlie	2670	0.000167	9.96e-05	1.68	0.186	0.364
LTR45	LTR/ERV1	610	3.83e-05	1.85e-05	2.07	0.218	0.39
MER39B	LTR/ERV1	3589	0.000225	0.000158	1.43	0.0919	0.245
MER65C	LTR/ERV1	1718	0.000108	7.51e-05	1.43	0.211	0.384
MER41B	LTR/ERV1	7255	0.000455	0.000372	1.22	0.16	0.335
*	DNA/TcMar-Tc2	6035	0.000379	0.000587	0.64	0.0318	0.119
MSTB1-int	LTR/ERVL-MaLR	120	7.53e-06	5.79e-05	0.13	0.179	0.357
LTR16E2	LTR/ERVL	2734	0.000171	0.000229	0.75	0.124	0.286
MamTip1	DNA/hAT-Tip100	763	4.79e-05	4.97e-05	0.96	0.412	0.475
L1MDa	LINE/L1	10723	0.000673	0.00138	0.49	0.015	0.0679
LTR9A1	LTR/ERV1	881	5.53e-05	7.84e-05	0.7	0.392	0.468
LTR85b	LTR/Gypsy?	889	5.58e-05	8.86e-05	0.63	0.173	0.349
Tigger11a	DNA/TcMar-Tigger	652	4.09e-05	3.38e-05	1.21	0.412	0.476
MER57E1	LTR/ERV1	596	3.74e-05	4.65e-05	0.8	0.382	0.466
HERVK14C-int	LTR/ERVK	643	4.03e-05	4.48e-05	0.9	0.619	0.619
LTR7	LTR/ERV1	38673	0.00243	0.00033	7.34	3.46e-95	9.77e-93
MER57E3	LTR/ERV1	200	1.25e-05	1.72e-05	0.73	0.447	0.481
CR1_Mam	LINE/CR1	1379	8.65e-05	0.000123	0.7	0.22	0.391
*	LINE/CR1	60075	0.00377	0.00418	0.9	0.0771	0.221
MER113	DNA/hAT-Charlie	5583	0.00035	0.000273	1.28	0.102	0.26
MER58A	DNA/hAT-Charlie	8970	0.000563	0.000844	0.67	0.00127	0.00939
MamRep1527	LTR	2328	0.000146	0.000113	1.29	0.275	0.418
LTR81B	LTR/Gypsy	1187	7.45e-05	9.27e-05	0.8	0.382	0.466
MLT1L	LTR/ERVL-MaLR	25523	0.0016	0.000902	1.77	2.39e-08	3.7e-07
MER50B	LTR/ERV1	2801	0.000176	0.000113	1.56	0.1	0.258
L1PA17	LINE/L1	13141	0.000824	0.00111	0.74	0.178	0.355
LTR108c_Mam	LTR/ERVL	0	0	4.57e-06	0	0.313	0.438
LTR7Y	LTR/ERV1	3564	0.000224	3.17e-05	7.06	1.25e-13	3.61e-12
MER76-int	LTR/ERVL	484	3.04e-05	2.82e-05	1.08	0.439	0.478
UCON6	Unknown	0	0	4.62e-06	0	0.253	0.407
LTR67B	LTR/ERVL	6975	0.000437	0.000258	1.7	0.00862	0.0452
LTR39-int	LTR/ERV1	0	0	2.03e-05	0	0.298	0.431
FordPrefect_a	DNA/hAT-Tip100	242	1.52e-05	2.14e-05	0.71	0.383	0.466
MER57D	LTR/ERV1	396	2.48e-05	4.48e-05	0.55	0.252	0.406
MER85	DNA/PiggyBac	608	3.81e-05	3.89e-05	0.98	0.563	0.564
*	SINE/Deu	2063	0.000129	0.000123	1.06	0.439	0.479
Charlie14a	DNA/hAT-Charlie	657	4.12e-05	2.99e-05	1.38	0.32	0.439
Charlie8	DNA/hAT-Charlie	3610	0.000226	0.0002	1.13	0.416	0.477
MER57-int	LTR/ERV1	8750	0.000549	0.000324	1.7	0.13	0.297
*	Unknown	3232	0.000203	0.000149	1.36	0.112	0.271
AluSx	SINE/Alu	152326	0.00955	0.0127	0.75	1.27e-08	2.11e-07
MSTC-int	LTR/ERVL-MaLR	247	1.55e-05	5.35e-05	0.29	0.243	0.404
MER61E	LTR/ERV1	515	3.23e-05	4.39e-05	0.74	0.421	0.475
L1PB4	LINE/L1	4549	0.000285	0.00143	0.2	9.64e-05	0.000938
MLT1I	LTR/ERVL-MaLR	19676	0.00123	0.000832	1.48	0.000548	0.00462
Charlie2b	DNA/hAT-Charlie	6608	0.000414	0.000337	1.23	0.261	0.413
L1MD1	LINE/L1	9215	0.000578	0.00143	0.4	0.00326	0.0207
L1MB7	LINE/L1	37595	0.00236	0.00363	0.65	0.00662	0.0372
L1MA4A	LINE/L1	5884	0.000369	0.0018	0.2	0.000755	0.00604
LTR35B	LTR/ERV1	504	3.16e-05	2.13e-05	1.49	0.298	0.431
UCON22	Unknown	0	0	1.54e-06	0	0.334	0.447
L4_A_Mam	LINE/RTE-X	8385	0.000526	0.00059	0.89	0.284	0.422
L1MEg1	LINE/L1	393	2.47e-05	0.000104	0.24	0.11	0.27
MIRc	SINE/MIR	74880	0.0047	0.00464	1.01	0.346	0.453
HAL1ME	LINE/L1	8582	0.000538	0.000753	0.71	0.0566	0.182
Eulor2B	DNA?	0	0	3.17e-06	0	0.279	0.419
Tigger8	DNA/TcMar-Tigger	844	5.29e-05	7.52e-05	0.7	0.294	0.43
Charlie1a	DNA/hAT-Charlie	7533	0.000472	0.000771	0.61	0.0413	0.146
HERVIP10F-int	LTR/ERV1	10317	0.000647	0.000218	2.97	0.00261	0.0171
MLT1G1-int	LTR/ERVL-MaLR	655	4.11e-05	5.03e-05	0.82	0.435	0.479
Tigger18a	DNA/TcMar-Tigger	1107	6.94e-05	0.000127	0.55	0.191	0.366
LTR26	LTR/ERV1	3343	0.00021	8.57e-05	2.45	0.00392	0.024
LTR1F1	LTR/ERV1	130	8.15e-06	4.65e-05	0.18	0.129	0.295
SVA_C	Other	3815	0.000239	0.000133	1.8	0.0912	0.245
Tigger6b	DNA/TcMar-Tigger	1123	7.04e-05	2.82e-05	2.5	0.121	0.281
Zaphod	DNA/hAT-Tip100	4350	0.000273	0.000237	1.15	0.424	0.475
L1PB2	LINE/L1	5484	0.000344	0.000803	0.43	0.0496	0.166
MER30	DNA/hAT-Charlie	2472	0.000155	0.000267	0.58	0.0189	0.0799
LTR53B	LTR/ERVL	24	1.51e-06	2.58e-05	0.06	0.177	0.354
L1MD3	LINE/L1	10914	0.000685	0.000619	1.11	0.312	0.438
L1MA2	LINE/L1	7859	0.000493	0.00254	0.19	5.14e-05	0.000537
LTR38-int	LTR/ERV1	265	1.66e-05	1.33e-05	1.25	0.498	0.511
MER133B	DNA?	0	0	1.18e-06	0	0.298	0.431
MSTB	LTR/ERVL-MaLR	10503	0.000659	0.000956	0.69	0.016	0.0713
MLT1E1-int	LTR/ERVL-MaLR	0	0	5.79e-06	0	0.362	0.452
LTR43B	LTR/ERV1	95	5.96e-06	2.75e-05	0.22	0.227	0.393
MLT2A1	LTR/ERVL	5802	0.000364	0.000369	0.99	0.467	0.492
LTR1B0	LTR/ERV1	20	1.25e-06	2.13e-05	0.06	0.207	0.38
L1PB3	LINE/L1	1230	7.71e-05	0.000987	0.08	0.00373	0.0231
*	LINE?/Penelope?	0	0	3.65e-06	0	0.315	0.438
L1MC1	LINE/L1	20270	0.00127	0.0027	0.47	0.00148	0.0106
LTR22B1	LTR/ERVK	668	4.19e-05	2.46e-05	1.7	0.171	0.348
HERV15-int	LTR/ERV1	4114	0.000258	5.52e-05	4.67	0.000217	0.002
MER88	LTR/ERVL	148	9.28e-06	1.26e-05	0.74	0.433	0.478
L1PA16	LINE/L1	16720	0.00105	0.00387	0.27	3.65e-10	7.22e-09
Charlie7	DNA/hAT-Charlie	2082	0.000131	0.000362	0.36	0.0256	0.101
LTR12E	LTR/ERV1	2850	0.000179	3.44e-05	5.19	0.0013	0.00953
THE1*	LTR/ERVL-MaLR	72700	0.00456	0.00561	0.81	0.00273	0.0177
MLT1G3-int	LTR/ERVL-MaLR	986	6.18e-05	3.63e-05	1.71	0.23	0.396
*	DNA/PiggyBac	2494	0.000156	0.000175	0.89	0.432	0.478
*	DNA/hAT-Blackjack	21795	0.00137	0.0012	1.14	0.259	0.411
L1M1	LINE/L1	22458	0.00141	0.00302	0.47	0.0047	0.0276
AluSc5	SINE/Alu	6324	0.000397	0.000665	0.6	0.00862	0.0451
LTR108a_Mam	LTR/ERVL	287	1.8e-05	9.31e-06	1.93	0.238	0.397
L1M6	LINE/L1	6827	0.000428	0.000598	0.72	0.125	0.287
LTR23	LTR/ERV1	441	2.77e-05	6.1e-05	0.45	0.183	0.362
Eulor4	Unknown	198	1.24e-05	2.27e-06	5.48	0.0904	0.244
UCON21	DNA?	0	0	1.3e-06	0	0.357	0.452
FordPrefect	DNA/hAT-Tip100	4128	0.000259	0.000106	2.45	0.0234	0.0939
MER91B	DNA/hAT-Tip100	1291	8.1e-05	5.75e-05	1.41	0.105	0.266
HERVH-int	LTR/ERV1	172158	0.0108	0.00197	5.47	2.93e-78	4.73e-76
MER101	LTR/ERV1	466	2.92e-05	3.84e-05	0.76	0.386	0.467
L1P4b	LINE/L1	0	0	5.01e-05	0	0.197	0.372
X8_LINE	LINE/CR1	853	5.35e-05	1.41e-05	3.81	0.00125	0.00928
LTR33A	LTR/ERVL	4443	0.000279	0.000181	1.54	0.0666	0.199
PRIMAX-int	LTR/ERV1	323	2.03e-05	7.83e-05	0.26	0.225	0.392
MER21B	LTR/ERVL	8234	0.000516	0.000427	1.21	0.187	0.364
Zaphod3	DNA/hAT-Tip100	787	4.94e-05	8.62e-05	0.57	0.23	0.395
L1M3f	LINE/L1	439	2.75e-05	0.000201	0.14	0.0873	0.24
LTR81A	LTR/Gypsy	1895	0.000119	7.44e-05	1.6	0.164	0.34
Eulor10	DNA?	0	0	1.62e-06	0	0.355	0.452
LTR19A	LTR/ERV1	375	2.35e-05	5.55e-05	0.42	0.25	0.407
PRIMA4_LTR	LTR/ERV1	514	3.22e-05	4.91e-05	0.66	0.348	0.452
MER95	LTR/ERV1	0	0	1.35e-05	0	0.218	0.389
MLT1D	LTR/ERVL-MaLR	44434	0.00279	0.00232	1.2	0.0107	0.0539
X6B_LINE	LINE/CR1	220	1.38e-05	1.65e-05	0.84	0.43	0.478
LTR26C	LTR/ERV1	1574	9.87e-05	3.65e-05	2.71	0.00668	0.0373
Tigger2	DNA/TcMar-Tigger	7406	0.000465	0.000567	0.82	0.226	0.392
MER58C	DNA/hAT-Charlie	1216	7.63e-05	0.000126	0.6	0.0876	0.24
HERV-Fc1_LTR2	LTR/ERV1	0	0	4.48e-07	0	0.456	0.485
MER73	LTR/ERVL	1084	6.8e-05	3.92e-05	1.74	0.205	0.379
LTR28	LTR/ERV1	0	0	3.72e-05	0	0.163	0.34
UCON16	Unknown	0	0	1.79e-06	0	0.329	0.445
UCON10	Unknown	81	5.08e-06	4.21e-06	1.21	0.557	0.559
MER4C	LTR/ERV1	1090	6.84e-05	7.5e-05	0.91	0.503	0.514
HERVFH21-int	LTR/ERV1	6318	0.000396	5.28e-05	7.5	1.04e-05	0.000121
X7A_LINE	LINE/CR1	23	1.44e-06	4.12e-05	0.04	0.0187	0.0798
Charlie17b	DNA/hAT-Charlie	245	1.54e-05	5.39e-05	0.28	0.165	0.34
UCON5	Unknown	55	3.45e-06	4.87e-06	0.71	0.395	0.469
Tigger4b	DNA/TcMar-Tigger	2142	0.000134	0.000214	0.63	0.0841	0.236
LTR16B1	LTR/ERVL	3718	0.000233	0.000135	1.73	0.0442	0.154
UCON2	Unknown	0	0	5.58e-06	0	0.212	0.385
Charlie1	DNA/hAT-Charlie	3430	0.000215	0.00022	0.98	0.49	0.506
MLT1F2-int	LTR/ERVL-MaLR	0	0	4.69e-05	0	0.144	0.315
LTR10D	LTR/ERV1	470	2.95e-05	2.74e-05	1.08	0.468	0.492
MER91C	DNA/hAT-Tip100	474	2.97e-05	4.79e-05	0.62	0.164	0.34
MER57C2	LTR/ERV1	1117	7.01e-05	4.81e-05	1.46	0.25	0.407
FRAM	SINE/Alu	8505	0.000533	0.000415	1.28	0.0171	0.0749
L1P4e	LINE/L1	0	0	5.16e-05	0	0.218	0.389
MER31-int	LTR/ERV1	2832	0.000178	0.000174	1.02	0.518	0.524
Tigger5b	DNA/TcMar-Tigger	692	4.34e-05	0.000104	0.42	0.0635	0.195
LTR64	LTR/ERV1	1490	9.35e-05	3.84e-05	2.44	0.0278	0.108
LTR*	LTR/Gypsy?	9518	0.000597	0.000509	1.17	0.185	0.362
LTR16B	LTR/ERVL	1084	6.8e-05	7.23e-05	0.94	0.422	0.475
MER44A	DNA/TcMar-Tigger	3827	0.00024	0.000201	1.2	0.244	0.405
Eulor9C	DNA	45	2.82e-06	3.4e-06	0.83	0.409	0.475
HERVIP10FH-int	LTR/ERV1	1502	9.42e-05	0.000172	0.55	0.244	0.404
MSTA-int	LTR/ERVL-MaLR	22554	0.00141	0.00104	1.36	0.097	0.252
MER45C	DNA/hAT-Tip100	1782	0.000112	0.000116	0.96	0.351	0.45
AluSp	SINE/Alu	62300	0.00391	0.00507	0.77	0.000991	0.00761
MER84	LTR/ERV1	155	9.72e-06	3.58e-05	0.27	0.182	0.36
Tigger3c	DNA/TcMar-Tigger	1558	9.77e-05	0.000186	0.53	0.0883	0.24
MER9a2	LTR/ERVK	2031	0.000127	5.04e-05	2.53	0.0148	0.0672
LTR22	LTR/ERVK	191	1.2e-05	1.72e-05	0.7	0.408	0.474
MLT1G1	LTR/ERVL-MaLR	10927	0.000685	0.000408	1.68	0.000621	0.00516
MER67D	LTR/ERV1	1073	6.73e-05	0.000113	0.6	0.161	0.337
LTR16	LTR/ERVL	4447	0.000279	0.000305	0.91	0.27	0.419
UCON12	Unknown	0	0	2.04e-06	0	0.31	0.438
ERVL-E-int	LTR/ERVL	18435	0.00116	0.00138	0.84	0.194	0.368
Ricksha	DNA/MuDR	0	0	6.2e-06	0	0.366	0.454
MER4D1	LTR/ERV1	6622	0.000415	0.000239	1.74	0.0121	0.0587
MSTC	LTR/ERVL-MaLR	4097	0.000257	0.000316	0.81	0.262	0.413
MER4B	LTR/ERV1	3207	0.000201	0.000245	0.82	0.42	0.475
X5B_LINE	LINE/CR1	0	0	2.65e-06	0	0.237	0.397
ORSL-2b	DNA/hAT-Tip100	827	5.19e-05	5.43e-05	0.96	0.504	0.514
LTR9B	LTR/ERV1	1659	0.000104	9.49e-05	1.1	0.463	0.489
*	Other	31096	0.00195	0.00145	1.34	0.0398	0.142
LTR75	LTR/ERVL	131	8.22e-06	3.38e-05	0.24	0.188	0.364
MLT2D	LTR/ERVL	9783	0.000614	0.000383	1.6	0.00619	0.0357
L1P3	LINE/L1	2479	0.000155	0.000908	0.17	0.00292	0.0187
HERVS71-int	LTR/ERV1	20117	0.00126	0.000132	9.53	1.9e-18	7.93e-17
LTR46-int	LTR/ERV1	2259	0.000142	3.67e-05	3.86	0.0946	0.25
LTR3	LTR/ERVK	412	2.58e-05	1.27e-05	2.04	0.137	0.306
AluSq	SINE/Alu	27579	0.00173	0.00224	0.77	0.00959	0.0492
UCON27	Unknown	0	0	7.77e-06	0	0.244	0.404
HERV-Fc2_LTR	LTR/ERV1	0	0	3.17e-07	0	0.454	0.484
LTR47B	LTR/ERVL	5	3.14e-07	1.73e-05	0.02	0.189	0.364
LTR88a	LTR/Gypsy?	1561	9.79e-05	5.39e-05	1.82	0.0665	0.199
Charlie9	DNA/hAT-Charlie	303	1.9e-05	7.81e-05	0.24	0.11	0.271
L1PBb	LINE/L1	2563	0.000161	0.000111	1.45	0.265	0.416
L1PBa1	LINE/L1	6827	0.000428	0.000201	2.13	0.0598	0.189
AluJb	SINE/Alu	152445	0.00956	0.0119	0.8	2.08e-05	0.00023
Eulor8	DNA/TcMar?	134	8.4e-06	1.02e-05	0.82	0.477	0.498
MSTA1	LTR/ERVL-MaLR	1098	6.89e-05	5.63e-05	1.22	0.306	0.437
MER126	DNA	384	2.41e-05	1.03e-05	2.34	0.106	0.265
LTR6B	LTR/ERV1	557	3.49e-05	2.71e-05	1.29	0.3	0.432
MLT1O	LTR/ERVL-MaLR	7807	0.00049	0.000327	1.5	0.0108	0.0538
LTR87	LTR/ERVL?	1022	6.41e-05	7.04e-05	0.91	0.438	0.48
Charlie5	DNA/hAT-Charlie	1037	6.5e-05	0.000203	0.32	0.0625	0.193
L1M2a1	LINE/L1	0	0	4.3e-05	0	0.298	0.431
MER89-int	LTR/ERV1	1448	9.08e-05	0.000113	0.8	0.438	0.48
MER50C	LTR/ERV1	520	3.26e-05	1.13e-05	2.9	0.108	0.268
UCON17	Unknown	0	0	2.15e-06	0	0.354	0.451
L1HS	LINE/L1	4988	0.000313	0.00118	0.27	0.0207	0.0864
Charlie7a	DNA/hAT-Charlie	959	6.02e-05	8.55e-05	0.7	0.222	0.391
LTR17	LTR/ERV1	6568	0.000412	0.00017	2.42	0.000703	0.00575
MER72B	LTR/ERV1	0	0	2.52e-05	0	0.163	0.34
LTR33C	LTR/ERVL	1865	0.000117	8.69e-05	1.35	0.223	0.39
Eulor9B	DNA	0	0	1.02e-06	0	0.36	0.453
MER57C1	LTR/ERV1	425	2.67e-05	1.79e-05	1.49	0.417	0.477
AluYf4	SINE/Alu	254	1.59e-05	0.000126	0.13	0.0067	0.0373
LTR16C	LTR/ERVL	13283	0.000833	0.000625	1.33	0.0152	0.0683
ERV3-16A3_I-int	LTR/ERVL	27669	0.00174	0.00135	1.28	0.106	0.266
MLT1O-int	LTR/ERVL-MaLR	0	0	9.29e-07	0	0.421	0.475
L1M3a	LINE/L1	1017	6.38e-05	0.00011	0.58	0.361	0.452
MER41-int	LTR/ERV1	16862	0.00106	0.000424	2.49	0.000371	0.00333
L1ME3	LINE/L1	18917	0.00119	0.00116	1.02	0.489	0.506
AluSq2	SINE/Alu	61375	0.00385	0.00563	0.68	6.42e-07	8.63e-06
