# Supplementary material for: Transposable elements reveal a stem cell-specific class of long noncoding RNAs
Source: Genome Biol. 2012 Nov 26;13(11):R107. doi: 10.1186/gb-2012-13-11-r107 (PMC3580499; doi:10.1186/gb-2012-13-11-r107)
Supplement: Additional file 3 — TE content of protein coding genes. Excel table describing the TE content of protein coding genes and statistical analysis. [file gb-2012-13-11-r107-S3.XLSX]

## Sheet: protein_enrichment_csv.txt
Repeat	Family	Bp_covered	lincRNA_freq	Genome_freq	Fold_change	P-value	Q-value
HERVP71A-int	LTR/ERV1	0	0	9.79e-05	0	0.0181	0.0258
MER4E	LTR/ERV1	2418	4.05e-05	0.00012	0.34	0.006	0.00967
*	RC?/Helitron?	223	3.74e-06	2.3e-05	0.16	0.00193	0.00344
HERVE-int	LTR/ERV1	0	0	0.000184	0	0.00176	0.00318
LTR27	LTR/ERV1	0	0	1.95e-05	0	0.0312	0.0415
L1MEg	LINE/L1	4405	7.38e-05	0.00199	0.04	2.11e-42	2.94e-41
LTR60	LTR/ERV1	67	1.12e-06	2.89e-06	0.39	0.373	0.377
LTR108d_Mam	LTR/ERVL	0	0	7.98e-06	0	0.106	0.124
X3_LINE	LINE/RTE-BovB	600	1.01e-05	2.6e-05	0.39	0.00813	0.0127
Ricksha_c	DNA/MuDR	0	0	1.22e-05	0	0.132	0.149
*	LTR	1230	2.06e-05	0.000254	0.08	3.99e-13	1.86e-12
Ricksha	DNA/MULE-MuDR	0	0	3.43e-05	0	0.06	0.0744
LTR*	LTR/Gypsy	2543	4.26e-05	0.000411	0.1	5.79e-18	3.51e-17
MER2	DNA/TcMar-Tigger	8692	0.000146	0.00074	0.2	1.02e-37	1.27e-36
MER101-int	LTR/ERV1	1406	2.36e-05	0.00019	0.12	0.000501	0.00102
AluYa8	SINE/Alu	127	2.13e-06	1.51e-05	0.14	0.0114	0.0172
*	LTR/Gypsy	12813	0.000215	0.00105	0.2	3.73e-34	4.17e-33
Eulor11	DNA	0	0	4.15e-06	0	0.0587	0.0731
LTR7*	LTR/ERV1	3759	6.3e-05	0.000514	0.12	3.1e-15	1.63e-14
THE1A	LTR/ERVL-MaLR	3921	6.57e-05	0.000476	0.14	3.06e-17	1.76e-16
MLT2B2	LTR/ERVL	560	9.38e-06	0.000241	0.04	7.38e-10	2.86e-09
Helitron1Na_Mam	RC/Helitron	0	0	2.87e-05	0	0.00428	0.00715
LTR31	LTR/ERV1	0	0	3.49e-05	0	0.00954	0.0146
MER101B	LTR/ERV1	0	0	2.62e-05	0	0.00601	0.00969
Charlie12	DNA/hAT-Charlie	0	0	2.73e-06	0	0.286	0.296
LTR5B	LTR/ERVK	990	1.66e-05	0.000119	0.14	0.00191	0.00343
Charlie10b	DNA/hAT-Charlie	0	0	1.52e-05	0	0.00427	0.00715
SVA_B	Other	16	2.68e-07	0.000197	0	1.06e-05	2.74e-05
LTR12B	LTR/ERV1	274	4.59e-06	0.000107	0.04	0.125	0.143
MER92C	LTR/ERV1	0	0	1.3e-05	0	0.0531	0.0669
MLT1K	LTR/ERVL-MaLR	12858	0.000215	0.00143	0.15	3.43e-47	5.17e-46
LTR52-int	LTR/ERVL	0	0	4.69e-05	0	0.0368	0.0481
LTR14A	LTR/ERVK	0	0	1.51e-05	0	0.0374	0.0489
L1ME4b	LINE/L1	19471	0.000326	0.00195	0.17	1.41e-45	2.04e-44
MLT1A1	LTR/ERVL-MaLR	1804	3.02e-05	0.000692	0.04	3.61e-34	4.08e-33
LTR24C	LTR/ERV1	164	2.75e-06	4.26e-05	0.06	0.0052	0.00847
LTR37-int	LTR/ERV1	264	4.42e-06	0.000171	0.03	9.62e-05	0.000216
*	RC/Helitron	719	1.2e-05	0.000136	0.09	1.03e-06	3.07e-06
LTR84b	LTR/ERVL	425	7.12e-06	0.000105	0.07	1.17e-05	3e-05
L1MD	LINE/L1	2861	4.79e-05	0.000956	0.05	2.15e-27	1.85e-26
L1PA15	LINE/L1	7033	0.000118	0.00279	0.04	5.72e-36	6.87e-35
AluYg6	SINE/Alu	460	7.71e-06	5.66e-05	0.14	0.000526	0.00106
MER94	DNA/hAT-Blackjack	1715	2.87e-05	0.000177	0.16	1.26e-19	8.26e-19
LTR19C	LTR/ERV1	629	1.05e-05	2.14e-05	0.49	0.203	0.219
MER5B	DNA/hAT-Charlie	13540	0.000227	0.00102	0.22	9.36e-63	1.99e-61
HERV1_LTRb	LTR/ERV1	0	0	1.61e-06	0	0.29	0.3
MER58B	DNA/hAT-Charlie	6913	0.000116	0.00049	0.24	9.01e-20	6.02e-19
MER67C	LTR/ERV1	727	1.22e-05	0.000183	0.07	5.18e-08	1.78e-07
MER75A	DNA/PiggyBac	79	1.32e-06	2.34e-06	0.57	0.3	0.31
MER84-int	LTR/ERV1	0	0	3.22e-05	0	0.0977	0.115
LTR105_Mam	LTR/ERVL	0	0	6.12e-05	0	0.000152	0.000335
*	DNA/hAT-Tip100	22784	0.000382	0.00296	0.13	1.4e-89	3.84e-88
L2	LINE/L2	24669	0.000413	0.00541	0.08	2.46e-147	8.67e-146
UCON12A	Unknown	0	0	1.35e-06	0	0.238	0.251
MER92B	LTR/ERV1	813	1.36e-05	8.89e-05	0.15	0.000479	0.000979
LTR60B	LTR/ERV1	377	6.32e-06	3.39e-05	0.19	0.0443	0.0568
MER5A	DNA/hAT-Charlie	21372	0.000358	0.00154	0.23	3.05e-87	8.21e-86
MER5A1	DNA/hAT-Charlie	7032	0.000118	0.000699	0.17	4.57e-53	7.59e-52
L1MA6	LINE/L1	1928	3.23e-05	0.00115	0.03	8.64e-20	5.81e-19
AluJo	SINE/Alu	61896	0.00104	0.00582	0.18	6.43e-200	2.69e-198
MER110-int	LTR/ERV1	0	0	6.49e-05	0	0.00752	0.0119
MER113B	DNA/hAT-Charlie	559	9.37e-06	3.12e-05	0.3	0.00895	0.0138
LTR44	LTR/ERV1	0	0	2.37e-05	0	0.0117	0.0176
UCON14	DNA?	206	3.45e-06	3.76e-06	0.92	0.528	0.528
L2c	LINE/L2	82987	0.00139	0.00985	0.14	9.54e-294	6.33e-292
Charlie1b_Mars	DNA/hAT-Charlie	0	0	1.46e-07	0	0.421	0.424
LTR19B	LTR/ERV1	1698	2.84e-05	4.23e-05	0.67	0.296	0.306
AluSx4	SINE/Alu	4826	8.09e-05	0.000551	0.15	1.8e-24	1.47e-23
*	DNA/hAT-Charlie	193508	0.00324	0.0164	0.2	0	0
hAT-N1_Mam	DNA/hAT?	413	6.92e-06	3.27e-05	0.21	0.00335	0.00576
LTR86B2	LTR/ERVL	0	0	2.27e-05	0	0.0078	0.0122
MER9a1	LTR/ERVK	516	8.64e-06	5.79e-05	0.15	0.0019	0.00341
AmnSINE1	SINE/Deu	4544	7.61e-05	9.89e-05	0.77	0.0434	0.0558
MamGyp-int	LTR/Gypsy	7670	0.000128	3.76e-05	3.42	8.4e-10	3.25e-09
LTR4	LTR/ERV1	107	1.79e-06	1.66e-05	0.11	0.0735	0.09
MamRep1894	DNA/hAT	569	9.53e-06	2.33e-05	0.41	0.0127	0.0189
L1ME2	LINE/L1	4862	8.15e-05	0.00196	0.04	3.19e-31	3.19e-30
MER68-int	LTR/ERVL	0	0	5.38e-05	0	0.0224	0.0312
LTR22B2	LTR/ERVK	0	0	4.91e-06	0	0.149	0.166
LTR35	LTR/ERV1	467	7.82e-06	1.25e-05	0.62	0.343	0.349
MER31B	LTR/ERV1	854	1.43e-05	0.00016	0.09	9.85e-08	3.27e-07
Charlie11	DNA/hAT-Charlie	2025	3.39e-05	1.41e-05	2.4	0.0277	0.0375
MER97a	DNA/hAT-Tip100	834	1.4e-05	3.6e-05	0.39	0.0739	0.0903
MER58D	DNA/hAT-Charlie	495	8.29e-06	5.28e-05	0.16	0.000163	0.000358
MER68	LTR/ERVL	2807	4.7e-05	0.000193	0.24	1.06e-05	2.74e-05
L1MEf	LINE/L1	5864	9.82e-05	0.00201	0.05	3.85e-26	3.29e-25
Tigger20a	DNA/TcMar-Tigger	1470	2.46e-05	0.000108	0.23	0.000189	0.00041
AluSz6	SINE/Alu	42603	0.000714	0.00424	0.17	1.46e-174	5.89e-173
LTR58	LTR/ERV1	0	0	9.49e-06	0	0.118	0.135
Ricksha_b	DNA/MULE-MuDR	0	0	2.22e-05	0	0.0891	0.106
MER41G	LTR/ERV1	0	0	1.52e-05	0	0.105	0.123
LTR16A1	LTR/ERVL	2387	4e-05	0.000255	0.16	1.51e-09	5.73e-09
Tigger13a	DNA/TcMar-Tigger	1258	2.11e-05	0.000304	0.07	6.12e-14	2.98e-13
MER34C	LTR/ERV1	0	0	1.47e-05	0	0.0336	0.0445
MLT1F1	LTR/ERVL-MaLR	3069	5.14e-05	0.000345	0.15	1.91e-10	7.58e-10
HERV16-int	LTR/ERVL	696	1.17e-05	0.000277	0.04	1.56e-06	4.55e-06
LOR1a	LTR/ERV1	483	8.09e-06	0.000106	0.08	8.24e-05	0.000186
Charlie25	DNA/hAT-Charlie	5	8.38e-08	0.000139	0	0.000167	0.000365
*	*	3160981	0.053	0.499	0.11	0	0
HERVL66-int	LTR/ERVL	0	0	2.85e-05	0	0.136	0.153
Kanga1d	DNA/TcMar-Tc2	0	0	4.43e-05	0	0.000375	0.000777
Charlie23a	DNA/hAT-Charlie	314	5.26e-06	8.47e-05	0.06	9.13e-07	2.73e-06
L1MB1	LINE/L1	258	4.32e-06	0.00114	0	1.76e-17	1.02e-16
LTR54B	LTR/ERV1	678	1.14e-05	8.49e-05	0.13	7.71e-05	0.000175
*	DNA/hAT?	2368	3.97e-05	0.000143	0.28	5.66e-05	0.000132
MER57A-int	LTR/ERV1	620	1.04e-05	0.000325	0.03	1.17e-05	3e-05
Charlie26a	DNA/hAT-Charlie	491	8.23e-06	2.82e-05	0.29	0.00765	0.012
LTR91	LTR/ERVL	33	5.53e-07	1.62e-05	0.03	0.000661	0.0013
MER117	DNA/hAT-Charlie	2930	4.91e-05	0.000202	0.24	5.27e-13	2.44e-12
UCON9	Unknown	0	0	3.05e-06	0	0.0883	0.105
LTR49	LTR/ERV1	89	1.49e-06	0.000163	0.01	3.15e-08	1.09e-07
MLT1A0	LTR/ERVL-MaLR	14868	0.000249	0.00201	0.12	2.39e-71	5.4e-70
LTR10B	LTR/ERV1	99	1.66e-06	1.13e-05	0.15	0.136	0.153
MLT1J-int	LTR/ERVL-MaLR	402	6.73e-06	0.000152	0.04	3.31e-05	7.99e-05
THE1C-int	LTR/ERVL-MaLR	415	6.95e-06	0.000698	0.01	6.95e-16	3.75e-15
LTR54	LTR/ERV1	1033	1.73e-05	0.0001	0.17	0.000265	0.000564
HERV1_LTRc	LTR/ERV1	0	0	5.05e-06	0	0.195	0.211
MamRep137	DNA/TcMar?	436	7.3e-06	1.21e-05	0.61	0.175	0.192
*	LINE/L1?	267	4.47e-06	2.3e-06	1.94	0.134	0.151
*	SINE/MIR	336232	0.00563	0.0297	0.19	0	0
LTR16E1	LTR/ERVL	126	2.11e-06	0.000228	0.01	3.72e-16	2.03e-15
LTR70	LTR/ERV1	0	0	3.1e-05	0	0.0567	0.0709
Mam_R4	LINE/Dong-R4	914	1.53e-05	4.21e-05	0.36	0.0328	0.0435
MER30B	DNA/hAT-Charlie	376	6.3e-06	1.14e-05	0.55	0.184	0.201
L1ME5	LINE/L1	2197	3.68e-05	0.000359	0.1	5.54e-11	2.28e-10
LTR102_Mam	LTR/ERVL	929	1.56e-05	5.83e-05	0.27	0.0183	0.0262
*	LINE/L2	243701	0.00408	0.0367	0.11	0	0
MIR	SINE/MIR	71040	0.00119	0.00962	0.12	0	0
MamGypLTR3a	LTR/Gypsy	813	1.36e-05	0.000107	0.13	1.26e-05	3.2e-05
MLT1F-int	LTR/ERVL-MaLR	0	0	6.85e-05	0	0.00362	0.00618
Eulor2C	DNA?	128	2.14e-06	1.59e-06	1.35	0.385	0.389
AluSx3	SINE/Alu	35187	0.000589	0.0029	0.2	2.11e-104	6.45e-103
L1M8	LINE/L1	279	4.67e-06	0.00023	0.02	1.03e-06	3.06e-06
L1PA6	LINE/L1	2286	3.83e-05	0.00393	0.01	7.19e-33	7.65e-32
LTR1D1	LTR/ERV1	0	0	7.29e-05	0	0.00112	0.00212
MER134	DNA?	107	1.79e-06	3.04e-06	0.59	0.259	0.272
L1M3de	LINE/L1	37	6.2e-07	0.000102	0.01	0.00521	0.00848
AluSc8	SINE/Alu	24757	0.000415	0.00217	0.19	6.53e-81	1.68e-79
L1MEh	LINE/L1	589	9.87e-06	0.000314	0.03	7.1e-09	2.56e-08
L1MA7	LINE/L1	3805	6.37e-05	0.00143	0.04	3.51e-24	2.83e-23
*	DNA/Merlin	147	2.46e-06	6.23e-06	0.39	0.283	0.294
L1MA5	LINE/L1	2130	3.57e-05	0.000994	0.04	1.18e-13	5.66e-13
LTR1B1	LTR/ERV1	167	2.8e-06	3.78e-05	0.07	0.0276	0.0374
Arthur1A	DNA/hAT-Tip100	653	1.09e-05	5.51e-05	0.2	1.26e-05	3.19e-05
LTR68	LTR/ERV1	0	0	3.56e-05	0	0.00298	0.00516
MamGypLTR1a	LTR/Gypsy	187	3.13e-06	8.67e-05	0.04	2.2e-05	5.44e-05
AluJr4	SINE/Alu	14622	0.000245	0.0015	0.16	1.06e-75	2.5e-74
Tigger16a	DNA/TcMar-Tigger	1594	2.67e-05	0.000108	0.25	2.35e-06	6.66e-06
LTR12D	LTR/ERV1	936	1.57e-05	0.000144	0.11	0.000354	0.000739
MST-int	LTR/ERVL-MaLR	166	2.78e-06	4.76e-05	0.06	0.00808	0.0126
MER61F	LTR/ERV1	0	0	2.4e-05	0	0.0274	0.0372
MER135	DNA	758	1.27e-05	2.86e-05	0.44	0.00769	0.0121
MER61D	LTR/ERV1	698	1.17e-05	3.4e-05	0.34	0.02	0.0283
LTR2	LTR/ERV1	197	3.3e-06	0.000124	0.03	4.1e-06	1.12e-05
LTR78B	LTR/ERV1	1451	2.43e-05	0.000258	0.09	8.49e-11	3.46e-10
L1M4	LINE/L1	9990	0.000167	0.00296	0.06	3.86e-51	6.15e-50
MER47C	DNA/TcMar-Tigger	385	6.45e-06	2.07e-05	0.31	0.00735	0.0116
L1M5	LINE/L1	28787	0.000482	0.00543	0.09	7.16e-137	2.45e-135
AluSg4	SINE/Alu	9476	0.000159	0.000737	0.22	1.77e-23	1.39e-22
*	DNA	2315	3.88e-05	0.000104	0.37	2.79e-06	7.78e-06
HERVK-int	LTR/ERVK	1006	1.69e-05	0.00017	0.1	0.00341	0.00585
UCON4	Unknown	227	3.8e-06	5.96e-06	0.64	0.352	0.358
*	LTR/ERVL-MaLR	195769	0.00328	0.0394	0.08	0	0
MamGypLTR2b	LTR/Gypsy	67	1.12e-06	5.58e-05	0.02	3.47e-05	8.33e-05
MER96B	DNA/hAT	0	0	4.48e-06	0	0.112	0.129
MSTB1	LTR/ERVL-MaLR	2719	4.56e-05	0.000519	0.09	1.16e-19	7.68e-19
L1MA10	LINE/L1	2731	4.58e-05	0.000608	0.08	3.16e-13	1.49e-12
MER74A	LTR/ERVL	942	1.58e-05	0.000203	0.08	1.94e-08	6.85e-08
Eulor12	DNA?	0	0	2.26e-06	0	0.112	0.13
Eulor2A	DNA?	286	4.79e-06	3.43e-06	1.4	0.178	0.195
LTR2752	LTR/ERV1	25	4.19e-07	7.44e-05	0.01	0.00624	0.01
MER96B	DNA/hAT-Tip100	2073	3.47e-05	0.000111	0.31	1.39e-05	3.52e-05
*	DNA/TcMar	230	3.85e-06	1.17e-05	0.33	0.134	0.151
PrimLTR79	LTR/ERV1	138	2.31e-06	1.19e-05	0.19	0.0878	0.105
Ricksha_0	DNA/MULE-MuDR	1537	2.57e-05	5.78e-05	0.45	0.129	0.147
HAL1	LINE/L1	9021	0.000151	0.00286	0.05	4.62e-59	8.99e-58
MER119	DNA/hAT-Charlie	339	5.68e-06	0.00011	0.05	4.5e-06	1.21e-05
LTR*	LTR	1045	1.75e-05	0.000141	0.12	3.13e-09	1.16e-08
L1PA7	LINE/L1	14888	0.000249	0.00692	0.04	5.98e-62	1.25e-60
LTR32	LTR/ERVL	742	1.24e-05	0.000128	0.1	1.67e-05	4.19e-05
MER51A	LTR/ERV1	1820	3.05e-05	0.00014	0.22	2.31e-05	5.68e-05
L1MEc	LINE/L1	8798	0.000147	0.00317	0.05	1.96e-58	3.76e-57
X2_LINE	LINE/CR1	0	0	3.75e-06	0	0.0979	0.115
AluYh9	SINE/Alu	0	0	9.9e-06	0	0.0147	0.0216
L1PA8A	LINE/L1	0	0	0.00112	0	2.65e-15	1.41e-14
MSTD-int	LTR/ERVL-MaLR	0	0	0.000196	0	4.74e-06	1.27e-05
LTR39	LTR/ERV1	165	2.76e-06	0.000173	0.02	2.38e-06	6.72e-06
X7C_LINE	LINE/CR1	743	1.24e-05	2.64e-05	0.47	0.054	0.0677
MER106A	DNA/hAT-Charlie	332	5.56e-06	4.75e-05	0.12	0.000494	0.00101
LTR13_	LTR/ERVK	197	3.3e-06	1.39e-05	0.24	0.199	0.215
MER66D	LTR/ERV1	0	0	2.54e-05	0	0.0121	0.0182
MER52-int	LTR/ERV1	0	0	0.000181	0	0.00274	0.00478
LTR7C	LTR/ERV1	514	8.61e-06	4.39e-05	0.2	0.0116	0.0174
Eulor6E	DNA?	0	0	1.51e-06	0	0.231	0.245
MER11B	LTR/ERVK	0	0	0.000178	0	1.18e-06	3.48e-06
LTR1B	LTR/ERV1	0	0	7.34e-05	0	0.00152	0.00279
THE1C	LTR/ERVL-MaLR	2051	3.44e-05	0.00114	0.03	1.36e-66	3e-65
AluYc3	SINE/Alu	1212	2.03e-05	4.98e-05	0.41	0.0323	0.0428
MER1B	DNA/hAT-Charlie	3377	5.66e-05	0.000547	0.1	3.25e-33	3.56e-32
MLT1H2-int	LTR/ERVL-MaLR	124	2.08e-06	5.09e-05	0.04	0.00666	0.0106
HERV30-int	LTR/ERV1	0	0	4.56e-05	0	0.0795	0.0967
LTR33A_	LTR/ERVL	473	7.92e-06	0.000158	0.05	1.03e-08	3.67e-08
LTR18B	LTR/ERVL	141	2.36e-06	5.5e-05	0.04	0.00209	0.0037
L1P4a	LINE/L1	0	0	0.000224	0	0.000511	0.00104
MLT2C2	LTR/ERVL	197	3.3e-06	0.000114	0.03	2.2e-06	6.28e-06
L1MA5A	LINE/L1	1290	2.16e-05	0.000632	0.03	2.83e-11	1.19e-10
HERVK22-int	LTR/ERVK	1455	2.44e-05	0.000199	0.12	0.00421	0.00706
MER68B	LTR/ERVL	0	0	5.12e-05	0	0.000534	0.00107
MER92A	LTR/ERV1	0	0	1.39e-05	0	0.0442	0.0567
MLT1H	LTR/ERVL-MaLR	5055	8.47e-05	0.000964	0.09	2.06e-51	3.36e-50
ORSL-2a	DNA/hAT-Tip100	477	7.99e-06	2.51e-05	0.32	0.0251	0.0346
MER4D0	LTR/ERV1	46	7.71e-07	5.71e-05	0.01	0.00244	0.0043
FLAM_C	SINE/Alu	16729	0.00028	0.000987	0.28	3.42e-51	5.52e-50
LTR27C	LTR/ERV1	0	0	3.74e-05	0	0.00537	0.00872
UCON24	Unknown	0	0	1.17e-06	0	0.236	0.25
Merlin1_HS	DNA/Merlin	147	2.46e-06	6.23e-06	0.39	0.283	0.294
UCON26	Unknown	128	2.14e-06	1.04e-05	0.21	0.02	0.0283
UCON28a	Unknown	224	3.75e-06	8.55e-06	0.44	0.197	0.213
LTR42	LTR/ERVL	609	1.02e-05	3.84e-05	0.27	0.0291	0.0391
LTR9C	LTR/ERV1	0	0	2.42e-05	0	0.0304	0.0406
MER21-int	LTR/ERVL	0	0	0.000194	0	0.000171	0.000374
LTR*	LTR/ERV	0	0	6.32e-07	0	0.273	0.285
LTR40c	LTR/ERVL	553	9.26e-06	6.85e-05	0.14	0.00035	0.000732
MLT1A-int	LTR/ERVL-MaLR	0	0	6.62e-05	0	0.000921	0.00176
LTR1C	LTR/ERV1	0	0	1.36e-05	0	0.0616	0.0762
MLT1E-int	LTR/ERVL-MaLR	0	0	2.19e-06	0	0.28	0.292
UCON29	DNA/PiggyBac?	369	6.18e-06	1.55e-05	0.4	0.0539	0.0677
MER57E2	LTR/ERV1	0	0	7.31e-06	0	0.112	0.13
MER74B	LTR/ERVL	2400	4.02e-05	0.000108	0.37	0.00246	0.00432
MLT1E1A	LTR/ERVL-MaLR	1960	3.28e-05	0.000388	0.08	5.15e-14	2.53e-13
Charlie17a	DNA/hAT-Charlie	889	1.49e-05	6.03e-05	0.25	1.72e-05	4.29e-05
HERVL74-int	LTR/ERVL	3668	6.15e-05	8.94e-05	0.69	0.308	0.317
LTR36	LTR/ERV1	0	0	6.48e-05	0	9.68e-05	0.000217
UCON15	Unknown	0	0	2.41e-06	0	0.168	0.185
MLT2B1	LTR/ERVL	789	1.32e-05	0.000476	0.03	1.39e-17	8.07e-17
L1M7	LINE/L1	2147	3.6e-05	0.000405	0.09	1.61e-11	6.8e-11
Ricksha_b	DNA/MuDR	1052	1.76e-05	3.14e-06	5.62	0.000996	0.0019
MER102a	DNA/hAT-Charlie	2445	4.1e-05	0.000175	0.23	2.62e-09	9.76e-09
MER110	LTR/ERV1	0	0	6.63e-05	0	1.85e-06	5.38e-06
Eulor3	DNA?	0	0	1.97e-06	0	0.192	0.208
HERV-Fc1_LTR3	LTR/ERV1	0	0	8.25e-07	0	0.351	0.357
L1P4d	LINE/L1	39	6.53e-07	4.86e-05	0.01	0.0479	0.0608
MER41A	LTR/ERV1	1624	2.72e-05	0.000341	0.08	1.07e-12	4.85e-12
*	DNA/TcMar-Mariner	16730	0.00028	0.000991	0.28	1.66e-17	9.63e-17
Harlequin-int	LTR/ERV1	265	4.44e-06	0.000284	0.02	0.000356	0.000741
L1P3b	LINE/L1	0	0	1.66e-05	0	0.124	0.141
MLT1I-int	LTR/ERVL-MaLR	579	9.7e-06	0.000105	0.09	0.000364	0.000756
Tigger4	DNA/TcMar-Tigger	3547	5.94e-05	0.00027	0.22	6.14e-05	0.000142
MER66-int	LTR/ERV1	6626	0.000111	0.000177	0.63	0.157	0.174
AluSx1	SINE/Alu	122972	0.00206	0.0113	0.18	1.13e-302	7.96e-301
MER77	LTR/ERVL	2314	3.88e-05	0.000172	0.23	5.21e-05	0.000122
MER6C	DNA/TcMar-Tigger	0	0	7.66e-06	0	0.0484	0.0614
HAL1_SS	LINE/L1	269	4.51e-06	6.01e-05	0.08	0.0212	0.0297
MER70B	LTR/ERVL	325	5.44e-06	5.39e-05	0.1	0.00169	0.00308
MER54A	LTR/ERVL	1290	2.16e-05	0.000108	0.2	0.00167	0.00304
LTR80A	LTR/ERVL	0	0	4.46e-05	0	0.000851	0.00165
Charlie20a	DNA/hAT-Charlie	0	0	7.37e-05	0	4.23e-06	1.14e-05
LTR24	LTR/ERV1	882	1.48e-05	3.26e-05	0.45	0.0772	0.094
MER11D	LTR/ERVK	884	1.48e-05	6.77e-05	0.22	0.026	0.0356
LTR1E	LTR/ERV1	275	4.61e-06	7.11e-05	0.06	0.00148	0.00275
MER130	Unknown	0	0	6.4e-06	0	0.0567	0.0708
MLT1E	LTR/ERVL-MaLR	405	6.79e-06	9.45e-05	0.07	0.000103	0.000231
UCON1	Unknown	0	0	1.17e-06	0	0.206	0.221
L1MEb	LINE/L1	572	9.58e-06	0.00022	0.04	8.04e-08	2.7e-07
MER9B	LTR/ERVK	0	0	5.98e-06	0	0.153	0.17
AluYa5	SINE/Alu	937	1.57e-05	0.000403	0.04	1.12e-22	8.39e-22
Tigger16b	DNA/TcMar-Tigger	887	1.49e-05	6.16e-05	0.24	5.16e-06	1.38e-05
MamRep434	DNA/TcMar-Tigger	4070	6.82e-05	0.000128	0.53	0.000421	0.000864
L1ME3Cz	LINE/L1	5540	9.28e-05	0.00127	0.07	3.68e-35	4.24e-34
LTR72B	LTR/ERV1	58	9.72e-07	1.85e-05	0.05	0.0345	0.0454
Tigger2b	DNA/TcMar-Tigger	0	0	6.06e-06	0	0.0956	0.113
MER132	DNA/TcMar-Pogo	0	0	1.42e-06	0	0.187	0.203
AluYc	SINE/Alu	3112	5.21e-05	0.000424	0.12	2.26e-25	1.89e-24
L1PA12	LINE/L1	4578	7.67e-05	0.000525	0.15	4.48e-06	1.21e-05
AluSc	SINE/Alu	43857	0.000735	0.00342	0.22	2.45e-116	7.89e-115
LTR82B	LTR/ERVL	0	0	0.000117	0	2.77e-06	7.75e-06
HERV35I-int	LTR/ERV1	284	4.76e-06	0.00013	0.04	0.00391	0.0066
*	DNA/PiggyBac?	369	6.18e-06	1.55e-05	0.4	0.0539	0.0676
MSTB-int	LTR/ERVL-MaLR	579	9.7e-06	0.00029	0.03	2.44e-07	7.76e-07
LTR11	LTR/ERV	0	0	6.32e-07	0	0.273	0.285
L1M2	LINE/L1	2154	3.61e-05	0.00179	0.02	1.17e-22	8.74e-22
L1ME3C	LINE/L1	929	1.56e-05	0.000394	0.04	3.86e-12	1.7e-11
LTR52	LTR/ERVL	809	1.36e-05	9.96e-05	0.14	8.96e-08	3e-07
LTR86B1	LTR/ERVL	360	6.03e-06	2.4e-05	0.25	0.0216	0.0302
Charlie4	DNA/hAT-Charlie	0	0	8.24e-06	0	0.0975	0.115
Zaphod2	DNA/hAT-Tip100	111	1.86e-06	5.11e-05	0.04	0.00696	0.0111
Looper	DNA/PiggyBac	0	0	6.35e-05	0	0.00192	0.00344
MLT1J1	LTR/ERVL-MaLR	934	1.56e-05	0.000363	0.04	6.16e-23	4.7e-22
*	LINE/L1	512672	0.00859	0.185	0.05	0	0
FAM	SINE/Alu	4082	6.84e-05	0.000264	0.26	4.65e-18	2.85e-17
MER44D	DNA/TcMar-Tigger	0	0	8.07e-05	0	8.99e-05	0.000203
LTR2C	LTR/ERV1	868	1.45e-05	3.11e-05	0.47	0.131	0.149
MERX	DNA/TcMar-Tigger	156	2.61e-06	2.67e-05	0.1	0.016	0.0233
LTR1F	LTR/ERV1	0	0	2.92e-05	0	0.0107	0.0162
LTR62	LTR/ERVL	0	0	4.68e-05	0	0.00443	0.00737
MamRep137	DNA/TcMar-Tigger	1979	3.32e-05	0.00015	0.22	3.86e-08	1.33e-07
MIR3	SINE/MIR	79668	0.00133	0.0036	0.37	1.6e-151	5.82e-150
MER67B	LTR/ERV1	819	1.37e-05	5.8e-05	0.24	0.00931	0.0143
MER34-int	LTR/ERV1	2149	3.6e-05	5.89e-05	0.61	0.215	0.23
LTR34	LTR/ERV1	0	0	3.5e-05	0	0.0108	0.0163
HERVL18-int	LTR/ERVL	0	0	0.000142	0	0.00263	0.0046
L1M4a2	LINE/L1	45	7.54e-07	0.000313	0	5.01e-09	1.82e-08
MER83C	LTR/ERV1	0	0	1.58e-05	0	0.0268	0.0366
SVA_F	Other	578	9.68e-06	0.000275	0.04	3.56e-06	9.81e-06
LTR21B	LTR/ERV1	114	1.91e-06	4.74e-06	0.4	0.259	0.272
LTR*	LTR/ERV1?	82	1.37e-06	8.37e-05	0.02	2.34e-07	7.52e-07
L1ME3A	LINE/L1	5070	8.49e-05	0.00208	0.04	4.11e-47	6.11e-46
LTR8A	LTR/ERV1	259	4.34e-06	0.00023	0.02	7.03e-09	2.54e-08
MLT1A	LTR/ERVL-MaLR	5654	9.47e-05	0.000867	0.11	2.75e-35	3.24e-34
LTR26B	LTR/ERV1	0	0	1.48e-05	0	0.0428	0.0553
LTR*	LTR/ERVL?	2104	3.52e-05	0.000202	0.17	2.74e-08	9.61e-08
MER83A-int	LTR/ERV1	0	0	2.18e-05	0	0.11	0.128
X5A_LINE	LINE/CR1	83	1.39e-06	5.37e-06	0.26	0.114	0.132
MER83B	LTR/ERV1	225	3.77e-06	1.29e-05	0.29	0.0932	0.111
*	LTR/ERVL?	2104	3.52e-05	0.000202	0.17	2.74e-08	9.58e-08
MER5C1	DNA/hAT-Charlie	174	2.92e-06	3.4e-05	0.09	0.000411	0.000847
LTR13A	LTR/ERVK	74	1.24e-06	5.23e-05	0.02	0.0271	0.0369
MER41D	LTR/ERV1	0	0	4.97e-05	0	0.000543	0.00109
Eulor6A	DNA?	0	0	1.4e-06	0	0.233	0.247
MLT2E	LTR/ERVL	135	2.26e-06	3.26e-05	0.07	0.00924	0.0142
LTR10G	LTR/ERV1	0	0	1.71e-05	0	0.0361	0.0474
MLT1E1A-int	LTR/ERVL-MaLR	0	0	1.51e-05	0	0.0965	0.114
MLT1B-int	LTR/ERVL-MaLR	1917	3.21e-05	7.44e-05	0.43	0.0475	0.0606
LTR18A	LTR/ERVL	0	0	2.16e-05	0	0.0112	0.0169
AluYk4	SINE/Alu	1055	1.77e-05	0.000186	0.09	4.07e-14	2.01e-13
MER91A	DNA/hAT-Tip100	2827	4.74e-05	0.000157	0.3	1.91e-09	7.22e-09
MER123	DNA	107	1.79e-06	2.3e-06	0.78	0.439	0.441
L1MB5	LINE/L1	6241	0.000105	0.0014	0.07	5.7e-22	4.15e-21
LTR82A	LTR/ERVL	1135	1.9e-05	0.000118	0.16	0.00022	0.000473
LOR1b	LTR/ERV1	0	0	0.000131	0	8.08e-07	2.44e-06
Tigger3d	DNA/TcMar-Tigger	544	9.11e-06	2.7e-05	0.34	0.0158	0.0231
Tigger9b	DNA/TcMar-Tigger	351	5.88e-06	8e-05	0.07	7.21e-05	0.000164
Ricksha_a	DNA/MuDR	0	0	8.43e-07	0	0.358	0.363
L1M3b	LINE/L1	0	0	0.000144	0	0.000367	0.000762
PRIMA41-int	LTR/ERV1	1598	2.68e-05	0.00012	0.22	0.035	0.0459
AluY	SINE/Alu	101230	0.0017	0.0123	0.14	0	0
Cheshire_Mars_	DNA/hAT-Charlie	832	1.39e-05	6.84e-07	20.39	3.73e-29	3.54e-28
LTR43-int	LTR/ERV1	667	1.12e-05	2.89e-05	0.39	0.27	0.283
MER52A	LTR/ERV1	1249	2.09e-05	0.000583	0.04	5.17e-12	2.24e-11
UCON23	DNA/hAT?	34	5.7e-07	1.32e-06	0.43	0.315	0.324
L1M6B	LINE/L1	1568	2.63e-05	4.73e-05	0.56	0.108	0.125
AluSg	SINE/Alu	52318	0.000876	0.00426	0.21	1.77e-152	6.65e-151
MER34D	LTR/ERV1	104	1.74e-06	3.07e-05	0.06	0.00469	0.00775
L1ME1	LINE/L1	12189	0.000204	0.00529	0.04	1.43e-93	4.03e-92
Tigger2a	DNA/TcMar-Tigger	2312	3.87e-05	0.000356	0.11	4.68e-18	2.86e-17
LTR22E	LTR/ERVK	0	0	1.77e-05	0	0.0379	0.0495
L1MB3	LINE/L1	6686	0.000112	0.00241	0.05	3.26e-57	6.14e-56
LTR*	LTR/ERV1	51909	0.00087	0.0105	0.08	3.34e-226	1.71e-224
L5	LINE/RTE-X	399	6.68e-06	5.41e-05	0.12	0.000602	0.00119
MLT1F	LTR/ERVL-MaLR	4753	7.96e-05	0.000487	0.16	8.35e-16	4.49e-15
MARNA	DNA/TcMar-Mariner	8907	0.000149	0.00021	0.71	0.0116	0.0175
HUERS-P1-int	LTR/ERV1	285	4.77e-06	0.000156	0.03	0.00148	0.00275
MER70C	LTR/ERVL	105	1.76e-06	3.41e-05	0.05	0.00595	0.0096
Charlie18a	DNA/hAT-Charlie	1465	2.45e-05	0.000144	0.17	1.57e-10	6.29e-10
LTR21C	LTR/ERVL	0	0	3.37e-06	0	0.18	0.197
Tigger1	DNA/TcMar-Tigger	9512	0.000159	0.00324	0.05	5.47e-44	7.81e-43
MER113A	DNA/hAT-Charlie	1092	1.83e-05	8.85e-05	0.21	4.18e-07	1.3e-06
L1ME3B	LINE/L1	6825	0.000114	0.00102	0.11	3.91e-20	2.69e-19
LOR1-int	LTR/ERV1	1908	3.2e-05	0.000256	0.12	0.000242	0.000519
MER121	DNA/TcMar?	0	0	6.07e-05	0	9.42e-07	2.81e-06
MER54B	LTR/ERVL	1077	1.8e-05	6.04e-05	0.3	0.0212	0.0297
LTR16D	LTR/ERVL	72	1.21e-06	9.31e-05	0.01	7.91e-08	2.67e-07
MamRep488	DNA/hAT-Tip100	421	7.05e-06	2.17e-05	0.33	0.0133	0.0197
MLT1-int	LTR/ERVL-MaLR	0	0	2.18e-05	0	0.0286	0.0385
MADE1	DNA/TcMar-Mariner	1763	2.95e-05	0.00017	0.17	7.19e-26	6.1e-25
LTR65	LTR/ERV1	1010	1.69e-05	4.39e-05	0.39	0.0282	0.0381
MER48	LTR/ERV1	412	6.9e-06	2.45e-05	0.28	0.0532	0.0669
MLT1E2-int	LTR/ERVL-MaLR	0	0	2.14e-05	0	0.0384	0.0499
MER61*	LTR/ERV1	1256	2.1e-05	0.000276	0.08	2.09e-12	9.29e-12
MamRep4096	DNA/hAT?	1519	2.54e-05	7.41e-05	0.34	0.000885	0.0017
Tigger12c	DNA/TcMar-Tigger	397	6.65e-06	5.39e-05	0.12	4.17e-05	9.93e-05
Arthur1C	DNA/hAT-Tip100	73	1.22e-06	3.64e-05	0.03	0.000532	0.00107
Helitron1Nb_Mam	RC/Helitron	434	7.27e-06	2.95e-05	0.25	0.0531	0.0669
MamRep564	Unknown	791	1.33e-05	3.96e-05	0.33	0.00259	0.00454
MER92D	LTR/ERV1	0	0	1.74e-05	0	0.0109	0.0165
LTR8	LTR/ERV1	981	1.64e-05	0.000525	0.03	1.6e-15	8.5e-15
MER21C	LTR/ERVL	7774	0.00013	0.000817	0.16	2e-21	1.43e-20
AluYk12	SINE/Alu	285	4.77e-06	1.37e-05	0.35	0.115	0.132
MER34B-int	LTR/ERV1	883	1.48e-05	7.61e-05	0.19	0.00907	0.014
MER63D	DNA/hAT-Blackjack	1359	2.28e-05	9.76e-05	0.23	3.26e-05	7.89e-05
MLT1H1-int	LTR/ERVL-MaLR	0	0	6.14e-05	0	0.00974	0.0149
Tigger3b	DNA/TcMar-Tigger	2187	3.66e-05	0.00111	0.03	1.54e-32	1.63e-31
X6A_LINE	LINE/CR1	73	1.22e-06	1.05e-05	0.12	0.0198	0.0282
AluYf5	SINE/Alu	99	1.66e-06	1.84e-05	0.09	0.0255	0.0351
Charlie10a	DNA/hAT-Charlie	363	6.08e-06	1.71e-05	0.36	0.0478	0.0608
MER6	DNA/TcMar-Tigger	738	1.24e-05	0.000129	0.1	2.8e-05	6.8e-05
MLT1N2-int	LTR/ERVL-MaLR	21	3.52e-07	6.74e-06	0.05	0.191	0.208
MER65D	LTR/ERV1	356	5.96e-06	4.18e-05	0.14	0.00514	0.00838
HERV1_LTRe	LTR/ERV1	155	2.6e-06	3.63e-06	0.72	0.441	0.442
L1MC5a	LINE/L1	13785	0.000231	0.00175	0.13	1.05e-40	1.4e-39
LTR45B	LTR/ERV1	530	8.88e-06	4.96e-05	0.18	0.0171	0.0247
LTR1C1	LTR/ERV1	0	0	1.37e-05	0	0.0939	0.112
LTR104_Mam	LTR/Gypsy	1068	1.79e-05	0.000144	0.12	6.58e-10	2.56e-09
Tigger17	DNA/TcMar-Tigger	950	1.59e-05	9.41e-06	1.69	0.25	0.264
MER90	LTR/ERV1	531	8.9e-06	7.85e-05	0.11	6.9e-05	0.000158
LTR75B	LTR/ERVL	0	0	2.19e-05	0	0.0227	0.0315
MER11A	LTR/ERVK	0	0	0.000312	0	4.2e-09	1.54e-08
AluSg7	SINE/Alu	8146	0.000136	0.00081	0.17	6.24e-35	7.11e-34
PABL_B-int	LTR/ERV1	0	0	6.58e-05	0	0.0275	0.0373
MER90a	LTR/ERV1	471	7.89e-06	0.000141	0.06	7.41e-07	2.27e-06
HERV4_I-int	LTR/ERV1	665	1.11e-05	8.52e-05	0.13	0.0256	0.0352
Eulor6C	DNA?	0	0	9.52e-07	0	0.24	0.253
LTR16D1	LTR/ERVL	64	1.07e-06	2.12e-05	0.05	0.0178	0.0255
MLT1C-int	LTR/ERVL-MaLR	43	7.2e-07	7.32e-05	0.01	0.00373	0.00635
MER4A1_	LTR/ERV1	530	8.88e-06	6.58e-05	0.13	0.00164	0.003
MER50	LTR/ERV1	1429	2.39e-05	0.000385	0.06	3.2e-15	1.68e-14
LTR71A	LTR/ERV1	0	0	2.25e-05	0	0.018	0.0258
L3	LINE/CR1	37362	0.000626	0.00321	0.2	2.39e-103	7.09e-102
L1MB2	LINE/L1	7093	0.000119	0.00128	0.09	5.89e-24	4.72e-23
LTR72	LTR/ERV1	431	7.22e-06	1.91e-05	0.38	0.146	0.163
LTR88c	LTR/Gypsy?	97	1.63e-06	5.72e-05	0.03	4.21e-05	0.0001
LTR86A2	LTR/ERVL	0	0	2.54e-05	0	0.00683	0.0109
Tigger15a	DNA/TcMar-Tigger	4707	7.89e-05	0.000328	0.24	8.85e-12	3.77e-11
THE1D	LTR/ERVL-MaLR	5131	8.6e-05	0.00142	0.06	3.53e-60	7.12e-59
LTR37A	LTR/ERV1	839	1.41e-05	0.000153	0.09	5.24e-08	1.79e-07
MER52D	LTR/ERV1	107	1.79e-06	0.000208	0.01	4.5e-05	0.000107
MamRep605	LTR?	2894	4.85e-05	0.000302	0.16	1.03e-12	4.73e-12
LTR107_Mam	LTR	28	4.69e-07	3.12e-05	0.02	0.00127	0.00236
Eulor1	DNA	0	0	4.6e-06	0	0.114	0.132
MamRep1161	DNA/TcMar	0	0	1.5e-06	0	0.219	0.233
MLT1E2	LTR/ERVL-MaLR	3381	5.66e-05	0.000518	0.11	6.91e-19	4.38e-18
MER110A	LTR/ERV1	273	4.57e-06	5.77e-05	0.08	0.000878	0.00169
LTR19-int	LTR/ERV1	0	0	5.53e-05	0	0.0342	0.0451
MER51B	LTR/ERV1	460	7.71e-06	7.49e-05	0.1	0.000149	0.00033
LTR15	LTR/ERV1	533	8.93e-06	3.51e-05	0.25	0.0593	0.0737
L1MEa	LINE/L1	724	1.21e-05	4.83e-05	0.25	0.0511	0.0645
LTR38	LTR/ERV1	0	0	3.2e-05	0	0.00573	0.00928
MLT1G	LTR/ERVL-MaLR	1403	2.35e-05	0.000311	0.08	1.46e-12	6.54e-12
MER124	DNA?	1250	2.09e-05	4.31e-05	0.49	0.0257	0.0353
Tigger5	DNA/TcMar-Tigger	1138	1.91e-05	5.23e-05	0.36	0.017	0.0247
MSTA1-int	LTR/ERVL-MaLR	0	0	6.13e-06	0	0.237	0.25
*	LTR?	3977	6.66e-05	0.000426	0.16	2.1e-22	1.55e-21
MLT1H1	LTR/ERVL-MaLR	1063	1.78e-05	0.000396	0.05	6.35e-20	4.29e-19
Charlie15a	DNA/hAT-Charlie	2700	4.52e-05	0.000146	0.31	7.83e-09	2.81e-08
MamGypLTR1b	LTR/Gypsy	837	1.4e-05	8.92e-05	0.16	3.88e-05	9.27e-05
Eulor7	DNA?	0	0	4.74e-07	0	0.317	0.325
L1MEg2	LINE/L1	275	4.61e-06	8.73e-05	0.05	0.00221	0.0039
UCON8	Unknown	347	5.81e-06	5.34e-06	1.09	0.513	0.514
HERV-Fc1-int	LTR/ERV1	0	0	8.92e-06	0	0.287	0.297
MER87B	LTR/ERV1	513	8.59e-06	2.37e-05	0.36	0.103	0.121
MER67A	LTR/ERV1	0	0	4.27e-05	0	0.00393	0.00662
LTR22C0	LTR/ERVK	0	0	1.78e-05	0	0.0286	0.0385
*	LINE/RTE-BovB	600	1.01e-05	2.6e-05	0.39	0.00813	0.0127
L2b	LINE/L2	54957	0.000921	0.00644	0.14	7.52e-202	3.26e-200
MLT1H2	LTR/ERVL-MaLR	2446	4.1e-05	0.000353	0.12	4.87e-17	2.75e-16
LTR33B	LTR/ERVL	1896	3.18e-05	0.000123	0.26	1.21e-05	3.08e-05
L1MDb	LINE/L1	2716	4.55e-05	0.000167	0.27	0.0043	0.00717
L1ME3G	LINE/L1	13359	0.000224	0.00149	0.15	3.14e-53	5.36e-52
Arthur1B	DNA/hAT-Tip100	609	1.02e-05	0.00021	0.05	6.47e-08	2.2e-07
LTR76	LTR/ERV1	0	0	3.26e-05	0	0.0207	0.029
HERV17-int	LTR/ERV1	535	8.96e-06	0.000305	0.03	0.000611	0.00121
L1PA2	LINE/L1	3168	5.31e-05	0.00337	0.02	3.3e-35	3.84e-34
UCON7	DNA?	0	0	6.3e-06	0	0.0473	0.0603
HERV1_LTRd	LTR/ERV1	0	0	2.35e-06	0	0.248	0.261
UCON20	Unknown	0	0	3.32e-06	0	0.147	0.164
ERVL-int	LTR/ERVL	148	2.48e-06	0.000161	0.02	0.000728	0.00142
MER103C	DNA/hAT-Charlie	7201	0.000121	0.000485	0.25	1.05e-27	9.16e-27
*	DNA/MuDR	1052	1.76e-05	3.26e-05	0.54	0.203	0.219
LTR13	LTR/ERVK	2317	3.88e-05	0.000138	0.28	0.00209	0.00371
Kanga1c	DNA/TcMar-Tc2	85	1.42e-06	5.43e-05	0.03	0.000521	0.00105
L1ME4a	LINE/L1	31763	0.000532	0.00276	0.19	1.36e-85	3.58e-84
L1MC3	LINE/L1	4369	7.32e-05	0.00251	0.03	1.35e-46	1.98e-45
Arthur1	DNA/hAT-Tip100	1052	1.76e-05	0.000266	0.07	1.76e-07	5.65e-07
Kanga2_a	DNA/TcMar-Tc2	1361	2.28e-05	0.000145	0.16	1.21e-05	3.08e-05
HERVL32-int	LTR/ERVL	0	0	2.5e-05	0	0.083	0.1
LTR12F	LTR/ERV1	766	1.28e-05	8.8e-05	0.15	0.00174	0.00316
HERVKC4-int	LTR/ERVK	0	0	2.48e-05	0	0.147	0.164
MER125	DNA	0	0	5.84e-06	0	0.0311	0.0415
MER4A1	LTR/ERV1	776	1.3e-05	0.000278	0.05	8.76e-11	3.56e-10
Tigger4a	DNA/TcMar-Tigger	2319	3.89e-05	0.000226	0.17	1.78e-13	8.43e-13
MER89	LTR/ERV1	1042	1.75e-05	0.000149	0.12	1.92e-06	5.52e-06
LTR28C	LTR/ERV1	442	7.4e-06	7.81e-05	0.09	0.00113	0.00213
MamGypLTR1d	LTR/Gypsy	51	8.54e-07	4.93e-05	0.02	0.000588	0.00117
LTR106_Mam	LTR	0	0	5.68e-05	0	0.000177	0.000385
HERV1_I-int	LTR/ERV1	0	0	3.86e-05	0	0.0947	0.112
MLT1C	LTR/ERVL-MaLR	15578	0.000261	0.00214	0.12	3.13e-79	7.86e-78
Charlie3	DNA/hAT-Charlie	0	0	9.99e-05	0	0.00648	0.0104
Tigger1a_Art	DNA/TcMar-Tigger	0	0	1.75e-05	0	0.0099	0.0151
Ricksha_a	DNA/MULE-MuDR	0	0	7.3e-06	0	0.167	0.184
LTR83	LTR/ERVL	808	1.35e-05	6.31e-05	0.21	0.00115	0.00216
MER57B1	LTR/ERV1	181	3.03e-06	0.000107	0.03	6.96e-06	1.84e-05
*	DNA/MULE-MuDR	1832	3.07e-05	0.000214	0.14	6.38e-05	0.000147
LTR56	LTR/ERV1	126	2.11e-06	9.38e-05	0.02	4.04e-05	9.64e-05
MER65B	LTR/ERV1	0	0	1.56e-05	0	0.0301	0.0403
MER45B	DNA/hAT-Tip100	0	0	0.000169	0	2.74e-07	8.64e-07
L1P5	LINE/L1	0	0	4.03e-05	0	0.00392	0.00661
MamGypLTR3	LTR/Gypsy	8	1.34e-07	5.22e-05	0	0.000335	0.000705
MER5C	DNA/hAT-Charlie	1292	2.16e-05	8.74e-05	0.25	2.07e-05	5.14e-05
MER104	DNA/TcMar-Tc2	1434	2.4e-05	0.000107	0.22	5.11e-09	1.86e-08
Tigger12	DNA/TcMar-Tigger	1485	2.49e-05	6.51e-05	0.38	0.00753	0.0119
MLT1A1-int	LTR/ERVL-MaLR	0	0	0.000123	0	0.000205	0.000443
*	DNA/TcMar?	500	8.38e-06	8.3e-05	0.1	8.07e-07	2.44e-06
LTR25-int	LTR/ERV1	726	1.22e-05	0.000196	0.06	0.00746	0.0118
L1ME2z	LINE/L1	4837	8.1e-05	0.000841	0.1	9.61e-14	4.62e-13
LTR109A2	LTR/ERV1	0	0	2.47e-06	0	0.195	0.212
MER75	DNA/PiggyBac	365	6.11e-06	6.34e-05	0.1	0.00203	0.0036
Kanga11a	DNA/TcMar-Tc2	60	1.01e-06	6.43e-05	0.02	0.00023	0.000494
HERVL-int	LTR/ERVL	3744	6.27e-05	0.00132	0.05	2.18e-14	1.11e-13
LTR71B	LTR/ERV1	0	0	3.49e-05	0	0.0203	0.0286
MER44B	DNA/TcMar-Tigger	1243	2.08e-05	0.000229	0.09	4.79e-09	1.76e-08
LTR103_Mam	LTR/ERV1?	82	1.37e-06	4.62e-05	0.03	0.000143	0.000317
LTR81C	LTR/Gypsy	131	2.19e-06	6.11e-05	0.04	0.00104	0.00198
UCON25	Unknown	0	0	1.3e-06	0	0.201	0.216
MER96	DNA/hAT-Tip100	508	8.51e-06	4.96e-05	0.17	1.72e-06	4.99e-06
X7D_LINE	LINE/CR1	0	0	1.52e-06	0	0.129	0.146
LTR47B2	LTR/ERVL	342	5.73e-06	3.22e-05	0.18	0.0168	0.0244
L1PA3	LINE/L1	2887	4.84e-05	0.00671	0.01	1.02e-72	2.36e-71
MER63A	DNA/hAT-Blackjack	2349	3.94e-05	0.000213	0.18	1.39e-12	6.25e-12
AluSq4	SINE/Alu	1789	3e-05	0.000136	0.22	2.98e-06	8.29e-06
Charlie4a	DNA/hAT-Charlie	1321	2.21e-05	0.000287	0.08	2.58e-13	1.22e-12
LTR10E	LTR/ERV1	0	0	4.27e-05	0	0.00656	0.0105
LTR57	LTR/ERVL	1237	2.07e-05	2.95e-05	0.7	0.263	0.275
Charlie17	DNA/hAT-Charlie	184	3.08e-06	4.9e-05	0.06	0.0137	0.0203
LTR41	LTR/ERVL	2136	3.58e-05	0.000126	0.28	0.000627	0.00124
HERVH48-int	LTR/ERV1	1254	2.1e-05	7.49e-05	0.28	0.102	0.119
L1PA11	LINE/L1	3335	5.59e-05	0.00142	0.04	1.64e-14	8.38e-14
X1_LINE	LINE/CR1	253	4.24e-06	7.58e-06	0.56	0.257	0.27
Tigger12A	DNA/TcMar-Tigger	564	9.45e-06	3.6e-05	0.26	0.0029	0.00504
LTR26E	LTR/ERV1	257	4.31e-06	1.56e-05	0.28	0.106	0.124
LTR78	LTR/ERV1	1635	2.74e-05	0.000491	0.06	2.86e-18	1.76e-17
MER102b	DNA/hAT-Charlie	5218	8.74e-05	0.000271	0.32	2.48e-11	1.04e-10
L1PA14	LINE/L1	699	1.17e-05	0.00102	0.01	1.21e-17	7.09e-17
LTR86C	LTR/ERVL	0	0	2.81e-05	0	0.00958	0.0146
LTR86A1	LTR/ERVL	549	9.2e-06	4.57e-05	0.2	0.00676	0.0108
LTR49-int	LTR/ERV1	89	1.49e-06	0.000372	0	3.22e-07	1e-06
L1ME3E	LINE/L1	3616	6.06e-05	0.000579	0.1	5.53e-12	2.39e-11
MLT1J	LTR/ERVL-MaLR	10762	0.00018	0.0013	0.14	4.01e-53	6.75e-52
MamTip3	DNA/hAT-Tip100	10	1.68e-07	8.01e-05	0	6.64e-08	2.25e-07
SVA_A	Other	0	0	0.000102	0	0.0039	0.00661
MER65-int	LTR/ERV1	4183	7.01e-05	0.000188	0.37	0.013	0.0193
Tigger19a	DNA/TcMar-Tigger	6000	0.000101	0.000194	0.52	1.56e-07	5.07e-07
*	LINE/RTE-X	6753	0.000113	0.00128	0.09	9.22e-44	1.3e-42
L1ME3F	LINE/L1	4213	7.06e-05	0.000546	0.13	3.87e-11	1.6e-10
MER97b	DNA/hAT-Tip100	190	3.18e-06	2.16e-05	0.15	0.0769	0.0937
MER66C	LTR/ERV1	365	6.11e-06	5.64e-05	0.11	0.0035	0.00599
ERVL-B4-int	LTR/ERVL	3051	5.11e-05	0.000914	0.06	2.77e-09	1.03e-08
MER66A	LTR/ERV1	82	1.37e-06	3.97e-05	0.03	0.00538	0.00873
MLT1L-int	LTR/ERVL-MaLR	0	0	9.63e-06	0	0.0642	0.0792
LTR22C2	LTR/ERVK	0	0	1.1e-05	0	0.0661	0.0812
LTR47A2	LTR/ERVL	2087	3.5e-05	2.57e-05	1.36	0.229	0.243
MLT2B5	LTR/ERVL	0	0	3.26e-05	0	0.0235	0.0327
PABL_A	LTR/ERV1	306	5.13e-06	8.7e-05	0.06	5.01e-05	0.000118
MLT2B4	LTR/ERVL	1096	1.84e-05	0.000444	0.04	7.54e-15	3.92e-14
LTR40A1	LTR/ERVL	273	4.57e-06	5.04e-05	0.09	0.000518	0.00105
HERV3-int	LTR/ERV1	2665	4.46e-05	0.000147	0.3	0.0843	0.102
MLT1E3-int	LTR/ERVL-MaLR	0	0	1.14e-05	0	0.11	0.128
L1MC2	LINE/L1	5300	8.88e-05	0.00114	0.08	1.92e-20	1.34e-19
MER1A	DNA/hAT-Charlie	3008	5.04e-05	0.00049	0.1	4.33e-17	2.45e-16
*	LTR/ERV1?	82	1.37e-06	8.37e-05	0.02	2.34e-07	7.49e-07
Helitron3Na_Mam	RC/Helitron	285	4.77e-06	7.77e-05	0.06	2.28e-05	5.63e-05
*	LTR/Gypsy?	848	1.42e-05	0.000509	0.03	9.19e-28	8.17e-27
Charlie19a	DNA/hAT-Charlie	1867	3.13e-05	9.5e-05	0.33	3.34e-05	8.05e-05
Kanga1a	DNA/TcMar-Tc2	1305	2.19e-05	7.53e-05	0.29	0.00322	0.00557
LTR8B	LTR/ERV1	303	5.08e-06	0.00027	0.02	1e-07	3.33e-07
MER20B	DNA/hAT-Charlie	2431	4.07e-05	0.00034	0.12	4.65e-13	2.16e-12
Charlie2a	DNA/hAT-Charlie	760	1.27e-05	0.000221	0.06	7.88e-07	2.39e-06
HERVFH19-int	LTR/ERV1	0	0	4.4e-05	0	0.0828	0.1
LTR30	LTR/ERV1	615	1.03e-05	3.1e-05	0.33	0.0859	0.103
MER63B	DNA/hAT-Blackjack	2025	3.39e-05	0.000159	0.21	4.8e-09	1.75e-08
Tigger7	DNA/TcMar-Tigger	1890	3.17e-05	0.000261	0.12	1.14e-09	4.37e-09
MSTA	LTR/ERVL-MaLR	8648	0.000145	0.00219	0.07	3.41e-76	8.19e-75
LTR51	LTR/ERV1	0	0	6.04e-05	0	0.00122	0.00229
LTR3B_	LTR/ERVK	0	0	2.97e-05	0	0.00917	0.0141
Ricksha_c	DNA/MULE-MuDR	295	4.94e-06	9.23e-05	0.05	0.000665	0.00131
LTR37B	LTR/ERV1	924	1.55e-05	0.000158	0.1	2.96e-07	9.27e-07
MLT-int	LTR/ERVL-MaLR	1040	1.74e-05	4.32e-05	0.4	0.0807	0.0978
PRIMA4-int	LTR/ERV1	625	1.05e-05	0.000123	0.09	0.0192	0.0274
MLT1B	LTR/ERVL-MaLR	9285	0.000156	0.00173	0.09	4.41e-66	9.58e-65
LTR69	LTR/ERVL	413	6.92e-06	1.89e-05	0.37	0.133	0.15
L1M3c	LINE/L1	0	0	0.000209	0	2.38e-05	5.83e-05
LTR80B	LTR/ERVL	0	0	5.54e-05	0	0.00108	0.00205
L1P2	LINE/L1	0	0	0.000755	0	4.43e-11	1.82e-10
LTR81	LTR/Gypsy	0	0	2.35e-05	0	0.00498	0.00818
LTR57-int	LTR/ERVL	52	8.71e-07	7.62e-05	0.01	0.0148	0.0218
L2a	LINE/L2	81088	0.00136	0.015	0.09	0	0
UCON28c	Unknown	0	0	4.51e-06	0	0.114	0.132
HERVE_a-int	LTR/ERV1	0	0	0.000125	0	0.00901	0.0139
LTR12	LTR/ERV1	0	0	0.000182	0	1.67e-06	4.87e-06
LTR24B	LTR/ERV1	0	0	4.77e-05	0	0.00182	0.00329
MamGypLTR2c	LTR/Gypsy	118	1.98e-06	7.66e-05	0.03	5.23e-06	1.4e-05
L1M2b	LINE/L1	0	0	5.7e-05	0	0.0225	0.0313
Tigger14a	DNA/TcMar-Tigger	1723	2.89e-05	6.4e-05	0.45	0.00116	0.00218
Charlie21a	DNA/hAT-Charlie	138	2.31e-06	7.34e-05	0.03	0.00131	0.00245
MER3	DNA/hAT-Charlie	7772	0.00013	0.00055	0.24	6.01e-29	5.56e-28
LTR5A	LTR/ERVK	0	0	8.76e-05	0	0.000684	0.00134
MER47B	DNA/TcMar-Tigger	0	0	6.79e-05	0	6.65e-05	0.000152
LTR10A	LTR/ERV1	573	9.6e-06	4.87e-05	0.2	0.00622	0.00999
PABL_A-int	LTR/ERV1	204	3.42e-06	0.000105	0.03	0.00887	0.0138
L1MCc	LINE/L1	1561	2.62e-05	0.000507	0.05	1.36e-10	5.46e-10
UCON28b	Unknown	115	1.93e-06	5.05e-06	0.38	0.161	0.178
Eulor6B	DNA?	0	0	3.67e-06	0	0.143	0.161
LTR77	LTR/ERV1	0	0	1.81e-05	0	0.0372	0.0486
Tigger3	DNA/TcMar-Tigger	416	6.97e-06	0.000167	0.04	5.31e-05	0.000124
MER115	DNA/hAT-Tip100	682	1.14e-05	0.000243	0.05	5.93e-12	2.55e-11
HAL1M8	LINE/L1	891	1.49e-05	0.00031	0.05	9.22e-08	3.08e-07
*	LTR/ERV1	138304	0.00232	0.03	0.08	1.3e-259	6.97e-258
MER4A	LTR/ERV1	1589	2.66e-05	0.000118	0.23	0.000785	0.00152
Charlie10	DNA/hAT-Charlie	6209	0.000104	0.000111	0.94	0.407	0.41
LTR3B	LTR/ERVK	0	0	1.26e-05	0	0.0743	0.0908
MER131	SINE?	1515	2.54e-05	1.58e-05	1.61	0.0295	0.0396
LTR1A2	LTR/ERV1	82	1.37e-06	0.00018	0.01	8.3e-06	2.17e-05
MER61B	LTR/ERV1	0	0	4.87e-05	0	0.0007	0.00137
LTR33	LTR/ERVL	2554	4.28e-05	0.00085	0.05	2.33e-42	3.21e-41
LTR85a	LTR/Gypsy?	545	9.13e-06	0.000125	0.07	2.88e-08	1e-07
MER51-int	LTR/ERV1	37	6.2e-07	0.000131	0	0.00367	0.00626
MLT1J2	LTR/ERVL-MaLR	3134	5.25e-05	0.000539	0.1	6.93e-29	6.36e-28
*	LTR/ERVK	19551	0.000328	0.00321	0.1	2.72e-33	3.01e-32
MER63C	DNA/hAT-Blackjack	1397	2.34e-05	0.000126	0.19	4.79e-05	0.000113
MLT1F2	LTR/ERVL-MaLR	7812	0.000131	0.000731	0.18	4.1e-21	2.91e-20
L1MA8	LINE/L1	2323	3.89e-05	0.00193	0.02	2.34e-31	2.36e-30
L1M3	LINE/L1	7681	0.000129	0.000822	0.16	7.03e-19	4.44e-18
LTR*	LTR/ERVK	10237	0.000172	0.000945	0.18	6.53e-22	4.72e-21
L1ME3D	LINE/L1	3271	5.48e-05	0.000558	0.1	6.72e-11	2.75e-10
MamTip2	DNA/hAT-Tip100	4648	7.79e-05	0.00031	0.25	5.39e-23	4.14e-22
MER51D	LTR/ERV1	71	1.19e-06	1.3e-05	0.09	0.0806	0.0979
LTR7B	LTR/ERV1	1767	2.96e-05	0.000108	0.28	0.000417	0.000857
MER132	DNA/TcMar	0	0	4.61e-08	0	0.46	0.461
L1MC5	LINE/L1	11180	0.000187	0.00156	0.12	3.95e-30	3.85e-29
LTR66	LTR/ERVL	231	3.87e-06	3.71e-05	0.1	0.0245	0.0339
Kanga1b	DNA/TcMar-Tc2	0	0	3.38e-05	0	0.0128	0.019
MER99	DNA/hAT?	402	6.73e-06	3.39e-05	0.2	0.0467	0.0596
MER97d	DNA/hAT-Tip100	0	0	1.62e-05	0	0.0696	0.0853
L4_C_Mam	LINE/RTE-X	3002	5.03e-05	0.000383	0.13	3.66e-13	1.72e-12
LTR9	LTR/ERV1	1490	2.5e-05	0.000124	0.2	3.64e-05	8.74e-05
MER136	DNA	426	7.14e-06	1.7e-06	4.2	0.0136	0.0202
AluSz	SINE/Alu	109696	0.00184	0.00988	0.19	0	0
LTR103b_Mam	LTR/ERV1?	0	0	3.76e-05	0	0.00054	0.00108
MLT1D-int	LTR/ERVL-MaLR	1399	2.34e-05	0.000105	0.22	0.00113	0.00213
Tigger3a	DNA/TcMar-Tigger	3926	6.58e-05	0.000535	0.12	3.67e-32	3.77e-31
AluYc5	SINE/Alu	0	0	1.85e-06	0	0.211	0.226
THE1A-int	LTR/ERVL-MaLR	2588	4.34e-05	0.00061	0.07	6.2e-10	2.42e-09
L1M4a1	LINE/L1	535	8.96e-06	0.000406	0.02	4.55e-08	1.57e-07
MER34B	LTR/ERV1	714	1.2e-05	7.52e-05	0.16	0.000433	0.000887
L1MA4	LINE/L1	3202	5.36e-05	0.00217	0.02	1.74e-29	1.68e-28
UCON19	Unknown	0	0	1.71e-06	0	0.215	0.23
HERV1_LTRa	LTR/ERV1	0	0	4.13e-06	0	0.21	0.225
L1MC	LINE/L1	3749	6.28e-05	0.00079	0.08	1.02e-23	8.05e-23
HERVK14-int	LTR/ERVK	0	0	9.25e-05	0	0.0213	0.0298
L4_B_Mam	LINE/RTE-X	850	1.42e-05	0.000255	0.06	6.7e-12	2.87e-11
LTR16D2	LTR/ERVL	147	2.46e-06	2.86e-05	0.09	0.00469	0.00775
L1PA15-16	LINE/L1	274	4.59e-06	0.000517	0.01	1.44e-08	5.1e-08
UCON31	Unknown	0	0	6.21e-06	0	0.0462	0.0591
MER20	DNA/hAT-Charlie	11914	0.0002	0.00105	0.19	1.14e-50	1.78e-49
THE1B-int	LTR/ERVL-MaLR	2107	3.53e-05	0.00174	0.02	9.06e-32	9.21e-31
UCON13	LINE?/Penelope?	0	0	3.65e-06	0	0.148	0.165
Charlie13b	DNA/hAT-Charlie	539	9.03e-06	2.95e-05	0.31	0.0509	0.0644
MER102c	DNA/hAT-Charlie	1387	2.32e-05	0.000202	0.11	3.13e-17	1.79e-16
*	LTR/ERVL	107598	0.0018	0.0203	0.09	0	0
L1PB1	LINE/L1	4127	6.91e-05	0.00458	0.02	5.09e-61	1.05e-59
LTR41C	LTR/ERVL	0	0	7.22e-05	0	7e-05	0.000159
LTR12*	LTR/ERV1	8631	0.000145	0.00194	0.07	5.23e-29	4.88e-28
HUERS-P2-int	LTR/ERV1	0	0	7.92e-05	0	0.0111	0.0168
MER4B-int	LTR/ERV1	895	1.5e-05	0.000259	0.06	1.53e-05	3.85e-05
*	LINE/Dong-R4	914	1.53e-05	4.21e-05	0.36	0.0328	0.0435
L1P4c	LINE/L1	0	0	6.92e-06	0	0.23	0.244
Tigger10	DNA/TcMar-Tigger	3276	5.49e-05	8.42e-05	0.65	0.0986	0.116
MamRep38	DNA/hAT	2372	3.97e-05	0.000124	0.32	8.39e-06	2.18e-05
L1MB4	LINE/L1	7019	0.000118	0.00127	0.09	1.1e-17	6.48e-17
L1MEj	LINE/L1	838	1.4e-05	0.000259	0.05	7.26e-08	2.45e-07
*	DNA/hAT-Tip100?	691	1.16e-05	6.8e-05	0.17	8.2e-06	2.15e-05
L1M4b	LINE/L1	3332	5.58e-05	0.00084	0.07	1.52e-11	6.41e-11
L1M2c	LINE/L1	0	0	0.000123	0	0.00702	0.0111
L1M3d	LINE/L1	0	0	0.000102	0	0.00279	0.00486
L1MEd	LINE/L1	8363	0.00014	0.00265	0.05	7.09e-55	1.23e-53
LTR73	LTR/ERV1	483	8.09e-06	2.98e-05	0.27	0.08	0.0972
L1MA9	LINE/L1	5369	8.99e-05	0.00277	0.03	3e-41	4.03e-40
MER41C	LTR/ERV1	30	5.03e-07	9.23e-05	0.01	2.4e-05	5.87e-05
LTR46	LTR/ERV1	627	1.05e-05	2.77e-05	0.38	0.111	0.129
Charlie1b	DNA/hAT-Charlie	2174	3.64e-05	0.00023	0.16	3.8e-08	1.32e-07
MER81	DNA/hAT-Blackjack	572	9.58e-06	0.000122	0.08	1.2e-14	6.16e-14
*	SINE/Alu	1145179	0.0192	0.109	0.18	0	0
LTR38A1	LTR/ERV1	171	2.86e-06	1.65e-05	0.17	0.0878	0.105
LTR101_Mam	LTR/ERVL	350	5.86e-06	0.00011	0.05	2.46e-08	8.67e-08
AluJr	SINE/Alu	70921	0.00119	0.00652	0.18	9.98e-260	5.63e-258
THE1-int	LTR/ERVL-MaLR	97	1.63e-06	6.02e-05	0.03	0.00413	0.00694
MLT2C1	LTR/ERVL	1498	2.51e-05	0.000218	0.12	2.17e-09	8.13e-09
LTR84a	LTR/ERVL	1709	2.86e-05	5.09e-05	0.56	0.0484	0.0614
MER129	LTR?	162	2.71e-06	7.64e-06	0.36	0.132	0.149
MER4D	LTR/ERV1	736	1.23e-05	0.000191	0.06	1.42e-06	4.17e-06
MER2B	DNA/TcMar-Tigger	1495	2.5e-05	8.8e-05	0.28	3.29e-05	7.95e-05
LTR47A	LTR/ERVL	752	1.26e-05	7.06e-05	0.18	0.000257	0.000548
LTR25	LTR/ERV1	705	1.18e-05	4.32e-05	0.27	0.12	0.137
LTR40b	LTR/ERVL	348	5.83e-06	0.000113	0.05	1.88e-06	5.44e-06
AluYb8	SINE/Alu	2278	3.82e-05	0.00028	0.14	1.39e-13	6.6e-13
L1PA8	LINE/L1	3291	5.51e-05	0.00241	0.02	6.32e-33	6.8e-32
MLT1F1-int	LTR/ERVL-MaLR	0	0	2.77e-05	0	0.0275	0.0373
Chap1_Mam	DNA/hAT-Charlie	1555	2.61e-05	7.99e-05	0.33	2.39e-05	5.85e-05
Tigger17a	DNA/TcMar-Tigger	717	1.2e-05	0.000329	0.04	2.19e-14	1.11e-13
LTR10C	LTR/ERV1	1421	2.38e-05	8.39e-05	0.28	0.00459	0.00761
*	DNA/TcMar-Pogo	0	0	1.42e-06	0	0.187	0.203
MER66B	LTR/ERV1	961	1.61e-05	0.000151	0.11	2.41e-07	7.68e-07
LTR22A	LTR/ERVK	0	0	2.4e-05	0	0.0122	0.0182
LTR7A	LTR/ERV1	0	0	7.25e-07	0	0.359	0.365
MER4-int	LTR/ERV1	4515	7.56e-05	0.000605	0.13	7.44e-07	2.28e-06
MER74C	LTR/ERVL	122	2.04e-06	2.59e-05	0.08	0.0215	0.03
LTR10B2	LTR/ERV1	0	0	1.18e-05	0	0.0538	0.0677
HERVL40-int	LTR/ERVL	2865	4.8e-05	0.000178	0.27	0.00908	0.014
LTR*	LTR/ERVL	43922	0.000736	0.0076	0.1	3.16e-260	1.88e-258
THE1B	LTR/ERVL-MaLR	5967	0.0001	0.00258	0.04	1.13e-109	3.55e-108
MER47A	DNA/TcMar-Tigger	2271	3.8e-05	0.000251	0.15	9.71e-12	4.12e-11
HUERS-P3-int	LTR/ERV1	5190	8.69e-05	0.000209	0.42	0.0449	0.0574
LTR108e_Mam	LTR/ERVL	0	0	1.67e-05	0	0.0306	0.0407
Tigger17c	DNA/TcMar-Tigger	1119	1.87e-05	5.95e-05	0.31	0.00795	0.0125
MLT1M-int	LTR/ERVL-MaLR	0	0	3.07e-07	0	0.407	0.41
MLT2B3	LTR/ERVL	2067	3.46e-05	0.000427	0.08	6.51e-14	3.16e-13
L1MC4	LINE/L1	20501	0.000343	0.00292	0.12	2.92e-55	5.23e-54
LTR55	LTR/ERVL?	0	0	5.19e-05	0	0.0015	0.00277
BLACKJACK	DNA/hAT-Blackjack	0	0	0.000288	0	5.53e-07	1.71e-06
LTR22B	LTR/ERVK	0	0	2.2e-05	0	0.0205	0.0288
MER75B	DNA/PiggyBac	61	1.02e-06	6.74e-06	0.15	0.105	0.123
MER83	LTR/ERV1	80	1.34e-06	5.32e-05	0.03	0.000819	0.00159
MER31A	LTR/ERV1	1422	2.38e-05	0.000152	0.16	4.12e-06	1.12e-05
*	DNA/hAT	5251	8.8e-05	0.000415	0.21	4.73e-25	3.93e-24
L1PA4	LINE/L1	11697	0.000196	0.00656	0.03	4.26e-55	7.52e-54
LTR23-int	LTR/ERV1	0	0	2.62e-05	0	0.0434	0.0559
FLAM_A	SINE/Alu	11961	0.0002	0.000656	0.31	5.65e-38	7.08e-37
HERV-Fc1_LTR1	LTR/ERV1	0	0	2.07e-06	0	0.287	0.297
LTR43	LTR/ERV1	377	6.32e-06	5.43e-05	0.12	0.00293	0.00507
LTR35A	LTR/ERV1	0	0	1.08e-05	0	0.088	0.105
LTR45C	LTR/ERV1	305	5.11e-06	4.77e-05	0.11	0.00284	0.00494
L1MA3	LINE/L1	2446	4.1e-05	0.003	0.01	1.58e-28	1.42e-27
LTR14C	LTR/ERVK	565	9.47e-06	2.47e-05	0.38	0.087	0.104
LTR1A1	LTR/ERV1	0	0	8.16e-05	0	0.000385	0.000796
L3b	LINE/CR1	8681	0.000145	0.000472	0.31	8.55e-17	4.73e-16
LTR10F	LTR/ERV1	0	0	6.51e-05	0	0.000662	0.0013
L1ME4c	LINE/L1	7234	0.000121	0.000668	0.18	1.33e-25	1.12e-24
L1PREC2	LINE/L1	3954	6.62e-05	0.00218	0.03	3.76e-29	3.54e-28
L1M3e	LINE/L1	53	8.88e-07	0.000183	0	8.33e-05	0.000188
MER106B	DNA/hAT-Charlie	112	1.88e-06	5e-05	0.04	0.000213	0.00046
AluYk11	SINE/Alu	38	6.37e-07	2.84e-05	0.02	0.000127	0.000281
LTR90A	LTR	723	1.21e-05	2.4e-05	0.51	0.0843	0.102
MER133A	DNA?	0	0	1.52e-06	0	0.124	0.141
MER45R	DNA/hAT-Tip100	184	3.08e-06	5.92e-05	0.05	0.0174	0.0251
LTR48	LTR/ERV1	696	1.17e-05	0.000128	0.09	1.61e-05	4.03e-05
LTR21A	LTR/ERV1	0	0	1.33e-05	0	0.0568	0.0708
LTR90B	LTR	294	4.93e-06	2.89e-05	0.17	0.00498	0.00817
L1MCb	LINE/L1	280	4.69e-06	0.000391	0.01	2.44e-07	7.75e-07
LTR5	LTR/ERVK	55	9.21e-07	1.6e-06	0.57	0.368	0.373
MER105	DNA	548	9.18e-06	3.66e-05	0.25	0.000217	0.000468
AluYb9	SINE/Alu	288	4.82e-06	3.36e-05	0.14	0.00659	0.0105
DNA1_Mam	DNA/TcMar	230	3.85e-06	1.02e-05	0.38	0.168	0.185
MLT1G-int	LTR/ERVL-MaLR	0	0	2.94e-05	0	0.0198	0.0281
MER107	DNA/hAT-Charlie	369	6.18e-06	1.74e-05	0.36	0.0961	0.114
Plat_L3	LINE/CR1	4425	7.41e-05	0.000205	0.36	1.13e-09	4.34e-09
LTR38B	LTR/ERV1	0	0	3.03e-05	0	0.00946	0.0145
L1MD2	LINE/L1	7543	0.000126	0.00178	0.07	4.42e-33	4.8e-32
AmnSINE2	SINE/Deu	1209	2.03e-05	2.37e-05	0.86	0.27	0.283
LTR9D	LTR/ERV1	0	0	0.000113	0	6.91e-05	0.000158
LTR75_1	LTR/ERV1	216	3.62e-06	1.44e-05	0.25	0.119	0.137
MER65A	LTR/ERV1	17	2.85e-07	0.000146	0	9.47e-08	3.15e-07
*	SINE?	1515	2.54e-05	1.58e-05	1.61	0.0295	0.0395
MER41E	LTR/ERV1	200	3.35e-06	4.76e-05	0.07	0.00148	0.00275
L1MEi	LINE/L1	1080	1.81e-05	0.000597	0.03	2.57e-16	1.41e-15
L1M4c	LINE/L1	2065	3.46e-05	0.000767	0.05	7.71e-15	3.99e-14
LTR16A	LTR/ERVL	2248	3.77e-05	0.000423	0.09	8.43e-19	5.26e-18
MamRep1151	LTR?	921	1.54e-05	0.000117	0.13	4.11e-06	1.12e-05
LTR1F2	LTR/ERV1	0	0	2.93e-05	0	0.0272	0.037
HSMAR1	DNA/TcMar-Mariner	1933	3.24e-05	0.000163	0.2	0.000317	0.000668
*	DNA/TcMar-Tigger	97311	0.00163	0.0127	0.13	7.17e-280	4.5e-278
LTR5_Hs	LTR/ERVK	391	6.55e-06	0.000198	0.03	5.23e-05	0.000122
MLT1E3	LTR/ERVL-MaLR	826	1.38e-05	0.000234	0.06	1.99e-09	7.48e-09
HAL1b	LINE/L1	2596	4.35e-05	0.000502	0.09	1.62e-16	8.93e-16
MER11C	LTR/ERVK	3098	5.19e-05	0.000301	0.17	1.19e-05	3.05e-05
L1MC4a	LINE/L1	3925	6.58e-05	0.00134	0.05	2.79e-24	2.26e-23
LTR88b	LTR/Gypsy?	0	0	0.000103	0	2.58e-07	8.16e-07
L1M	LINE/L1	361	6.05e-06	2.48e-05	0.24	0.00581	0.0094
AluSq10	SINE/Alu	2936	4.92e-05	0.000183	0.27	1.23e-07	4.04e-07
MER9a3	LTR/ERVK	1030	1.73e-05	9.28e-05	0.19	0.000915	0.00175
HERVI-int	LTR/ERV1	927	1.55e-05	0.000109	0.14	0.0509	0.0643
MER4E1	LTR/ERV1	0	0	0.000149	0	8.1e-06	2.13e-05
MLT2F	LTR/ERVL	1306	2.19e-05	0.000214	0.1	5.46e-08	1.86e-07
AluYd8	SINE/Alu	0	0	1.78e-05	0	0.0118	0.0177
MER51C	LTR/ERV1	474	7.94e-06	2.54e-05	0.31	0.0808	0.0979
L1PA13	LINE/L1	1624	2.72e-05	0.00265	0.01	3.14e-48	4.86e-47
Tigger6a	DNA/TcMar-Tigger	1160	1.94e-05	0.000134	0.15	0.00105	0.00199
MER68C	LTR/ERVL	0	0	1.45e-05	0	0.042	0.0543
MER83B-int	LTR/ERV1	0	0	5.21e-05	0	0.0166	0.0242
HERVK11D-int	LTR/ERVK	0	0	2.97e-05	0	0.094	0.112
MER52C	LTR/ERV1	15	2.51e-07	0.000107	0	0.000166	0.000364
Charlie4z	DNA/hAT-Charlie	4294	7.19e-05	0.00024	0.3	7.68e-17	4.29e-16
Helitron2Na_Mam	RC?/Helitron?	223	3.74e-06	2.3e-05	0.16	0.00193	0.00344
LTR06	LTR/ERV1	444	7.44e-06	9.64e-06	0.77	0.332	0.339
Charlie15b	DNA/hAT-Charlie	5046	8.45e-05	0.000128	0.66	0.0224	0.0312
MER51E	LTR/ERV1	0	0	2.54e-05	0	0.0199	0.0282
LTR29	LTR/ERV1	106	1.78e-06	7.38e-05	0.02	3.5e-06	9.65e-06
MER33	DNA/hAT-Charlie	6375	0.000107	0.000656	0.16	2.76e-29	2.64e-28
MER34A	LTR/ERV1	0	0	0.000139	0	1.57e-08	5.55e-08
MamRep1879	DNA/hAT-Tip100?	691	1.16e-05	6.8e-05	0.17	8.2e-06	2.14e-05
LTR10B1	LTR/ERV1	29	4.86e-07	2.02e-05	0.02	0.0382	0.0497
HERVK9-int	LTR/ERVK	108	1.81e-06	0.000348	0.01	5.7e-05	0.000133
LTR59	LTR/ERV1	0	0	1.36e-05	0	0.0393	0.051
X7B_LINE	LINE/CR1	392	6.57e-06	4.04e-05	0.16	6.41e-05	0.000147
MER94B	DNA/hAT-Blackjack	200	3.35e-06	1.95e-05	0.17	0.000205	0.000443
LTR14B	LTR/ERVK	1188	1.99e-05	5.88e-05	0.34	0.0172	0.0248
L1PB	LINE/L1	116	1.94e-06	0.000317	0.01	7.63e-07	2.33e-06
L1PA5	LINE/L1	2305	3.86e-05	0.00562	0.01	7.99e-56	1.45e-54
HERV9-int	LTR/ERV1	107	1.79e-06	0.000637	0	2.64e-06	7.4e-06
LTR40a	LTR/ERVL	982	1.65e-05	0.000232	0.07	3.95e-12	1.73e-11
MER50-int	LTR/ERV1	3971	6.65e-05	0.000139	0.48	0.0685	0.0841
MER57A1	LTR/ERV1	45	7.54e-07	0.00013	0.01	2.93e-07	9.19e-07
HUERS-P3b-int	LTR/ERV1	0	0	0.000147	0	0.0123	0.0183
MER49	LTR/ERV1	313	5.24e-06	0.00019	0.03	6.75e-07	2.08e-06
LTR12C	LTR/ERV1	6443	0.000108	0.00128	0.08	9.39e-23	7.11e-22
ERV3-16A3_LTR	LTR/ERVL	472	7.91e-06	9.73e-05	0.08	7.66e-07	2.33e-06
LTR81AB	LTR/Gypsy	44	7.37e-07	1.6e-05	0.05	0.0124	0.0184
UCON11	Unknown	0	0	3.15e-06	0	0.157	0.174
MER72	LTR/ERV1	377	6.32e-06	0.000114	0.06	1.78e-05	4.43e-05
LTR1C3	LTR/ERV1	0	0	8.13e-06	0	0.134	0.151
MER61C	LTR/ERV1	42	7.04e-07	3.87e-05	0.02	0.00268	0.00468
MER127	DNA/TcMar-Tigger	333	5.58e-06	1.24e-05	0.45	0.0979	0.115
MER97c	DNA/hAT-Tip100	0	0	2.57e-05	0	0.0137	0.0203
MER87	LTR/ERV1	0	0	2.14e-05	0	0.0349	0.0458
MER34C_	LTR/ERV1	0	0	6.74e-05	0	0.000272	0.000578
MER4CL34	LTR/ERV1	144	2.41e-06	0.000117	0.02	3.35e-06	9.26e-06
LTR53	LTR/ERVL	0	0	6.35e-05	0	0.00012	0.000267
LTR26D	LTR/ERV1	531	8.9e-06	2.52e-05	0.35	0.136	0.153
MER8	DNA/TcMar-Tigger	2045	3.43e-05	0.000127	0.27	1.01e-07	3.32e-07
LTR89	LTR/ERVL?	1803	3.02e-05	7.94e-05	0.38	0.00333	0.00575
MLT1A0-int	LTR/ERVL-MaLR	2090	3.5e-05	0.000191	0.18	5.94e-05	0.000138
SVA_E	Other	139	2.33e-06	8.33e-05	0.03	0.000338	0.00071
LTR50	LTR/ERVL	633	1.06e-05	0.00025	0.04	3.43e-11	1.42e-10
MER96	DNA/hAT	0	0	3.8e-07	0	0.338	0.345
LTR2B	LTR/ERV1	2087	3.5e-05	5.16e-05	0.68	0.178	0.195
SVA_D	Other	2083	3.49e-05	0.000662	0.05	4.35e-12	1.9e-11
L1P1	LINE/L1	1119	1.87e-05	0.000948	0.02	2.51e-14	1.27e-13
MLT1J2-int	LTR/ERVL-MaLR	0	0	7.96e-05	0	0.00113	0.00213
HSMAR2	DNA/TcMar-Mariner	3072	5.15e-05	0.000381	0.14	2.17e-06	6.23e-06
L1M2a	LINE/L1	0	0	0.000158	0	0.00441	0.00735
LTR22C	LTR/ERVK	0	0	2.46e-06	0	0.282	0.293
LTR16A2	LTR/ERVL	446	7.47e-06	0.000178	0.04	4.64e-10	1.82e-09
L1P4	LINE/L1	898	1.5e-05	0.000569	0.03	7.73e-18	4.64e-17
LTR1D	LTR/ERV1	0	0	8.12e-05	0	0.00138	0.00256
LTR1	LTR/ERV1	282	4.72e-06	5.16e-05	0.09	0.00846	0.0132
MER6A	DNA/TcMar-Tigger	568	9.52e-06	0.00013	0.07	1.91e-06	5.51e-06
HERVK11-int	LTR/ERVK	0	0	0.000131	0	0.00706	0.0112
Eulor9A	DNA	279	4.67e-06	5.66e-06	0.83	0.297	0.306
Eulor6D	DNA?	0	0	4.23e-06	0	0.0826	0.1
MamGypLTR1c	LTR/Gypsy	519	8.69e-06	8.62e-05	0.1	1.95e-05	4.84e-05
L1MB8	LINE/L1	9675	0.000162	0.00248	0.07	7.08e-40	9.09e-39
MER57B2	LTR/ERV1	418	7e-06	0.000105	0.07	1.14e-05	2.94e-05
MADE2	DNA/TcMar-Mariner	1055	1.77e-05	6.62e-05	0.27	1.38e-09	5.23e-09
HERVK13-int	LTR/ERVK	0	0	2.87e-05	0	0.195	0.211
MSTD	LTR/ERVL-MaLR	3982	6.67e-05	0.000771	0.09	1.46e-38	1.85e-37
*	DNA?	2459	4.12e-05	9.46e-05	0.44	0.000532	0.00107
PABL_B	LTR/ERV1	718	1.2e-05	4.98e-05	0.24	0.0305	0.0407
MSTB2	LTR/ERVL-MaLR	942	1.58e-05	0.000183	0.09	3.1e-10	1.23e-09
Ricksha_0	DNA/MuDR	0	0	1.03e-05	0	0.212	0.227
LTR85c	LTR/Gypsy?	56	9.38e-07	8.19e-05	0.01	1.08e-06	3.2e-06
Charlie29a	DNA/hAT-Charlie	1480	2.48e-05	0.000155	0.16	2.43e-06	6.85e-06
PB1D11	SINE/Alu	311	5.21e-06	2.29e-05	0.23	0.000776	0.00151
MER57F	LTR/ERV1	665	1.11e-05	4.27e-05	0.26	0.0146	0.0215
L1PA10	LINE/L1	3132	5.25e-05	0.00235	0.02	4.28e-31	4.24e-30
LTR18C	LTR/ERVL	65	1.09e-06	8.06e-06	0.14	0.12	0.137
*	LTR/ERV	0	0	6.32e-07	0	0.273	0.285
MER34A1	LTR/ERV1	1215	2.04e-05	7.85e-05	0.26	0.000505	0.00103
MLT1E1	LTR/ERVL-MaLR	0	0	0.00011	0	1.35e-08	4.81e-08
Tigger1a_Mars	DNA/TcMar-Tigger	0	0	5.56e-06	0	0.176	0.193
Tigger17b	DNA/TcMar-Tigger	0	0	1.55e-05	0	0.0599	0.0744
LTR6A	LTR/ERV1	663	1.11e-05	4.64e-05	0.24	0.0419	0.0543
MER44C	DNA/TcMar-Tigger	1344	2.25e-05	0.000145	0.16	1.06e-05	2.74e-05
LTR14	LTR/ERVK	146	2.45e-06	1.63e-05	0.15	0.1	0.118
Eulor5B	DNA?	0	0	1.76e-06	0	0.179	0.196
MLT1K-int	LTR/ERVL-MaLR	322	5.39e-06	1.55e-05	0.35	0.105	0.123
MER53	DNA/hAT	2157	3.61e-05	0.000262	0.14	1.78e-22	1.32e-21
LTR27D	LTR/ERV1	412	6.9e-06	3.88e-05	0.18	0.00894	0.0138
L1P	LINE/L1	0	0	4.73e-06	0	0.0648	0.0798
MER39	LTR/ERV1	2019	3.38e-05	0.000379	0.09	7.76e-17	4.32e-16
MIRb	SINE/MIR	114858	0.00192	0.0118	0.16	0	0
Eulor5A	DNA?	283	4.74e-06	6.41e-06	0.74	0.33	0.337
MER92-int	LTR/ERV1	0	0	0.000139	0	0.00208	0.00369
LTR16B2	LTR/ERVL	2706	4.53e-05	0.000171	0.27	2.3e-06	6.53e-06
MER112	DNA/hAT-Charlie	2502	4.19e-05	0.000232	0.18	1.31e-14	6.71e-14
HERV-Fc2-int	LTR/ERV1	0	0	4.23e-06	0	0.31	0.319
L1PBa	LINE/L1	389	6.52e-06	0.000904	0.01	3.75e-12	1.66e-11
MLT1N2	LTR/ERVL-MaLR	3527	5.91e-05	0.000375	0.16	2.59e-19	1.67e-18
Charlie6	DNA/hAT-Charlie	2163	3.62e-05	4.3e-05	0.84	0.323	0.331
Charlie13a	DNA/hAT-Charlie	509	8.53e-06	6.23e-05	0.14	0.0051	0.00834
HERVK3-int	LTR/ERVK	560	9.38e-06	0.000131	0.07	0.0204	0.0287
MLT1J1-int	LTR/ERVL-MaLR	0	0	6.94e-05	0	0.00149	0.00275
Charlie22a	DNA/hAT-Charlie	1684	2.82e-05	6.66e-05	0.42	0.00213	0.00376
LTR41B	LTR/ERVL	1672	2.8e-05	9.21e-05	0.3	0.00193	0.00344
MER70A	LTR/ERVL	522	8.75e-06	7.22e-05	0.12	0.000286	0.000606
MER46C	DNA/TcMar-Tigger	4161	6.97e-05	0.000204	0.34	1.56e-07	5.06e-07
MLT2A2	LTR/ERVL	659	1.1e-05	0.000546	0.02	2.42e-30	2.37e-29
Tigger2b_Pri	DNA/TcMar-Tigger	303	5.08e-06	0.0002	0.03	1.13e-07	3.7e-07
MLT1G3	LTR/ERVL-MaLR	978	1.64e-05	0.000296	0.06	3.55e-14	1.76e-13
LTR48B	LTR/ERV1	997	1.67e-05	0.000127	0.13	3.66e-06	1e-05
LTR108b_Mam	LTR/ERVL	0	0	5.37e-06	0	0.116	0.133
UCON18	Unknown	0	0	1.08e-06	0	0.255	0.269
LTR27B	LTR/ERV1	748	1.25e-05	2.48e-05	0.51	0.151	0.168
MER6B	DNA/TcMar-Tigger	547	9.16e-06	3.99e-05	0.23	0.00183	0.0033
MamRep1879	DNA/hAT?	0	0	8.54e-07	0	0.304	0.314
MER45A	DNA/hAT-Tip100	1023	1.71e-05	0.000167	0.1	6.6e-16	3.58e-15
THE1D-int	LTR/ERVL-MaLR	33	5.53e-07	0.000697	0	1.39e-12	6.28e-12
MLT1H-int	LTR/ERVL-MaLR	1446	2.42e-05	0.000109	0.22	0.0017	0.00309
MER34C2	LTR/ERV1	511	8.56e-06	5.89e-05	0.15	0.00496	0.00815
Charlie16a	DNA/hAT-Charlie	2897	4.85e-05	0.000105	0.46	0.000292	0.000615
Tigger9a	DNA/TcMar-Tigger	273	4.57e-06	6.89e-05	0.07	0.000155	0.000342
LTR79	LTR/ERVL	1025	1.72e-05	0.000284	0.06	8.31e-21	5.86e-20
L1MA1	LINE/L1	898	1.5e-05	0.00149	0.01	1.21e-17	7.11e-17
Kanga1	DNA/TcMar-Tc2	825	1.38e-05	6.37e-05	0.22	0.00157	0.00287
LTR12_	LTR/ERV1	0	0	0.000105	0	7.95e-06	2.09e-05
MER77B	LTR/ERVL	81	1.36e-06	0.000175	0.01	3.94e-09	1.45e-08
ORSL	DNA/hAT-Tip100	482	8.08e-06	6.98e-05	0.12	2.42e-06	6.84e-06
X9_LINE	LINE/L1?	267	4.47e-06	2.3e-06	1.94	0.134	0.151
MER61-int	LTR/ERV1	2237	3.75e-05	0.000377	0.1	5e-06	1.34e-05
Cheshire	DNA/hAT-Charlie	908	1.52e-05	0.00013	0.12	0.000744	0.00145
L1MCa	LINE/L1	865	1.45e-05	0.00145	0.01	8.21e-29	7.47e-28
LTR27E	LTR/ERV1	97	1.63e-06	5.46e-05	0.03	0.0045	0.00747
MER76	LTR/ERVL	426	7.14e-06	9.6e-05	0.07	0.000174	0.000379
MER61A	LTR/ERV1	112	1.88e-06	8.64e-05	0.02	8.17e-07	2.46e-06
MER21A	LTR/ERVL	3010	5.04e-05	0.000257	0.2	1.17e-06	3.45e-06
MER70-int	LTR/ERVL	29	4.86e-07	5.81e-05	0.01	0.0149	0.0218
LTR28B	LTR/ERV1	180	3.02e-06	6.56e-05	0.05	0.00333	0.00574
LTR61	LTR/ERV1	0	0	2.37e-05	0	0.0259	0.0355
MLT1M	LTR/ERVL-MaLR	1819	3.05e-05	0.00014	0.22	1.49e-07	4.85e-07
MamRep488	DNA/hAT	153	2.56e-06	8.74e-08	29.34	2.08e-12	9.28e-12
LTR38C	LTR/ERV1	204	3.42e-06	1.73e-05	0.2	0.115	0.132
LTR3A	LTR/ERVK	3396	5.69e-05	2.29e-05	2.48	0.00124	0.00233
MSTB2-int	LTR/ERVL-MaLR	0	0	2.5e-05	0	0.0416	0.0539
MER34	LTR/ERV1	217	3.64e-06	0.000124	0.03	7.42e-06	1.96e-05
Charlie24	DNA/hAT-Charlie	211	3.53e-06	9.96e-05	0.04	0.000561	0.00112
LTR45	LTR/ERV1	0	0	1.85e-05	0	0.0337	0.0444
MER39B	LTR/ERV1	124	2.08e-06	0.000158	0.01	1.2e-07	3.95e-07
MER65C	LTR/ERV1	2032	3.4e-05	7.51e-05	0.45	0.018	0.0259
MER41B	LTR/ERV1	931	1.56e-05	0.000372	0.04	6.84e-13	3.14e-12
*	DNA/TcMar-Tc2	5070	8.49e-05	0.000587	0.14	2.58e-20	1.79e-19
MSTB1-int	LTR/ERVL-MaLR	153	2.56e-06	5.79e-05	0.04	0.0161	0.0234
LTR16E2	LTR/ERVL	525	8.8e-06	0.000229	0.04	2.58e-14	1.3e-13
MamTip1	DNA/hAT-Tip100	1085	1.82e-05	4.97e-05	0.37	0.00161	0.00294
L1MDa	LINE/L1	10842	0.000182	0.00138	0.13	1.32e-15	7.07e-15
LTR9A1	LTR/ERV1	84	1.41e-06	7.84e-05	0.02	0.000757	0.00147
LTR85b	LTR/Gypsy?	0	0	8.86e-05	0	2.67e-06	7.47e-06
Tigger11a	DNA/TcMar-Tigger	699	1.17e-05	3.38e-05	0.35	0.014	0.0207
MER57E1	LTR/ERV1	264	4.42e-06	4.65e-05	0.1	0.0013	0.00242
HERVK14C-int	LTR/ERVK	144	2.41e-06	4.48e-05	0.05	0.0657	0.0808
LTR7	LTR/ERV1	1478	2.48e-05	0.00033	0.07	5.67e-14	2.77e-13
MER57E3	LTR/ERV1	0	0	1.72e-05	0	0.0282	0.0381
CR1_Mam	LINE/CR1	2022	3.39e-05	0.000123	0.27	6.07e-06	1.62e-05
*	LINE/CR1	54957	0.000921	0.00418	0.22	4.78e-126	1.59e-124
MER113	DNA/hAT-Charlie	3535	5.92e-05	0.000273	0.22	2.44e-12	1.08e-11
MER58A	DNA/hAT-Charlie	8565	0.000143	0.000844	0.17	1.95e-56	3.62e-55
MamRep1527	LTR	185	3.1e-06	0.000113	0.03	6.79e-06	1.8e-05
LTR81B	LTR/Gypsy	17	2.85e-07	9.27e-05	0	7.03e-07	2.16e-06
MLT1L	LTR/ERVL-MaLR	5513	9.24e-05	0.000902	0.1	2.14e-40	2.78e-39
MER50B	LTR/ERV1	0	0	0.000113	0	2.17e-05	5.36e-05
L1PA17	LINE/L1	1089	1.82e-05	0.00111	0.02	1.81e-19	1.17e-18
LTR108c_Mam	LTR/ERVL	0	0	4.57e-06	0	0.168	0.186
LTR7Y	LTR/ERV1	0	0	3.17e-05	0	0.00862	0.0134
MER76-int	LTR/ERVL	0	0	2.82e-05	0	0.0762	0.093
UCON6	Unknown	111	1.86e-06	4.62e-06	0.4	0.18	0.197
LTR67B	LTR/ERVL	1762	2.95e-05	0.000258	0.11	3.73e-14	1.85e-13
LTR39-int	LTR/ERV1	0	0	2.03e-05	0	0.132	0.149
FordPrefect_a	DNA/hAT-Tip100	75	1.26e-06	2.14e-05	0.06	0.0203	0.0287
MER57D	LTR/ERV1	63	1.06e-06	4.48e-05	0.02	0.000923	0.00176
MER85	DNA/PiggyBac	878	1.47e-05	3.89e-05	0.38	0.00493	0.00812
*	SINE/Deu	5753	9.64e-05	0.000123	0.79	0.0285	0.0384
Charlie14a	DNA/hAT-Charlie	766	1.28e-05	2.99e-05	0.43	0.042	0.0543
Charlie8	DNA/hAT-Charlie	5675	9.51e-05	0.0002	0.48	9.16e-05	0.000206
MER57-int	LTR/ERV1	317	5.31e-06	0.000324	0.02	6.55e-05	0.00015
*	Unknown	2546	4.27e-05	0.000149	0.29	2.8e-07	8.82e-07
AluSx	SINE/Alu	124187	0.00208	0.0127	0.16	0	0
MSTC-int	LTR/ERVL-MaLR	0	0	5.35e-05	0	0.016	0.0233
MER61E	LTR/ERV1	404	6.77e-06	4.39e-05	0.15	0.018	0.0258
L1PB4	LINE/L1	4571	7.66e-05	0.00143	0.05	7.88e-22	5.66e-21
MLT1I	LTR/ERVL-MaLR	3474	5.82e-05	0.000832	0.07	8.17e-42	1.11e-40
Charlie2b	DNA/hAT-Charlie	1144	1.92e-05	0.000337	0.06	1.36e-12	6.14e-12
L1MD1	LINE/L1	2657	4.45e-05	0.00143	0.03	3.07e-19	1.96e-18
L1MB7	LINE/L1	12483	0.000209	0.00363	0.06	8.43e-60	1.67e-58
L1MA4A	LINE/L1	1811	3.03e-05	0.0018	0.02	1.27e-19	8.3e-19
LTR35B	LTR/ERV1	82	1.37e-06	2.13e-05	0.06	0.0204	0.0287
UCON22	Unknown	222	3.72e-06	1.54e-06	2.42	0.113	0.131
L4_A_Mam	LINE/RTE-X	2502	4.19e-05	0.00059	0.07	3.75e-22	2.75e-21
L1MEg1	LINE/L1	1649	2.76e-05	0.000104	0.27	0.00335	0.00576
MIRc	SINE/MIR	70666	0.00118	0.00464	0.26	1.46e-215	7.16e-214
HAL1ME	LINE/L1	4013	6.72e-05	0.000753	0.09	7.01e-24	5.57e-23
Eulor2B	DNA?	199	3.33e-06	3.17e-06	1.05	0.431	0.433
Tigger8	DNA/TcMar-Tigger	1280	2.14e-05	7.52e-05	0.29	0.00493	0.00813
Charlie1a	DNA/hAT-Charlie	1863	3.12e-05	0.000771	0.04	1.15e-19	7.61e-19
HERVIP10F-int	LTR/ERV1	42	7.04e-07	0.000218	0	0.00152	0.0028
MLT1G1-int	LTR/ERVL-MaLR	0	0	5.03e-05	0	0.0051	0.00834
Tigger18a	DNA/TcMar-Tigger	590	9.88e-06	0.000127	0.08	5.71e-05	0.000133
LTR26	LTR/ERV1	621	1.04e-05	8.57e-05	0.12	0.000278	0.000588
LTR1F1	LTR/ERV1	0	0	4.65e-05	0	0.00815	0.0127
SVA_C	Other	241	4.04e-06	0.000133	0.03	0.000248	0.00053
Tigger6b	DNA/TcMar-Tigger	0	0	2.82e-05	0	0.0256	0.0352
Zaphod	DNA/hAT-Tip100	1027	1.72e-05	0.000237	0.07	5.39e-07	1.67e-06
L1PB2	LINE/L1	593	9.93e-06	0.000803	0.01	1.36e-10	5.48e-10
MER30	DNA/hAT-Charlie	2894	4.85e-05	0.000267	0.18	2.72e-15	1.43e-14
LTR53B	LTR/ERVL	0	0	2.58e-05	0	0.0127	0.0189
L1MD3	LINE/L1	3213	5.38e-05	0.000619	0.09	1.06e-10	4.27e-10
L1MA2	LINE/L1	1866	3.13e-05	0.00254	0.01	2.36e-32	2.46e-31
LTR38-int	LTR/ERV1	0	0	1.33e-05	0	0.114	0.132
MER133B	DNA?	0	0	1.18e-06	0	0.181	0.198
MSTB	LTR/ERVL-MaLR	3910	6.55e-05	0.000956	0.07	1.34e-40	1.75e-39
MLT1E1-int	LTR/ERVL-MaLR	0	0	5.79e-06	0	0.215	0.229
LTR43B	LTR/ERV1	0	0	2.75e-05	0	0.0157	0.023
MLT2A1	LTR/ERVL	456	7.64e-06	0.000369	0.02	7.44e-17	4.18e-16
LTR1B0	LTR/ERV1	731	1.22e-05	2.13e-05	0.57	0.235	0.249
L1PB3	LINE/L1	21	3.52e-07	0.000987	0	6.33e-18	3.82e-17
*	LINE?/Penelope?	0	0	3.65e-06	0	0.148	0.165
L1MC1	LINE/L1	4906	8.22e-05	0.0027	0.03	2.26e-36	2.74e-35
LTR22B1	LTR/ERVK	476	7.97e-06	2.46e-05	0.32	0.0585	0.0729
HERV15-int	LTR/ERV1	155	2.6e-06	5.52e-05	0.05	0.116	0.133
MER88	LTR/ERVL	332	5.56e-06	1.26e-05	0.44	0.205	0.22
L1PA16	LINE/L1	5473	9.17e-05	0.00387	0.02	2.03e-47	3.09e-46
Charlie7	DNA/hAT-Charlie	526	8.81e-06	0.000362	0.02	2.73e-10	1.08e-09
LTR12E	LTR/ERV1	212	3.55e-06	3.44e-05	0.1	0.0367	0.048
THE1*	LTR/ERVL-MaLR	17070	0.000286	0.00561	0.05	1.5e-206	6.77e-205
MLT1G3-int	LTR/ERVL-MaLR	0	0	3.63e-05	0	0.0178	0.0255
*	DNA/PiggyBac	1383	2.32e-05	0.000175	0.13	1.38e-07	4.52e-07
*	DNA/hAT-Blackjack	9617	0.000161	0.0012	0.13	5.16e-37	6.33e-36
L1M1	LINE/L1	2259	3.78e-05	0.00302	0.01	2.54e-35	3.02e-34
AluSc5	SINE/Alu	3964	6.64e-05	0.000665	0.1	2.69e-32	2.79e-31
LTR108a_Mam	LTR/ERVL	362	6.06e-06	9.31e-06	0.65	0.339	0.345
L1M6	LINE/L1	1394	2.34e-05	0.000598	0.04	1.58e-18	9.79e-18
LTR23	LTR/ERV1	1157	1.94e-05	6.1e-05	0.32	0.00229	0.00403
Eulor4	Unknown	0	0	2.27e-06	0	0.171	0.188
UCON21	DNA?	0	0	1.3e-06	0	0.173	0.19
FordPrefect	DNA/hAT-Tip100	178	2.98e-06	0.000106	0.03	0.000348	0.000729
MER91B	DNA/hAT-Tip100	1999	3.35e-05	5.75e-05	0.58	0.00617	0.00992
HERVH-int	LTR/ERV1	103	1.73e-06	0.00197	0	1.08e-20	7.57e-20
MER101	LTR/ERV1	449	7.52e-06	3.84e-05	0.2	0.0193	0.0274
L1P4b	LINE/L1	0	0	5.01e-05	0	0.043	0.0554
X8_LINE	LINE/CR1	669	1.12e-05	1.41e-05	0.8	0.315	0.324
LTR33A	LTR/ERVL	1751	2.93e-05	0.000181	0.16	1.61e-07	5.19e-07
PRIMAX-int	LTR/ERV1	354	5.93e-06	7.83e-05	0.08	0.0267	0.0364
MER21B	LTR/ERVL	3046	5.1e-05	0.000427	0.12	8.11e-12	3.47e-11
Zaphod3	DNA/hAT-Tip100	825	1.38e-05	8.62e-05	0.16	0.000556	0.00111
L1M3f	LINE/L1	79	1.32e-06	0.000201	0.01	0.000254	0.000543
LTR81A	LTR/Gypsy	1283	2.15e-05	7.44e-05	0.29	0.00191	0.00343
Eulor10	DNA?	0	0	1.62e-06	0	0.168	0.186
LTR19A	LTR/ERV1	353	5.91e-06	5.55e-05	0.11	0.00418	0.00701
PRIMA4_LTR	LTR/ERV1	0	0	4.91e-05	0	0.00355	0.00606
MER95	LTR/ERV1	0	0	1.35e-05	0	0.0252	0.0348
MLT1D	LTR/ERVL-MaLR	15006	0.000251	0.00232	0.11	2.86e-76	7.03e-75
X6B_LINE	LINE/CR1	126	2.11e-06	1.65e-05	0.13	0.00391	0.00661
LTR26C	LTR/ERV1	0	0	3.65e-05	0	0.0098	0.0149
Tigger2	DNA/TcMar-Tigger	431	7.22e-06	0.000567	0.01	6.16e-13	2.84e-12
MER58C	DNA/hAT-Charlie	1449	2.43e-05	0.000126	0.19	1.33e-09	5.09e-09
HERV-Fc1_LTR2	LTR/ERV1	0	0	4.48e-07	0	0.425	0.428
MER73	LTR/ERVL	125	2.09e-06	3.92e-05	0.05	0.00389	0.00661
LTR28	LTR/ERV1	0	0	3.72e-05	0	0.0178	0.0256
UCON16	Unknown	0	0	1.79e-06	0	0.203	0.218
UCON10	Unknown	0	0	4.21e-06	0	0.0978	0.115
MER4C	LTR/ERV1	448	7.51e-06	7.5e-05	0.1	0.000881	0.0017
HERVFH21-int	LTR/ERV1	73	1.22e-06	5.28e-05	0.02	0.0504	0.0639
X7A_LINE	LINE/CR1	0	0	4.12e-05	0	3.62e-06	9.95e-06
Charlie17b	DNA/hAT-Charlie	1237	2.07e-05	5.39e-05	0.38	0.039	0.0507
UCON5	Unknown	0	0	4.87e-06	0	0.0874	0.105
Tigger4b	DNA/TcMar-Tigger	3846	6.44e-05	0.000214	0.3	3.79e-10	1.49e-09
LTR16B1	LTR/ERVL	944	1.58e-05	0.000135	0.12	2.28e-06	6.5e-06
UCON2	Unknown	262	4.39e-06	5.58e-06	0.79	0.359	0.364
Charlie1	DNA/hAT-Charlie	4514	7.56e-05	0.00022	0.34	0.000156	0.000342
MLT1F2-int	LTR/ERVL-MaLR	0	0	4.69e-05	0	0.0173	0.025
LTR10D	LTR/ERV1	102	1.71e-06	2.74e-05	0.06	0.0161	0.0234
MER91C	DNA/hAT-Tip100	525	8.8e-06	4.79e-05	0.18	4e-06	1.09e-05
MER57C2	LTR/ERV1	180	3.02e-06	4.81e-05	0.06	0.00167	0.00304
FRAM	SINE/Alu	6413	0.000107	0.000415	0.26	2.8e-23	2.18e-22
L1P4e	LINE/L1	0	0	5.16e-05	0	0.0612	0.0758
MER31-int	LTR/ERV1	214	3.59e-06	0.000174	0.02	5.1e-05	0.00012
Tigger5b	DNA/TcMar-Tigger	1232	2.06e-05	0.000104	0.2	1.5e-05	3.77e-05
LTR64	LTR/ERV1	616	1.03e-05	3.84e-05	0.27	0.0245	0.0338
LTR*	LTR/Gypsy?	848	1.42e-05	0.000509	0.03	9.19e-28	8.1e-27
LTR16B	LTR/ERVL	117	1.96e-06	7.23e-05	0.03	2.78e-05	6.77e-05
MER44A	DNA/TcMar-Tigger	1939	3.25e-05	0.000201	0.16	7.2e-09	2.59e-08
Eulor9C	DNA	45	7.54e-07	3.4e-06	0.22	0.137	0.153
HERVIP10FH-int	LTR/ERV1	309	5.18e-06	0.000172	0.03	0.000652	0.00129
MSTA-int	LTR/ERVL-MaLR	0	0	0.00104	0	4.7e-20	3.22e-19
MER45C	DNA/hAT-Tip100	0	0	0.000116	0	3.32e-06	9.21e-06
AluSp	SINE/Alu	55579	0.000931	0.00507	0.18	9.73e-158	3.79e-156
MER84	LTR/ERV1	0	0	3.58e-05	0	0.00172	0.00311
Tigger3c	DNA/TcMar-Tigger	1242	2.08e-05	0.000186	0.11	2.29e-09	8.56e-09
MER9a2	LTR/ERVK	513	8.59e-06	5.04e-05	0.17	0.0105	0.016
LTR22	LTR/ERVK	0	0	1.72e-05	0	0.0634	0.0782
MLT1G1	LTR/ERVL-MaLR	2240	3.75e-05	0.000408	0.09	2.63e-19	1.69e-18
MER67D	LTR/ERV1	0	0	0.000113	0	1.15e-06	3.4e-06
LTR16	LTR/ERVL	484	8.11e-06	0.000305	0.03	7.79e-18	4.65e-17
UCON12	Unknown	0	0	2.04e-06	0	0.171	0.188
ERVL-E-int	LTR/ERVL	3095	5.19e-05	0.00138	0.04	1.08e-28	9.73e-28
Ricksha	DNA/MuDR	0	0	6.2e-06	0	0.229	0.243
MER4D1	LTR/ERV1	537	9e-06	0.000239	0.04	8.82e-07	2.65e-06
MSTC	LTR/ERVL-MaLR	764	1.28e-05	0.000316	0.04	6.75e-14	3.26e-13
MER4B	LTR/ERV1	1353	2.27e-05	0.000245	0.09	9.67e-10	3.73e-09
X5B_LINE	LINE/CR1	128	2.14e-06	2.65e-06	0.81	0.378	0.382
ORSL-2b	DNA/hAT-Tip100	213	3.57e-06	5.43e-05	0.07	0.000594	0.00118
LTR9B	LTR/ERV1	153	2.56e-06	9.49e-05	0.03	6.12e-05	0.000142
*	Other	3057	5.12e-05	0.00145	0.04	5.23e-25	4.31e-24
LTR75	LTR/ERVL	721	1.21e-05	3.38e-05	0.36	0.0631	0.0779
MLT2D	LTR/ERVL	759	1.27e-05	0.000383	0.03	1.02e-17	6.05e-17
L1P3	LINE/L1	1917	3.21e-05	0.000908	0.04	3.06e-11	1.27e-10
HERVS71-int	LTR/ERV1	0	0	0.000132	0	0.0316	0.0419
LTR46-int	LTR/ERV1	245	4.1e-06	3.67e-05	0.11	0.218	0.233
LTR3	LTR/ERVK	442	7.4e-06	1.27e-05	0.58	0.317	0.325
AluSq	SINE/Alu	26641	0.000446	0.00224	0.2	6.54e-103	1.89e-101
UCON27	Unknown	119	1.99e-06	7.77e-06	0.26	0.122	0.139
HERV-Fc2_LTR	LTR/ERV1	0	0	3.17e-07	0	0.376	0.38
LTR47B	LTR/ERVL	0	0	1.73e-05	0	0.0447	0.0573
LTR88a	LTR/Gypsy?	150	2.51e-06	5.39e-05	0.05	0.00011	0.000245
Charlie9	DNA/hAT-Charlie	4500	7.54e-05	7.81e-05	0.97	0.63	0.63
L1PBb	LINE/L1	0	0	0.000111	0	0.00464	0.00767
L1PBa1	LINE/L1	401	6.72e-06	0.000201	0.03	0.000908	0.00174
AluJb	SINE/Alu	116113	0.00195	0.0119	0.16	0	0
Eulor8	DNA/TcMar?	64	1.07e-06	1.02e-05	0.11	0.0262	0.0358
MSTA1	LTR/ERVL-MaLR	861	1.44e-05	5.63e-05	0.26	0.00413	0.00695
MER126	DNA	152	2.55e-06	1.03e-05	0.25	0.0616	0.0762
LTR6B	LTR/ERV1	510	8.54e-06	2.71e-05	0.32	0.0841	0.101
MLT1O	LTR/ERVL-MaLR	1745	2.92e-05	0.000327	0.09	7.99e-19	5.01e-18
LTR87	LTR/ERVL?	301	5.04e-06	7.04e-05	0.07	0.000415	0.000856
Charlie5	DNA/hAT-Charlie	1743	2.92e-05	0.000203	0.14	2.12e-06	6.08e-06
L1M2a1	LINE/L1	154	2.58e-06	4.3e-05	0.06	0.0544	0.0681
MER89-int	LTR/ERV1	103	1.73e-06	0.000113	0.02	0.00389	0.00661
MER50C	LTR/ERV1	0	0	1.13e-05	0	0.0934	0.111
UCON17	Unknown	0	0	2.15e-06	0	0.197	0.213
L1HS	LINE/L1	1543	2.59e-05	0.00118	0.02	2.78e-14	1.39e-13
Charlie7a	DNA/hAT-Charlie	1517	2.54e-05	8.55e-05	0.3	4.44e-05	0.000105
LTR17	LTR/ERV1	698	1.17e-05	0.00017	0.07	1.03e-05	2.68e-05
MER72B	LTR/ERV1	0	0	2.52e-05	0	0.0342	0.0451
LTR33C	LTR/ERVL	110	1.84e-06	8.69e-05	0.02	2.63e-05	6.42e-05
Eulor9B	DNA	0	0	1.02e-06	0	0.259	0.272
MER57C1	LTR/ERV1	0	0	1.79e-05	0	0.0243	0.0337
AluYf4	SINE/Alu	638	1.07e-05	0.000126	0.08	1.73e-10	6.89e-10
LTR16C	LTR/ERVL	2627	4.4e-05	0.000625	0.07	2.1e-27	1.82e-26
ERV3-16A3_I-int	LTR/ERVL	9688	0.000162	0.00135	0.12	5.27e-20	3.58e-19
MLT1O-int	LTR/ERVL-MaLR	0	0	9.29e-07	0	0.336	0.343
L1M3a	LINE/L1	124	2.08e-06	0.00011	0.02	0.0015	0.00277
MER41-int	LTR/ERV1	794	1.33e-05	0.000424	0.03	6.9e-06	1.83e-05
L1ME3	LINE/L1	7351	0.000123	0.00116	0.11	3.86e-23	2.99e-22
AluSq2	SINE/Alu	61438	0.00103	0.00563	0.18	4.63e-214	2.18e-212
