# Supplementary material for: Transposable elements reveal a stem cell-specific class of long noncoding RNAs
Source: Genome Biol. 2012 Nov 26;13(11):R107. doi: 10.1186/gb-2012-13-11-r107 (PMC3580499; doi:10.1186/gb-2012-13-11-r107)
Supplement: Additional file 4 — RNA-Seq data. Excel table describing RNA-Seq datasets used to build lincRNAs and estimate abundances. [file gb-2012-13-11-r107-S4.XLSX]

## Sheet: Sheet1
Tissue / cell line	Source	Access	Read length	Mapped reads
HUVEC	ENCODE	GSE23316	75	39249537
HUVEC	ENCODE	GSE23316	75	56593712
NHLF	ENCODE	GSE23316	75	58586184
NHLF	ENCODE	GSE23316	75	79269287
HepG2	ENCODE	GSE23316	75	72475791
HepG2	ENCODE	GSE23316	75	57273272
H1-hESC	ENCODE	GSE23316	75	41004012
H1-hESC	ENCODE	GSE23316	75	42507466
H1-hESC	ENCODE	GSE23316	75	43484662
H1-hESC	ENCODE	GSE23316	75	42091315
H1-hESC	ENCODE	GSE23316	75	33037773
NHEK	ENCODE	GSE23316	75	60591134
NHEK	ENCODE	GSE23316	75	55776532
HSMM	ENCODE	GSE23316	75	67188743
HSMM	ENCODE	GSE23316	75	67327436
K562	ENCODE	GSE23316	75	93330940
K562	ENCODE	GSE23316	75	81209132
MCF7	ENCODE	GSE23316	75	60430540
GM12878	ENCODE	GSE23316	75	28020470
GM12878	ENCODE	GSE23316	75	59728461
GM12878	ENCODE	GSE23316	75	104501472
HeLa	ENCODE	GSE23316	75	36942798
HeLa	ENCODE	GSE23316	75	54822441
Kidney	HBM	E-MTAB-513	75	70228238
Heart	HBM	E-MTAB-513	75	70689077
Liver	HBM	E-MTAB-513	75	70874047
Lung	HBM	E-MTAB-513	75	73689362
Lymph node	HBM	E-MTAB-513	75	72023439
Prostate	HBM	E-MTAB-513	75	76712626
Skeletal muscle	HBM	E-MTAB-513	75	75938386
White blood cells	HBM	E-MTAB-513	75	75901127
Ovary	HBM	E-MTAB-513	75	73399864
Testes	HBM	E-MTAB-513	75	74578870
Thyroid	HBM	E-MTAB-513	75	72283087
Adipose	HBM	E-MTAB-513	75	67401342
Adrenal	HBM	E-MTAB-513	75	67329761
Brain	HBM	E-MTAB-513	75	58029372
Breast	HBM	E-MTAB-513	75	68458787
Colon	HBM	E-MTAB-513	75	72870818
Kidney	HBM	E-MTAB-513	50	77558943
Heart	HBM	E-MTAB-513	50	81476984
Liver	HBM	E-MTAB-513	50	78316002
Lung	HBM	E-MTAB-513	50	76056205
Lymph node	HBM	E-MTAB-513	50	78359965
Prostate	HBM	E-MTAB-513	50	79942698
Skeletal muscle	HBM	E-MTAB-513	50	79077784
White blood cells	HBM	E-MTAB-513	50	78793727
Ovary	HBM	E-MTAB-513	50	78994191
Testes	HBM	E-MTAB-513	50	80054909
Thyroid	HBM	E-MTAB-513	50	80069363
Adipose	HBM	E-MTAB-513	50	74785445
Adrenal	HBM	E-MTAB-513	50	72191111
Brain	HBM	E-MTAB-513	50	71987493
Breast	HBM	E-MTAB-513	50	73439778
Colon	HBM	E-MTAB-513	50	80326337
Foreskin fibroblasts	Cabili	GSE30554	76	30981640
Foreskin fibroblasts	Cabili	GSE30554	76	24844554
Foreskin fibroblasts	Cabili	GSE30554	76	17414181
Lung fibroblast	Cabili	GSE30554	76	19632042
HeLa	Cabili	GSE30554	76	20144979
Placenta	Cabili	GSE30554	76	26540619
Testes	Cabili	GSE30554	76	26512240
Brain	Cabili	GSE30554	76	27995174
Liver	Cabili	GSE30554	76	21775586
Foot fibroblast	Seq-Cap	GSE29038	76	33349464
H1-hESC	Rinn	GSE38993	76	15202952
H1-NSC	Rinn	GSE38993	76	20630452
Foreskin iPS	Rinn	GSE38993	104	35529667
Lung iPS	Rinn	GSE38993	104	32794645
