# Supplementary material for: Transposable elements reveal a stem cell-specific class of long noncoding RNAs
Source: Genome Biol. 2012 Nov 26;13(11):R107. doi: 10.1186/gb-2012-13-11-r107 (PMC3580499; doi:10.1186/gb-2012-13-11-r107)
Supplement: Additional file 5 — TEs in lincRNAs orientation statistics. Excel table describing orientation statistics of TEs in lincRNAs. [file gb-2012-13-11-r107-S5.XLSX]

## Sheet: orientations.txt
Repeat	Family	lincRNA sense	lincRNA antisense	lincRNA p	TSS sense	TSS antisense	TSS p	3' sense	3' antisense	3' p
MER4E	LTR/ERV1	4	2	0.62	0	0	-	0	0	-
HERVE-int	LTR/ERV1	26	12	0.14	10	2	0.31	0	2	0.88
L1MEg	LINE/L1	24	41	0.18	7	3	0.86	3	5	0.81
X3_LINE	LINE/RTE-BovB	0	1	0.69	0	0	-	0	0	-
HERV35I-int	LTR/ERV1	3	1	0.6	0	1	1.1	1	0	1
LTR*	LTR/Gypsy	28	26	0.67	1	1	1.1	1	2	1
MER2	DNA/TcMar-Tigger	30	27	0.62	0	2	1.1	7	2	0.58
MER101-int	LTR/ERV1	8	6	0.63	0	0	-	1	1	1
LTR22B2	LTR/ERVK	1	1	0.68	0	1	1.1	0	0	-
*	LTR/Gypsy	64	60	0.62	8	2	0.56	7	4	0.69
LTR7*	LTR/ERV1	141	60	5.9e-07	41	5	1.5e-06	23	4	0.007
THE1A	LTR/ERVL-MaLR	31	11	0.025	20	0	5.3e-05	1	2	1
MLT2B2	LTR/ERVL	17	11	0.52	0	3	0.84	3	0	0.71
MER101B	LTR/ERV1	3	2	0.69	0	1	1.1	1	0	0.99
LTR33C	LTR/ERVL	2	8	0.28	0	0	-	0	0	-
MER9B	LTR/ERVK	3	0	0.45	0	0	-	0	0	-
LTR12B	LTR/ERV1	3	1	0.61	1	0	1.1	0	0	-
MER92C	LTR/ERV1	1	1	0.69	0	0	-	0	0	-
MLT1K	LTR/ERVL-MaLR	120	81	0.049	21	8	0.23	14	9	0.75
L1ME4b	LINE/L1	69	70	0.5	3	4	1.2	10	11	0.99
MLT1A1	LTR/ERVL-MaLR	46	33	0.37	7	5	0.93	5	4	0.5
LTR24C	LTR/ERV1	1	2	0.69	0	0	-	1	0	0.98
LTR37-int	LTR/ERV1	7	0	0.09	2	0	0.73	1	0	0.53
*	RC/Helitron	17	5	0.094	0	0	-	2	1	0.98
MLT1I-int	LTR/ERVL-MaLR	4	0	0.31	0	0	-	1	0	0.75
L1MD	LINE/L1	20	23	0.62	0	4	0.59	4	6	0.82
MER6C	DNA/TcMar-Tigger	0	1	0.62	0	0	-	0	0	-
AluYg6	SINE/Alu	2	0	0.6	0	0	-	2	0	0.8
MER94	DNA/hAT-Blackjack	12	9	0.6	1	1	1.1	0	0	-
L1MEi	LINE/L1	9	11	0.64	1	0	0.62	0	2	0.87
LTR82B	LTR/ERVL	4	6	0.62	1	0	1.1	1	0	0.98
MER58B	DNA/hAT-Charlie	14	17	0.62	0	1	1.1	4	4	0.97
Zaphod2	DNA/hAT-Tip100	5	2	0.58	0	0	-	1	1	0.97
UCON28c	Unknown	0	1	0.69	0	0	-	0	0	-
MER57-int	LTR/ERV1	11	11	0.69	2	2	1.1	1	3	0.76
*	DNA/hAT-Tip100	188	187	0.5	16	10	0.84	23	25	0.95
MER121	DNA/TcMar?	5	1	0.42	0	0	-	0	0	-
MER92B	LTR/ERV1	2	6	0.47	0	1	1.1	0	0	-
MER5A	DNA/hAT-Charlie	105	102	0.67	11	8	0.84	6	4	0.83
MER5A1	DNA/hAT-Charlie	51	49	0.68	2	2	1.1	3	2	0.97
L1MA6	LINE/L1	6	30	0.001	0	4	0.58	0	3	0.7
AluJo	SINE/Alu	203	213	0.6	8	21	0.22	17	15	0.93
MER110-int	LTR/ERV1	1	0	0.68	0	0	-	0	0	-
MER113B	DNA/hAT-Charlie	2	1	0.68	0	0	-	1	0	0.96
LTR44	LTR/ERV1	1	0	0.68	0	0	-	0	0	-
*	LTR	17	12	0.57	2	1	1.1	0	1	0.96
L2c	LINE/L2	453	441	0.61	19	40	0.088	48	25	0.088
LTR19B	LTR/ERV1	2	0	0.61	0	0	-	0	0	-
AluSx4	SINE/Alu	14	18	0.59	0	3	0.8	1	0	0.96
*	DNA/hAT-Charlie	777	752	0.56	52	44	1	104	74	0.19
hAT-N1_Mam	DNA/hAT?	4	3	0.72	0	1	1	2	0	0.87
LTR86B2	LTR/ERVL	0	1	0.68	0	1	1	0	0	-
MER9a1	LTR/ERVK	8	2	0.29	1	0	1	3	0	0.68
LTR45B	LTR/ERV1	4	0	0.29	0	0	-	3	0	0.62
Arthur1C	DNA/hAT-Tip100	4	0	0.31	0	0	-	2	0	0.88
MamGyp-int	LTR/Gypsy	0	1	0.68	0	0	-	0	0	-
LTR4	LTR/ERV1	1	1	0.68	1	1	1	0	0	-
MER125	DNA	0	1	0.59	0	0	-	0	0	-
L1ME2	LINE/L1	36	42	0.58	3	2	1	5	17	0.12
MER68-int	LTR/ERVL	0	2	0.61	0	1	1	0	1	0.95
AluYa8	SINE/Alu	0	0	-	0	0	-	0	1	1
LTR35	LTR/ERV1	1	0	0.68	1	0	1	0	0	-
MER31B	LTR/ERV1	5	3	0.62	0	0	-	3	0	0.68
MER97a	DNA/hAT-Tip100	1	0	0.67	0	0	-	1	0	0.95
MER58D	DNA/hAT-Charlie	3	1	0.61	0	0	-	2	0	0.86
LTR10E	LTR/ERV1	1	2	0.67	1	0	1	0	1	0.95
L1MEf	LINE/L1	40	32	0.54	4	2	0.89	3	11	0.31
Tigger20a	DNA/TcMar-Tigger	3	9	0.32	0	0	-	0	1	0.95
*	RC?/Helitron?	0	1	0.69	0	0	-	0	0	-
LTR58	LTR/ERV1	0	1	0.67	0	1	1	0	0	-
Ricksha_c	DNA/MULE-MuDR	5	5	0.58	0	2	0.9	4	0	0.47
LTR26E	LTR/ERV1	2	3	0.58	0	0	-	0	0	-
Tigger3	DNA/TcMar-Tigger	2	1	0.52	2	0	0.87	0	0	-
Tigger13a	DNA/TcMar-Tigger	7	3	0.52	1	2	1	1	1	0.94
L4_C_Mam	LINE/RTE-X	21	13	0.42	1	2	0.79	1	1	0.63
MLT1F1	LTR/ERVL-MaLR	46	17	0.004	4	4	1	10	2	0.23
HERV16-int	LTR/ERVL	14	11	0.6	1	2	1	0	1	0.65
LTR37B	LTR/ERV1	4	5	0.51	0	0	-	0	0	-
Charlie25	DNA/hAT-Charlie	1	4	0.55	0	0	-	0	2	0.86
HERVL66-int	LTR/ERVL	4	0	0.31	1	0	0.99	0	0	-
Kanga1d	DNA/TcMar-Tc2	5	2	0.58	0	0	-	1	0	0.66
Charlie23a	DNA/hAT-Charlie	7	4	0.57	0	0	-	0	1	0.93
L1MB1	LINE/L1	8	12	0.56	0	0	-	4	3	1.1
L1MA5A	LINE/L1	7	2	0.37	0	1	0.88	2	0	0.82
*	DNA/hAT?	17	13	0.58	0	2	1.1	3	1	0.76
MER57A-int	LTR/ERV1	16	7	0.26	0	2	0.83	2	2	0.93
Charlie26a	DNA/hAT-Charlie	1	0	0.67	0	0	-	1	0	0.93
LTR91	LTR/ERVL	1	2	0.67	0	1	0.98	0	0	-
MER117	DNA/hAT-Charlie	9	11	0.64	1	1	0.98	2	1	0.92
LTR49	LTR/ERV1	4	7	0.57	2	2	0.98	1	0	0.92
L1MEd	LINE/L1	54	53	0.73	6	6	0.97	3	9	0.49
AluYb9	SINE/Alu	0	1	0.53	0	0	-	0	1	0.92
MLT1J-int	LTR/ERVL-MaLR	7	6	0.7	2	1	0.97	0	1	0.92
THE1C-int	LTR/ERVL-MaLR	13	3	0.11	1	0	0.97	2	1	0.91
LTR54	LTR/ERV1	4	4	0.67	0	0	-	2	0	0.85
HERV1_LTRc	LTR/ERV1	1	0	0.67	1	0	0.97	0	0	-
MamRep137	DNA/TcMar?	0	1	0.66	0	0	-	0	1	0.91
HAL1b	LINE/L1	16	14	0.65	1	1	0.61	1	2	0.58
*	SINE/MIR	1997	2144	0.11	92	124	0.28	170	98	0.00049
LTR16E1	LTR/ERVL	18	6	0.11	3	0	0.83	2	0	0.85
LTR70	LTR/ERV1	3	1	0.61	0	1	0.96	1	0	0.91
Mam_R4	LINE/Dong-R4	2	2	0.66	0	0	-	0	0	-
MER30B	DNA/hAT-Charlie	2	0	0.61	0	0	-	1	0	0.59
L1ME5	LINE/L1	6	18	0.11	0	2	1.1	2	1	0.9
LTR102_Mam	LTR/ERVL	2	3	0.66	0	1	0.96	0	1	0.9
L1MC4a	LINE/L1	33	24	0.46	5	1	0.76	3	5	0.8
MIR	SINE/MIR	553	609	0.29	26	37	0.73	49	32	0.33
MamGypLTR3a	LTR/Gypsy	5	8	0.59	1	0	0.96	0	1	0.9
MLT1F-int	LTR/ERVL-MaLR	0	1	0.66	0	0	-	0	0	-
AluSx3	SINE/Alu	48	74	0.11	3	4	1.2	8	7	1.1
L1M8	LINE/L1	3	3	0.66	2	1	0.95	0	1	0.89
MER5B	DNA/hAT-Charlie	47	70	0.17	2	2	0.88	1	2	0.84
LTR1D1	LTR/ERV1	3	1	0.6	0	0	-	2	0	0.84
MER134	DNA?	0	1	0.66	0	0	-	0	0	-
L1M3de	LINE/L1	0	1	0.66	0	0	-	0	0	-
AluSc8	SINE/Alu	56	66	0.55	7	8	1.2	10	7	0.72
L1MEh	LINE/L1	12	14	0.65	1	1	0.95	1	2	0.89
LTR*	LTR/Gypsy?	38	30	0.54	2	1	0.95	2	2	0.89
L1MA5	LINE/L1	8	9	0.7	0	2	1.1	1	1	0.89
LTR1B1	LTR/ERV1	4	0	0.31	0	0	-	4	0	0.52
Tigger2b_Pri	DNA/TcMar-Tigger	5	8	0.58	0	0	-	1	0	0.55
Tigger9a	DNA/TcMar-Tigger	2	0	0.56	0	0	-	0	0	-
MamGypLTR1a	LTR/Gypsy	8	4	0.53	1	0	0.94	1	0	0.55
AluJr4	SINE/Alu	39	52	0.41	1	5	0.76	5	3	0.81
Tigger16a	DNA/TcMar-Tigger	8	5	0.58	0	1	0.94	1	0	0.88
LTR12D	LTR/ERV1	14	8	0.46	9	4	0.7	0	1	0.88
MER61*	LTR/ERV1	38	19	0.093	16	3	0.048	7	4	0.68
MER61F	LTR/ERV1	3	4	0.72	1	0	0.94	1	1	0.87
MER135	DNA	2	1	0.65	0	0	-	0	0	-
MER61D	LTR/ERV1	1	2	0.65	0	0	-	1	1	0.87
LTR2	LTR/ERV1	24	0	5.9e-06	4	0	0.57	9	0	0.047
L2a	LINE/L2	487	504	0.6	22	62	0.00028	51	39	0.7
L1M4	LINE/L1	58	65	0.58	4	3	1.2	2	12	0.11
MER47C	DNA/TcMar-Tigger	4	4	0.65	0	0	-	0	0	-
L1M5	LINE/L1	145	180	0.21	9	6	0.84	16	34	0.12
AluSg4	SINE/Alu	18	17	0.5	1	2	0.6	5	1	0.67
*	DNA	7	4	0.56	2	1	0.93	0	0	-
HERVK-int	LTR/ERVK	13	1	0.017	1	0	0.92	0	0	-
MER92-int	LTR/ERV1	21	8	0.11	4	0	0.5	2	2	0.55
*	LTR/ERVL-MaLR	2420	1282	1.8e-76	354	136	6e-21	407	121	6.1e-35
MamGypLTR2b	LTR/Gypsy	4	3	0.72	0	0	-	0	0	-
MER96B	DNA/hAT	2	0	0.6	0	0	-	0	0	-
MSTB1	LTR/ERVL-MaLR	15	21	0.54	4	3	1.1	4	0	0.44
L1MA10	LINE/L1	7	7	0.65	1	0	0.92	2	2	0.86
MER74A	LTR/ERVL	13	11	0.64	0	1	0.92	2	1	0.86
HERVI-int	LTR/ERV1	4	1	0.53	0	1	0.61	1	0	0.58
LTR2752	LTR/ERV1	4	1	0.54	1	1	0.92	1	0	0.86
MER96B	DNA/hAT-Tip100	10	10	0.65	0	0	-	1	1	0.86
PrimLTR79	LTR/ERV1	2	0	0.58	0	0	-	0	0	-
MLT1C	LTR/ERVL-MaLR	175	93	2.2e-05	21	9	0.32	31	11	0.036
Ricksha_0	DNA/MULE-MuDR	6	3	0.55	0	1	0.91	2	0	0.84
MER57C2	LTR/ERV1	1	2	0.51	0	0	-	0	0	-
HAL1	LINE/L1	56	52	0.63	5	7	0.93	4	4	0.85
MER119	DNA/hAT-Charlie	5	3	0.62	1	1	0.91	0	0	-
LTR*	LTR	8	9	0.7	1	0	0.91	0	1	0.51
MER4B	LTR/ERV1	10	5	0.47	1	1	0.9	2	0	0.83
LTR32	LTR/ERVL	6	4	0.62	0	2	0.8	4	0	0.46
MER51A	LTR/ERV1	14	12	0.64	5	4	0.5	2	0	0.83
L1MEc	LINE/L1	48	41	0.55	4	9	0.69	8	8	0.85
L1PA8A	LINE/L1	3	1	0.6	0	0	-	2	1	0.85
AluSq2	SINE/Alu	139	133	0.62	6	16	0.35	20	12	0.67
LTR13_	LTR/ERVK	0	1	0.69	0	0	-	0	1	0.85
MER66D	LTR/ERV1	1	1	0.65	1	0	0.9	0	0	-
Tigger14a	DNA/TcMar-Tigger	5	2	0.57	0	0	-	0	0	-
LTR7C	LTR/ERV1	22	18	0.59	4	0	0.56	6	0	0.2
L1PA15	LINE/L1	14	9	0.54	0	3	0.82	3	2	0.84
LTR1B	LTR/ERV1	5	2	0.58	0	1	0.9	4	0	0.52
THE1C	LTR/ERVL-MaLR	51	19	0.0023	12	1	0.043	10	3	0.41
AluYc3	SINE/Alu	0	2	0.6	0	1	0.9	0	0	-
MER1B	DNA/hAT-Charlie	9	11	0.64	0	1	0.89	0	2	0.82
MLT1H2-int	LTR/ERVL-MaLR	2	0	0.6	0	0	-	0	0	-
HERV30-int	LTR/ERV1	5	0	0.21	1	0	0.89	0	0	-
LTR33A_	LTR/ERVL	12	8	0.55	2	0	1	1	1	0.84
LTR18B	LTR/ERVL	4	4	0.65	2	1	0.89	0	0	-
MER3	DNA/hAT-Charlie	16	32	0.13	2	2	0.68	1	2	0.64
MLT2C2	LTR/ERVL	10	3	0.26	1	0	0.89	3	0	0.67
HERV17-int	LTR/ERV1	15	5	0.17	0	1	0.99	0	0	-
HERVK22-int	LTR/ERVK	11	3	0.21	0	1	0.88	0	0	-
MER92A	LTR/ERV1	2	1	0.65	0	1	0.88	1	0	0.84
MLT1H	LTR/ERVL-MaLR	92	50	0.0056	10	2	0.3	19	7	0.19
ORSL-2a	DNA/hAT-Tip100	1	1	0.65	0	0	-	0	0	-
MER4D0	LTR/ERV1	2	1	0.64	0	1	0.87	0	0	-
FLAM_C	SINE/Alu	48	74	0.11	0	8	0.082	2	2	0.84
LTR27C	LTR/ERV1	0	1	0.64	0	0	-	0	0	-
UCON26	Unknown	0	1	0.64	0	0	-	0	0	-
L1PA7	LINE/L1	26	25	0.5	3	5	0.91	9	4	0.58
MER21-int	LTR/ERVL	5	0	0.21	0	0	-	0	0	-
LTR40c	LTR/ERVL	6	3	0.55	0	0	-	0	0	-
MLT1A-int	LTR/ERVL-MaLR	1	2	0.64	0	0	-	0	0	-
CR1_Mam	LINE/CR1	6	3	0.54	0	0	-	0	0	-
L1MB7	LINE/L1	57	51	0.58	4	3	1.1	11	11	0.5
UCON29	DNA/PiggyBac?	1	1	0.64	0	0	-	1	1	0.83
MER4A1_	LTR/ERV1	2	2	0.61	0	1	0.78	1	1	0.74
Charlie4z	DNA/hAT-Charlie	17	17	0.55	1	0	0.61	0	1	0.57
MER74B	LTR/ERVL	3	2	0.64	0	1	0.87	0	0	-
MLT1E1A	LTR/ERVL-MaLR	26	7	0.013	2	0	1	6	2	0.61
LTR43B	LTR/ERV1	2	0	0.56	0	0	-	0	0	-
Charlie17a	DNA/hAT-Charlie	1	5	0.42	0	0	-	0	0	-
LTR36	LTR/ERV1	2	1	0.64	0	1	0.87	1	0	0.83
UCON15	Unknown	1	0	0.64	0	0	-	1	0	0.83
MLT2B1	LTR/ERVL	27	19	0.47	0	5	0.41	1	0	0.83
L1M7	LINE/L1	5	8	0.58	0	1	0.87	0	3	0.67
MER102a	DNA/hAT-Charlie	5	7	0.63	0	1	0.86	0	1	0.83
MER110	LTR/ERV1	3	5	0.62	0	1	0.86	0	0	-
HERV-Fc1_LTR1	LTR/ERV1	2	1	0.64	1	0	0.86	1	0	0.82
MER41A	LTR/ERV1	11	14	0.6	2	5	1.1	4	1	0.74
*	DNA/TcMar-Mariner	54	46	0.59	0	2	1	10	1	0.1
Harlequin-int	LTR/ERV1	15	4	0.1	0	0	-	1	0	0.76
Charlie3	DNA/hAT-Charlie	1	2	0.64	0	0	-	0	1	0.82
Tigger4	DNA/TcMar-Tigger	1	4	0.54	0	0	-	0	3	0.7
MER66-int	LTR/ERV1	0	1	0.63	0	0	-	0	0	-
MLT1H1-int	LTR/ERVL-MaLR	0	4	0.31	0	1	0.85	0	1	0.75
AluSx1	SINE/Alu	258	254	0.67	9	19	0.49	35	27	0.74
MER77	LTR/ERVL	12	3	0.15	1	0	0.85	2	1	0.82
Tigger17	DNA/TcMar-Tigger	0	1	0.63	0	0	-	0	0	-
MER70B	LTR/ERVL	11	4	0.3	2	2	0.85	2	0	0.81
LTR71A	LTR/ERV1	2	0	0.6	2	0	1	0	0	-
LTR80A	LTR/ERVL	0	1	0.63	0	0	-	0	1	0.81
Charlie20a	DNA/hAT-Charlie	1	3	0.6	0	0	-	0	0	-
LTR22A	LTR/ERVK	6	3	0.54	1	0	0.81	2	0	0.8
MER11D	LTR/ERVK	1	0	0.63	0	0	-	0	0	-
LTR1E	LTR/ERV1	1	1	0.63	0	0	-	1	0	0.98
L1MA4A	LINE/L1	3	10	0.26	0	0	-	1	1	0.53
MLT1E	LTR/ERVL-MaLR	6	1	0.3	0	0	-	2	0	0.81
L1MEb	LINE/L1	2	2	0.63	0	1	0.84	0	0	-
AluYa5	SINE/Alu	13	3	0.11	3	1	0.86	6	1	0.51
*	Other	40	10	0.00044	9	7	0.95	17	2	0.014
MLT1O	LTR/ERVL-MaLR	26	22	0.6	2	0	0.71	4	3	1
Tigger16b	DNA/TcMar-Tigger	4	5	0.51	0	0	-	0	0	-
MamRep434	DNA/TcMar-Tigger	10	5	0.47	0	1	0.84	1	0	0.81
L1ME3Cz	LINE/L1	31	38	0.58	3	3	0.84	3	9	0.49
LTR72B	LTR/ERV1	1	0	0.63	0	0	-	0	0	-
L4_A_Mam	LINE/RTE-X	32	12	0.03	4	0	0.48	3	5	0.81
AluYc	SINE/Alu	17	24	0.52	1	1	0.84	1	3	0.76
L1PA12	LINE/L1	12	35	0.011	2	3	0.84	4	3	1
AluSc	SINE/Alu	85	107	0.29	6	11	0.84	10	14	0.68
LTR7B	LTR/ERV1	16	1	0.0034	2	0	0.95	8	0	0.076
*	DNA/PiggyBac?	1	1	0.63	0	0	-	1	1	0.8
LTR49-int	LTR/ERV1	7	18	0.17	2	0	1	1	5	0.68
L1M2	LINE/L1	28	17	0.3	1	1	0.83	6	5	1.1
MLT1D	LTR/ERVL-MaLR	102	88	0.52	13	5	0.52	17	7	0.3
L1ME3C	LINE/L1	6	8	0.63	0	0	-	0	2	0.8
LTR52	LTR/ERVL	8	1	0.16	1	1	0.83	4	0	0.51
LTR86B1	LTR/ERVL	1	0	0.63	0	0	-	0	0	-
MER51-int	LTR/ERV1	10	0	0.018	0	0	-	0	0	-
Looper	DNA/PiggyBac	1	0	0.63	0	0	-	1	0	0.8
MLT1J1	LTR/ERVL-MaLR	55	30	0.056	2	1	0.6	6	2	0.6
Charlie1	DNA/hAT-Charlie	8	8	0.51	1	0	0.52	4	4	0.51
*	LINE/L1	2552	2612	0.54	182	300	2.6e-06	432	458	0.75
FAM	SINE/Alu	11	18	0.44	0	1	0.83	0	1	0.8
MER44D	DNA/TcMar-Tigger	1	5	0.42	0	2	0.82	1	1	0.8
LTR2C	LTR/ERV1	18	2	0.0045	0	1	0.82	9	0	0.046
Tigger15a	DNA/TcMar-Tigger	14	11	0.6	2	1	0.77	3	0	0.64
LTR1F	LTR/ERV1	0	1	0.62	0	0	-	0	1	0.79
*	DNA/hAT-Tip100?	6	4	0.62	1	0	0.82	0	0	-
HAL1M8	LINE/L1	7	5	0.62	0	2	1	1	1	0.64
THE1D	LTR/ERVL-MaLR	58	20	0.00037	22	2	0.00064	7	2	0.57
MLT1E3	LTR/ERVL-MaLR	10	6	0.57	3	0	0.74	0	2	0.72
MER67B	LTR/ERV1	1	4	0.54	0	0	-	1	1	0.79
MER34-int	LTR/ERV1	2	1	0.62	1	0	0.82	0	0	-
LTR34	LTR/ERV1	0	2	0.55	0	0	-	0	0	-
L1M4a2	LINE/L1	6	3	0.55	0	2	1	1	0	0.6
SVA_F	Other	4	2	0.61	0	2	0.99	3	1	0.76
LTR21B	LTR/ERV1	3	0	0.44	0	0	-	3	0	0.66
LTR*	LTR/ERV1?	8	3	0.42	1	1	0.82	1	1	0.79
L1ME3A	LINE/L1	67	67	0.62	4	4	0.63	6	12	0.68
LTR8A	LTR/ERV1	15	10	0.55	1	0	0.81	7	2	0.58
MLT1A	LTR/ERVL-MaLR	67	21	3e-05	9	0	0.048	13	1	0.025
MER11C	LTR/ERVK	4	7	0.56	0	2	0.99	3	0	0.66
MER83A-int	LTR/ERV1	1	2	0.62	0	0	-	0	0	-
MER83B	LTR/ERV1	1	2	0.61	0	0	-	0	0	-
*	LTR/ERVL?	9	11	0.64	0	3	0.81	1	2	0.78
THE1D-int	LTR/ERVL-MaLR	5	0	0.2	0	0	-	0	0	-
MER5C1	DNA/hAT-Charlie	4	2	0.61	0	0	-	0	1	0.78
Ricksha_a	DNA/MULE-MuDR	2	0	0.59	0	0	-	1	0	0.78
MER94B	DNA/hAT-Blackjack	2	1	0.55	0	0	-	0	0	-
LTR1A2	LTR/ERV1	12	6	0.43	8	2	0.55	2	0	0.74
L2	LINE/L2	180	195	0.58	12	25	0.34	19	14	0.87
MLT1B-int	LTR/ERVL-MaLR	1	2	0.62	0	0	-	1	0	0.78
LTR18A	LTR/ERVL	6	1	0.3	2	0	0.98	1	0	0.78
AluYk4	SINE/Alu	7	5	0.62	0	2	0.97	3	0	0.65
MER91A	DNA/hAT-Tip100	13	13	0.62	1	1	0.81	1	0	0.78
Eulor5A	DNA?	0	1	0.62	0	0	-	0	0	-
L1MB5	LINE/L1	41	26	0.25	3	4	1.1	6	3	0.64
LTR82A	LTR/ERVL	3	2	0.62	1	0	0.8	0	0	-
LOR1b	LTR/ERV1	10	6	0.57	3	3	0.81	2	0	0.79
HERVIP10F-int	LTR/ERV1	15	4	0.1	0	1	0.54	1	2	0.53
Tigger9b	DNA/TcMar-Tigger	2	0	0.59	0	0	-	1	0	0.77
L1M3b	LINE/L1	4	3	0.72	0	0	-	0	1	0.82
PRIMA41-int	LTR/ERV1	3	11	0.21	0	0	-	0	0	-
AluY	SINE/Alu	290	280	0.61	22	58	0.0011	77	31	0.00047
MER52A	LTR/ERV1	11	6	0.51	4	2	0.88	1	0	0.77
MER89-int	LTR/ERV1	3	1	0.58	0	0	-	0	0	-
*	LTR/ERVK	212	78	1.5e-13	24	14	0.54	42	11	0.00069
L1M6B	LINE/L1	4	0	0.3	0	0	-	0	0	-
AluSg	SINE/Alu	96	90	0.61	7	5	0.92	15	9	0.62
L1ME1	LINE/L1	69	126	0.00086	7	8	1.2	12	31	0.059
Tigger2a	DNA/TcMar-Tigger	31	8	0.0036	3	1	0.86	9	2	0.3
LTR22E	LTR/ERVK	1	0	0.61	0	0	-	1	0	0.76
L1MB3	LINE/L1	60	57	0.65	0	4	0.55	8	9	1
LTR*	LTR/ERV1	769	417	1.2e-22	214	85	4.1e-12	188	43	7e-21
L5	LINE/RTE-X	2	0	0.59	0	0	-	0	0	-
MLT1F	LTR/ERVL-MaLR	68	22	3.6e-05	10	6	1	17	0	0.00052
L1MA8	LINE/L1	17	18	0.5	2	1	0.67	3	5	0.8
HUERS-P1-int	LTR/ERV1	9	2	0.2	1	0	0.8	1	1	0.76
MER70C	LTR/ERVL	1	1	0.56	0	0	-	1	0	0.79
Charlie18a	DNA/hAT-Charlie	10	11	0.61	1	0	0.8	2	0	0.79
LTR21C	LTR/ERVL	2	0	0.59	0	0	-	2	0	0.79
Tigger1	DNA/TcMar-Tigger	45	27	0.17	5	2	1	7	8	1.1
MER113A	DNA/hAT-Charlie	4	5	0.51	0	0	-	0	1	0.76
L1ME3B	LINE/L1	24	22	0.66	0	1	0.8	1	4	0.73
LOR1-int	LTR/ERV1	15	0	0.00094	1	0	0.8	2	0	0.78
MER54B	LTR/ERVL	2	3	0.61	2	0	0.96	0	0	-
MER49	LTR/ERV1	12	10	0.64	0	6	0.27	6	1	0.5
MamRep488	DNA/hAT-Tip100	0	2	0.59	0	0	-	0	0	-
MLT1-int	LTR/ERVL-MaLR	5	0	0.21	0	0	-	0	0	-
MADE1	DNA/TcMar-Mariner	12	13	0.73	0	0	-	0	0	-
LTR65	LTR/ERV1	4	2	0.61	0	0	-	0	0	-
MER48	LTR/ERV1	5	3	0.62	4	1	0.93	0	0	-
MLT1E2-int	LTR/ERVL-MaLR	2	1	0.61	1	0	0.79	0	0	-
MER76-int	LTR/ERVL	1	1	0.68	0	0	-	0	0	-
Tigger12c	DNA/TcMar-Tigger	0	2	0.59	0	0	-	0	0	-
LTR84b	LTR/ERVL	5	7	0.62	0	0	-	3	0	0.65
LTR53	LTR/ERVL	5	3	0.61	0	1	0.64	5	0	0.32
MamRep564	Unknown	7	5	0.62	0	0	-	2	3	0.76
Zaphod	DNA/hAT-Tip100	8	12	0.55	1	0	0.54	3	4	1
LTR8	LTR/ERV1	21	24	0.62	2	2	0.79	8	0	0.08
MER21C	LTR/ERVL	29	20	0.42	4	2	0.88	5	5	0.75
MER34B-int	LTR/ERV1	5	0	0.22	0	0	-	1	0	0.75
MER63D	DNA/hAT-Blackjack	9	4	0.44	0	0	-	2	1	0.75
MER34C	LTR/ERV1	1	0	0.67	0	0	-	0	0	-
Tigger3b	DNA/TcMar-Tigger	16	15	0.74	3	6	0.72	5	6	1.1
MER30	DNA/hAT-Charlie	7	8	0.73	2	0	0.74	0	2	0.66
LTR75B	LTR/ERVL	0	1	0.61	0	0	-	0	0	-
Charlie10a	DNA/hAT-Charlie	3	2	0.61	0	0	-	0	0	-
MER6	DNA/TcMar-Tigger	3	2	0.61	0	0	-	2	1	0.75
MER65D	LTR/ERV1	3	3	0.64	0	1	0.79	0	0	-
HERV1_LTRe	LTR/ERV1	0	1	0.61	0	0	-	0	0	-
L1MC5a	LINE/L1	63	48	0.37	6	4	0.92	13	8	0.72
LTR38	LTR/ERV1	2	2	0.6	0	0	-	1	0	0.74
LTR104_Mam	LTR/Gypsy	9	11	0.64	0	0	-	0	1	0.74
MER90	LTR/ERV1	3	4	0.72	1	0	0.78	1	0	0.74
MER11A	LTR/ERVK	9	2	0.2	1	0	0.78	5	1	0.66
AluSg7	SINE/Alu	24	19	0.56	0	2	0.94	4	0	0.49
PABL_B-int	LTR/ERV1	9	3	0.32	0	0	-	0	1	0.74
MER90a	LTR/ERV1	11	3	0.21	0	1	1	1	0	0.74
HERV4_I-int	LTR/ERV1	15	1	0.0056	1	0	0.78	2	0	0.78
LTR16D1	LTR/ERVL	0	1	0.61	0	0	-	0	0	-
MLT1C-int	LTR/ERVL-MaLR	3	1	0.59	2	0	0.94	0	0	-
L1MC5	LINE/L1	59	41	0.25	5	6	1.2	9	8	1
MER57E2	LTR/ERV1	0	1	0.64	0	0	-	0	0	-
MER50	LTR/ERV1	23	12	0.25	6	4	0.91	6	1	0.43
MER54A	LTR/ERVL	6	2	0.46	0	1	0.78	1	0	0.81
L3	LINE/CR1	154	151	0.68	13	4	0.35	7	26	0.021
L1MB2	LINE/L1	15	17	0.65	2	4	0.87	4	2	0.79
LTR72	LTR/ERV1	3	0	0.44	0	0	-	1	0	0.9
LTR88c	LTR/Gypsy?	4	2	0.61	0	0	-	0	0	-
LTR86A2	LTR/ERVL	3	0	0.45	0	0	-	1	0	0.73
LTR33A	LTR/ERVL	12	7	0.53	1	0	0.53	2	1	0.52
MERX	DNA/TcMar-Tigger	0	1	0.63	0	0	-	0	0	-
MIR3	SINE/MIR	338	350	0.61	19	22	0.91	26	16	0.54
Kanga2_a	DNA/TcMar-Tc2	5	2	0.58	0	1	0.74	1	0	0.71
MER52D	LTR/ERV1	1	3	0.6	1	0	0.77	0	0	-
MamRep605	LTR?	18	14	0.59	1	1	0.77	2	1	0.73
LTR107_Mam	LTR	2	2	0.6	0	0	-	0	0	-
MLT1E2	LTR/ERVL-MaLR	20	16	0.61	4	2	0.87	2	2	0.73
MER110A	LTR/ERV1	2	4	0.61	0	1	0.77	1	2	0.73
L1P3b	LINE/L1	1	0	0.6	0	0	-	0	0	-
MER51B	LTR/ERV1	13	6	0.35	1	3	0.85	5	0	0.33
LTR15	LTR/ERV1	6	3	0.55	1	2	0.76	3	1	0.75
L1MEa	LINE/L1	2	1	0.6	0	0	-	1	0	0.81
PABL_B	LTR/ERV1	6	3	0.55	0	0	-	1	0	0.73
MLT1G	LTR/ERVL-MaLR	21	12	0.34	3	0	0.78	3	2	0.73
MER124	DNA?	5	2	0.58	1	0	0.76	1	0	0.73
Tigger5	DNA/TcMar-Tigger	0	1	0.65	0	0	-	0	0	-
*	LTR?	20	16	0.6	1	1	0.76	2	1	0.72
MLT1H1	LTR/ERVL-MaLR	33	27	0.55	2	2	0.76	6	0	0.19
Charlie15a	DNA/hAT-Charlie	6	14	0.3	0	0	-	1	2	0.72
MamGypLTR1b	LTR/Gypsy	3	2	0.6	0	0	-	1	0	0.72
LTR10B1	LTR/ERV1	2	1	0.6	0	0	-	0	0	-
L1MEg2	LINE/L1	1	0	0.6	1	0	0.76	0	0	-
UCON8	Unknown	1	1	0.6	0	0	-	0	1	0.72
HERV-Fc1-int	LTR/ERV1	1	1	0.6	0	0	-	0	0	-
MER87B	LTR/ERV1	2	1	0.6	0	0	-	0	0	-
MER4A1	LTR/ERV1	12	12	0.6	0	1	0.75	3	1	0.75
MER63A	DNA/hAT-Blackjack	15	11	0.57	1	1	0.75	2	1	0.69
MamGypLTR3	LTR/Gypsy	5	2	0.58	1	0	0.75	1	0	0.72
L2b	LINE/L2	330	383	0.19	21	39	0.24	16	19	0.81
MLT1H2	LTR/ERVL-MaLR	28	25	0.62	4	3	1.1	3	0	0.69
LTR33B	LTR/ERVL	20	8	0.15	4	2	0.87	2	0	0.78
L1ME3G	LINE/L1	51	59	0.55	7	1	0.42	3	11	0.3
Arthur1B	DNA/hAT-Tip100	12	12	0.6	0	1	0.75	1	1	0.71
L1PA2	LINE/L1	16	37	0.039	5	31	0.00026	8	5	0.72
UCON20	Unknown	0	1	0.59	0	0	-	0	0	-
ERVL-int	LTR/ERVL	1	1	0.66	0	0	-	0	1	0.91
MER103C	DNA/hAT-Charlie	18	22	0.59	1	1	0.75	1	3	0.74
*	DNA/MuDR	2	0	0.58	0	0	-	0	0	-
LTR13	LTR/ERVK	8	6	0.62	0	1	0.74	3	0	0.63
Kanga1c	DNA/TcMar-Tc2	0	5	0.21	0	0	-	0	2	0.77
L1ME4a	LINE/L1	93	105	0.56	5	3	0.9	16	25	0.66
L1MC3	LINE/L1	52	35	0.25	5	4	0.5	10	7	0.72
Arthur1	DNA/hAT-Tip100	18	15	0.61	2	1	0.74	4	0	0.49
MER44C	DNA/TcMar-Tigger	4	3	0.72	1	1	1	0	0	-
LTR12F	LTR/ERV1	14	7	0.37	6	1	0.54	3	0	0.63
MER67A	LTR/ERV1	2	2	0.59	0	0	-	0	0	-
Tigger4a	DNA/TcMar-Tigger	3	4	0.72	1	1	0.74	0	1	0.71
L1MB8	LINE/L1	46	32	0.31	0	3	0.71	15	3	0.08
MER81	DNA/hAT-Blackjack	10	22	0.19	0	0	-	1	0	0.77
LTR28C	LTR/ERV1	1	0	0.59	1	0	0.73	0	0	-
LTR106_Mam	LTR	2	3	0.59	1	0	0.73	0	1	0.71
HERV1_I-int	LTR/ERV1	1	0	0.59	0	0	-	0	0	-
LTR13A	LTR/ERVK	4	6	0.62	1	0	0.86	1	2	0.82
Tigger1a_Art	DNA/TcMar-Tigger	0	1	0.66	0	0	-	0	0	-
*	*	16592	14461	1.9e-31	1494	1465	0.85	2386	1428	3.4e-52
MER57B1	LTR/ERV1	5	1	0.41	1	1	0.73	1	0	0.7
*	DNA/MULE-MuDR	13	8	0.53	0	3	0.77	7	0	0.12
MER45B	DNA/hAT-Tip100	6	8	0.62	2	1	0.66	0	1	0.62
*	DNA/TcMar-Tigger	364	297	0.063	27	28	0.5	57	48	0.79
*	LINE/RTE-BovB	0	1	0.59	0	0	-	0	0	-
MER104	DNA/TcMar-Tc2	3	4	0.71	0	0	-	0	1	0.7
Tigger12	DNA/TcMar-Tigger	4	1	0.54	0	0	-	0	1	0.7
MLT1A1-int	LTR/ERVL-MaLR	0	2	0.58	0	0	-	0	2	0.77
*	DNA/TcMar?	6	2	0.46	0	0	-	0	1	0.57
LTR25-int	LTR/ERV1	3	0	0.44	0	0	-	1	0	0.7
L1ME2z	LINE/L1	16	18	0.65	0	1	0.73	4	2	0.78
MER75	DNA/PiggyBac	2	0	0.58	0	0	-	1	0	0.7
Kanga11a	DNA/TcMar-Tc2	1	0	0.59	1	0	0.73	0	0	-
HERVL-int	LTR/ERVL	8	4	0.53	4	2	0.86	1	1	0.69
LTR71B	LTR/ERV1	3	1	0.59	1	0	0.72	1	0	0.69
MER44B	DNA/TcMar-Tigger	5	7	0.62	3	1	0.85	2	0	0.76
LTR103_Mam	LTR/ERV1?	4	0	0.3	0	0	-	1	0	0.69
LTR81C	LTR/Gypsy	3	4	0.72	0	0	-	0	1	0.69
UCON25	Unknown	0	1	0.59	0	0	-	0	0	-
MER96	DNA/hAT-Tip100	8	2	0.29	0	0	-	1	0	0.72
LTR47B2	LTR/ERVL	1	0	0.59	0	0	-	1	0	0.69
MER61E	LTR/ERV1	0	4	0.28	0	1	0.72	0	1	0.69
MER34A1	LTR/ERV1	4	0	0.3	1	0	0.72	0	0	-
AluSq4	SINE/Alu	3	3	0.59	0	0	-	0	1	0.68
LTR14	LTR/ERVK	2	0	0.6	0	0	-	0	0	-
MER68	LTR/ERVL	7	3	0.52	1	1	0.72	1	1	0.68
LTR57	LTR/ERVL	0	3	0.44	0	0	-	0	1	0.68
Charlie17	DNA/hAT-Charlie	0	4	0.3	0	0	-	0	0	-
LTR41	LTR/ERVL	15	10	0.55	1	0	0.72	2	2	0.68
L1M6	LINE/L1	23	11	0.2	0	5	0.39	1	0	0.52
L1PA11	LINE/L1	13	7	0.44	1	1	0.71	3	4	1
X1_LINE	LINE/CR1	1	0	0.58	0	0	-	0	0	-
Tigger12A	DNA/TcMar-Tigger	2	0	0.58	0	0	-	1	0	0.68
MSTB1-int	LTR/ERVL-MaLR	1	1	0.53	0	0	-	0	0	-
LTR78	LTR/ERV1	25	17	0.45	0	2	0.93	2	1	0.54
MER102b	DNA/hAT-Charlie	17	11	0.52	3	0	0.76	0	0	-
L1PA14	LINE/L1	9	8	0.7	0	1	0.71	1	1	0.68
LTR14A	LTR/ERVK	2	1	0.58	0	0	-	0	0	-
AluSz6	SINE/Alu	88	106	0.41	2	7	0.65	11	14	0.77
L1ME3E	LINE/L1	8	12	0.55	0	1	0.71	3	4	1
LTR38-int	LTR/ERV1	5	0	0.2	2	0	0.73	2	0	0.65
HERVKC4-int	LTR/ERVK	2	0	0.58	0	0	-	1	0	0.68
SVA_A	Other	2	1	0.58	0	1	0.71	1	0	0.67
THE1*	LTR/ERVL-MaLR	254	102	4.3e-14	87	8	1e-15	32	15	0.13
Tigger19a	DNA/TcMar-Tigger	16	16	0.58	0	0	-	1	0	0.67
*	LINE/RTE-X	71	34	0.0045	6	3	0.71	4	6	0.82
L1ME3F	LINE/L1	13	9	0.55	2	2	0.71	0	0	-
MER66C	LTR/ERV1	4	4	0.58	0	1	0.52	0	0	-
ERVL-B4-int	LTR/ERVL	11	26	0.1	2	2	0.7	2	6	0.61
MER66A	LTR/ERV1	2	3	0.58	0	1	0.7	0	0	-
MLT1L-int	LTR/ERVL-MaLR	0	1	0.58	0	1	0.7	0	0	-
MER58A	DNA/hAT-Charlie	49	18	0.0025	1	1	0.7	8	1	0.22
MLT2F	LTR/ERVL	13	20	0.47	3	3	0.7	1	1	0.57
LTR47A2	LTR/ERVL	2	1	0.58	0	0	-	2	0	0.76
LTR1D	LTR/ERV1	7	3	0.52	1	1	0.54	4	0	0.47
MLT2B4	LTR/ERVL	120	63	0.00054	0	2	0.92	4	0	0.48
FordPrefect	DNA/hAT-Tip100	6	12	0.43	3	1	0.82	0	1	0.67
LTR40A1	LTR/ERVL	0	3	0.44	0	1	0.69	0	1	0.67
HERV3-int	LTR/ERV1	17	4	0.049	4	0	0.53	1	0	0.67
MLT1E3-int	LTR/ERVL-MaLR	0	1	0.58	0	0	-	0	0	-
L1MC2	LINE/L1	15	13	0.65	2	1	0.69	0	1	0.67
MER1A	DNA/hAT-Charlie	34	13	0.026	7	3	0.86	5	2	0.81
*	LTR/ERV1?	8	3	0.42	1	1	0.69	1	1	0.66
Helitron3Na_Mam	RC/Helitron	10	3	0.26	0	0	-	1	0	0.66
*	LTR/Gypsy?	38	30	0.53	2	1	0.69	2	2	0.66
Charlie19a	DNA/hAT-Charlie	3	4	0.71	1	0	0.69	0	0	-
Kanga1a	DNA/TcMar-Tc2	3	2	0.58	0	0	-	1	1	0.66
LTR8B	LTR/ERV1	8	0	0.052	1	0	0.68	2	0	0.75
MER20B	DNA/hAT-Charlie	9	12	0.6	0	2	0.92	2	3	0.66
Charlie2a	DNA/hAT-Charlie	7	1	0.21	0	0	-	3	0	0.62
LTR30	LTR/ERV1	4	3	0.71	1	0	0.68	3	0	0.62
MER63B	DNA/hAT-Blackjack	9	5	0.55	0	0	-	2	1	0.66
Tigger7	DNA/TcMar-Tigger	9	10	0.5	1	4	0.92	2	0	0.75
MSTA	LTR/ERVL-MaLR	110	74	0.061	16	8	0.56	22	4	0.011
LTR51	LTR/ERV1	3	3	0.68	0	0	-	0	0	-
LTR3B_	LTR/ERVK	4	0	0.29	2	0	0.91	0	0	-
MER41G	LTR/ERV1	1	3	0.61	0	0	-	0	0	-
LOR1a	LTR/ERV1	7	2	0.37	2	2	0.68	2	0	0.75
MLT-int	LTR/ERVL-MaLR	1	0	0.67	1	0	0.68	0	0	-
PRIMA4-int	LTR/ERV1	3	1	0.59	1	0	0.75	0	0	-
MLT1B	LTR/ERVL-MaLR	132	53	3.6e-07	17	8	0.57	24	4	0.0047
LTR69	LTR/ERVL	1	0	0.58	0	0	-	0	0	-
L1M3c	LINE/L1	1	3	0.59	0	0	-	0	0	-
LTR80B	LTR/ERVL	3	3	0.54	0	1	0.58	2	0	0.69
L1P2	LINE/L1	7	3	0.52	0	0	-	1	1	0.65
LTR81	LTR/Gypsy	1	1	0.57	0	0	-	1	0	0.65
LTR57-int	LTR/ERVL	3	1	0.6	0	0	-	1	0	0.65
LTR78B	LTR/ERV1	15	12	0.61	1	1	0.93	0	1	0.87
MER102c	DNA/hAT-Charlie	12	7	0.53	1	0	0.65	2	1	0.62
LTR12	LTR/ERV1	14	6	0.3	5	2	1	1	2	0.65
LTR109A2	LTR/ERV1	1	0	0.65	0	0	-	1	0	0.65
MamGypLTR2c	LTR/Gypsy	3	3	0.57	2	0	0.89	1	0	0.65
L1M2b	LINE/L1	2	0	0.58	0	0	-	1	0	0.65
MER52-int	LTR/ERV1	5	0	0.21	1	0	0.68	1	0	0.64
L1P4a	LINE/L1	4	1	0.54	0	0	-	0	0	-
MER47B	DNA/TcMar-Tigger	4	0	0.29	0	0	-	0	0	-
LTR10A	LTR/ERV1	5	1	0.41	2	0	0.88	1	0	0.64
PABL_A-int	LTR/ERV1	4	0	0.29	0	0	-	1	0	0.64
Zaphod3	DNA/hAT-Tip100	6	2	0.46	1	0	0.53	0	0	-
L1PB1	LINE/L1	20	30	0.4	0	9	0.046	1	3	0.74
LTR16A1	LTR/ERVL	13	13	0.53	3	1	0.83	2	1	0.54
LTR77	LTR/ERV1	0	2	0.57	0	2	0.87	0	0	-
UCON5	Unknown	0	1	0.57	0	0	-	0	0	-
MER75B	DNA/PiggyBac	0	1	0.57	0	0	-	0	0	-
MER115	DNA/hAT-Tip100	8	11	0.59	2	0	0.86	1	1	0.64
Ricksha_c	DNA/MuDR	2	0	0.61	0	0	-	0	0	-
*	LTR/ERV1	1864	1010	1.9e-55	347	188	3.6e-10	332	90	1.3e-31
MER4A	LTR/ERV1	11	10	0.57	0	1	0.67	5	0	0.32
L1MDb	LINE/L1	5	9	0.55	0	2	0.85	2	2	0.64
LTR3B	LTR/ERVK	5	0	0.2	1	0	0.67	1	0	0.64
MER131	SINE?	4	1	0.53	0	0	-	0	0	-
MLT2E	LTR/ERVL	0	1	0.62	0	0	-	0	0	-
LTR12*	LTR/ERV1	149	94	0.0056	95	33	1.4e-06	10	16	0.66
LTR33	LTR/ERVL	47	58	0.51	4	13	0.34	6	2	0.6
LTR85a	LTR/Gypsy?	9	4	0.44	0	0	-	0	1	0.77
SVA_B	Other	7	0	0.092	1	0	1.1	2	0	0.88
MLT1J2	LTR/ERVL-MaLR	86	34	5.9e-05	5	8	0.81	18	2	0.0085
MER5C	DNA/hAT-Charlie	10	2	0.16	0	0	-	1	0	0.94
MER63C	DNA/hAT-Blackjack	11	4	0.3	0	1	0.67	4	2	0.78
MLT1F2	LTR/ERVL-MaLR	73	31	0.00079	8	9	1.1	11	6	0.66
MARNA	DNA/TcMar-Mariner	13	11	0.64	0	2	0.97	3	0	0.61
L1M3	LINE/L1	13	21	0.42	0	2	0.84	2	1	0.63
LTR*	LTR/ERVK	84	30	1.8e-05	19	3	0.012	22	5	0.022
L1ME3D	LINE/L1	4	18	0.033	0	2	0.84	2	2	0.63
MamTip2	DNA/hAT-Tip100	28	29	0.73	2	1	0.67	2	1	0.63
MER51D	LTR/ERV1	1	0	0.57	1	0	0.99	0	0	-
LTR43-int	LTR/ERV1	2	0	0.59	0	0	-	1	0	0.77
LTR42	LTR/ERVL	3	5	0.61	1	0	0.67	1	1	0.63
LTR5B	LTR/ERVK	4	0	0.31	2	0	1.1	0	0	-
LTR66	LTR/ERVL	15	4	0.1	5	0	0.4	3	0	0.61
Chap1_Mam	DNA/hAT-Charlie	3	4	0.71	0	3	0.72	0	0	-
LTR17	LTR/ERV1	11	7	0.59	6	1	0.58	1	2	0.63
MER99	DNA/hAT?	4	3	0.71	0	0	-	0	0	-
LTR9	LTR/ERV1	5	7	0.62	2	1	0.66	0	1	0.63
AluSz	SINE/Alu	240	250	0.61	13	18	1	41	21	0.12
LTR103b_Mam	LTR/ERV1?	4	3	0.71	1	1	0.66	0	1	0.62
MLT1D-int	LTR/ERVL-MaLR	2	1	0.57	0	0	-	1	0	0.62
Tigger3a	DNA/TcMar-Tigger	12	8	0.55	0	0	-	1	3	0.74
THE1A-int	LTR/ERVL-MaLR	4	2	0.61	0	0	-	2	1	0.62
L1M4a1	LINE/L1	3	9	0.32	0	0	-	0	0	-
MSTD-int	LTR/ERVL-MaLR	1	0	0.65	0	0	-	0	0	-
L1MA4	LINE/L1	24	20	0.6	1	2	0.66	5	2	0.82
L1MC	LINE/L1	19	21	0.66	0	2	0.82	2	4	0.78
HERVK14-int	LTR/ERVK	19	2	0.0028	1	1	0.66	0	1	0.62
L4_B_Mam	LINE/RTE-X	16	9	0.42	1	1	0.66	0	0	-
LTR16D2	LTR/ERVL	2	1	0.57	1	1	0.83	0	0	-
L1PA15-16	LINE/L1	7	2	0.37	1	0	0.65	1	0	0.62
UCON31	Unknown	1	1	0.57	0	0	-	0	0	-
MER20	DNA/hAT-Charlie	46	38	0.57	3	2	0.65	2	0	0.74
THE1B-int	LTR/ERVL-MaLR	20	10	0.27	2	1	0.65	4	0	0.46
MamRep38	DNA/hAT	5	4	0.51	0	0	-	0	0	-
HERVE_a-int	LTR/ERV1	10	0	0.018	2	0	0.89	0	0	-
*	LTR/ERVL	1091	763	1.9e-12	137	108	0.43	160	63	4.4e-09
L1MCc	LINE/L1	10	4	0.38	0	2	0.88	0	0	-
LTR41C	LTR/ERVL	6	4	0.62	2	0	0.81	1	0	0.62
MER61B	LTR/ERV1	4	0	0.29	2	0	0.85	1	0	0.63
HUERS-P2-int	LTR/ERV1	8	4	0.53	0	2	0.81	0	0	-
MER4B-int	LTR/ERV1	14	13	0.51	0	0	-	2	1	0.55
*	LINE/Dong-R4	2	2	0.57	0	0	-	0	0	-
Tigger10	DNA/TcMar-Tigger	4	2	0.61	0	0	-	0	1	0.62
AluSq	SINE/Alu	60	50	0.53	1	4	0.88	12	2	0.1
Charlie13b	DNA/hAT-Charlie	1	2	0.57	0	0	-	0	0	-
L1MB4	LINE/L1	48	23	0.031	2	1	0.65	4	4	0.61
L1MEj	LINE/L1	4	1	0.53	0	0	-	2	0	0.73
MER11B	LTR/ERVK	3	2	0.69	0	0	-	0	0	-
LTR46	LTR/ERV1	7	2	0.37	0	1	0.64	3	0	0.6
L1M2c	LINE/L1	1	0	0.57	0	0	-	0	0	-
MLT1A0	LTR/ERVL-MaLR	114	67	0.0061	17	8	0.56	24	6	0.022
L1MA9	LINE/L1	38	34	0.62	1	2	0.65	6	7	1
MER41C	LTR/ERV1	12	6	0.43	0	1	0.65	3	0	0.6
L1M4b	LINE/L1	16	20	0.6	4	0	0.52	3	2	0.61
Charlie1b	DNA/hAT-Charlie	15	14	0.74	0	1	0.64	4	1	0.73
MER89	LTR/ERV1	8	5	0.58	0	1	0.73	2	1	0.61
*	SINE/Alu	2901	3197	0.0022	133	303	2.5e-14	429	274	2.7e-07
X7A_LINE	LINE/CR1	1	0	0.57	0	0	-	0	0	-
AluJr	SINE/Alu	191	274	0.002	6	23	0.032	32	14	0.1
THE1-int	LTR/ERVL-MaLR	4	8	0.53	0	0	-	0	0	-
MLT2C1	LTR/ERVL	11	6	0.51	0	0	-	0	0	-
LTR84a	LTR/ERVL	3	0	0.43	0	0	-	1	0	0.61
MER4D	LTR/ERV1	2	3	0.57	1	0	0.64	0	1	0.61
MamGypLTR1d	LTR/Gypsy	4	5	0.51	1	1	0.64	1	0	0.61
LTR47A	LTR/ERVL	3	3	0.56	0	0	-	2	0	0.73
LTR25	LTR/ERV1	3	6	0.55	1	1	0.64	2	2	0.61
LTR40b	LTR/ERVL	2	7	0.36	0	0	-	0	0	-
AluYb8	SINE/Alu	5	5	0.56	0	2	0.8	2	2	0.61
L1PA8	LINE/L1	13	13	0.56	0	1	0.59	5	6	1.1
Helitron1Nb_Mam	RC/Helitron	3	1	0.6	0	0	-	0	1	0.56
Tigger17a	DNA/TcMar-Tigger	5	3	0.61	1	0	0.63	0	1	0.61
LTR10C	LTR/ERV1	3	6	0.54	2	3	0.63	0	1	0.6
L1M2a	LINE/L1	0	3	0.43	0	2	0.79	0	0	-
MER4-int	LTR/ERV1	42	21	0.067	4	1	0.91	2	1	0.6
MER74C	LTR/ERVL	2	1	0.56	0	0	-	0	0	-
LTR10B2	LTR/ERV1	6	0	0.14	4	0	0.51	0	0	-
HERVL40-int	LTR/ERVL	9	0	0.031	0	0	-	1	0	0.6
LTR*	LTR/ERVL	485	366	0.00084	61	59	1.1	94	26	1.8e-08
THE1B	LTR/ERVL-MaLR	114	52	4.6e-05	33	5	0.0001	14	8	0.61
MER47A	DNA/TcMar-Tigger	8	6	0.62	0	0	-	1	2	0.6
LTR73	LTR/ERV1	7	4	0.56	2	2	0.63	3	0	0.59
LTR108e_Mam	LTR/ERVL	1	0	0.56	0	0	-	1	0	0.6
Tigger17c	DNA/TcMar-Tigger	1	2	0.56	0	0	-	0	1	0.6
MLT2B3	LTR/ERVL	28	13	0.13	11	4	0.57	3	2	0.71
L1MC4	LINE/L1	80	75	0.62	4	6	0.92	16	8	0.5
LTR55	LTR/ERVL?	2	4	0.61	0	2	0.79	1	0	0.6
BLACKJACK	DNA/hAT-Blackjack	8	9	0.7	0	0	-	5	1	0.66
LTR1C1	LTR/ERV1	2	1	0.62	1	0	0.63	0	0	-
MER83	LTR/ERV1	5	3	0.61	0	2	0.78	0	0	-
LTR83	LTR/ERVL	6	3	0.54	0	0	-	2	0	0.73
MLT1L	LTR/ERVL-MaLR	100	44	8.6e-05	13	5	0.53	13	3	0.14
L1PA4	LINE/L1	21	15	0.54	4	5	0.5	9	4	0.57
LTR23-int	LTR/ERV1	1	1	0.56	0	0	-	0	0	-
FLAM_A	SINE/Alu	41	55	0.37	1	4	0.9	2	4	0.78
LTR43	LTR/ERV1	8	1	0.16	0	0	-	6	0	0.19
LTR35A	LTR/ERV1	0	2	0.57	0	0	-	0	0	-
MER113	DNA/hAT-Charlie	16	18	0.65	1	0	0.93	7	5	0.84
LTR45C	LTR/ERV1	11	3	0.21	1	1	0.63	3	1	0.73
L1MA3	LINE/L1	15	18	0.61	3	0	0.75	1	3	0.73
LTR14C	LTR/ERVK	2	0	0.57	2	0	0.78	0	0	-
L3b	LINE/CR1	33	36	0.63	3	4	1.1	2	3	0.59
L1ME4c	LINE/L1	35	29	0.55	2	0	0.78	3	6	0.64
L1PREC2	LINE/L1	32	24	0.52	3	0	0.75	10	5	0.61
L1M3e	LINE/L1	0	2	0.57	0	0	-	0	0	-
MER106B	DNA/hAT-Charlie	1	0	0.56	0	0	-	0	0	-
AluYk11	SINE/Alu	3	1	0.59	0	0	-	0	0	-
MER45R	DNA/hAT-Tip100	1	3	0.59	0	0	-	0	0	-
LTR5A	LTR/ERVK	10	4	0.37	0	0	-	7	1	0.32
LTR21A	LTR/ERV1	2	0	0.57	1	0	0.63	0	0	-
LTR90B	LTR	3	2	0.56	0	0	-	0	0	-
HERVK11D-int	LTR/ERVK	1	0	0.56	0	0	-	1	0	0.5
LTR5	LTR/ERVK	1	1	0.56	0	0	-	0	0	-
LTR76	LTR/ERV1	3	0	0.43	1	0	0.63	2	0	0.65
MamRep137	DNA/TcMar-Tigger	1	7	0.21	0	0	-	0	0	-
MLT1G-int	LTR/ERVL-MaLR	3	0	0.43	0	0	-	0	0	-
MER107	DNA/hAT-Charlie	1	1	0.56	0	0	-	0	0	-
L1PA*	LINE/L1	247	272	0.46	22	92	1.2e-09	88	45	0.0059
Plat_L3	LINE/CR1	9	15	0.48	0	1	0.62	0	0	-
L1MD2	LINE/L1	39	34	0.59	2	1	0.52	5	8	0.71
AmnSINE2	SINE/Deu	4	4	0.55	0	1	0.62	1	1	0.59
LTR9D	LTR/ERV1	2	6	0.46	2	1	0.62	0	1	0.59
MER65A	LTR/ERV1	12	6	0.43	0	0	-	1	0	0.59
*	SINE?	4	1	0.53	0	0	-	0	0	-
LTR47B	LTR/ERVL	1	0	0.55	1	0	0.62	0	0	-
LTR19C	LTR/ERV1	2	0	0.61	0	0	-	1	0	0.58
LTR24B	LTR/ERV1	1	1	0.59	0	0	-	1	0	0.71
L1M4c	LINE/L1	7	6	0.7	2	1	0.62	1	2	0.58
LTR16A	LTR/ERVL	27	23	0.61	5	5	0.62	2	3	0.58
MamRep1151	LTR?	2	2	0.55	0	0	-	0	0	-
*	DNA/hAT	36	22	0.25	1	1	0.61	1	1	0.6
HSMAR1	DNA/TcMar-Mariner	18	4	0.033	0	0	-	5	1	0.65
MER34C_	LTR/ERV1	4	1	0.53	0	0	-	1	0	0.58
LTR5_Hs	LTR/ERVK	8	2	0.29	1	1	0.61	3	0	0.59
LTR54B	LTR/ERV1	1	2	0.62	0	0	-	1	0	0.93
*	LINE/L1?	1	0	0.66	0	0	-	0	0	-
LTR*	LTR/ERVL?	9	11	0.63	0	3	0.73	1	2	0.58
*	LINE/L2	1450	1523	0.37	74	166	1.2e-07	134	97	0.12
LTR88b	LTR/Gypsy?	8	6	0.62	0	0	-	1	1	0.58
L1M	LINE/L1	0	2	0.57	0	0	-	0	0	-
AluSq10	SINE/Alu	11	5	0.41	0	2	1	2	0	0.84
MER9a3	LTR/ERVK	4	2	0.6	0	0	-	0	1	0.58
MER2B	DNA/TcMar-Tigger	3	5	0.61	0	0	-	0	0	-
MER4E1	LTR/ERV1	9	2	0.2	0	0	-	2	0	0.72
LTR16E2	LTR/ERVL	7	8	0.73	0	1	0.56	1	1	0.54
AluYd8	SINE/Alu	1	1	0.55	0	1	0.61	1	0	0.57
LTR1A1	LTR/ERV1	6	1	0.29	2	0	0.8	1	0	0.59
L1PA13	LINE/L1	10	20	0.27	1	8	0.3	2	1	0.57
Tigger6a	DNA/TcMar-Tigger	4	0	0.29	0	0	-	1	0	0.7
L1MA7	LINE/L1	21	15	0.54	2	0	0.77	10	3	0.4
AmnSINE1	SINE/Deu	7	10	0.58	1	1	1	1	0	0.96
MER52C	LTR/ERV1	2	2	0.55	0	1	0.61	0	0	-
MER68B	LTR/ERVL	1	3	0.6	0	0	-	0	0	-
Charlie10	DNA/hAT-Charlie	5	2	0.57	2	0	0.72	0	1	0.51
Helitron2Na_Mam	RC?/Helitron?	0	1	0.55	0	0	-	0	0	-
LTR06	LTR/ERV1	1	0	0.55	0	0	-	0	0	-
Charlie15b	DNA/hAT-Charlie	7	7	0.55	0	0	-	2	1	0.57
MER51E	LTR/ERV1	1	2	0.55	0	1	0.61	0	0	-
LTR101_Mam	LTR/ERVL	3	3	0.51	1	1	0.52	1	1	0.51
LTR29	LTR/ERV1	5	4	0.51	1	0	0.6	2	0	0.72
MER33	DNA/hAT-Charlie	54	21	0.0024	3	2	0.6	17	1	0.0041
MER34A	LTR/ERV1	5	5	0.63	0	0	-	1	0	0.8
MamRep1879	DNA/hAT-Tip100?	6	4	0.62	1	0	0.6	0	0	-
MER83B-int	LTR/ERV1	1	0	0.55	0	0	-	0	0	-
HERVK9-int	LTR/ERVK	17	5	0.093	0	1	0.6	1	0	0.57
X7B_LINE	LINE/CR1	1	0	0.55	0	0	-	0	0	-
MER97b	DNA/hAT-Tip100	1	2	0.62	1	0	0.6	0	2	0.71
L1PB	LINE/L1	2	5	0.57	0	0	-	0	0	-
L1PA5	LINE/L1	11	8	0.59	0	1	0.6	8	0	0.074
L1PA6	LINE/L1	13	9	0.55	2	3	0.59	8	3	0.66
LTR40a	LTR/ERVL	10	3	0.26	1	0	0.59	3	1	0.73
MSTA-int	LTR/ERVL-MaLR	30	16	0.2	1	1	0.51	3	1	0.72
MER57A1	LTR/ERV1	5	3	0.61	1	0	0.59	1	0	0.57
HUERS-P3b-int	LTR/ERV1	4	0	0.29	1	0	0.59	0	0	-
LTR16D	LTR/ERVL	11	6	0.51	0	2	0.96	2	0	0.71
LTR12C	LTR/ERV1	91	62	0.11	67	23	9.6e-05	4	11	0.5
ERV3-16A3_LTR	LTR/ERVL	8	12	0.55	0	1	0.64	2	0	0.71
MER72	LTR/ERV1	3	2	0.55	0	1	0.59	2	0	0.7
LTR1C3	LTR/ERV1	1	0	0.54	0	0	-	0	0	-
MER61C	LTR/ERV1	7	2	0.36	4	0	0.51	0	1	0.56
MER127	DNA/TcMar-Tigger	0	1	0.54	0	0	-	0	0	-
MER97c	DNA/hAT-Tip100	2	1	0.54	0	0	-	2	0	0.7
MIRc	SINE/MIR	378	377	0.5	18	31	0.49	32	17	0.25
MER4CL34	LTR/ERV1	3	11	0.21	0	1	0.59	2	1	0.56
UCON7	DNA?	1	0	0.59	0	0	-	1	0	0.71
AluSp	SINE/Alu	131	130	0.74	5	5	0.59	16	17	1
LTR89	LTR/ERVL?	3	2	0.54	0	1	0.59	0	0	-
MLT1A0-int	LTR/ERVL-MaLR	7	0	0.091	1	0	0.58	1	0	0.56
SVA_E	Other	8	0	0.052	1	0	0.58	5	0	0.31
LTR50	LTR/ERVL	19	7	0.13	1	3	0.84	3	0	0.59
LTR2B	LTR/ERV1	9	2	0.2	5	0	0.4	3	1	0.74
MER106A	DNA/hAT-Charlie	2	0	0.59	0	0	-	0	0	-
L1P1	LINE/L1	8	3	0.42	1	2	0.58	5	0	0.31
MLT1J2-int	LTR/ERVL-MaLR	3	1	0.59	0	0	-	0	1	0.52
HSMAR2	DNA/TcMar-Mariner	8	7	0.73	0	0	-	2	0	0.76
MER66B	LTR/ERV1	9	14	0.54	0	3	0.72	0	2	0.73
LTR22C	LTR/ERVK	0	1	0.54	0	0	-	0	0	-
LTR16A2	LTR/ERVL	10	10	0.54	1	0	0.58	2	1	0.56
L1P4	LINE/L1	16	8	0.32	1	1	0.58	0	0	-
L1P3	LINE/L1	13	7	0.44	2	0	0.71	3	0	0.55
LTR1	LTR/ERV1	1	0	0.54	0	0	-	1	0	0.56
MER6A	DNA/TcMar-Tigger	11	3	0.2	0	0	-	1	0	0.56
HERVK11-int	LTR/ERVK	0	2	0.57	0	2	0.76	0	0	-
SVA_D	Other	15	5	0.17	5	3	0.9	6	1	0.48
LTR14B	LTR/ERVK	9	0	0.032	2	0	0.86	1	0	0.57
MER57B2	LTR/ERV1	4	4	0.54	0	2	0.76	2	0	0.7
MADE2	DNA/TcMar-Mariner	3	11	0.2	0	0	-	0	0	-
HERVK13-int	LTR/ERVK	5	15	0.17	1	1	0.67	1	1	0.63
MSTD	LTR/ERVL-MaLR	54	31	0.093	2	6	0.74	14	1	0.017
*	DNA?	6	5	0.73	1	0	0.58	2	0	0.69
LTR24	LTR/ERV1	1	2	0.54	0	0	-	1	0	0.81
MER34B	LTR/ERV1	3	0	0.43	0	0	-	0	0	-
LTR16	LTR/ERVL	17	10	0.44	2	5	1	2	0	0.64
LTR85c	LTR/Gypsy?	8	10	0.63	1	1	0.58	1	0	0.56
Charlie29a	DNA/hAT-Charlie	11	5	0.4	1	0	0.57	3	0	0.58
PB1D11	SINE/Alu	4	1	0.53	0	0	-	1	0	0.56
MER57F	LTR/ERV1	0	1	0.54	0	0	-	0	0	-
L1PA10	LINE/L1	19	20	0.74	1	3	0.84	4	1	0.72
LTR18C	LTR/ERVL	3	0	0.42	1	0	0.57	2	0	0.69
HUERS-P3-int	LTR/ERV1	4	2	0.62	0	0	-	0	1	0.54
MLT1E1	LTR/ERVL-MaLR	11	4	0.3	0	0	-	2	1	0.56
Tigger17b	DNA/TcMar-Tigger	1	0	0.54	0	0	-	0	0	-
LTR6A	LTR/ERV1	10	4	0.37	0	2	0.75	2	0	0.68
Charlie4a	DNA/hAT-Charlie	12	12	0.58	0	0	-	2	5	0.82
MER34D	LTR/ERV1	1	0	0.61	1	0	0.57	0	0	-
MER53	DNA/hAT	25	15	0.33	0	0	-	1	1	0.55
LTR27D	LTR/ERV1	2	4	0.6	1	2	0.51	0	0	-
MER41E	LTR/ERV1	1	2	0.54	0	1	1.1	0	1	0.58
MER39	LTR/ERV1	22	16	0.55	2	1	0.57	7	1	0.32
MSTB2	LTR/ERVL-MaLR	8	6	0.62	1	0	0.58	1	1	0.56
MIRb	SINE/MIR	728	808	0.17	29	34	0.85	63	33	0.038
MER68C	LTR/ERVL	1	1	0.55	0	0	-	0	0	-
LTR16B2	LTR/ERVL	7	4	0.56	0	0	-	1	0	0.88
MER112	DNA/hAT-Charlie	14	15	0.74	0	0	-	2	4	0.77
L1PBa	LINE/L1	6	3	0.54	1	1	0.74	0	0	-
MLT1N2	LTR/ERVL-MaLR	34	23	0.37	4	3	1.1	3	1	0.73
Charlie6	DNA/hAT-Charlie	3	2	0.54	0	0	-	0	0	-
Charlie13a	DNA/hAT-Charlie	4	6	0.62	0	1	0.57	0	0	-
HERVK3-int	LTR/ERVK	22	1	0.00013	0	1	0.66	2	0	0.74
MLT1J1-int	LTR/ERVL-MaLR	2	2	0.54	1	0	0.57	0	0	-
Charlie22a	DNA/hAT-Charlie	0	2	0.56	0	0	-	0	0	-
LTR41B	LTR/ERVL	10	3	0.26	2	1	0.57	4	1	0.72
MER70A	LTR/ERVL	11	1	0.045	6	0	0.26	0	0	-
MER46C	DNA/TcMar-Tigger	9	11	0.63	0	1	0.57	1	0	0.55
LTR38B	LTR/ERV1	3	0	0.43	3	0	0.78	0	0	-
MLT1G3	LTR/ERVL-MaLR	20	10	0.27	3	1	0.84	3	0	0.58
LTR48B	LTR/ERV1	8	4	0.53	0	2	0.75	2	0	0.68
LTR9B	LTR/ERV1	4	1	0.52	0	0	-	0	0	-
LTR27B	LTR/ERV1	1	1	0.54	0	0	-	1	0	0.55
MER6B	DNA/TcMar-Tigger	2	1	0.53	0	0	-	0	0	-
MER45A	DNA/hAT-Tip100	13	9	0.55	1	0	0.57	0	3	0.57
MER57C1	LTR/ERV1	2	0	0.56	0	0	-	0	0	-
MLT1H-int	LTR/ERVL-MaLR	9	2	0.2	3	0	0.7	3	0	0.57
MER34C2	LTR/ERV1	3	0	0.42	0	0	-	0	0	-
Charlie16a	DNA/hAT-Charlie	16	13	0.61	0	1	0.56	1	2	0.55
LTR7Y	LTR/ERV1	11	1	0.044	3	0	0.7	2	0	0.68
LTR79	LTR/ERVL	30	14	0.11	4	2	0.86	5	1	0.65
MER51C	LTR/ERV1	3	2	0.52	0	0	-	1	0	0.57
Kanga1	DNA/TcMar-Tc2	3	2	0.53	0	0	-	0	0	-
LTR12_	LTR/ERV1	10	6	0.57	6	1	0.49	1	1	0.55
MER77B	LTR/ERVL	6	4	0.61	1	2	0.56	1	0	0.55
ORSL	DNA/hAT-Tip100	8	9	0.7	0	1	0.56	0	2	0.68
X9_LINE	LINE/L1?	1	0	0.53	0	0	-	0	0	-
MER61-int	LTR/ERV1	30	4	0.00013	4	3	1.1	2	0	0.67
Cheshire	DNA/hAT-Charlie	1	0	0.53	0	0	-	1	0	0.54
L1PB3	LINE/L1	5	4	0.51	0	1	0.54	3	0	0.57
LTR27E	LTR/ERV1	0	1	0.53	0	0	-	0	0	-
MER76	LTR/ERVL	0	5	0.2	0	0	-	0	0	-
MER61A	LTR/ERV1	23	7	0.038	9	2	0.4	4	0	0.45
MER21A	LTR/ERVL	19	16	0.61	3	2	0.56	2	0	0.67
MER70-int	LTR/ERVL	1	0	0.53	0	0	-	0	0	-
LTR28B	LTR/ERV1	2	1	0.53	0	0	-	2	0	0.67
LTR61	LTR/ERV1	9	0	0.031	2	0	0.84	4	0	0.45
MLT1M	LTR/ERVL-MaLR	11	8	0.59	3	0	0.69	0	0	-
LTR38C	LTR/ERV1	2	0	0.56	0	0	-	0	0	-
LTR3A	LTR/ERVK	9	2	0.2	3	0	0.68	2	0	0.67
MER34	LTR/ERV1	13	1	0.017	0	0	-	5	0	0.3
Charlie24	DNA/hAT-Charlie	3	4	0.71	0	2	0.75	0	0	-
LTR45	LTR/ERV1	4	0	0.28	0	0	-	1	0	0.54
MER39B	LTR/ERV1	7	4	0.56	0	1	0.56	2	0	0.66
Arthur1A	DNA/hAT-Tip100	3	6	0.54	0	1	0.94	0	1	0.88
MLT2D	LTR/ERVL	31	23	0.52	4	3	1.1	3	4	1
MER65C	LTR/ERV1	4	1	0.52	0	1	0.56	2	0	0.66
MER41B	LTR/ERV1	14	16	0.65	2	5	1	2	2	0.54
LTR105_Mam	LTR/ERVL	2	2	0.56	0	0	-	0	0	-
LTR37A	LTR/ERV1	16	8	0.33	0	1	0.77	8	0	0.078
MamTip1	DNA/hAT-Tip100	3	5	0.61	0	0	-	1	4	0.72
Helitron1Na_Mam	RC/Helitron	4	1	0.55	0	0	-	1	0	1
LTR9A1	LTR/ERV1	3	0	0.42	0	0	-	0	0	-
LTR85b	LTR/Gypsy?	4	2	0.6	0	0	-	0	0	-
Tigger11a	DNA/TcMar-Tigger	1	1	0.53	0	0	-	0	0	-
MER57E1	LTR/ERV1	2	1	0.53	0	0	-	1	0	0.87
LTR86A1	LTR/ERVL	1	1	0.53	0	0	-	0	0	-
HERVK14C-int	LTR/ERVK	1	2	0.53	0	1	0.55	0	2	0.82
LTR7	LTR/ERV1	92	40	0.00014	32	5	0.00016	7	4	0.68
MER57E3	LTR/ERV1	1	1	0.53	0	0	-	0	0	-
MamRep1894	DNA/hAT	4	3	0.72	1	1	0.55	0	0	-
*	LINE/CR1	212	211	0.74	18	10	0.66	9	29	0.023
MamGypLTR1c	LTR/Gypsy	4	6	0.62	1	0	1	1	1	0.94
HERVL74-int	LTR/ERVL	6	0	0.14	2	0	0.74	1	0	0.94
MamRep1527	LTR	9	3	0.32	1	1	0.55	0	0	-
LTR81B	LTR/Gypsy	7	2	0.36	1	0	0.55	0	0	-
LTR10B	LTR/ERV1	2	1	0.67	1	1	0.55	1	0	0.99
MER50B	LTR/ERV1	9	4	0.44	3	2	0.55	1	1	0.54
LTR62	LTR/ERVL	4	1	0.53	0	0	-	1	1	0.79
L1PA17	LINE/L1	18	6	0.11	1	3	0.83	0	1	0.54
LTR68	LTR/ERV1	1	1	0.66	0	0	-	0	0	-
LTR67B	LTR/ERVL	18	33	0.19	1	3	0.83	0	4	0.44
FordPrefect_a	DNA/hAT-Tip100	0	2	0.56	0	0	-	0	0	-
MER57D	LTR/ERV1	1	0	0.53	0	0	-	0	0	-
MER85	DNA/PiggyBac	4	3	0.71	0	0	-	1	0	0.54
*	SINE/Deu	11	14	0.6	1	2	0.55	2	1	0.54
Charlie14a	DNA/hAT-Charlie	4	0	0.28	0	0	-	2	0	0.66
Charlie8	DNA/hAT-Charlie	11	10	0.53	0	1	0.56	0	0	-
*	Unknown	10	14	0.56	0	0	-	3	4	1
AluSx	SINE/Alu	350	385	0.41	23	36	0.58	42	32	0.6
MSTC-int	LTR/ERVL-MaLR	1	0	0.52	1	0	0.55	0	0	-
L1PB4	LINE/L1	10	13	0.61	0	3	0.68	3	2	0.53
MLT1I	LTR/ERVL-MaLR	94	40	8.3e-05	15	2	0.031	9	5	0.78
Charlie2b	DNA/hAT-Charlie	5	37	1.7e-05	1	1	0.55	1	4	0.71
L1MD1	LINE/L1	9	14	0.54	0	1	0.54	3	1	0.72
HERV9-int	LTR/ERV1	24	2	0.00021	1	1	0.85	2	0	0.7
LTR56	LTR/ERV1	1	1	0.59	1	0	0.54	0	0	-
LTR35B	LTR/ERV1	3	1	0.59	0	1	0.54	0	0	-
Charlie21a	DNA/hAT-Charlie	1	5	0.41	0	0	-	0	1	0.53
HERVP71A-int	LTR/ERV1	5	0	0.21	0	0	-	1	0	0.53
L1MEg1	LINE/L1	1	2	0.52	0	0	-	1	1	0.59
HERV1_LTRb	LTR/ERV1	0	1	0.52	0	0	-	0	1	0.53
HAL1ME	LINE/L1	23	28	0.58	1	1	0.54	2	6	0.59
Tigger8	DNA/TcMar-Tigger	0	8	0.051	0	0	-	0	1	0.53
Charlie1a	DNA/hAT-Charlie	16	18	0.65	1	3	0.82	6	3	0.64
Tigger3d	DNA/TcMar-Tigger	1	0	0.61	0	0	-	0	0	-
MLT1G1-int	LTR/ERVL-MaLR	2	1	0.67	0	0	-	0	0	-
Tigger18a	DNA/TcMar-Tigger	2	2	0.52	0	0	-	0	0	-
LTR26	LTR/ERV1	6	6	0.52	0	1	0.71	5	0	0.3
LTR1F1	LTR/ERV1	0	1	0.52	0	0	-	0	0	-
Tigger6b	DNA/TcMar-Tigger	0	3	0.43	0	0	-	0	1	0.86
MER92D	LTR/ERV1	5	0	0.21	0	0	-	1	0	0.53
L1PB2	LINE/L1	8	5	0.58	0	0	-	1	1	0.53
X6A_LINE	LINE/CR1	1	2	0.61	0	0	-	0	0	-
LTR53B	LTR/ERVL	1	0	0.6	0	0	-	0	0	-
L1MD3	LINE/L1	28	22	0.59	3	0	0.67	8	5	0.71
L1MA2	LINE/L1	7	21	0.075	0	4	0.54	0	3	0.64
MLT1J	LTR/ERVL-MaLR	133	64	3.1e-05	13	6	0.61	23	5	0.016
MSTB	LTR/ERVL-MaLR	22	24	0.66	0	3	0.79	8	1	0.22
LTR19-int	LTR/ERV1	1	0	0.68	0	0	-	1	0	0.53
MLT2A1	LTR/ERVL	17	5	0.092	2	0	0.73	3	0	0.56
LTR1B0	LTR/ERV1	0	1	0.52	0	1	0.54	0	0	-
L1MCa	LINE/L1	28	18	0.37	1	4	0.9	2	2	0.53
L1MC1	LINE/L1	37	22	0.2	1	3	0.82	6	5	1.1
LTR22B1	LTR/ERVK	1	1	0.52	0	0	-	0	0	-
HERV15-int	LTR/ERV1	7	1	0.21	1	1	0.51	1	0	0.52
MER88	LTR/ERVL	0	1	0.52	0	0	-	0	0	-
L1PA16	LINE/L1	19	30	0.33	0	7	0.15	4	4	0.52
Charlie7	DNA/hAT-Charlie	12	7	0.53	1	1	0.54	1	1	0.52
LTR12E	LTR/ERV1	3	4	0.72	1	2	0.54	1	1	0.52
MER65-int	LTR/ERV1	4	6	0.61	1	1	0.53	1	0	0.67
MLT1G3-int	LTR/ERVL-MaLR	4	1	0.52	1	0	0.53	0	0	-
*	DNA/PiggyBac	8	4	0.53	0	0	-	3	0	0.56
*	DNA/hAT-Blackjack	76	65	0.54	2	3	0.53	16	6	0.29
Charlie5	DNA/hAT-Charlie	1	7	0.21	0	0	-	1	0	0.52
AluSc5	SINE/Alu	14	15	0.74	2	1	0.69	0	1	0.67
LTR108a_Mam	LTR/ERVL	2	0	0.56	0	0	-	0	0	-
HERVH48-int	LTR/ERV1	3	0	0.44	1	0	0.72	0	0	-
LTR23	LTR/ERV1	5	4	0.5	0	1	0.53	2	0	0.65
Eulor4	Unknown	0	1	0.52	0	0	-	0	0	-
PABL_A	LTR/ERV1	2	8	0.29	0	2	0.72	0	0	-
L1MDa	LINE/L1	22	20	0.66	3	3	0.55	4	1	0.71
MER91B	DNA/hAT-Tip100	5	8	0.58	0	0	-	0	1	0.66
HERVH-int	LTR/ERV1	165	83	9.5e-06	14	2	0.047	7	3	0.68
MER101	LTR/ERV1	2	0	0.55	0	0	-	0	0	-
MLT2A2	LTR/ERVL	25	8	0.034	8	2	0.55	3	2	0.55
X8_LINE	LINE/CR1	4	2	0.61	1	0	0.53	0	0	-
MLT1F1-int	LTR/ERVL-MaLR	2	0	0.57	1	0	0.68	0	0	-
PRIMAX-int	LTR/ERV1	2	0	0.55	0	0	-	0	0	-
MER21B	LTR/ERVL	12	15	0.6	1	0	0.53	4	1	0.7
L1P4d	LINE/L1	0	1	0.57	0	0	-	0	0	-
L1M3f	LINE/L1	0	3	0.42	0	1	0.53	0	0	-
LTR81A	LTR/Gypsy	8	8	0.52	0	1	0.53	0	0	-
LTR19A	LTR/ERV1	1	0	0.52	0	0	-	1	0	0.52
PRIMA4_LTR	LTR/ERV1	0	1	0.52	0	0	-	0	0	-
HERVL18-int	LTR/ERVL	10	5	0.47	2	1	0.82	0	0	-
X6B_LINE	LINE/CR1	2	2	0.52	1	1	0.7	0	0	-
LTR26C	LTR/ERV1	6	1	0.3	0	0	-	1	0	0.7
Tigger2	DNA/TcMar-Tigger	17	8	0.29	2	0	0.83	5	1	0.64
MER58C	DNA/hAT-Charlie	6	7	0.7	0	0	-	0	1	0.52
L1PA3	LINE/L1	23	27	0.61	1	17	0.0022	17	5	0.12
MER73	LTR/ERVL	5	0	0.2	1	0	0.52	1	0	0.52
MER75A	DNA/PiggyBac	1	0	0.69	0	0	-	0	0	-
UCON10	Unknown	0	1	0.52	0	0	-	0	0	-
MER4C	LTR/ERV1	2	2	0.52	0	0	-	1	1	0.52
HERVFH21-int	LTR/ERV1	12	1	0.029	2	1	0.52	1	0	0.52
Eulor6B	DNA?	0	1	0.57	0	0	-	0	0	-
Charlie17b	DNA/hAT-Charlie	0	3	0.42	0	0	-	0	1	0.51
SVA_C	Other	4	2	0.6	2	1	0.52	0	0	-
LTR16B1	LTR/ERVL	12	7	0.53	1	1	0.52	2	0	0.65
MER31A	LTR/ERV1	7	6	0.7	0	0	-	1	0	0.8
LTR10D	LTR/ERV1	1	1	0.51	0	1	0.52	1	0	0.51
LTR10F	LTR/ERV1	2	4	0.6	0	0	-	0	1	0.59
MamTip3	DNA/hAT-Tip100	4	5	0.5	0	2	0.93	0	0	-
FRAM	SINE/Alu	33	34	0.73	0	1	0.52	6	1	0.43
MER31-int	LTR/ERV1	7	7	0.55	2	1	0.62	1	0	0.59
Tigger5b	DNA/TcMar-Tigger	5	3	0.61	0	0	-	0	0	-
LTR64	LTR/ERV1	1	3	0.58	0	1	0.52	0	0	-
L1MCb	LINE/L1	2	9	0.2	0	2	0.77	2	2	0.59
LTR16B	LTR/ERVL	4	0	0.28	0	0	-	1	0	0.51
MER44A	DNA/TcMar-Tigger	13	17	0.58	0	1	0.51	0	9	0.044
Eulor9C	DNA	1	0	0.51	0	0	-	0	0	-
HERVIP10FH-int	LTR/ERV1	6	0	0.14	3	0	0.67	1	0	0.51
MER50-int	LTR/ERV1	6	3	0.54	2	0	0.76	0	0	-
MER45C	DNA/hAT-Tip100	6	2	0.46	0	0	-	0	0	-
MER41D	LTR/ERV1	1	5	0.41	0	0	-	0	0	-
MER8	DNA/TcMar-Tigger	11	7	0.59	1	0	0.51	0	0	-
MER84	LTR/ERV1	0	1	0.51	0	0	-	0	0	-
Tigger3c	DNA/TcMar-Tigger	7	4	0.56	1	0	0.51	0	0	-
MER9a2	LTR/ERVK	5	2	0.57	0	1	0.51	3	0	0.55
LTR22	LTR/ERVK	4	0	0.28	4	0	0.47	0	0	-
MLT1G1	LTR/ERVL-MaLR	38	15	0.019	5	3	0.89	14	3	0.11
MER67D	LTR/ERV1	4	3	0.71	2	0	0.72	0	1	0.54
LTR48	LTR/ERV1	7	4	0.56	0	1	0.53	3	1	0.75
ERVL-E-int	LTR/ERVL	38	41	0.64	5	3	0.89	5	7	0.84
MER4D1	LTR/ERV1	20	7	0.1	0	1	0.57	3	0	0.55
MSTC	LTR/ERVL-MaLR	22	5	0.015	5	1	0.75	6	0	0.19
ORSL-2b	DNA/hAT-Tip100	4	3	0.7	0	0	-	2	1	0.51
LTR75_1	LTR/ERV1	5	0	0.2	0	0	-	0	0	-
MLT1K-int	LTR/ERVL-MaLR	2	1	0.54	1	0	1.1	0	0	-
LTR75	LTR/ERVL	1	0	0.59	0	0	-	0	0	-
L1MA1	LINE/L1	3	6	0.54	0	4	0.49	1	1	0.51
LTR90A	LTR	1	2	0.56	0	0	-	0	0	-
HERVS71-int	LTR/ERV1	6	9	0.6	1	4	0.89	0	2	0.64
LTR46-int	LTR/ERV1	3	1	0.58	0	0	-	0	0	-
LTR3	LTR/ERVK	3	1	0.58	0	0	-	1	1	0.51
MamRep4096	DNA/hAT?	9	7	0.63	0	1	0.79	1	1	0.76
MST-int	LTR/ERVL-MaLR	3	4	0.71	0	2	0.9	0	1	0.88
LTR88a	LTR/Gypsy?	5	6	0.73	1	0	0.51	0	0	-
Charlie9	DNA/hAT-Charlie	3	2	0.51	0	0	-	0	0	-
L1PBb	LINE/L1	1	3	0.58	0	0	-	0	0	-
L1PBa1	LINE/L1	7	5	0.62	1	3	0.81	0	1	0.51
AluJb	SINE/Alu	358	431	0.063	6	30	0.0012	40	30	0.6
Eulor8	DNA/TcMar?	1	0	0.55	0	0	-	0	0	-
MSTA1	LTR/ERVL-MaLR	4	1	0.52	0	0	-	0	0	-
MER126	DNA	3	1	0.59	2	1	0.51	0	0	-
LTR6B	LTR/ERV1	0	1	0.51	0	0	-	0	0	-
Tigger4b	DNA/TcMar-Tigger	6	6	0.52	0	1	0.51	2	1	0.51
LTR31	LTR/ERV1	4	0	0.32	0	0	-	4	0	0.42
LTR87	LTR/ERVL?	4	5	0.5	0	0	-	0	2	0.64
L1M1	LINE/L1	22	38	0.19	1	4	0.88	3	0	0.54
MER67C	LTR/ERV1	2	4	0.6	0	1	1.1	0	0	-
MER50C	LTR/ERV1	0	1	0.51	0	0	-	0	0	-
MER105	DNA	1	1	0.51	0	0	-	0	0	-
L1HS	LINE/L1	5	7	0.62	2	5	1	2	1	0.5
Charlie7a	DNA/hAT-Charlie	5	7	0.62	1	0	0.51	1	0	0.5
MER91C	DNA/hAT-Tip100	4	1	0.54	0	0	-	0	0	-
L1ME3	LINE/L1	40	37	0.64	1	2	0.5	6	10	0.81
AluYf4	SINE/Alu	0	1	0.51	0	1	0.5	0	0	-
LTR16C	LTR/ERVL	39	35	0.61	6	8	0.94	7	0	0.12
ERV3-16A3_I-int	LTR/ERVL	50	26	0.051	8	3	0.77	8	2	0.47
L1M3a	LINE/L1	0	5	0.2	0	0	-	0	1	0.5
MER41-int	LTR/ERV1	19	7	0.13	3	0	0.66	2	0	0.64
*	DNA/TcMar-Tc2	20	17	0.62	1	1	0.56	3	4	1
LTR39	LTR/ERV1	9	4	0.43	1	0	0.5	1	0	0.5
