# Supplementary material for: Transposable elements reveal a stem cell-specific class of long noncoding RNAs
Source: Genome Biol. 2012 Nov 26;13(11):R107. doi: 10.1186/gb-2012-13-11-r107 (PMC3580499; doi:10.1186/gb-2012-13-11-r107)
Supplement: Additional file 6 — ChIP-Seq data. Excel table describing ChIP-Seq datasets used to study HERHV-lincRNAs. [file gb-2012-13-11-r107-S6.XLSX]

## Sheet: Sheet1
IP	Cell	Source	Read length	Mapped reads	LTR7 read enrichment	LTR7 read p-value	HERVH-int read enrichment	HERVH-int read p-value	AREM peaks	HERVH peak%	HERVH peak% p-value	LTR7 peak enrichment	LTR7 peak p-value	HERVH-int peak enrichment	HERVH-int peak p-value
H3K4me3	H1-hESC	Broad	36	24466028	2.993	1.02e-129	3.602	0	96418	0.918	3e-80	24.49	0	22.23	0
Control	H1-hESC	Broad	36	30458377
SP1	H1-hESC	HAIB	36	48469823	4.444	0	0.857	2.16e-13	131362	0.926	4.1e-67	21	0	9.35	0
Oct4/Pou5f1	H1-hESC	HAIB	36	53406766	2.059	0	1.01	0.309	257155	0.73	2e-17	8.4	0	3.43	0
Nanog	H1-hESC	HAIB	36	79036513	7.267	0	0.889	5e-13	597955	0.91	2.1e-16	4.85	0	1.72	2.96e-129
Control	H1-hESC	HAIB	36	57444550
H3K4me3	GM12878	Broad	36	58143416	0.476	1.64e-42	0.378	0	193276	0.082	6.8e-07	0.47	2.66e-12	0.07	4.38e-76
Control	GM12878	Broad	51	20648031
SP1	GM12878	HAIB	36	83912079	0.443	5.71e-69	0.359	0	342447	0.131	2.8e-10	0.86	0.00503	0.14	1.05e-118
Control	GM12878	HAIB	36	80465676
H3K4me3	H7-hESC	Wash	36	40080080	3.993	0	16.851	0
Control	H7-hESC	Wash	36	18390264
