# Supplementary material for: Transposable elements reveal a stem cell-specific class of long noncoding RNAs
Source: Genome Biol. 2012 Nov 26;13(11):R107. doi: 10.1186/gb-2012-13-11-r107 (PMC3580499; doi:10.1186/gb-2012-13-11-r107)
Supplement: Additional file 7 — GTF file describing our full lincRNA catalog. [file gb-2012-13-11-r107-S7.GTF]

chr2	Cufflinks	exon	24437250	24437294	.	+	.	gene_id "XLOC_007853"; transcript_id "TCONS_00015953";
chr2	Cufflinks	exon	24444189	24444375	.	+	.	gene_id "XLOC_007853"; transcript_id "TCONS_00015953";
chr18	Cufflinks	exon	77343246	77343573	.	-	.	gene_id "XLOC_006935"; transcript_id "TCONS_00014144";
chr18	Cufflinks	exon	77344164	77344362	.	-	.	gene_id "XLOC_006935"; transcript_id "TCONS_00014144";
chr18	Cufflinks	exon	77345190	77345348	.	-	.	gene_id "XLOC_006935"; transcript_id "TCONS_00014144";
chr18	Cufflinks	exon	77346154	77346185	.	-	.	gene_id "XLOC_006935"; transcript_id "TCONS_00014144";
chr18	Cufflinks	exon	14227147	14227530	.	+	.	gene_id "XLOC_006698"; transcript_id "TCONS_00013680";
chr18	Cufflinks	exon	14227610	14227759	.	+	.	gene_id "XLOC_006698"; transcript_id "TCONS_00013680";
chr18	Cufflinks	exon	14232524	14232636	.	+	.	gene_id "XLOC_006698"; transcript_id "TCONS_00013680";
chr18	Cufflinks	exon	14234686	14234814	.	+	.	gene_id "XLOC_006698"; transcript_id "TCONS_00013680";
chr18	Cufflinks	exon	14242139	14242418	.	+	.	gene_id "XLOC_006698"; transcript_id "TCONS_00013680";
chr18	Cufflinks	exon	14243011	14243222	.	+	.	gene_id "XLOC_006698"; transcript_id "TCONS_00013680";
chr18	Cufflinks	exon	14244561	14244783	.	+	.	gene_id "XLOC_006698"; transcript_id "TCONS_00013680";
chr18	Cufflinks	exon	14248218	14248263	.	+	.	gene_id "XLOC_006698"; transcript_id "TCONS_00013680";
chr18	Cufflinks	exon	14249431	14249484	.	+	.	gene_id "XLOC_006698"; transcript_id "TCONS_00013680";
chr18	Cufflinks	exon	14250287	14250406	.	+	.	gene_id "XLOC_006698"; transcript_id "TCONS_00013680";
chr18	Cufflinks	exon	14252293	14256138	.	+	.	gene_id "XLOC_006698"; transcript_id "TCONS_00013680";
chr18	Cufflinks	exon	14242402	14242418	.	+	.	gene_id "XLOC_006698"; transcript_id "TCONS_00013681";
chr18	Cufflinks	exon	14249431	14249484	.	+	.	gene_id "XLOC_006698"; transcript_id "TCONS_00013681";
chr18	Cufflinks	exon	14250287	14250342	.	+	.	gene_id "XLOC_006698"; transcript_id "TCONS_00013681";
chr18	Cufflinks	exon	14251968	14252139	.	+	.	gene_id "XLOC_006698"; transcript_id "TCONS_00013681";
chr18	Cufflinks	exon	14252293	14256138	.	+	.	gene_id "XLOC_006698"; transcript_id "TCONS_00013681";
chr18	Cufflinks	exon	14242410	14242418	.	+	.	gene_id "XLOC_006698"; transcript_id "TCONS_00013682";
chr18	Cufflinks	exon	14243011	14243222	.	+	.	gene_id "XLOC_006698"; transcript_id "TCONS_00013682";
chr18	Cufflinks	exon	14244561	14244783	.	+	.	gene_id "XLOC_006698"; transcript_id "TCONS_00013682";
chr18	Cufflinks	exon	14249431	14249484	.	+	.	gene_id "XLOC_006698"; transcript_id "TCONS_00013682";
chr18	Cufflinks	exon	14250287	14250406	.	+	.	gene_id "XLOC_006698"; transcript_id "TCONS_00013682";
chr18	Cufflinks	exon	14338697	14338895	.	+	.	gene_id "XLOC_006698"; transcript_id "TCONS_00013682";
chr18	Cufflinks	exon	14339511	14339639	.	+	.	gene_id "XLOC_006698"; transcript_id "TCONS_00013682";
chr18	Cufflinks	exon	14340381	14340650	.	+	.	gene_id "XLOC_006698"; transcript_id "TCONS_00013682";
chr18	Cufflinks	exon	14341521	14342126	.	+	.	gene_id "XLOC_006698"; transcript_id "TCONS_00013682";
chr18	Cufflinks	exon	14342224	14342698	.	+	.	gene_id "XLOC_006698"; transcript_id "TCONS_00013682";
chr18	Cufflinks	exon	14336695	14337636	.	+	.	gene_id "XLOC_006698"; transcript_id "TCONS_00013685";
chr18	Cufflinks	exon	14338697	14338895	.	+	.	gene_id "XLOC_006698"; transcript_id "TCONS_00013685";
chr18	Cufflinks	exon	14339511	14339639	.	+	.	gene_id "XLOC_006698"; transcript_id "TCONS_00013685";
chr18	Cufflinks	exon	14340381	14340650	.	+	.	gene_id "XLOC_006698"; transcript_id "TCONS_00013685";
chr18	Cufflinks	exon	14341521	14342126	.	+	.	gene_id "XLOC_006698"; transcript_id "TCONS_00013685";
chr18	Cufflinks	exon	14342224	14342698	.	+	.	gene_id "XLOC_006698"; transcript_id "TCONS_00013685";
chr18	Cufflinks	exon	14337422	14338895	.	+	.	gene_id "XLOC_006698"; transcript_id "TCONS_00013686";
chr18	Cufflinks	exon	14339511	14339639	.	+	.	gene_id "XLOC_006698"; transcript_id "TCONS_00013686";
chr18	Cufflinks	exon	14340381	14340650	.	+	.	gene_id "XLOC_006698"; transcript_id "TCONS_00013686";
chr18	Cufflinks	exon	14341521	14342522	.	+	.	gene_id "XLOC_006698"; transcript_id "TCONS_00013686";
chr18	Cufflinks	exon	14341166	14342126	.	+	.	gene_id "XLOC_006698"; transcript_id "TCONS_00013687";
chr18	Cufflinks	exon	14342224	14342698	.	+	.	gene_id "XLOC_006698"; transcript_id "TCONS_00013687";
chr2	Cufflinks	exon	21267101	21267138	.	+	.	gene_id "XLOC_007844"; transcript_id "TCONS_00015937";
chr2	Cufflinks	exon	21267260	21267489	.	+	.	gene_id "XLOC_007844"; transcript_id "TCONS_00015937";
chr2	Cufflinks	exon	21267790	21268063	.	+	.	gene_id "XLOC_007844"; transcript_id "TCONS_00015937";
chr2	Cufflinks	exon	21268198	21268537	.	+	.	gene_id "XLOC_007844"; transcript_id "TCONS_00015937";
chr4	Cufflinks	exon	189697811	189697921	.	+	.	gene_id "XLOC_011922"; transcript_id "TCONS_00024606";
chr4	Cufflinks	exon	189705067	189705165	.	+	.	gene_id "XLOC_011922"; transcript_id "TCONS_00024606";
chr4	Cufflinks	exon	189706450	189706665	.	+	.	gene_id "XLOC_011922"; transcript_id "TCONS_00024606";
chr15	Cufflinks	exon	85895283	85895354	.	+	.	gene_id "XLOC_005010"; transcript_id "TCONS_00010140";
chr15	Cufflinks	exon	85904498	85904651	.	+	.	gene_id "XLOC_005010"; transcript_id "TCONS_00010140";
chr15	Cufflinks	exon	85912283	85912361	.	+	.	gene_id "XLOC_005010"; transcript_id "TCONS_00010140";
chr15	Cufflinks	exon	85922804	85922832	.	+	.	gene_id "XLOC_005010"; transcript_id "TCONS_00010140";
chr15	Cufflinks	exon	85908573	85908637	.	+	.	gene_id "XLOC_005010"; transcript_id "TCONS_00010141";
chr15	Cufflinks	exon	85909130	85909185	.	+	.	gene_id "XLOC_005010"; transcript_id "TCONS_00010141";
chr15	Cufflinks	exon	85912283	85912689	.	+	.	gene_id "XLOC_005010"; transcript_id "TCONS_00010141";
chr12	Cufflinks	exon	8458343	8460237	.	-	.	gene_id "XLOC_003517"; transcript_id "TCONS_00007190";
chr12	Cufflinks	exon	8468952	8468987	.	-	.	gene_id "XLOC_003517"; transcript_id "TCONS_00007190";
chr12	Cufflinks	exon	8458343	8460237	.	-	.	gene_id "XLOC_003517"; transcript_id "TCONS_00007191";
chr12	Cufflinks	exon	8461194	8461328	.	-	.	gene_id "XLOC_003517"; transcript_id "TCONS_00007191";
chr12	Cufflinks	exon	8468952	8469135	.	-	.	gene_id "XLOC_003517"; transcript_id "TCONS_00007191";
chr12	Cufflinks	exon	8475809	8475871	.	-	.	gene_id "XLOC_003517"; transcript_id "TCONS_00007191";
chr12	Cufflinks	exon	8461291	8461328	.	-	.	gene_id "XLOC_003517"; transcript_id "TCONS_00007192";
chr12	Cufflinks	exon	8468952	8469135	.	-	.	gene_id "XLOC_003517"; transcript_id "TCONS_00007192";
chr12	Cufflinks	exon	8471744	8471937	.	-	.	gene_id "XLOC_003517"; transcript_id "TCONS_00007192";
chr2	Cufflinks	exon	217719088	217719530	.	-	.	gene_id "XLOC_009109"; transcript_id "TCONS_00018620";
chr2	Cufflinks	exon	217719741	217722801	.	-	.	gene_id "XLOC_009109"; transcript_id "TCONS_00018620";
chr2	Cufflinks	exon	217719112	217719530	.	-	.	gene_id "XLOC_009109"; transcript_id "TCONS_00018621";
chr2	Cufflinks	exon	217719692	217719855	.	-	.	gene_id "XLOC_009109"; transcript_id "TCONS_00018621";
chr16	Cufflinks	exon	65175263	65175886	.	-	.	gene_id "XLOC_005828"; transcript_id "TCONS_00011815";
chr16	Cufflinks	exon	65209069	65209222	.	-	.	gene_id "XLOC_005828"; transcript_id "TCONS_00011815";
chr16	Cufflinks	exon	65209971	65210103	.	-	.	gene_id "XLOC_005828"; transcript_id "TCONS_00011815";
chr16	Cufflinks	exon	65210358	65210664	.	-	.	gene_id "XLOC_005828"; transcript_id "TCONS_00011815";
chr16	Cufflinks	exon	65209074	65209222	.	-	.	gene_id "XLOC_005828"; transcript_id "TCONS_00011816";
chr16	Cufflinks	exon	65210131	65210238	.	-	.	gene_id "XLOC_005828"; transcript_id "TCONS_00011816";
chr16	Cufflinks	exon	65210358	65210664	.	-	.	gene_id "XLOC_005828"; transcript_id "TCONS_00011816";
chr2	Cufflinks	exon	102230877	102231155	.	+	.	gene_id "XLOC_008070"; transcript_id "TCONS_00016440";
chr2	Cufflinks	exon	102231744	102231982	.	+	.	gene_id "XLOC_008070"; transcript_id "TCONS_00016440";
chr2	Cufflinks	exon	102238687	102238978	.	+	.	gene_id "XLOC_008070"; transcript_id "TCONS_00016440";
chr2	Cufflinks	exon	102233135	102233205	.	+	.	gene_id "XLOC_008070"; transcript_id "TCONS_00016441";
chr2	Cufflinks	exon	102238687	102238914	.	+	.	gene_id "XLOC_008070"; transcript_id "TCONS_00016441";
chr2	Cufflinks	exon	102239062	102239200	.	+	.	gene_id "XLOC_008070"; transcript_id "TCONS_00016441";
chr2	Cufflinks	exon	102240235	102240426	.	+	.	gene_id "XLOC_008070"; transcript_id "TCONS_00016441";
chr2	Cufflinks	exon	219191612	219191870	.	-	.	gene_id "XLOC_009113"; transcript_id "TCONS_00018634";
chr2	Cufflinks	exon	219192527	219192682	.	-	.	gene_id "XLOC_009113"; transcript_id "TCONS_00018634";
chr2	Cufflinks	exon	219215883	219215949	.	-	.	gene_id "XLOC_009113"; transcript_id "TCONS_00018634";
chr2	Cufflinks	exon	219222637	219222689	.	-	.	gene_id "XLOC_009113"; transcript_id "TCONS_00018634";
chr4	Cufflinks	exon	103335038	103335076	.	-	.	gene_id "XLOC_012157"; transcript_id "TCONS_00025086";
chr4	Cufflinks	exon	103351554	103351655	.	-	.	gene_id "XLOC_012157"; transcript_id "TCONS_00025086";
chr4	Cufflinks	exon	103352219	103352447	.	-	.	gene_id "XLOC_012157"; transcript_id "TCONS_00025086";
chr4	Cufflinks	exon	103339750	103340145	.	-	.	gene_id "XLOC_012157"; transcript_id "TCONS_00025088";
chr4	Cufflinks	exon	103340421	103340516	.	-	.	gene_id "XLOC_012157"; transcript_id "TCONS_00025088";
chr4	Cufflinks	exon	103351554	103351655	.	-	.	gene_id "XLOC_012157"; transcript_id "TCONS_00025088";
chr4	Cufflinks	exon	103352219	103352447	.	-	.	gene_id "XLOC_012157"; transcript_id "TCONS_00025088";
chr4	Cufflinks	exon	103339750	103340145	.	-	.	gene_id "XLOC_012157"; transcript_id "TCONS_00025087";
chr4	Cufflinks	exon	103351554	103351655	.	-	.	gene_id "XLOC_012157"; transcript_id "TCONS_00025087";
chr4	Cufflinks	exon	103352219	103352447	.	-	.	gene_id "XLOC_012157"; transcript_id "TCONS_00025087";
chr4	Cufflinks	exon	103339759	103340145	.	-	.	gene_id "XLOC_012157"; transcript_id "TCONS_00025089";
chr4	Cufflinks	exon	103340854	103340951	.	-	.	gene_id "XLOC_012157"; transcript_id "TCONS_00025089";
chr4	Cufflinks	exon	103352219	103352406	.	-	.	gene_id "XLOC_012157"; transcript_id "TCONS_00025089";
chr4	Cufflinks	exon	103339759	103340145	.	-	.	gene_id "XLOC_012157"; transcript_id "TCONS_00025090";
chr4	Cufflinks	exon	103352219	103352439	.	-	.	gene_id "XLOC_012157"; transcript_id "TCONS_00025090";
chr4	Cufflinks	exon	103339874	103340145	.	-	.	gene_id "XLOC_012157"; transcript_id "TCONS_00025091";
chr4	Cufflinks	exon	103340421	103340516	.	-	.	gene_id "XLOC_012157"; transcript_id "TCONS_00025091";
chr4	Cufflinks	exon	103340854	103340951	.	-	.	gene_id "XLOC_012157"; transcript_id "TCONS_00025091";
chr4	Cufflinks	exon	103371088	103371167	.	-	.	gene_id "XLOC_012157"; transcript_id "TCONS_00025091";
chr4	Cufflinks	exon	103339965	103340145	.	-	.	gene_id "XLOC_012157"; transcript_id "TCONS_00025092";
chr4	Cufflinks	exon	103340854	103340951	.	-	.	gene_id "XLOC_012157"; transcript_id "TCONS_00025092";
chr4	Cufflinks	exon	103351554	103351655	.	-	.	gene_id "XLOC_012157"; transcript_id "TCONS_00025092";
chr4	Cufflinks	exon	103352219	103352447	.	-	.	gene_id "XLOC_012157"; transcript_id "TCONS_00025092";
chr7	Cufflinks	exon	124791380	124791830	.	-	.	gene_id "XLOC_015197"; transcript_id "TCONS_00031332";
chr7	Cufflinks	exon	124793517	124793665	.	-	.	gene_id "XLOC_015197"; transcript_id "TCONS_00031332";
chr12	Cufflinks	exon	12508344	12509739	.	-	.	gene_id "XLOC_003535"; transcript_id "TCONS_00007229";
chr12	Cufflinks	exon	12509862	12510001	.	-	.	gene_id "XLOC_003535"; transcript_id "TCONS_00007229";
chr20	Cufflinks	exon	17796484	17797078	.	-	.	gene_id "XLOC_009502"; transcript_id "TCONS_00019365";
chr20	Cufflinks	exon	17810315	17810416	.	-	.	gene_id "XLOC_009502"; transcript_id "TCONS_00019365";
chr11	Cufflinks	exon	41842863	41842943	.	+	.	gene_id "XLOC_002508"; transcript_id "TCONS_00005177";
chr11	Cufflinks	exon	41847701	41847827	.	+	.	gene_id "XLOC_002508"; transcript_id "TCONS_00005177";
chr11	Cufflinks	exon	41871667	41871865	.	+	.	gene_id "XLOC_002508"; transcript_id "TCONS_00005177";
chr4	Cufflinks	exon	101733412	101733825	.	-	.	gene_id "XLOC_012155"; transcript_id "TCONS_00025084";
chr4	Cufflinks	exon	101735371	101735437	.	-	.	gene_id "XLOC_012155"; transcript_id "TCONS_00025084";
chr7	Cufflinks	exon	46186249	46186378	.	+	.	gene_id "XLOC_014526"; transcript_id "TCONS_00029877";
chr7	Cufflinks	exon	46186503	46187776	.	+	.	gene_id "XLOC_014526"; transcript_id "TCONS_00029877";
chr5	Cufflinks	exon	1042043	1042053	.	+	.	gene_id "XLOC_012374"; transcript_id "TCONS_00025540";
chr5	Cufflinks	exon	1042606	1042963	.	+	.	gene_id "XLOC_012374"; transcript_id "TCONS_00025540";
chr5	Cufflinks	exon	1043838	1044431	.	+	.	gene_id "XLOC_012374"; transcript_id "TCONS_00025540";
chr5	Cufflinks	exon	1045306	1049214	.	+	.	gene_id "XLOC_012374"; transcript_id "TCONS_00025540";
chr5	Cufflinks	exon	1043549	1043742	.	+	.	gene_id "XLOC_012374"; transcript_id "TCONS_00025541";
chr5	Cufflinks	exon	1044617	1049214	.	+	.	gene_id "XLOC_012374"; transcript_id "TCONS_00025541";
chr2	Cufflinks	exon	27562938	27579723	.	+	.	gene_id "XLOC_007863"; transcript_id "TCONS_00015975";
chr2	Cufflinks	exon	27580675	27582557	.	+	.	gene_id "XLOC_007863"; transcript_id "TCONS_00015975";
chr2	Cufflinks	exon	27572761	27580239	.	+	.	gene_id "XLOC_007863"; transcript_id "TCONS_00015976";
chr2	Cufflinks	exon	27580675	27582557	.	+	.	gene_id "XLOC_007863"; transcript_id "TCONS_00015976";
chr2	Cufflinks	exon	27580007	27580159	.	+	.	gene_id "XLOC_007863"; transcript_id "TCONS_00015977";
chr2	Cufflinks	exon	27580675	27581057	.	+	.	gene_id "XLOC_007863"; transcript_id "TCONS_00015977";
chr2	Cufflinks	exon	220489781	220489850	.	-	.	gene_id "XLOC_009121"; transcript_id "TCONS_00018646";
chr2	Cufflinks	exon	220491215	220491415	.	-	.	gene_id "XLOC_009121"; transcript_id "TCONS_00018646";
chr3	Cufflinks	exon	141666275	141667709	.	+	.	gene_id "XLOC_010789"; transcript_id "TCONS_00022221";
chr3	Cufflinks	exon	141668934	141669388	.	+	.	gene_id "XLOC_010789"; transcript_id "TCONS_00022221";
chr21	Cufflinks	exon	44579515	44580522	.	-	.	gene_id "XLOC_009984"; transcript_id "TCONS_00020360";
chr21	Cufflinks	exon	44580766	44580964	.	-	.	gene_id "XLOC_009984"; transcript_id "TCONS_00020360";
chr10	Cufflinks	exon	131922563	131922583	.	-	.	gene_id "XLOC_002383"; transcript_id "TCONS_00004944";
chr10	Cufflinks	exon	131922954	131925527	.	-	.	gene_id "XLOC_002383"; transcript_id "TCONS_00004944";
chr21	Cufflinks	exon	20736675	20736737	.	-	.	gene_id "XLOC_009895"; transcript_id "TCONS_00020178";
chr21	Cufflinks	exon	20865737	20866310	.	-	.	gene_id "XLOC_009895"; transcript_id "TCONS_00020178";
chr9	Cufflinks	exon	70956300	70957715	.	-	.	gene_id "XLOC_016415"; transcript_id "TCONS_00033822";
chr9	Cufflinks	exon	70965867	70965930	.	-	.	gene_id "XLOC_016415"; transcript_id "TCONS_00033822";
chr9	Cufflinks	exon	70958367	70959144	.	-	.	gene_id "XLOC_016415"; transcript_id "TCONS_00033824";
chr9	Cufflinks	exon	70964602	70964758	.	-	.	gene_id "XLOC_016415"; transcript_id "TCONS_00033824";
chr9	Cufflinks	exon	70965867	70966059	.	-	.	gene_id "XLOC_016415"; transcript_id "TCONS_00033824";
chr9	Cufflinks	exon	70972639	70972857	.	-	.	gene_id "XLOC_016415"; transcript_id "TCONS_00033824";
chr9	Cufflinks	exon	70958367	70959144	.	-	.	gene_id "XLOC_016415"; transcript_id "TCONS_00033823";
chr9	Cufflinks	exon	70965867	70966059	.	-	.	gene_id "XLOC_016415"; transcript_id "TCONS_00033823";
chr9	Cufflinks	exon	70972639	70972857	.	-	.	gene_id "XLOC_016415"; transcript_id "TCONS_00033823";
chr9	Cufflinks	exon	70963914	70963943	.	-	.	gene_id "XLOC_016415"; transcript_id "TCONS_00033825";
chr9	Cufflinks	exon	70964602	70964758	.	-	.	gene_id "XLOC_016415"; transcript_id "TCONS_00033825";
chr9	Cufflinks	exon	70965867	70966059	.	-	.	gene_id "XLOC_016415"; transcript_id "TCONS_00033825";
chr9	Cufflinks	exon	70972639	70972857	.	-	.	gene_id "XLOC_016415"; transcript_id "TCONS_00033825";
chr9	Cufflinks	exon	70970072	70970521	.	-	.	gene_id "XLOC_016415"; transcript_id "TCONS_00033826";
chr9	Cufflinks	exon	70971206	70971277	.	-	.	gene_id "XLOC_016415"; transcript_id "TCONS_00033826";
chr9	Cufflinks	exon	70972519	70972638	.	-	.	gene_id "XLOC_016415"; transcript_id "TCONS_00033826";
chr9	Cufflinks	exon	70970072	70970521	.	-	.	gene_id "XLOC_016415"; transcript_id "TCONS_00033827";
chr9	Cufflinks	exon	70972519	70972981	.	-	.	gene_id "XLOC_016415"; transcript_id "TCONS_00033827";
chr9	Cufflinks	exon	70970072	70970521	.	-	.	gene_id "XLOC_016415"; transcript_id "TCONS_00033828";
chr9	Cufflinks	exon	70971206	70971277	.	-	.	gene_id "XLOC_016415"; transcript_id "TCONS_00033828";
chr9	Cufflinks	exon	70972639	70973097	.	-	.	gene_id "XLOC_016415"; transcript_id "TCONS_00033828";
chr9	Cufflinks	exon	70970105	70970521	.	-	.	gene_id "XLOC_016415"; transcript_id "TCONS_00033829";
chr9	Cufflinks	exon	70971206	70971262	.	-	.	gene_id "XLOC_016415"; transcript_id "TCONS_00033829";
chr9	Cufflinks	exon	70972639	70972736	.	-	.	gene_id "XLOC_016415"; transcript_id "TCONS_00033829";
chr9	Cufflinks	exon	70970105	70970521	.	-	.	gene_id "XLOC_016415"; transcript_id "TCONS_00033830";
chr9	Cufflinks	exon	70972639	70972768	.	-	.	gene_id "XLOC_016415"; transcript_id "TCONS_00033830";
chr2	Cufflinks	exon	29542291	29542476	.	+	.	gene_id "XLOC_007867"; transcript_id "TCONS_00015983";
chr2	Cufflinks	exon	29542677	29542839	.	+	.	gene_id "XLOC_007867"; transcript_id "TCONS_00015983";
chr2	Cufflinks	exon	29545324	29545396	.	+	.	gene_id "XLOC_007867"; transcript_id "TCONS_00015983";
chr12	Cufflinks	exon	10089178	10089413	.	-	.	gene_id "XLOC_003528"; transcript_id "TCONS_00007212";
chr12	Cufflinks	exon	10091662	10091769	.	-	.	gene_id "XLOC_003528"; transcript_id "TCONS_00007212";
chr12	Cufflinks	exon	10092508	10092692	.	-	.	gene_id "XLOC_003528"; transcript_id "TCONS_00007212";
chr12	Cufflinks	exon	10095088	10095171	.	-	.	gene_id "XLOC_003528"; transcript_id "TCONS_00007212";
chr12	Cufflinks	exon	10095729	10096094	.	-	.	gene_id "XLOC_003528"; transcript_id "TCONS_00007212";
chr12	Cufflinks	exon	10089178	10089481	.	-	.	gene_id "XLOC_003528"; transcript_id "TCONS_00007211";
chr12	Cufflinks	exon	10091662	10091769	.	-	.	gene_id "XLOC_003528"; transcript_id "TCONS_00007211";
chr12	Cufflinks	exon	10092508	10092692	.	-	.	gene_id "XLOC_003528"; transcript_id "TCONS_00007211";
chr12	Cufflinks	exon	10095088	10095171	.	-	.	gene_id "XLOC_003528"; transcript_id "TCONS_00007211";
chr12	Cufflinks	exon	10095729	10096094	.	-	.	gene_id "XLOC_003528"; transcript_id "TCONS_00007211";
chr1	Cufflinks	exon	31297075	31297220	.	+	.	gene_id "XLOC_000162"; transcript_id "TCONS_00000344";
chr1	Cufflinks	exon	31299452	31299499	.	+	.	gene_id "XLOC_000162"; transcript_id "TCONS_00000344";
chr1	Cufflinks	exon	31302595	31302729	.	+	.	gene_id "XLOC_000162"; transcript_id "TCONS_00000344";
chr1	Cufflinks	exon	31306353	31306693	.	+	.	gene_id "XLOC_000162"; transcript_id "TCONS_00000344";
chr1	Cufflinks	exon	31297522	31297675	.	+	.	gene_id "XLOC_000162"; transcript_id "TCONS_00000345";
chr1	Cufflinks	exon	31298978	31299041	.	+	.	gene_id "XLOC_000162"; transcript_id "TCONS_00000345";
chr1	Cufflinks	exon	31306353	31306580	.	+	.	gene_id "XLOC_000162"; transcript_id "TCONS_00000345";
chr5	Cufflinks	exon	17063337	17063762	.	+	.	gene_id "XLOC_012431"; transcript_id "TCONS_00025649";
chr5	Cufflinks	exon	17065660	17065803	.	+	.	gene_id "XLOC_012431"; transcript_id "TCONS_00025649";
chr6	Cufflinks	exon	111543024	111549126	.	-	.	gene_id "XLOC_014119"; transcript_id "TCONS_00029069";
chr6	Cufflinks	exon	111555202	111555286	.	-	.	gene_id "XLOC_014119"; transcript_id "TCONS_00029069";
chr6	Cufflinks	exon	111580133	111581125	.	-	.	gene_id "XLOC_014119"; transcript_id "TCONS_00029069";
chr6	Cufflinks	exon	111548950	111549126	.	-	.	gene_id "XLOC_014119"; transcript_id "TCONS_00029070";
chr6	Cufflinks	exon	111552684	111552749	.	-	.	gene_id "XLOC_014119"; transcript_id "TCONS_00029070";
chr6	Cufflinks	exon	111555202	111555286	.	-	.	gene_id "XLOC_014119"; transcript_id "TCONS_00029070";
chr6	Cufflinks	exon	111580133	111580237	.	-	.	gene_id "XLOC_014119"; transcript_id "TCONS_00029070";
chrX	Cufflinks	exon	950879	951581	.	-	.	gene_id "XLOC_016931"; transcript_id "TCONS_00034906";
chrX	Cufflinks	exon	952183	952388	.	-	.	gene_id "XLOC_016931"; transcript_id "TCONS_00034906";
chr8	Cufflinks	exon	49428420	49428916	.	-	.	gene_id "XLOC_015690"; transcript_id "TCONS_00032317";
chr8	Cufflinks	exon	49429618	49429774	.	-	.	gene_id "XLOC_015690"; transcript_id "TCONS_00032317";
chr8	Cufflinks	exon	49430560	49430637	.	-	.	gene_id "XLOC_015690"; transcript_id "TCONS_00032317";
chr8	Cufflinks	exon	49428420	49428913	.	-	.	gene_id "XLOC_015690"; transcript_id "TCONS_00032316";
chr8	Cufflinks	exon	49429618	49429774	.	-	.	gene_id "XLOC_015690"; transcript_id "TCONS_00032316";
chr8	Cufflinks	exon	49430560	49430637	.	-	.	gene_id "XLOC_015690"; transcript_id "TCONS_00032316";
chr2	Cufflinks	exon	113522318	113522445	.	+	.	gene_id "XLOC_008119"; transcript_id "TCONS_00016537";
chr2	Cufflinks	exon	113528375	113528473	.	+	.	gene_id "XLOC_008119"; transcript_id "TCONS_00016537";
chr2	Cufflinks	exon	113544673	113545280	.	+	.	gene_id "XLOC_008119"; transcript_id "TCONS_00016537";
chr22	Cufflinks	exon	43781770	43782088	.	-	.	gene_id "XLOC_010418"; transcript_id "TCONS_00021443";
chr22	Cufflinks	exon	43784093	43784225	.	-	.	gene_id "XLOC_010418"; transcript_id "TCONS_00021443";
chr22	Cufflinks	exon	43786942	43787082	.	-	.	gene_id "XLOC_010418"; transcript_id "TCONS_00021443";
chr2	Cufflinks	exon	218126249	218126524	.	+	.	gene_id "XLOC_008375"; transcript_id "TCONS_00017092";
chr2	Cufflinks	exon	218127655	218127794	.	+	.	gene_id "XLOC_008375"; transcript_id "TCONS_00017092";
chr2	Cufflinks	exon	218128081	218128164	.	+	.	gene_id "XLOC_008375"; transcript_id "TCONS_00017092";
chr2	Cufflinks	exon	218126435	218126524	.	+	.	gene_id "XLOC_008375"; transcript_id "TCONS_00017093";
chr2	Cufflinks	exon	218127655	218127794	.	+	.	gene_id "XLOC_008375"; transcript_id "TCONS_00017093";
chr2	Cufflinks	exon	218128501	218128566	.	+	.	gene_id "XLOC_008375"; transcript_id "TCONS_00017093";
chr2	Cufflinks	exon	218130764	218130908	.	+	.	gene_id "XLOC_008375"; transcript_id "TCONS_00017093";
chr2	Cufflinks	exon	218131260	218131380	.	+	.	gene_id "XLOC_008375"; transcript_id "TCONS_00017093";
chr9	Cufflinks	exon	67579807	67580484	.	-	.	gene_id "XLOC_016394"; transcript_id "TCONS_00033750";
chr9	Cufflinks	exon	67583046	67583159	.	-	.	gene_id "XLOC_016394"; transcript_id "TCONS_00033750";
chr9	Cufflinks	exon	67579807	67580484	.	-	.	gene_id "XLOC_016394"; transcript_id "TCONS_00033751";
chr9	Cufflinks	exon	67583046	67583156	.	-	.	gene_id "XLOC_016394"; transcript_id "TCONS_00033751";
chr9	Cufflinks	exon	67627630	67627731	.	-	.	gene_id "XLOC_016394"; transcript_id "TCONS_00033751";
chr2	Cufflinks	exon	31752012	31752115	.	+	.	gene_id "XLOC_007871"; transcript_id "TCONS_00015990";
chr2	Cufflinks	exon	31752620	31752770	.	+	.	gene_id "XLOC_007871"; transcript_id "TCONS_00015990";
chr2	Cufflinks	exon	31788144	31788534	.	+	.	gene_id "XLOC_007871"; transcript_id "TCONS_00015990";
chr9	Cufflinks	exon	72702213	72702546	.	-	.	gene_id "XLOC_016423"; transcript_id "TCONS_00033845";
chr9	Cufflinks	exon	72703235	72703410	.	-	.	gene_id "XLOC_016423"; transcript_id "TCONS_00033845";
chr9	Cufflinks	exon	72728671	72728782	.	-	.	gene_id "XLOC_016423"; transcript_id "TCONS_00033845";
chr9	Cufflinks	exon	42500527	42501324	.	+	.	gene_id "XLOC_015965"; transcript_id "TCONS_00032853";
chr9	Cufflinks	exon	42505364	42506814	.	+	.	gene_id "XLOC_015965"; transcript_id "TCONS_00032853";
chr3	Cufflinks	exon	142830644	142830800	.	+	.	gene_id "XLOC_010795"; transcript_id "TCONS_00022235";
chr3	Cufflinks	exon	142830991	142831201	.	+	.	gene_id "XLOC_010795"; transcript_id "TCONS_00022235";
chr8	Cufflinks	exon	8475745	8476122	.	+	.	gene_id "XLOC_015310"; transcript_id "TCONS_00031581";
chr8	Cufflinks	exon	8489713	8489880	.	+	.	gene_id "XLOC_015310"; transcript_id "TCONS_00031581";
chr8	Cufflinks	exon	8493279	8493500	.	+	.	gene_id "XLOC_015310"; transcript_id "TCONS_00031581";
chr8	Cufflinks	exon	8475745	8476122	.	+	.	gene_id "XLOC_015310"; transcript_id "TCONS_00031582";
chr8	Cufflinks	exon	8489713	8489880	.	+	.	gene_id "XLOC_015310"; transcript_id "TCONS_00031582";
chr8	Cufflinks	exon	8512296	8513028	.	+	.	gene_id "XLOC_015310"; transcript_id "TCONS_00031582";
chr8	Cufflinks	exon	8475745	8476122	.	+	.	gene_id "XLOC_015310"; transcript_id "TCONS_00031585";
chr8	Cufflinks	exon	8489713	8489880	.	+	.	gene_id "XLOC_015310"; transcript_id "TCONS_00031585";
chr8	Cufflinks	exon	8512296	8512415	.	+	.	gene_id "XLOC_015310"; transcript_id "TCONS_00031585";
chr8	Cufflinks	exon	8513149	8513500	.	+	.	gene_id "XLOC_015310"; transcript_id "TCONS_00031585";
chr8	Cufflinks	exon	8475745	8476122	.	+	.	gene_id "XLOC_015310"; transcript_id "TCONS_00031584";
chr8	Cufflinks	exon	8489713	8489880	.	+	.	gene_id "XLOC_015310"; transcript_id "TCONS_00031584";
chr8	Cufflinks	exon	8512296	8512415	.	+	.	gene_id "XLOC_015310"; transcript_id "TCONS_00031584";
chr8	Cufflinks	exon	8513033	8513500	.	+	.	gene_id "XLOC_015310"; transcript_id "TCONS_00031584";
chr8	Cufflinks	exon	8475745	8476122	.	+	.	gene_id "XLOC_015310"; transcript_id "TCONS_00031583";
chr8	Cufflinks	exon	8512296	8512415	.	+	.	gene_id "XLOC_015310"; transcript_id "TCONS_00031583";
chr8	Cufflinks	exon	8513033	8513500	.	+	.	gene_id "XLOC_015310"; transcript_id "TCONS_00031583";
chr9	Cufflinks	exon	72768050	72769157	.	-	.	gene_id "XLOC_016424"; transcript_id "TCONS_00033846";
chr9	Cufflinks	exon	72772428	72772658	.	-	.	gene_id "XLOC_016424"; transcript_id "TCONS_00033846";
chr9	Cufflinks	exon	72785954	72786040	.	-	.	gene_id "XLOC_016424"; transcript_id "TCONS_00033846";
chr9	Cufflinks	exon	72790671	72790804	.	-	.	gene_id "XLOC_016424"; transcript_id "TCONS_00033846";
chr9	Cufflinks	exon	72785217	72786040	.	-	.	gene_id "XLOC_016424"; transcript_id "TCONS_00033847";
chr9	Cufflinks	exon	72790671	72790804	.	-	.	gene_id "XLOC_016424"; transcript_id "TCONS_00033847";
chr12	Cufflinks	exon	10514771	10515147	.	-	.	gene_id "XLOC_003531"; transcript_id "TCONS_00007216";
chr12	Cufflinks	exon	10516471	10517682	.	-	.	gene_id "XLOC_003531"; transcript_id "TCONS_00007216";
chr5	Cufflinks	exon	1004860	1004980	.	+	.	gene_id "XLOC_012373"; transcript_id "TCONS_00025539";
chr5	Cufflinks	exon	1005157	1006734	.	+	.	gene_id "XLOC_012373"; transcript_id "TCONS_00025539";
chr20	Cufflinks	exon	22568160	22568426	.	-	.	gene_id "XLOC_009527"; transcript_id "TCONS_00019414";
chr20	Cufflinks	exon	22569830	22570049	.	-	.	gene_id "XLOC_009527"; transcript_id "TCONS_00019414";
chr20	Cufflinks	exon	22587984	22588155	.	-	.	gene_id "XLOC_009527"; transcript_id "TCONS_00019414";
chr20	Cufflinks	exon	22569446	22570049	.	-	.	gene_id "XLOC_009527"; transcript_id "TCONS_00019415";
chr20	Cufflinks	exon	22587984	22588500	.	-	.	gene_id "XLOC_009527"; transcript_id "TCONS_00019415";
chr7	Cufflinks	exon	55661470	55661589	.	+	.	gene_id "XLOC_014545"; transcript_id "TCONS_00029907";
chr7	Cufflinks	exon	55662277	55662699	.	+	.	gene_id "XLOC_014545"; transcript_id "TCONS_00029907";
chr2	Cufflinks	exon	37789613	37789762	.	+	.	gene_id "XLOC_007881"; transcript_id "TCONS_00016014";
chr2	Cufflinks	exon	37798145	37798335	.	+	.	gene_id "XLOC_007881"; transcript_id "TCONS_00016014";
chr2	Cufflinks	exon	37839316	37839401	.	+	.	gene_id "XLOC_007881"; transcript_id "TCONS_00016014";
chr2	Cufflinks	exon	37881044	37883998	.	+	.	gene_id "XLOC_007881"; transcript_id "TCONS_00016014";
chr2	Cufflinks	exon	37789613	37789762	.	+	.	gene_id "XLOC_007881"; transcript_id "TCONS_00016015";
chr2	Cufflinks	exon	37798145	37798335	.	+	.	gene_id "XLOC_007881"; transcript_id "TCONS_00016015";
chr2	Cufflinks	exon	37839316	37839401	.	+	.	gene_id "XLOC_007881"; transcript_id "TCONS_00016015";
chr2	Cufflinks	exon	37888758	37892030	.	+	.	gene_id "XLOC_007881"; transcript_id "TCONS_00016015";
chr9	Cufflinks	exon	67363455	67363556	.	-	.	gene_id "XLOC_016393"; transcript_id "TCONS_00033749";
chr9	Cufflinks	exon	67363653	67363719	.	-	.	gene_id "XLOC_016393"; transcript_id "TCONS_00033749";
chr9	Cufflinks	exon	67365838	67366231	.	-	.	gene_id "XLOC_016393"; transcript_id "TCONS_00033749";
chr22	Cufflinks	exon	17350368	17350516	.	+	.	gene_id "XLOC_010037"; transcript_id "TCONS_00020491";
chr22	Cufflinks	exon	17351666	17352016	.	+	.	gene_id "XLOC_010037"; transcript_id "TCONS_00020491";
chr11	Cufflinks	exon	66115246	66115541	.	+	.	gene_id "XLOC_002594"; transcript_id "TCONS_00005367";
chr11	Cufflinks	exon	66120926	66124660	.	+	.	gene_id "XLOC_002594"; transcript_id "TCONS_00005367";
chr11	Cufflinks	exon	66115260	66115819	.	+	.	gene_id "XLOC_002594"; transcript_id "TCONS_00005368";
chr11	Cufflinks	exon	66130740	66138925	.	+	.	gene_id "XLOC_002594"; transcript_id "TCONS_00005368";
chr11	Cufflinks	exon	66115270	66115541	.	+	.	gene_id "XLOC_002594"; transcript_id "TCONS_00005369";
chr11	Cufflinks	exon	66130740	66138925	.	+	.	gene_id "XLOC_002594"; transcript_id "TCONS_00005369";
chr6	Cufflinks	exon	53605547	53606136	.	-	.	gene_id "XLOC_014051"; transcript_id "TCONS_00028923";
chr6	Cufflinks	exon	53609017	53609162	.	-	.	gene_id "XLOC_014051"; transcript_id "TCONS_00028923";
chr6	Cufflinks	exon	53611707	53611820	.	-	.	gene_id "XLOC_014051"; transcript_id "TCONS_00028923";
chr6	Cufflinks	exon	53605547	53606136	.	-	.	gene_id "XLOC_014051"; transcript_id "TCONS_00028922";
chr6	Cufflinks	exon	53611314	53611401	.	-	.	gene_id "XLOC_014051"; transcript_id "TCONS_00028922";
chr6	Cufflinks	exon	53611707	53611820	.	-	.	gene_id "XLOC_014051"; transcript_id "TCONS_00028922";
chr6	Cufflinks	exon	53608716	53609162	.	-	.	gene_id "XLOC_014051"; transcript_id "TCONS_00028924";
chr6	Cufflinks	exon	53611314	53611401	.	-	.	gene_id "XLOC_014051"; transcript_id "TCONS_00028924";
chr6	Cufflinks	exon	53611707	53611871	.	-	.	gene_id "XLOC_014051"; transcript_id "TCONS_00028924";
chr6	Cufflinks	exon	53610534	53611401	.	-	.	gene_id "XLOC_014051"; transcript_id "TCONS_00028925";
chr6	Cufflinks	exon	53658081	53658147	.	-	.	gene_id "XLOC_014051"; transcript_id "TCONS_00028925";
chr6	Cufflinks	exon	53658339	53660464	.	-	.	gene_id "XLOC_014051"; transcript_id "TCONS_00028925";
chr6	Cufflinks	exon	53655673	53655986	.	-	.	gene_id "XLOC_014051"; transcript_id "TCONS_00028926";
chr6	Cufflinks	exon	53658081	53658147	.	-	.	gene_id "XLOC_014051"; transcript_id "TCONS_00028926";
chr6	Cufflinks	exon	53658971	53659072	.	-	.	gene_id "XLOC_014051"; transcript_id "TCONS_00028926";
chr3	Cufflinks	exon	141655549	141657251	.	+	.	gene_id "XLOC_010788"; transcript_id "TCONS_00022220";
chr3	Cufflinks	exon	141730882	141731018	.	+	.	gene_id "XLOC_010788"; transcript_id "TCONS_00022220";
chr21	Cufflinks	exon	44742297	44742729	.	-	.	gene_id "XLOC_009985"; transcript_id "TCONS_00020362";
chr21	Cufflinks	exon	44746039	44746120	.	-	.	gene_id "XLOC_009985"; transcript_id "TCONS_00020362";
chr21	Cufflinks	exon	44751736	44751919	.	-	.	gene_id "XLOC_009985"; transcript_id "TCONS_00020362";
chr21	Cufflinks	exon	44747991	44752071	.	-	.	gene_id "XLOC_009985"; transcript_id "TCONS_00020363";
chr21	Cufflinks	exon	44753225	44753773	.	-	.	gene_id "XLOC_009985"; transcript_id "TCONS_00020363";
chr21	Cufflinks	exon	21265593	21265887	.	-	.	gene_id "XLOC_009896"; transcript_id "TCONS_00020179";
chr21	Cufflinks	exon	21270337	21270398	.	-	.	gene_id "XLOC_009896"; transcript_id "TCONS_00020179";
chr21	Cufflinks	exon	21272015	21272069	.	-	.	gene_id "XLOC_009896"; transcript_id "TCONS_00020179";
chr12	Cufflinks	exon	32111442	32111738	.	-	.	gene_id "XLOC_003573"; transcript_id "TCONS_00007295";
chr12	Cufflinks	exon	32112062	32112312	.	-	.	gene_id "XLOC_003573"; transcript_id "TCONS_00007295";
chr9	Cufflinks	exon	89999630	89999991	.	-	.	gene_id "XLOC_016444"; transcript_id "TCONS_00033888";
chr9	Cufflinks	exon	90000227	90000421	.	-	.	gene_id "XLOC_016444"; transcript_id "TCONS_00033888";
chr9	Cufflinks	exon	89999630	89999991	.	-	.	gene_id "XLOC_016444"; transcript_id "TCONS_00033889";
chr9	Cufflinks	exon	90001480	90002023	.	-	.	gene_id "XLOC_016444"; transcript_id "TCONS_00033889";
chr9	Cufflinks	exon	89999630	89999991	.	-	.	gene_id "XLOC_016444"; transcript_id "TCONS_00033890";
chr9	Cufflinks	exon	90008699	90008724	.	-	.	gene_id "XLOC_016444"; transcript_id "TCONS_00033890";
chr1	Cufflinks	exon	222645325	222645465	.	+	.	gene_id "XLOC_000712"; transcript_id "TCONS_00001399";
chr1	Cufflinks	exon	222647116	222647331	.	+	.	gene_id "XLOC_000712"; transcript_id "TCONS_00001399";
chr1	Cufflinks	exon	222649132	222650500	.	+	.	gene_id "XLOC_000712"; transcript_id "TCONS_00001399";
chr1	Cufflinks	exon	222646952	222647331	.	+	.	gene_id "XLOC_000712"; transcript_id "TCONS_00001400";
chr1	Cufflinks	exon	222649132	222650378	.	+	.	gene_id "XLOC_000712"; transcript_id "TCONS_00001400";
chr1	Cufflinks	exon	31920048	31920077	.	+	.	gene_id "XLOC_000165"; transcript_id "TCONS_00000348";
chr1	Cufflinks	exon	31921208	31921308	.	+	.	gene_id "XLOC_000165"; transcript_id "TCONS_00000348";
chr1	Cufflinks	exon	31921391	31921574	.	+	.	gene_id "XLOC_000165"; transcript_id "TCONS_00000348";
chr1	Cufflinks	exon	31921748	31927426	.	+	.	gene_id "XLOC_000165"; transcript_id "TCONS_00000348";
chr10	Cufflinks	exon	13391277	13391292	.	-	.	gene_id "XLOC_002054"; transcript_id "TCONS_00004255";
chr10	Cufflinks	exon	13392155	13393944	.	-	.	gene_id "XLOC_002054"; transcript_id "TCONS_00004255";
chr2	Cufflinks	exon	43055134	43056048	.	+	.	gene_id "XLOC_007900"; transcript_id "TCONS_00016072";
chr2	Cufflinks	exon	43086850	43086884	.	+	.	gene_id "XLOC_007900"; transcript_id "TCONS_00016072";
chr4	Cufflinks	exon	157555695	157556023	.	-	.	gene_id "XLOC_012273"; transcript_id "TCONS_00025345";
chr4	Cufflinks	exon	157563417	157563829	.	-	.	gene_id "XLOC_012273"; transcript_id "TCONS_00025345";
chrX	Cufflinks	exon	367704	367803	.	-	.	gene_id "XLOC_016928"; transcript_id "TCONS_00034901";
chrX	Cufflinks	exon	369619	370571	.	-	.	gene_id "XLOC_016928"; transcript_id "TCONS_00034901";
chr14	Cufflinks	exon	99311233	99311585	.	+	.	gene_id "XLOC_004515"; transcript_id "TCONS_00009139";
chr14	Cufflinks	exon	99311676	99311762	.	+	.	gene_id "XLOC_004515"; transcript_id "TCONS_00009139";
chr14	Cufflinks	exon	99311896	99311934	.	+	.	gene_id "XLOC_004515"; transcript_id "TCONS_00009139";
chr7	Cufflinks	exon	19152097	19152290	.	+	.	gene_id "XLOC_014438"; transcript_id "TCONS_00029678";
chr7	Cufflinks	exon	19152378	19153894	.	+	.	gene_id "XLOC_014438"; transcript_id "TCONS_00029678";
chr2	Cufflinks	exon	8741022	8741147	.	-	.	gene_id "XLOC_008500"; transcript_id "TCONS_00017388";
chr2	Cufflinks	exon	8747666	8747931	.	-	.	gene_id "XLOC_008500"; transcript_id "TCONS_00017388";
chr2	Cufflinks	exon	8762900	8763072	.	-	.	gene_id "XLOC_008500"; transcript_id "TCONS_00017388";
chr2	Cufflinks	exon	495749	495938	.	+	.	gene_id "XLOC_007762"; transcript_id "TCONS_00015796";
chr2	Cufflinks	exon	496185	496627	.	+	.	gene_id "XLOC_007762"; transcript_id "TCONS_00015796";
chr6	Cufflinks	exon	159485760	159485970	.	-	.	gene_id "XLOC_014220"; transcript_id "TCONS_00029291";
chr6	Cufflinks	exon	159486186	159486305	.	-	.	gene_id "XLOC_014220"; transcript_id "TCONS_00029291";
chr5	Cufflinks	exon	9621489	9621736	.	-	.	gene_id "XLOC_012890"; transcript_id "TCONS_00026641";
chr5	Cufflinks	exon	9623578	9623718	.	-	.	gene_id "XLOC_012890"; transcript_id "TCONS_00026641";
chr9	Cufflinks	exon	45004879	45004926	.	+	.	gene_id "XLOC_015976"; transcript_id "TCONS_00032875";
chr9	Cufflinks	exon	45022793	45023236	.	+	.	gene_id "XLOC_015976"; transcript_id "TCONS_00032875";
chr8	Cufflinks	exon	94146324	94146723	.	-	.	gene_id "XLOC_015771"; transcript_id "TCONS_00032467";
chr8	Cufflinks	exon	94146973	94147040	.	-	.	gene_id "XLOC_015771"; transcript_id "TCONS_00032467";
chr8	Cufflinks	exon	94178960	94179079	.	-	.	gene_id "XLOC_015771"; transcript_id "TCONS_00032467";
chr1	Cufflinks	exon	143741449	143744295	.	+	.	gene_id "XLOC_000439"; transcript_id "TCONS_00000906";
chr1	Cufflinks	exon	143745327	143746087	.	+	.	gene_id "XLOC_000439"; transcript_id "TCONS_00000906";
chr4	Cufflinks	exon	102898051	102898257	.	-	.	gene_id "XLOC_012156"; transcript_id "TCONS_00025085";
chr4	Cufflinks	exon	102953366	102953539	.	-	.	gene_id "XLOC_012156"; transcript_id "TCONS_00025085";
chr4	Cufflinks	exon	102957839	102958060	.	-	.	gene_id "XLOC_012156"; transcript_id "TCONS_00025085";
chr8	Cufflinks	exon	7916505	7917196	.	+	.	gene_id "XLOC_015307"; transcript_id "TCONS_00031561";
chr8	Cufflinks	exon	7922642	7922709	.	+	.	gene_id "XLOC_015307"; transcript_id "TCONS_00031561";
chr8	Cufflinks	exon	7923098	7923580	.	+	.	gene_id "XLOC_015307"; transcript_id "TCONS_00031561";
chr8	Cufflinks	exon	7916515	7917196	.	+	.	gene_id "XLOC_015307"; transcript_id "TCONS_00031562";
chr8	Cufflinks	exon	7922642	7922709	.	+	.	gene_id "XLOC_015307"; transcript_id "TCONS_00031562";
chr8	Cufflinks	exon	7923098	7923338	.	+	.	gene_id "XLOC_015307"; transcript_id "TCONS_00031562";
chr8	Cufflinks	exon	7943529	7943594	.	+	.	gene_id "XLOC_015307"; transcript_id "TCONS_00031562";
chr17	Cufflinks	exon	21792693	21793274	.	+	.	gene_id "XLOC_006039"; transcript_id "TCONS_00012269";
chr17	Cufflinks	exon	21812884	21813708	.	+	.	gene_id "XLOC_006039"; transcript_id "TCONS_00012269";
chr3	Cufflinks	exon	25914943	25915494	.	+	.	gene_id "XLOC_010496"; transcript_id "TCONS_00021598";
chr3	Cufflinks	exon	25984093	25984139	.	+	.	gene_id "XLOC_010496"; transcript_id "TCONS_00021598";
chr12	Cufflinks	exon	15392432	15393013	.	-	.	gene_id "XLOC_003540"; transcript_id "TCONS_00007236";
chr12	Cufflinks	exon	15490307	15490404	.	-	.	gene_id "XLOC_003540"; transcript_id "TCONS_00007236";
chr12	Cufflinks	exon	15501202	15501664	.	-	.	gene_id "XLOC_003540"; transcript_id "TCONS_00007236";
chr12	Cufflinks	exon	15392432	15393013	.	-	.	gene_id "XLOC_003540"; transcript_id "TCONS_00007235";
chr12	Cufflinks	exon	15490307	15490404	.	-	.	gene_id "XLOC_003540"; transcript_id "TCONS_00007235";
chr12	Cufflinks	exon	15501197	15501664	.	-	.	gene_id "XLOC_003540"; transcript_id "TCONS_00007235";
chr9	Cufflinks	exon	137444584	137444687	.	+	.	gene_id "XLOC_016225"; transcript_id "TCONS_00033420";
chr9	Cufflinks	exon	137445568	137445743	.	+	.	gene_id "XLOC_016225"; transcript_id "TCONS_00033420";
chr9	Cufflinks	exon	67017375	67019064	.	-	.	gene_id "XLOC_016390"; transcript_id "TCONS_00033712";
chr9	Cufflinks	exon	67026663	67026815	.	-	.	gene_id "XLOC_016390"; transcript_id "TCONS_00033712";
chr9	Cufflinks	exon	67029157	67029264	.	-	.	gene_id "XLOC_016390"; transcript_id "TCONS_00033712";
chr9	Cufflinks	exon	67029608	67029935	.	-	.	gene_id "XLOC_016390"; transcript_id "TCONS_00033712";
chr9	Cufflinks	exon	67017375	67019064	.	-	.	gene_id "XLOC_016390"; transcript_id "TCONS_00033713";
chr9	Cufflinks	exon	67026663	67026815	.	-	.	gene_id "XLOC_016390"; transcript_id "TCONS_00033713";
chr9	Cufflinks	exon	67029157	67029264	.	-	.	gene_id "XLOC_016390"; transcript_id "TCONS_00033713";
chr9	Cufflinks	exon	67030880	67030982	.	-	.	gene_id "XLOC_016390"; transcript_id "TCONS_00033713";
chr9	Cufflinks	exon	67017400	67019064	.	-	.	gene_id "XLOC_016390"; transcript_id "TCONS_00033714";
chr9	Cufflinks	exon	67026663	67026815	.	-	.	gene_id "XLOC_016390"; transcript_id "TCONS_00033714";
chr9	Cufflinks	exon	67029157	67029264	.	-	.	gene_id "XLOC_016390"; transcript_id "TCONS_00033714";
chr9	Cufflinks	exon	67031433	67032072	.	-	.	gene_id "XLOC_016390"; transcript_id "TCONS_00033714";
chr3	Cufflinks	exon	24535578	24535982	.	+	.	gene_id "XLOC_010494"; transcript_id "TCONS_00021593";
chr3	Cufflinks	exon	24541023	24541502	.	+	.	gene_id "XLOC_010494"; transcript_id "TCONS_00021593";
chr3	Cufflinks	exon	24535799	24535982	.	+	.	gene_id "XLOC_010494"; transcript_id "TCONS_00021594";
chr3	Cufflinks	exon	24538155	24538672	.	+	.	gene_id "XLOC_010494"; transcript_id "TCONS_00021594";
chr3	Cufflinks	exon	24537444	24541168	.	+	.	gene_id "XLOC_010494"; transcript_id "TCONS_00021595";
chr3	Cufflinks	exon	24557460	24557486	.	+	.	gene_id "XLOC_010494"; transcript_id "TCONS_00021595";
chr3	Cufflinks	exon	24132680	24133897	.	+	.	gene_id "XLOC_010493"; transcript_id "TCONS_00021592";
chr3	Cufflinks	exon	24323424	24323468	.	+	.	gene_id "XLOC_010493"; transcript_id "TCONS_00021592";
chr2	Cufflinks	exon	113348373	113348457	.	+	.	gene_id "XLOC_008116"; transcript_id "TCONS_00016533";
chr2	Cufflinks	exon	113349073	113349516	.	+	.	gene_id "XLOC_008116"; transcript_id "TCONS_00016533";
chr7	Cufflinks	exon	124417512	124417616	.	-	.	gene_id "XLOC_015196"; transcript_id "TCONS_00031331";
chr7	Cufflinks	exon	124422057	124422130	.	-	.	gene_id "XLOC_015196"; transcript_id "TCONS_00031331";
chr7	Cufflinks	exon	124427870	124427926	.	-	.	gene_id "XLOC_015196"; transcript_id "TCONS_00031331";
chr7	Cufflinks	exon	124430598	124430743	.	-	.	gene_id "XLOC_015196"; transcript_id "TCONS_00031331";
chr11	Cufflinks	exon	10952812	10953147	.	+	.	gene_id "XLOC_002473"; transcript_id "TCONS_00005111";
chr11	Cufflinks	exon	10953941	10954009	.	+	.	gene_id "XLOC_002473"; transcript_id "TCONS_00005111";
chr11	Cufflinks	exon	10954994	10955284	.	+	.	gene_id "XLOC_002473"; transcript_id "TCONS_00005111";
chr12	Cufflinks	exon	10357802	10357903	.	-	.	gene_id "XLOC_003530"; transcript_id "TCONS_00007215";
chr12	Cufflinks	exon	10364207	10364521	.	-	.	gene_id "XLOC_003530"; transcript_id "TCONS_00007215";
chr16	Cufflinks	exon	896194	896677	.	-	.	gene_id "XLOC_005632"; transcript_id "TCONS_00011391";
chr16	Cufflinks	exon	896811	897752	.	-	.	gene_id "XLOC_005632"; transcript_id "TCONS_00011391";
chr5	Cufflinks	exon	100249716	100250492	.	-	.	gene_id "XLOC_013114"; transcript_id "TCONS_00027102";
chr5	Cufflinks	exon	100265154	100265237	.	-	.	gene_id "XLOC_013114"; transcript_id "TCONS_00027102";
chr2	Cufflinks	exon	10178859	10180787	.	-	.	gene_id "XLOC_008506"; transcript_id "TCONS_00017399";
chr2	Cufflinks	exon	10182286	10182450	.	-	.	gene_id "XLOC_008506"; transcript_id "TCONS_00017399";
chr2	Cufflinks	exon	10178859	10180791	.	-	.	gene_id "XLOC_008506"; transcript_id "TCONS_00017400";
chr2	Cufflinks	exon	10183214	10183289	.	-	.	gene_id "XLOC_008506"; transcript_id "TCONS_00017400";
chr2	Cufflinks	exon	10178859	10180791	.	-	.	gene_id "XLOC_008506"; transcript_id "TCONS_00017401";
chr2	Cufflinks	exon	10181679	10182903	.	-	.	gene_id "XLOC_008506"; transcript_id "TCONS_00017401";
chr2	Cufflinks	exon	10183087	10183303	.	-	.	gene_id "XLOC_008506"; transcript_id "TCONS_00017401";
chr2	Cufflinks	exon	10178859	10180791	.	-	.	gene_id "XLOC_008506"; transcript_id "TCONS_00017402";
chr2	Cufflinks	exon	10182760	10182903	.	-	.	gene_id "XLOC_008506"; transcript_id "TCONS_00017402";
chr2	Cufflinks	exon	10183087	10183133	.	-	.	gene_id "XLOC_008506"; transcript_id "TCONS_00017402";
chr2	Cufflinks	exon	10183437	10183485	.	-	.	gene_id "XLOC_008506"; transcript_id "TCONS_00017402";
chr2	Cufflinks	exon	10178859	10180791	.	-	.	gene_id "XLOC_008506"; transcript_id "TCONS_00017403";
chr2	Cufflinks	exon	10181679	10182903	.	-	.	gene_id "XLOC_008506"; transcript_id "TCONS_00017403";
chr2	Cufflinks	exon	10183437	10183498	.	-	.	gene_id "XLOC_008506"; transcript_id "TCONS_00017403";
chr2	Cufflinks	exon	10178859	10180791	.	-	.	gene_id "XLOC_008506"; transcript_id "TCONS_00017404";
chr2	Cufflinks	exon	10182760	10182903	.	-	.	gene_id "XLOC_008506"; transcript_id "TCONS_00017404";
chr2	Cufflinks	exon	10183087	10183131	.	-	.	gene_id "XLOC_008506"; transcript_id "TCONS_00017404";
chr2	Cufflinks	exon	10183437	10183530	.	-	.	gene_id "XLOC_008506"; transcript_id "TCONS_00017404";
chr2	Cufflinks	exon	10178859	10180791	.	-	.	gene_id "XLOC_008506"; transcript_id "TCONS_00017405";
chr2	Cufflinks	exon	10182760	10182903	.	-	.	gene_id "XLOC_008506"; transcript_id "TCONS_00017405";
chr2	Cufflinks	exon	10183437	10183535	.	-	.	gene_id "XLOC_008506"; transcript_id "TCONS_00017405";
chr2	Cufflinks	exon	10178859	10180791	.	-	.	gene_id "XLOC_008506"; transcript_id "TCONS_00017406";
chr2	Cufflinks	exon	10183437	10184132	.	-	.	gene_id "XLOC_008506"; transcript_id "TCONS_00017406";
chr20	Cufflinks	exon	1385801	1385927	.	-	.	gene_id "XLOC_009462"; transcript_id "TCONS_00019276";
chr20	Cufflinks	exon	1389013	1389091	.	-	.	gene_id "XLOC_009462"; transcript_id "TCONS_00019276";
chr20	Cufflinks	exon	1398028	1398200	.	-	.	gene_id "XLOC_009462"; transcript_id "TCONS_00019276";
chr20	Cufflinks	exon	1399557	1399648	.	-	.	gene_id "XLOC_009462"; transcript_id "TCONS_00019276";
chr20	Cufflinks	exon	1404507	1404632	.	-	.	gene_id "XLOC_009462"; transcript_id "TCONS_00019276";
chr20	Cufflinks	exon	1385801	1385927	.	-	.	gene_id "XLOC_009462"; transcript_id "TCONS_00019275";
chr20	Cufflinks	exon	1389013	1389091	.	-	.	gene_id "XLOC_009462"; transcript_id "TCONS_00019275";
chr20	Cufflinks	exon	1398028	1398199	.	-	.	gene_id "XLOC_009462"; transcript_id "TCONS_00019275";
chr20	Cufflinks	exon	1399557	1399648	.	-	.	gene_id "XLOC_009462"; transcript_id "TCONS_00019275";
chr20	Cufflinks	exon	1404507	1404632	.	-	.	gene_id "XLOC_009462"; transcript_id "TCONS_00019275";
chr20	Cufflinks	exon	1385801	1385927	.	-	.	gene_id "XLOC_009462"; transcript_id "TCONS_00019274";
chr20	Cufflinks	exon	1398028	1398199	.	-	.	gene_id "XLOC_009462"; transcript_id "TCONS_00019274";
chr20	Cufflinks	exon	1399557	1399648	.	-	.	gene_id "XLOC_009462"; transcript_id "TCONS_00019274";
chr20	Cufflinks	exon	1404507	1404632	.	-	.	gene_id "XLOC_009462"; transcript_id "TCONS_00019274";
chrY	Cufflinks	exon	20551156	20551882	.	-	.	gene_id "XLOC_017334"; transcript_id "TCONS_00035671";
chrY	Cufflinks	exon	20551965	20552186	.	-	.	gene_id "XLOC_017334"; transcript_id "TCONS_00035671";
chrY	Cufflinks	exon	20552399	20552586	.	-	.	gene_id "XLOC_017334"; transcript_id "TCONS_00035671";
chrY	Cufflinks	exon	20552880	20553089	.	-	.	gene_id "XLOC_017334"; transcript_id "TCONS_00035671";
chrY	Cufflinks	exon	20553364	20553457	.	-	.	gene_id "XLOC_017334"; transcript_id "TCONS_00035671";
chrY	Cufflinks	exon	20553567	20553737	.	-	.	gene_id "XLOC_017334"; transcript_id "TCONS_00035671";
chrY	Cufflinks	exon	20554331	20554424	.	-	.	gene_id "XLOC_017334"; transcript_id "TCONS_00035671";
chrY	Cufflinks	exon	20554672	20554800	.	-	.	gene_id "XLOC_017334"; transcript_id "TCONS_00035671";
chrY	Cufflinks	exon	20566130	20566179	.	-	.	gene_id "XLOC_017334"; transcript_id "TCONS_00035671";
chrY	Cufflinks	exon	20566775	20566932	.	-	.	gene_id "XLOC_017334"; transcript_id "TCONS_00035671";
chr16	Cufflinks	exon	47177968	47178405	.	+	.	gene_id "XLOC_005484"; transcript_id "TCONS_00011134";
chr16	Cufflinks	exon	47187739	47187745	.	+	.	gene_id "XLOC_005484"; transcript_id "TCONS_00011134";
chr16	Cufflinks	exon	47177968	47178405	.	+	.	gene_id "XLOC_005484"; transcript_id "TCONS_00011136";
chr16	Cufflinks	exon	47187543	47187707	.	+	.	gene_id "XLOC_005484"; transcript_id "TCONS_00011136";
chr16	Cufflinks	exon	47191466	47191515	.	+	.	gene_id "XLOC_005484"; transcript_id "TCONS_00011136";
chr16	Cufflinks	exon	47195460	47195501	.	+	.	gene_id "XLOC_005484"; transcript_id "TCONS_00011136";
chr16	Cufflinks	exon	47196462	47197605	.	+	.	gene_id "XLOC_005484"; transcript_id "TCONS_00011136";
chr16	Cufflinks	exon	47177968	47178405	.	+	.	gene_id "XLOC_005484"; transcript_id "TCONS_00011135";
chr16	Cufflinks	exon	47191466	47191515	.	+	.	gene_id "XLOC_005484"; transcript_id "TCONS_00011135";
chr16	Cufflinks	exon	47195460	47195501	.	+	.	gene_id "XLOC_005484"; transcript_id "TCONS_00011135";
chr16	Cufflinks	exon	47196462	47197605	.	+	.	gene_id "XLOC_005484"; transcript_id "TCONS_00011135";
chr16	Cufflinks	exon	48635428	48643453	.	+	.	gene_id "XLOC_005485"; transcript_id "TCONS_00011137";
chr16	Cufflinks	exon	48647617	48648004	.	+	.	gene_id "XLOC_005485"; transcript_id "TCONS_00011137";
chr16	Cufflinks	exon	48644223	48644429	.	+	.	gene_id "XLOC_005486"; transcript_id "TCONS_00011138";
chr16	Cufflinks	exon	48644566	48646069	.	+	.	gene_id "XLOC_005486"; transcript_id "TCONS_00011138";
chr16	Cufflinks	exon	14112738	14113322	.	-	.	gene_id "XLOC_005676"; transcript_id "TCONS_00011499";
chr16	Cufflinks	exon	14114191	14114344	.	-	.	gene_id "XLOC_005676"; transcript_id "TCONS_00011499";
chr16	Cufflinks	exon	14114790	14114934	.	-	.	gene_id "XLOC_005676"; transcript_id "TCONS_00011499";
chr2	Cufflinks	exon	10169323	10170794	.	+	.	gene_id "XLOC_007800"; transcript_id "TCONS_00015869";
chr2	Cufflinks	exon	10178505	10178732	.	+	.	gene_id "XLOC_007800"; transcript_id "TCONS_00015869";
chr16	Cufflinks	exon	49315972	49316143	.	+	.	gene_id "XLOC_005488"; transcript_id "TCONS_00011140";
chr16	Cufflinks	exon	49319394	49319534	.	+	.	gene_id "XLOC_005488"; transcript_id "TCONS_00011140";
chr16	Cufflinks	exon	49321278	49321386	.	+	.	gene_id "XLOC_005488"; transcript_id "TCONS_00011140";
chr16	Cufflinks	exon	49323355	49323566	.	+	.	gene_id "XLOC_005488"; transcript_id "TCONS_00011140";
chr16	Cufflinks	exon	49323807	49324373	.	+	.	gene_id "XLOC_005488"; transcript_id "TCONS_00011140";
chr16	Cufflinks	exon	49318987	49319534	.	+	.	gene_id "XLOC_005488"; transcript_id "TCONS_00011141";
chr16	Cufflinks	exon	49321278	49321386	.	+	.	gene_id "XLOC_005488"; transcript_id "TCONS_00011141";
chr16	Cufflinks	exon	49323355	49323566	.	+	.	gene_id "XLOC_005488"; transcript_id "TCONS_00011141";
chr16	Cufflinks	exon	49323807	49324373	.	+	.	gene_id "XLOC_005488"; transcript_id "TCONS_00011141";
chr16	Cufflinks	exon	49319409	49319534	.	+	.	gene_id "XLOC_005488"; transcript_id "TCONS_00011142";
chr16	Cufflinks	exon	49321278	49321386	.	+	.	gene_id "XLOC_005488"; transcript_id "TCONS_00011142";
chr16	Cufflinks	exon	49323355	49323566	.	+	.	gene_id "XLOC_005488"; transcript_id "TCONS_00011142";
chr16	Cufflinks	exon	49323649	49324373	.	+	.	gene_id "XLOC_005488"; transcript_id "TCONS_00011142";
chr16	Cufflinks	exon	49321175	49321386	.	+	.	gene_id "XLOC_005488"; transcript_id "TCONS_00011143";
chr16	Cufflinks	exon	49323355	49323569	.	+	.	gene_id "XLOC_005488"; transcript_id "TCONS_00011143";
chr16	Cufflinks	exon	49323807	49324373	.	+	.	gene_id "XLOC_005488"; transcript_id "TCONS_00011143";
chr16	Cufflinks	exon	49322436	49323566	.	+	.	gene_id "XLOC_005488"; transcript_id "TCONS_00011144";
chr16	Cufflinks	exon	49323649	49324373	.	+	.	gene_id "XLOC_005488"; transcript_id "TCONS_00011144";
chr1	Cufflinks	exon	225888348	225888808	.	+	.	gene_id "XLOC_000729"; transcript_id "TCONS_00001457";
chr1	Cufflinks	exon	225898205	225898270	.	+	.	gene_id "XLOC_000729"; transcript_id "TCONS_00001457";
chr1	Cufflinks	exon	225903748	225904316	.	+	.	gene_id "XLOC_000729"; transcript_id "TCONS_00001457";
chr1	Cufflinks	exon	225888403	225888808	.	+	.	gene_id "XLOC_000729"; transcript_id "TCONS_00001458";
chr1	Cufflinks	exon	225903748	225904316	.	+	.	gene_id "XLOC_000729"; transcript_id "TCONS_00001458";
chr4	Cufflinks	exon	157033788	157033905	.	-	.	gene_id "XLOC_012272"; transcript_id "TCONS_00025343";
chr4	Cufflinks	exon	157051103	157051160	.	-	.	gene_id "XLOC_012272"; transcript_id "TCONS_00025343";
chr4	Cufflinks	exon	157059978	157060202	.	-	.	gene_id "XLOC_012272"; transcript_id "TCONS_00025343";
chr4	Cufflinks	exon	157033788	157033905	.	-	.	gene_id "XLOC_012272"; transcript_id "TCONS_00025342";
chr4	Cufflinks	exon	157059978	157060202	.	-	.	gene_id "XLOC_012272"; transcript_id "TCONS_00025342";
chr4	Cufflinks	exon	157041424	157041462	.	-	.	gene_id "XLOC_012272"; transcript_id "TCONS_00025344";
chr4	Cufflinks	exon	157049923	157049994	.	-	.	gene_id "XLOC_012272"; transcript_id "TCONS_00025344";
chr4	Cufflinks	exon	157051103	157051160	.	-	.	gene_id "XLOC_012272"; transcript_id "TCONS_00025344";
chr4	Cufflinks	exon	157059978	157060202	.	-	.	gene_id "XLOC_012272"; transcript_id "TCONS_00025344";
chr16	Cufflinks	exon	14456966	14457152	.	-	.	gene_id "XLOC_005679"; transcript_id "TCONS_00011502";
chr16	Cufflinks	exon	14463793	14464123	.	-	.	gene_id "XLOC_005679"; transcript_id "TCONS_00011502";
chr6	Cufflinks	exon	169686629	169686850	.	-	.	gene_id "XLOC_014263"; transcript_id "TCONS_00029378";
chr6	Cufflinks	exon	169687140	169687571	.	-	.	gene_id "XLOC_014263"; transcript_id "TCONS_00029378";
chr6	Cufflinks	exon	169686629	169686850	.	-	.	gene_id "XLOC_014263"; transcript_id "TCONS_00029379";
chr6	Cufflinks	exon	169687140	169687304	.	-	.	gene_id "XLOC_014263"; transcript_id "TCONS_00029379";
chr6	Cufflinks	exon	169689220	169689311	.	-	.	gene_id "XLOC_014263"; transcript_id "TCONS_00029379";
chr6	Cufflinks	exon	156814360	156814662	.	-	.	gene_id "XLOC_014213"; transcript_id "TCONS_00029282";
chr6	Cufflinks	exon	156819979	156820170	.	-	.	gene_id "XLOC_014213"; transcript_id "TCONS_00029282";
chr6	Cufflinks	exon	156820868	156820905	.	-	.	gene_id "XLOC_014213"; transcript_id "TCONS_00029282";
chr6	Cufflinks	exon	156818880	156819157	.	-	.	gene_id "XLOC_014213"; transcript_id "TCONS_00029283";
chr6	Cufflinks	exon	156819979	156820100	.	-	.	gene_id "XLOC_014213"; transcript_id "TCONS_00029283";
chr12	Cufflinks	exon	52473480	52473965	.	+	.	gene_id "XLOC_003260"; transcript_id "TCONS_00006595";
chr12	Cufflinks	exon	52477678	52477752	.	+	.	gene_id "XLOC_003260"; transcript_id "TCONS_00006595";
chr12	Cufflinks	exon	52501163	52502033	.	+	.	gene_id "XLOC_003260"; transcript_id "TCONS_00006595";
chr12	Cufflinks	exon	52478571	52478613	.	+	.	gene_id "XLOC_003260"; transcript_id "TCONS_00006596";
chr12	Cufflinks	exon	52501163	52502033	.	+	.	gene_id "XLOC_003260"; transcript_id "TCONS_00006596";
chr12	Cufflinks	exon	52487304	52487413	.	+	.	gene_id "XLOC_003260"; transcript_id "TCONS_00006597";
chr12	Cufflinks	exon	52501163	52502033	.	+	.	gene_id "XLOC_003260"; transcript_id "TCONS_00006597";
chr16	Cufflinks	exon	15480101	15480142	.	-	.	gene_id "XLOC_005687"; transcript_id "TCONS_00011512";
chr16	Cufflinks	exon	15505310	15506213	.	-	.	gene_id "XLOC_005687"; transcript_id "TCONS_00011512";
chr9	Cufflinks	exon	44823713	44823845	.	+	.	gene_id "XLOC_015973"; transcript_id "TCONS_00032870";
chr9	Cufflinks	exon	44828088	44828239	.	+	.	gene_id "XLOC_015973"; transcript_id "TCONS_00032870";
chr9	Cufflinks	exon	44834508	44834806	.	+	.	gene_id "XLOC_015973"; transcript_id "TCONS_00032870";
chr9	Cufflinks	exon	44835387	44835521	.	+	.	gene_id "XLOC_015973"; transcript_id "TCONS_00032870";
chr2	Cufflinks	exon	235353234	235353379	.	-	.	gene_id "XLOC_009156"; transcript_id "TCONS_00018726";
chr2	Cufflinks	exon	235358762	235359042	.	-	.	gene_id "XLOC_009156"; transcript_id "TCONS_00018726";
chr2	Cufflinks	exon	235363129	235363239	.	-	.	gene_id "XLOC_009156"; transcript_id "TCONS_00018726";
chr20	Cufflinks	exon	10845303	10845376	.	+	.	gene_id "XLOC_009239"; transcript_id "TCONS_00018851";
chr20	Cufflinks	exon	10846405	10846428	.	+	.	gene_id "XLOC_009239"; transcript_id "TCONS_00018851";
chr20	Cufflinks	exon	10847661	10847830	.	+	.	gene_id "XLOC_009239"; transcript_id "TCONS_00018851";
chr2	Cufflinks	exon	114737146	114737705	.	+	.	gene_id "XLOC_008128"; transcript_id "TCONS_00016567";
chr2	Cufflinks	exon	114740241	114740835	.	+	.	gene_id "XLOC_008128"; transcript_id "TCONS_00016567";
chr8	Cufflinks	exon	9046507	9046556	.	+	.	gene_id "XLOC_015313"; transcript_id "TCONS_00031593";
chr8	Cufflinks	exon	9046858	9047096	.	+	.	gene_id "XLOC_015313"; transcript_id "TCONS_00031593";
chr8	Cufflinks	exon	9056434	9056501	.	+	.	gene_id "XLOC_015313"; transcript_id "TCONS_00031593";
chr8	Cufflinks	exon	9060009	9060363	.	+	.	gene_id "XLOC_015313"; transcript_id "TCONS_00031593";
chr8	Cufflinks	exon	9046507	9047107	.	+	.	gene_id "XLOC_015313"; transcript_id "TCONS_00031596";
chr8	Cufflinks	exon	9056434	9056501	.	+	.	gene_id "XLOC_015313"; transcript_id "TCONS_00031596";
chr8	Cufflinks	exon	9059902	9060388	.	+	.	gene_id "XLOC_015313"; transcript_id "TCONS_00031596";
chr8	Cufflinks	exon	9046507	9046556	.	+	.	gene_id "XLOC_015313"; transcript_id "TCONS_00031595";
chr8	Cufflinks	exon	9046858	9047107	.	+	.	gene_id "XLOC_015313"; transcript_id "TCONS_00031595";
chr8	Cufflinks	exon	9056434	9056501	.	+	.	gene_id "XLOC_015313"; transcript_id "TCONS_00031595";
chr8	Cufflinks	exon	9059902	9060388	.	+	.	gene_id "XLOC_015313"; transcript_id "TCONS_00031595";
chr8	Cufflinks	exon	9046507	9047107	.	+	.	gene_id "XLOC_015313"; transcript_id "TCONS_00031594";
chr8	Cufflinks	exon	9056434	9056501	.	+	.	gene_id "XLOC_015313"; transcript_id "TCONS_00031594";
chr8	Cufflinks	exon	9059891	9060388	.	+	.	gene_id "XLOC_015313"; transcript_id "TCONS_00031594";
chr8	Cufflinks	exon	9051502	9051542	.	+	.	gene_id "XLOC_015313"; transcript_id "TCONS_00031597";
chr8	Cufflinks	exon	9056434	9056501	.	+	.	gene_id "XLOC_015313"; transcript_id "TCONS_00031597";
chr8	Cufflinks	exon	9060009	9060388	.	+	.	gene_id "XLOC_015313"; transcript_id "TCONS_00031597";
chr8	Cufflinks	exon	9056503	9056510	.	+	.	gene_id "XLOC_015313"; transcript_id "TCONS_00031598";
chr8	Cufflinks	exon	9060009	9060388	.	+	.	gene_id "XLOC_015313"; transcript_id "TCONS_00031598";
chr17	Cufflinks	exon	21516000	21516464	.	+	.	gene_id "XLOC_006038"; transcript_id "TCONS_00012263";
chr17	Cufflinks	exon	21517119	21517199	.	+	.	gene_id "XLOC_006038"; transcript_id "TCONS_00012263";
chr17	Cufflinks	exon	21517670	21517797	.	+	.	gene_id "XLOC_006038"; transcript_id "TCONS_00012263";
chr17	Cufflinks	exon	21535940	21536117	.	+	.	gene_id "XLOC_006038"; transcript_id "TCONS_00012263";
chr17	Cufflinks	exon	21544414	21548008	.	+	.	gene_id "XLOC_006038"; transcript_id "TCONS_00012263";
chr17	Cufflinks	exon	21516077	21516468	.	+	.	gene_id "XLOC_006038"; transcript_id "TCONS_00012265";
chr17	Cufflinks	exon	21517152	21517199	.	+	.	gene_id "XLOC_006038"; transcript_id "TCONS_00012265";
chr17	Cufflinks	exon	21517670	21517849	.	+	.	gene_id "XLOC_006038"; transcript_id "TCONS_00012265";
chr17	Cufflinks	exon	21535940	21536117	.	+	.	gene_id "XLOC_006038"; transcript_id "TCONS_00012265";
chr17	Cufflinks	exon	21544414	21548008	.	+	.	gene_id "XLOC_006038"; transcript_id "TCONS_00012265";
chr17	Cufflinks	exon	21516077	21516468	.	+	.	gene_id "XLOC_006038"; transcript_id "TCONS_00012264";
chr17	Cufflinks	exon	21517119	21517199	.	+	.	gene_id "XLOC_006038"; transcript_id "TCONS_00012264";
chr17	Cufflinks	exon	21517670	21517797	.	+	.	gene_id "XLOC_006038"; transcript_id "TCONS_00012264";
chr17	Cufflinks	exon	21535940	21536117	.	+	.	gene_id "XLOC_006038"; transcript_id "TCONS_00012264";
chr17	Cufflinks	exon	21544414	21548008	.	+	.	gene_id "XLOC_006038"; transcript_id "TCONS_00012264";
chr17	Cufflinks	exon	21516111	21516464	.	+	.	gene_id "XLOC_006038"; transcript_id "TCONS_00012266";
chr17	Cufflinks	exon	21517119	21517199	.	+	.	gene_id "XLOC_006038"; transcript_id "TCONS_00012266";
chr17	Cufflinks	exon	21517670	21517714	.	+	.	gene_id "XLOC_006038"; transcript_id "TCONS_00012266";
chr17	Cufflinks	exon	21535940	21536117	.	+	.	gene_id "XLOC_006038"; transcript_id "TCONS_00012266";
chr17	Cufflinks	exon	21544414	21548008	.	+	.	gene_id "XLOC_006038"; transcript_id "TCONS_00012266";
chr17	Cufflinks	exon	21516156	21516464	.	+	.	gene_id "XLOC_006038"; transcript_id "TCONS_00012267";
chr17	Cufflinks	exon	21517152	21517199	.	+	.	gene_id "XLOC_006038"; transcript_id "TCONS_00012267";
chr17	Cufflinks	exon	21517670	21517797	.	+	.	gene_id "XLOC_006038"; transcript_id "TCONS_00012267";
chr17	Cufflinks	exon	21535940	21536117	.	+	.	gene_id "XLOC_006038"; transcript_id "TCONS_00012267";
chr17	Cufflinks	exon	21544414	21548008	.	+	.	gene_id "XLOC_006038"; transcript_id "TCONS_00012267";
chr17	Cufflinks	exon	21516685	21516877	.	+	.	gene_id "XLOC_006038"; transcript_id "TCONS_00012268";
chr17	Cufflinks	exon	21517152	21517199	.	+	.	gene_id "XLOC_006038"; transcript_id "TCONS_00012268";
chr17	Cufflinks	exon	21517670	21517825	.	+	.	gene_id "XLOC_006038"; transcript_id "TCONS_00012268";
chr17	Cufflinks	exon	21535940	21536117	.	+	.	gene_id "XLOC_006038"; transcript_id "TCONS_00012268";
chr17	Cufflinks	exon	21544414	21548008	.	+	.	gene_id "XLOC_006038"; transcript_id "TCONS_00012268";
chr12	Cufflinks	exon	11695567	11695786	.	-	.	gene_id "XLOC_003534"; transcript_id "TCONS_00007228";
chr12	Cufflinks	exon	11708717	11710206	.	-	.	gene_id "XLOC_003534"; transcript_id "TCONS_00007228";
chr19	Cufflinks	exon	36198272	36198327	.	+	.	gene_id "XLOC_007156"; transcript_id "TCONS_00014540";
chr19	Cufflinks	exon	36198868	36199158	.	+	.	gene_id "XLOC_007156"; transcript_id "TCONS_00014540";
chr3	Cufflinks	exon	145657699	145657941	.	+	.	gene_id "XLOC_010800"; transcript_id "TCONS_00022244";
chr3	Cufflinks	exon	145664191	145664408	.	+	.	gene_id "XLOC_010800"; transcript_id "TCONS_00022244";
chr3	Cufflinks	exon	145675182	145675299	.	+	.	gene_id "XLOC_010800"; transcript_id "TCONS_00022244";
chr3	Cufflinks	exon	145679104	145679323	.	+	.	gene_id "XLOC_010800"; transcript_id "TCONS_00022244";
chr3	Cufflinks	exon	145657755	145657941	.	+	.	gene_id "XLOC_010800"; transcript_id "TCONS_00022245";
chr3	Cufflinks	exon	145675182	145675618	.	+	.	gene_id "XLOC_010800"; transcript_id "TCONS_00022245";
chr2	Cufflinks	exon	105027659	105027937	.	+	.	gene_id "XLOC_008077"; transcript_id "TCONS_00016450";
chr2	Cufflinks	exon	105031879	105032070	.	+	.	gene_id "XLOC_008077"; transcript_id "TCONS_00016450";
chr2	Cufflinks	exon	223181330	223184089	.	+	.	gene_id "XLOC_008391"; transcript_id "TCONS_00017124";
chr2	Cufflinks	exon	223186186	223186441	.	+	.	gene_id "XLOC_008391"; transcript_id "TCONS_00017124";
chr2	Cufflinks	exon	223185393	223185548	.	+	.	gene_id "XLOC_008391"; transcript_id "TCONS_00017125";
chr2	Cufflinks	exon	223186186	223186378	.	+	.	gene_id "XLOC_008391"; transcript_id "TCONS_00017125";
chr2	Cufflinks	exon	223185413	223185983	.	+	.	gene_id "XLOC_008391"; transcript_id "TCONS_00017126";
chr2	Cufflinks	exon	223186186	223186441	.	+	.	gene_id "XLOC_008391"; transcript_id "TCONS_00017126";
chr2	Cufflinks	exon	223185582	223185727	.	+	.	gene_id "XLOC_008391"; transcript_id "TCONS_00017127";
chr2	Cufflinks	exon	223186186	223186441	.	+	.	gene_id "XLOC_008391"; transcript_id "TCONS_00017127";
chr2	Cufflinks	exon	223185825	223185983	.	+	.	gene_id "XLOC_008391"; transcript_id "TCONS_00017128";
chr2	Cufflinks	exon	223186074	223186257	.	+	.	gene_id "XLOC_008391"; transcript_id "TCONS_00017128";
chr2	Cufflinks	exon	10427867	10428607	.	-	.	gene_id "XLOC_008508"; transcript_id "TCONS_00017408";
chr2	Cufflinks	exon	10429233	10429285	.	-	.	gene_id "XLOC_008508"; transcript_id "TCONS_00017408";
chr2	Cufflinks	exon	10440968	10441458	.	-	.	gene_id "XLOC_008508"; transcript_id "TCONS_00017408";
chr2	Cufflinks	exon	10427867	10428607	.	-	.	gene_id "XLOC_008508"; transcript_id "TCONS_00017409";
chr2	Cufflinks	exon	10429233	10429285	.	-	.	gene_id "XLOC_008508"; transcript_id "TCONS_00017409";
chr2	Cufflinks	exon	10440968	10441139	.	-	.	gene_id "XLOC_008508"; transcript_id "TCONS_00017409";
chr2	Cufflinks	exon	10441704	10442838	.	-	.	gene_id "XLOC_008508"; transcript_id "TCONS_00017409";
chr9	Cufflinks	exon	35913259	35913368	.	+	.	gene_id "XLOC_015933"; transcript_id "TCONS_00032793";
chr9	Cufflinks	exon	35913991	35914005	.	+	.	gene_id "XLOC_015933"; transcript_id "TCONS_00032793";
chr9	Cufflinks	exon	35914112	35927553	.	+	.	gene_id "XLOC_015933"; transcript_id "TCONS_00032793";
chr22	Cufflinks	exon	18512151	18512320	.	+	.	gene_id "XLOC_010045"; transcript_id "TCONS_00020515";
chr22	Cufflinks	exon	18518526	18520734	.	+	.	gene_id "XLOC_010045"; transcript_id "TCONS_00020515";
chr3	Cufflinks	exon	45185251	45185269	.	+	.	gene_id "XLOC_010531"; transcript_id "TCONS_00021666";
chr3	Cufflinks	exon	45195865	45195939	.	+	.	gene_id "XLOC_010531"; transcript_id "TCONS_00021666";
chr3	Cufflinks	exon	45243324	45243516	.	+	.	gene_id "XLOC_010531"; transcript_id "TCONS_00021666";
chr3	Cufflinks	exon	45245664	45245746	.	+	.	gene_id "XLOC_010531"; transcript_id "TCONS_00021666";
chr3	Cufflinks	exon	45253850	45258575	.	+	.	gene_id "XLOC_010531"; transcript_id "TCONS_00021666";
chr12	Cufflinks	exon	133689724	133698610	.	-	.	gene_id "XLOC_003830"; transcript_id "TCONS_00007818";
chr12	Cufflinks	exon	133706810	133706884	.	-	.	gene_id "XLOC_003830"; transcript_id "TCONS_00007818";
chr12	Cufflinks	exon	133689724	133698610	.	-	.	gene_id "XLOC_003830"; transcript_id "TCONS_00007819";
chr12	Cufflinks	exon	133706813	133721111	.	-	.	gene_id "XLOC_003830"; transcript_id "TCONS_00007819";
chr2	Cufflinks	exon	58503012	58503317	.	+	.	gene_id "XLOC_007938"; transcript_id "TCONS_00016144";
chr2	Cufflinks	exon	58520824	58521179	.	+	.	gene_id "XLOC_007938"; transcript_id "TCONS_00016144";
chr2	Cufflinks	exon	58523533	58523683	.	+	.	gene_id "XLOC_007938"; transcript_id "TCONS_00016144";
chr7	Cufflinks	exon	48748096	48748299	.	+	.	gene_id "XLOC_014533"; transcript_id "TCONS_00029887";
chr7	Cufflinks	exon	48748391	48748510	.	+	.	gene_id "XLOC_014533"; transcript_id "TCONS_00029887";
chr7	Cufflinks	exon	48750753	48750996	.	+	.	gene_id "XLOC_014533"; transcript_id "TCONS_00029887";
chr2	Cufflinks	exon	120975056	120975730	.	+	.	gene_id "XLOC_008132"; transcript_id "TCONS_00016576";
chr2	Cufflinks	exon	120976770	120977718	.	+	.	gene_id "XLOC_008132"; transcript_id "TCONS_00016576";
chr3	Cufflinks	exon	46587601	46588039	.	+	.	gene_id "XLOC_010539"; transcript_id "TCONS_00021681";
chr3	Cufflinks	exon	46598094	46598139	.	+	.	gene_id "XLOC_010539"; transcript_id "TCONS_00021681";
chr3	Cufflinks	exon	46587601	46588039	.	+	.	gene_id "XLOC_010539"; transcript_id "TCONS_00021682";
chr3	Cufflinks	exon	46598525	46599064	.	+	.	gene_id "XLOC_010539"; transcript_id "TCONS_00021682";
chr9	Cufflinks	exon	69401406	69401511	.	-	.	gene_id "XLOC_016405"; transcript_id "TCONS_00033799";
chr9	Cufflinks	exon	69401993	69402260	.	-	.	gene_id "XLOC_016405"; transcript_id "TCONS_00033799";
chr9	Cufflinks	exon	69427997	69428382	.	-	.	gene_id "XLOC_016405"; transcript_id "TCONS_00033799";
chr19	Cufflinks	exon	16141872	16144638	.	+	.	gene_id "XLOC_007071"; transcript_id "TCONS_00014378";
chr19	Cufflinks	exon	16145290	16145822	.	+	.	gene_id "XLOC_007071"; transcript_id "TCONS_00014378";
chr19	Cufflinks	exon	16146281	16146532	.	+	.	gene_id "XLOC_007071"; transcript_id "TCONS_00014378";
chr19	Cufflinks	exon	16146698	16152115	.	+	.	gene_id "XLOC_007071"; transcript_id "TCONS_00014378";
chr19	Cufflinks	exon	16143656	16143663	.	+	.	gene_id "XLOC_007071"; transcript_id "TCONS_00014379";
chr19	Cufflinks	exon	16145290	16145822	.	+	.	gene_id "XLOC_007071"; transcript_id "TCONS_00014379";
chr19	Cufflinks	exon	16146281	16146532	.	+	.	gene_id "XLOC_007071"; transcript_id "TCONS_00014379";
chr19	Cufflinks	exon	16146698	16146827	.	+	.	gene_id "XLOC_007071"; transcript_id "TCONS_00014379";
chr19	Cufflinks	exon	16152249	16152921	.	+	.	gene_id "XLOC_007071"; transcript_id "TCONS_00014379";
chr19	Cufflinks	exon	16144018	16144029	.	+	.	gene_id "XLOC_007071"; transcript_id "TCONS_00014380";
chr19	Cufflinks	exon	16145290	16145822	.	+	.	gene_id "XLOC_007071"; transcript_id "TCONS_00014380";
chr19	Cufflinks	exon	16146281	16146532	.	+	.	gene_id "XLOC_007071"; transcript_id "TCONS_00014380";
chr19	Cufflinks	exon	16146698	16146827	.	+	.	gene_id "XLOC_007071"; transcript_id "TCONS_00014380";
chr19	Cufflinks	exon	16152249	16152915	.	+	.	gene_id "XLOC_007071"; transcript_id "TCONS_00014380";
chr19	Cufflinks	exon	16144523	16144638	.	+	.	gene_id "XLOC_007071"; transcript_id "TCONS_00014381";
chr19	Cufflinks	exon	16145290	16145822	.	+	.	gene_id "XLOC_007071"; transcript_id "TCONS_00014381";
chr19	Cufflinks	exon	16146281	16146532	.	+	.	gene_id "XLOC_007071"; transcript_id "TCONS_00014381";
chr19	Cufflinks	exon	16146698	16146827	.	+	.	gene_id "XLOC_007071"; transcript_id "TCONS_00014381";
chr19	Cufflinks	exon	16152249	16152915	.	+	.	gene_id "XLOC_007071"; transcript_id "TCONS_00014381";
chr19	Cufflinks	exon	16144930	16145016	.	+	.	gene_id "XLOC_007071"; transcript_id "TCONS_00014382";
chr19	Cufflinks	exon	16145551	16145822	.	+	.	gene_id "XLOC_007071"; transcript_id "TCONS_00014382";
chr19	Cufflinks	exon	16146281	16146532	.	+	.	gene_id "XLOC_007071"; transcript_id "TCONS_00014382";
chr19	Cufflinks	exon	16146698	16146827	.	+	.	gene_id "XLOC_007071"; transcript_id "TCONS_00014382";
chr19	Cufflinks	exon	16152249	16152915	.	+	.	gene_id "XLOC_007071"; transcript_id "TCONS_00014382";
chr19	Cufflinks	exon	16145289	16145822	.	+	.	gene_id "XLOC_007071"; transcript_id "TCONS_00014383";
chr19	Cufflinks	exon	16146281	16146532	.	+	.	gene_id "XLOC_007071"; transcript_id "TCONS_00014383";
chr19	Cufflinks	exon	16146698	16146827	.	+	.	gene_id "XLOC_007071"; transcript_id "TCONS_00014383";
chr19	Cufflinks	exon	16152249	16152915	.	+	.	gene_id "XLOC_007071"; transcript_id "TCONS_00014383";
chr1	Cufflinks	exon	31331005	31331213	.	+	.	gene_id "XLOC_000163"; transcript_id "TCONS_00000346";
chr1	Cufflinks	exon	31331564	31333101	.	+	.	gene_id "XLOC_000163"; transcript_id "TCONS_00000346";
chr10	Cufflinks	exon	10976026	10977372	.	+	.	gene_id "XLOC_001658"; transcript_id "TCONS_00003451";
chr10	Cufflinks	exon	10986142	10986284	.	+	.	gene_id "XLOC_001658"; transcript_id "TCONS_00003451";
chr16	Cufflinks	exon	21559239	21559327	.	-	.	gene_id "XLOC_005714"; transcript_id "TCONS_00011553";
chr16	Cufflinks	exon	21608955	21609080	.	-	.	gene_id "XLOC_005714"; transcript_id "TCONS_00011553";
chr16	Cufflinks	exon	21609977	21610715	.	-	.	gene_id "XLOC_005714"; transcript_id "TCONS_00011553";
chr16	Cufflinks	exon	21600914	21601495	.	-	.	gene_id "XLOC_005714"; transcript_id "TCONS_00011554";
chr16	Cufflinks	exon	21608955	21609082	.	-	.	gene_id "XLOC_005714"; transcript_id "TCONS_00011554";
chr16	Cufflinks	exon	21609977	21611190	.	-	.	gene_id "XLOC_005714"; transcript_id "TCONS_00011554";
chr16	Cufflinks	exon	21601019	21601495	.	-	.	gene_id "XLOC_005714"; transcript_id "TCONS_00011555";
chr16	Cufflinks	exon	21608955	21609080	.	-	.	gene_id "XLOC_005714"; transcript_id "TCONS_00011555";
chr16	Cufflinks	exon	21609977	21610706	.	-	.	gene_id "XLOC_005714"; transcript_id "TCONS_00011555";
chr6	Cufflinks	exon	156135179	156135804	.	-	.	gene_id "XLOC_014212"; transcript_id "TCONS_00029281";
chr6	Cufflinks	exon	156139084	156139519	.	-	.	gene_id "XLOC_014212"; transcript_id "TCONS_00029281";
chr2	Cufflinks	exon	223782105	223782507	.	-	.	gene_id "XLOC_009127"; transcript_id "TCONS_00018654";
chr2	Cufflinks	exon	223783948	223784081	.	-	.	gene_id "XLOC_009127"; transcript_id "TCONS_00018654";
chr2	Cufflinks	exon	9897625	9899428	.	-	.	gene_id "XLOC_008504"; transcript_id "TCONS_00017397";
chr2	Cufflinks	exon	9910328	9910470	.	-	.	gene_id "XLOC_008504"; transcript_id "TCONS_00017397";
chr2	Cufflinks	exon	237069934	237071108	.	-	.	gene_id "XLOC_009162"; transcript_id "TCONS_00018734";
chr2	Cufflinks	exon	237071198	237073295	.	-	.	gene_id "XLOC_009162"; transcript_id "TCONS_00018734";
chr5	Cufflinks	exon	20612734	20613153	.	-	.	gene_id "XLOC_012915"; transcript_id "TCONS_00026693";
chr5	Cufflinks	exon	20614786	20614874	.	-	.	gene_id "XLOC_012915"; transcript_id "TCONS_00026693";
chr2	Cufflinks	exon	35024917	35024966	.	+	.	gene_id "XLOC_007877"; transcript_id "TCONS_00016010";
chr2	Cufflinks	exon	35056430	35056559	.	+	.	gene_id "XLOC_007877"; transcript_id "TCONS_00016010";
chr2	Cufflinks	exon	35384150	35384221	.	+	.	gene_id "XLOC_007877"; transcript_id "TCONS_00016010";
chr2	Cufflinks	exon	35384613	35384694	.	+	.	gene_id "XLOC_007877"; transcript_id "TCONS_00016010";
chr2	Cufflinks	exon	35387842	35387905	.	+	.	gene_id "XLOC_007877"; transcript_id "TCONS_00016010";
chr2	Cufflinks	exon	35387997	35388178	.	+	.	gene_id "XLOC_007877"; transcript_id "TCONS_00016010";
chr17	Cufflinks	exon	32517591	32517687	.	-	.	gene_id "XLOC_006452"; transcript_id "TCONS_00013076";
chr17	Cufflinks	exon	32522933	32523223	.	-	.	gene_id "XLOC_006452"; transcript_id "TCONS_00013076";
chr20	Cufflinks	exon	48800468	48803664	.	-	.	gene_id "XLOC_009648"; transcript_id "TCONS_00019646";
chr20	Cufflinks	exon	48804488	48804503	.	-	.	gene_id "XLOC_009648"; transcript_id "TCONS_00019646";
chr11	Cufflinks	exon	10920560	10920565	.	+	.	gene_id "XLOC_002472"; transcript_id "TCONS_00005109";
chr11	Cufflinks	exon	10928002	10932005	.	+	.	gene_id "XLOC_002472"; transcript_id "TCONS_00005109";
chr11	Cufflinks	exon	10920677	10920837	.	+	.	gene_id "XLOC_002472"; transcript_id "TCONS_00005110";
chr11	Cufflinks	exon	10928002	10932005	.	+	.	gene_id "XLOC_002472"; transcript_id "TCONS_00005110";
chr7	Cufflinks	exon	143104926	143104983	.	+	.	gene_id "XLOC_014792"; transcript_id "TCONS_00030391";
chr7	Cufflinks	exon	143112161	143112292	.	+	.	gene_id "XLOC_014792"; transcript_id "TCONS_00030391";
chr7	Cufflinks	exon	143112630	143112923	.	+	.	gene_id "XLOC_014792"; transcript_id "TCONS_00030391";
chr7	Cufflinks	exon	143107940	143108073	.	+	.	gene_id "XLOC_014792"; transcript_id "TCONS_00030392";
chr7	Cufflinks	exon	143112161	143112292	.	+	.	gene_id "XLOC_014792"; transcript_id "TCONS_00030392";
chr7	Cufflinks	exon	143112630	143112923	.	+	.	gene_id "XLOC_014792"; transcript_id "TCONS_00030392";
chr12	Cufflinks	exon	68102829	68104465	.	-	.	gene_id "XLOC_003672"; transcript_id "TCONS_00007494";
chr12	Cufflinks	exon	68109102	68109983	.	-	.	gene_id "XLOC_003672"; transcript_id "TCONS_00007494";
chr12	Cufflinks	exon	68112123	68112321	.	-	.	gene_id "XLOC_003672"; transcript_id "TCONS_00007494";
chr12	Cufflinks	exon	68116159	68116493	.	-	.	gene_id "XLOC_003672"; transcript_id "TCONS_00007494";
chr12	Cufflinks	exon	68123176	68123221	.	-	.	gene_id "XLOC_003672"; transcript_id "TCONS_00007494";
chr12	Cufflinks	exon	68110861	68112321	.	-	.	gene_id "XLOC_003672"; transcript_id "TCONS_00007495";
chr12	Cufflinks	exon	68116159	68116493	.	-	.	gene_id "XLOC_003672"; transcript_id "TCONS_00007495";
chr12	Cufflinks	exon	68123176	68123221	.	-	.	gene_id "XLOC_003672"; transcript_id "TCONS_00007495";
chr21	Cufflinks	exon	30632542	30632575	.	-	.	gene_id "XLOC_009927"; transcript_id "TCONS_00020256";
chr21	Cufflinks	exon	30668927	30671009	.	-	.	gene_id "XLOC_009927"; transcript_id "TCONS_00020256";
chr9	Cufflinks	exon	137828997	137829036	.	+	.	gene_id "XLOC_016228"; transcript_id "TCONS_00033423";
chr9	Cufflinks	exon	137833314	137833454	.	+	.	gene_id "XLOC_016228"; transcript_id "TCONS_00033423";
chr9	Cufflinks	exon	137834761	137835041	.	+	.	gene_id "XLOC_016228"; transcript_id "TCONS_00033423";
chr20	Cufflinks	exon	60807016	60809039	.	+	.	gene_id "XLOC_009423"; transcript_id "TCONS_00019211";
chr20	Cufflinks	exon	60810062	60810419	.	+	.	gene_id "XLOC_009423"; transcript_id "TCONS_00019211";
chr20	Cufflinks	exon	60810528	60811355	.	+	.	gene_id "XLOC_009423"; transcript_id "TCONS_00019211";
chr20	Cufflinks	exon	60809846	60810419	.	+	.	gene_id "XLOC_009423"; transcript_id "TCONS_00019212";
chr20	Cufflinks	exon	60810528	60811355	.	+	.	gene_id "XLOC_009423"; transcript_id "TCONS_00019212";
chr2	Cufflinks	exon	57947920	57948111	.	+	.	gene_id "XLOC_007937"; transcript_id "TCONS_00016142";
chr2	Cufflinks	exon	57952830	57953284	.	+	.	gene_id "XLOC_007937"; transcript_id "TCONS_00016142";
chr2	Cufflinks	exon	57950021	57950087	.	+	.	gene_id "XLOC_007937"; transcript_id "TCONS_00016143";
chr2	Cufflinks	exon	57952830	57953284	.	+	.	gene_id "XLOC_007937"; transcript_id "TCONS_00016143";
chr5	Cufflinks	exon	4773594	4773765	.	+	.	gene_id "XLOC_012392"; transcript_id "TCONS_00025578";
chr5	Cufflinks	exon	4774350	4774978	.	+	.	gene_id "XLOC_012392"; transcript_id "TCONS_00025578";
chr5	Cufflinks	exon	4773594	4773642	.	+	.	gene_id "XLOC_012392"; transcript_id "TCONS_00025577";
chr5	Cufflinks	exon	4774350	4774978	.	+	.	gene_id "XLOC_012392"; transcript_id "TCONS_00025577";
chr21	Cufflinks	exon	33025906	33027740	.	-	.	gene_id "XLOC_009933"; transcript_id "TCONS_00020262";
chr21	Cufflinks	exon	33030247	33030540	.	-	.	gene_id "XLOC_009933"; transcript_id "TCONS_00020262";
chr21	Cufflinks	exon	33031710	33031813	.	-	.	gene_id "XLOC_009933"; transcript_id "TCONS_00020262";
chr12	Cufflinks	exon	131832015	131832206	.	+	.	gene_id "XLOC_003466"; transcript_id "TCONS_00007079";
chr12	Cufflinks	exon	131833873	131834089	.	+	.	gene_id "XLOC_003466"; transcript_id "TCONS_00007079";
chr12	Cufflinks	exon	131850501	131851800	.	+	.	gene_id "XLOC_003466"; transcript_id "TCONS_00007079";
chr12	Cufflinks	exon	131852016	131852100	.	+	.	gene_id "XLOC_003466"; transcript_id "TCONS_00007079";
chr12	Cufflinks	exon	131832015	131832206	.	+	.	gene_id "XLOC_003466"; transcript_id "TCONS_00007078";
chr12	Cufflinks	exon	131833873	131834089	.	+	.	gene_id "XLOC_003466"; transcript_id "TCONS_00007078";
chr12	Cufflinks	exon	131850501	131851765	.	+	.	gene_id "XLOC_003466"; transcript_id "TCONS_00007078";
chr12	Cufflinks	exon	131851980	131852100	.	+	.	gene_id "XLOC_003466"; transcript_id "TCONS_00007078";
chr2	Cufflinks	exon	13141015	13141142	.	+	.	gene_id "XLOC_007812"; transcript_id "TCONS_00015888";
chr2	Cufflinks	exon	13353419	13353685	.	+	.	gene_id "XLOC_007812"; transcript_id "TCONS_00015888";
chr2	Cufflinks	exon	13322138	13322180	.	+	.	gene_id "XLOC_007812"; transcript_id "TCONS_00015889";
chr2	Cufflinks	exon	13353419	13353685	.	+	.	gene_id "XLOC_007812"; transcript_id "TCONS_00015889";
chr11	Cufflinks	exon	116510139	116510254	.	+	.	gene_id "XLOC_002710"; transcript_id "TCONS_00005583";
chr11	Cufflinks	exon	116523615	116524302	.	+	.	gene_id "XLOC_002710"; transcript_id "TCONS_00005583";
chr11	Cufflinks	exon	116510139	116510254	.	+	.	gene_id "XLOC_002710"; transcript_id "TCONS_00005584";
chr11	Cufflinks	exon	116523615	116523770	.	+	.	gene_id "XLOC_002710"; transcript_id "TCONS_00005584";
chr11	Cufflinks	exon	116528659	116528969	.	+	.	gene_id "XLOC_002710"; transcript_id "TCONS_00005584";
chr11	Cufflinks	exon	116510197	116510254	.	+	.	gene_id "XLOC_002710"; transcript_id "TCONS_00005585";
chr11	Cufflinks	exon	116523615	116523770	.	+	.	gene_id "XLOC_002710"; transcript_id "TCONS_00005585";
chr11	Cufflinks	exon	116525752	116525906	.	+	.	gene_id "XLOC_002710"; transcript_id "TCONS_00005585";
chr1	Cufflinks	exon	161640903	161642998	.	-	.	gene_id "XLOC_001342"; transcript_id "TCONS_00002806";
chr1	Cufflinks	exon	161643751	161649413	.	-	.	gene_id "XLOC_001342"; transcript_id "TCONS_00002806";
chr1	Cufflinks	exon	161641768	161641939	.	-	.	gene_id "XLOC_001342"; transcript_id "TCONS_00002807";
chr1	Cufflinks	exon	161642049	161642073	.	-	.	gene_id "XLOC_001342"; transcript_id "TCONS_00002807";
chr1	Cufflinks	exon	161644418	161644614	.	-	.	gene_id "XLOC_001342"; transcript_id "TCONS_00002807";
chr12	Cufflinks	exon	132906343	132906794	.	+	.	gene_id "XLOC_003469"; transcript_id "TCONS_00007083";
chr12	Cufflinks	exon	132908045	132908190	.	+	.	gene_id "XLOC_003469"; transcript_id "TCONS_00007083";
chr12	Cufflinks	exon	132908296	132912630	.	+	.	gene_id "XLOC_003469"; transcript_id "TCONS_00007083";
chr12	Cufflinks	exon	132906826	132908190	.	+	.	gene_id "XLOC_003469"; transcript_id "TCONS_00007084";
chr12	Cufflinks	exon	132908296	132912630	.	+	.	gene_id "XLOC_003469"; transcript_id "TCONS_00007084";
chr6_mann_hap4	Cufflinks	exon	1603265	1608466	.	-	.	gene_id "XLOC_014327"; transcript_id "TCONS_00029455";
chr6_mann_hap4	Cufflinks	exon	1610339	1610832	.	-	.	gene_id "XLOC_014327"; transcript_id "TCONS_00029455";
chr6_mann_hap4	Cufflinks	exon	1612000	1612105	.	-	.	gene_id "XLOC_014327"; transcript_id "TCONS_00029455";
chr6_mann_hap4	Cufflinks	exon	1641996	1642218	.	-	.	gene_id "XLOC_014327"; transcript_id "TCONS_00029455";
chr5	Cufflinks	exon	7347099	7347881	.	-	.	gene_id "XLOC_012886"; transcript_id "TCONS_00026632";
chr5	Cufflinks	exon	7347989	7348090	.	-	.	gene_id "XLOC_012886"; transcript_id "TCONS_00026632";
chr1	Cufflinks	exon	226723010	226726400	.	-	.	gene_id "XLOC_001538"; transcript_id "TCONS_00003185";
chr1	Cufflinks	exon	226728838	226729366	.	-	.	gene_id "XLOC_001538"; transcript_id "TCONS_00003185";
chr1	Cufflinks	exon	226723319	226726400	.	-	.	gene_id "XLOC_001538"; transcript_id "TCONS_00003186";
chr1	Cufflinks	exon	226728838	226728956	.	-	.	gene_id "XLOC_001538"; transcript_id "TCONS_00003186";
chr1	Cufflinks	exon	226730340	226730469	.	-	.	gene_id "XLOC_001538"; transcript_id "TCONS_00003186";
chr5	Cufflinks	exon	83677968	83678356	.	+	.	gene_id "XLOC_012580"; transcript_id "TCONS_00025983";
chr5	Cufflinks	exon	83683640	83684410	.	+	.	gene_id "XLOC_012580"; transcript_id "TCONS_00025983";
chr5	Cufflinks	exon	83679178	83680417	.	+	.	gene_id "XLOC_012580"; transcript_id "TCONS_00025984";
chr5	Cufflinks	exon	83680868	83681448	.	+	.	gene_id "XLOC_012580"; transcript_id "TCONS_00025984";
chr5	Cufflinks	exon	83683640	83684410	.	+	.	gene_id "XLOC_012580"; transcript_id "TCONS_00025984";
chr5	Cufflinks	exon	83679178	83680417	.	+	.	gene_id "XLOC_012580"; transcript_id "TCONS_00025985";
chr5	Cufflinks	exon	83683640	83683754	.	+	.	gene_id "XLOC_012580"; transcript_id "TCONS_00025985";
chr5	Cufflinks	exon	83695403	83695470	.	+	.	gene_id "XLOC_012580"; transcript_id "TCONS_00025985";
chr5	Cufflinks	exon	83696476	83696600	.	+	.	gene_id "XLOC_012580"; transcript_id "TCONS_00025985";
chr5	Cufflinks	exon	83679178	83681448	.	+	.	gene_id "XLOC_012580"; transcript_id "TCONS_00025986";
chr5	Cufflinks	exon	83681570	83681612	.	+	.	gene_id "XLOC_012580"; transcript_id "TCONS_00025986";
chr5	Cufflinks	exon	83681706	83681873	.	+	.	gene_id "XLOC_012580"; transcript_id "TCONS_00025986";
chr5	Cufflinks	exon	83683640	83683754	.	+	.	gene_id "XLOC_012580"; transcript_id "TCONS_00025986";
chr5	Cufflinks	exon	83695403	83695470	.	+	.	gene_id "XLOC_012580"; transcript_id "TCONS_00025986";
chr5	Cufflinks	exon	83713097	83713529	.	+	.	gene_id "XLOC_012580"; transcript_id "TCONS_00025986";
chr5	Cufflinks	exon	83679981	83680696	.	+	.	gene_id "XLOC_012580"; transcript_id "TCONS_00025987";
chr5	Cufflinks	exon	83683640	83683754	.	+	.	gene_id "XLOC_012580"; transcript_id "TCONS_00025987";
chr5	Cufflinks	exon	83695403	83695470	.	+	.	gene_id "XLOC_012580"; transcript_id "TCONS_00025987";
chr5	Cufflinks	exon	83713097	83713529	.	+	.	gene_id "XLOC_012580"; transcript_id "TCONS_00025987";
chr5	Cufflinks	exon	83680083	83680417	.	+	.	gene_id "XLOC_012580"; transcript_id "TCONS_00025988";
chr5	Cufflinks	exon	83683640	83683754	.	+	.	gene_id "XLOC_012580"; transcript_id "TCONS_00025988";
chr5	Cufflinks	exon	83695403	83695470	.	+	.	gene_id "XLOC_012580"; transcript_id "TCONS_00025988";
chr5	Cufflinks	exon	83834505	83834549	.	+	.	gene_id "XLOC_012580"; transcript_id "TCONS_00025988";
chr5	Cufflinks	exon	83680121	83680694	.	+	.	gene_id "XLOC_012580"; transcript_id "TCONS_00025989";
chr5	Cufflinks	exon	83683640	83683754	.	+	.	gene_id "XLOC_012580"; transcript_id "TCONS_00025989";
chr5	Cufflinks	exon	83695403	83695470	.	+	.	gene_id "XLOC_012580"; transcript_id "TCONS_00025989";
chr5	Cufflinks	exon	83696476	83696600	.	+	.	gene_id "XLOC_012580"; transcript_id "TCONS_00025989";
chr5	Cufflinks	exon	83680518	83680696	.	+	.	gene_id "XLOC_012580"; transcript_id "TCONS_00025990";
chr5	Cufflinks	exon	83681375	83681448	.	+	.	gene_id "XLOC_012580"; transcript_id "TCONS_00025990";
chr5	Cufflinks	exon	83681570	83681612	.	+	.	gene_id "XLOC_012580"; transcript_id "TCONS_00025990";
chr5	Cufflinks	exon	83681706	83681873	.	+	.	gene_id "XLOC_012580"; transcript_id "TCONS_00025990";
chr5	Cufflinks	exon	83683640	83684410	.	+	.	gene_id "XLOC_012580"; transcript_id "TCONS_00025990";
chr5	Cufflinks	exon	83680665	83680696	.	+	.	gene_id "XLOC_012580"; transcript_id "TCONS_00025991";
chr5	Cufflinks	exon	83681376	83681448	.	+	.	gene_id "XLOC_012580"; transcript_id "TCONS_00025991";
chr5	Cufflinks	exon	83681570	83681612	.	+	.	gene_id "XLOC_012580"; transcript_id "TCONS_00025991";
chr5	Cufflinks	exon	83681706	83681873	.	+	.	gene_id "XLOC_012580"; transcript_id "TCONS_00025991";
chr5	Cufflinks	exon	83683640	83683875	.	+	.	gene_id "XLOC_012580"; transcript_id "TCONS_00025991";
chr5	Cufflinks	exon	83681297	83681612	.	+	.	gene_id "XLOC_012580"; transcript_id "TCONS_00025992";
chr5	Cufflinks	exon	83681706	83681873	.	+	.	gene_id "XLOC_012580"; transcript_id "TCONS_00025992";
chr5	Cufflinks	exon	83683640	83683754	.	+	.	gene_id "XLOC_012580"; transcript_id "TCONS_00025992";
chr5	Cufflinks	exon	83695403	83695470	.	+	.	gene_id "XLOC_012580"; transcript_id "TCONS_00025992";
chr5	Cufflinks	exon	83696476	83696600	.	+	.	gene_id "XLOC_012580"; transcript_id "TCONS_00025992";
chr5	Cufflinks	exon	24882052	24882411	.	-	.	gene_id "XLOC_012922"; transcript_id "TCONS_00026702";
chr5	Cufflinks	exon	24885359	24885570	.	-	.	gene_id "XLOC_012922"; transcript_id "TCONS_00026702";
chr21	Cufflinks	exon	34484005	34485035	.	-	.	gene_id "XLOC_009941"; transcript_id "TCONS_00020271";
chr21	Cufflinks	exon	34486692	34486929	.	-	.	gene_id "XLOC_009941"; transcript_id "TCONS_00020271";
chr21	Cufflinks	exon	34495918	34496009	.	-	.	gene_id "XLOC_009941"; transcript_id "TCONS_00020271";
chr10	Cufflinks	exon	17539671	17539821	.	+	.	gene_id "XLOC_001679"; transcript_id "TCONS_00003484";
chr10	Cufflinks	exon	17558924	17559280	.	+	.	gene_id "XLOC_001679"; transcript_id "TCONS_00003484";
chr12	Cufflinks	exon	133532954	133533316	.	+	.	gene_id "XLOC_003475"; transcript_id "TCONS_00007094";
chr12	Cufflinks	exon	133553560	133554180	.	+	.	gene_id "XLOC_003475"; transcript_id "TCONS_00007094";
chr12	Cufflinks	exon	133532954	133533316	.	+	.	gene_id "XLOC_003475"; transcript_id "TCONS_00007095";
chr12	Cufflinks	exon	133559562	133561370	.	+	.	gene_id "XLOC_003475"; transcript_id "TCONS_00007095";
chr18	Cufflinks	exon	14282511	14282918	.	+	.	gene_id "XLOC_006700"; transcript_id "TCONS_00013684";
chr18	Cufflinks	exon	14302454	14302507	.	+	.	gene_id "XLOC_006700"; transcript_id "TCONS_00013684";
chr5	Cufflinks	exon	87620894	87620932	.	+	.	gene_id "XLOC_012593"; transcript_id "TCONS_00026024";
chr5	Cufflinks	exon	87642711	87643078	.	+	.	gene_id "XLOC_012593"; transcript_id "TCONS_00026024";
chr2	Cufflinks	exon	122659942	122660565	.	+	.	gene_id "XLOC_008139"; transcript_id "TCONS_00016593";
chr2	Cufflinks	exon	122701910	122702901	.	+	.	gene_id "XLOC_008139"; transcript_id "TCONS_00016593";
chr12	Cufflinks	exon	1762424	1764268	.	-	.	gene_id "XLOC_003481"; transcript_id "TCONS_00007102";
chr12	Cufflinks	exon	1772384	1772544	.	-	.	gene_id "XLOC_003481"; transcript_id "TCONS_00007102";
chr5	Cufflinks	exon	131428835	131432807	.	+	.	gene_id "XLOC_012699"; transcript_id "TCONS_00026230";
chr5	Cufflinks	exon	131516658	131516848	.	+	.	gene_id "XLOC_012699"; transcript_id "TCONS_00026230";
chr6	Cufflinks	exon	6692977	6693414	.	+	.	gene_id "XLOC_013369"; transcript_id "TCONS_00027601";
chr6	Cufflinks	exon	6711106	6711300	.	+	.	gene_id "XLOC_013369"; transcript_id "TCONS_00027601";
chr6	Cufflinks	exon	6713944	6714208	.	+	.	gene_id "XLOC_013369"; transcript_id "TCONS_00027601";
chr6	Cufflinks	exon	6692977	6693414	.	+	.	gene_id "XLOC_013369"; transcript_id "TCONS_00027602";
chr6	Cufflinks	exon	6711106	6711300	.	+	.	gene_id "XLOC_013369"; transcript_id "TCONS_00027602";
chr6	Cufflinks	exon	6718043	6718161	.	+	.	gene_id "XLOC_013369"; transcript_id "TCONS_00027602";
chr6	Cufflinks	exon	6729229	6736094	.	+	.	gene_id "XLOC_013369"; transcript_id "TCONS_00027602";
chr6	Cufflinks	exon	6725119	6725533	.	+	.	gene_id "XLOC_013369"; transcript_id "TCONS_00027603";
chr6	Cufflinks	exon	6729229	6730139	.	+	.	gene_id "XLOC_013369"; transcript_id "TCONS_00027603";
chr21	Cufflinks	exon	38071073	38071143	.	-	.	gene_id "XLOC_009953"; transcript_id "TCONS_00020300";
chr21	Cufflinks	exon	38073597	38073864	.	-	.	gene_id "XLOC_009953"; transcript_id "TCONS_00020300";
chr9	Cufflinks	exon	36307039	36307260	.	+	.	gene_id "XLOC_015936"; transcript_id "TCONS_00032797";
chr9	Cufflinks	exon	36314995	36315276	.	+	.	gene_id "XLOC_015936"; transcript_id "TCONS_00032797";
chr1	Cufflinks	exon	161732646	161732903	.	-	.	gene_id "XLOC_001343"; transcript_id "TCONS_00002808";
chr1	Cufflinks	exon	161733874	161733941	.	-	.	gene_id "XLOC_001343"; transcript_id "TCONS_00002808";
chr1	Cufflinks	exon	161735218	161735291	.	-	.	gene_id "XLOC_001343"; transcript_id "TCONS_00002808";
chr1	Cufflinks	exon	161735620	161736000	.	-	.	gene_id "XLOC_001343"; transcript_id "TCONS_00002808";
chr1	Cufflinks	exon	161735115	161735291	.	-	.	gene_id "XLOC_001343"; transcript_id "TCONS_00002809";
chr1	Cufflinks	exon	161735620	161735766	.	-	.	gene_id "XLOC_001343"; transcript_id "TCONS_00002809";
chr9	Cufflinks	exon	71911594	71911783	.	-	.	gene_id "XLOC_016418"; transcript_id "TCONS_00033835";
chr9	Cufflinks	exon	71919852	71919993	.	-	.	gene_id "XLOC_016418"; transcript_id "TCONS_00033835";
chr9	Cufflinks	exon	71921064	71921206	.	-	.	gene_id "XLOC_016418"; transcript_id "TCONS_00033835";
chr9	Cufflinks	exon	71921770	71922016	.	-	.	gene_id "XLOC_016418"; transcript_id "TCONS_00033835";
chr9	Cufflinks	exon	71911594	71911783	.	-	.	gene_id "XLOC_016418"; transcript_id "TCONS_00033836";
chr9	Cufflinks	exon	71919852	71919993	.	-	.	gene_id "XLOC_016418"; transcript_id "TCONS_00033836";
chr9	Cufflinks	exon	71921770	71922035	.	-	.	gene_id "XLOC_016418"; transcript_id "TCONS_00033836";
chr9	Cufflinks	exon	71920026	71920054	.	-	.	gene_id "XLOC_016418"; transcript_id "TCONS_00033837";
chr9	Cufflinks	exon	71921770	71922035	.	-	.	gene_id "XLOC_016418"; transcript_id "TCONS_00033837";
chr1	Cufflinks	exon	101760786	101763395	.	-	.	gene_id "XLOC_001170"; transcript_id "TCONS_00002439";
chr1	Cufflinks	exon	101764565	101764778	.	-	.	gene_id "XLOC_001170"; transcript_id "TCONS_00002439";
chr1	Cufflinks	exon	101772246	101772447	.	-	.	gene_id "XLOC_001170"; transcript_id "TCONS_00002439";
chr1	Cufflinks	exon	101773823	101773919	.	-	.	gene_id "XLOC_001170"; transcript_id "TCONS_00002439";
chr1	Cufflinks	exon	101774601	101775034	.	-	.	gene_id "XLOC_001170"; transcript_id "TCONS_00002439";
chr5	Cufflinks	exon	25219082	25219158	.	-	.	gene_id "XLOC_012924"; transcript_id "TCONS_00026704";
chr5	Cufflinks	exon	25224890	25225038	.	-	.	gene_id "XLOC_012924"; transcript_id "TCONS_00026704";
chr5	Cufflinks	exon	25244747	25244872	.	-	.	gene_id "XLOC_012924"; transcript_id "TCONS_00026704";
chr5	Cufflinks	exon	25284819	25284941	.	-	.	gene_id "XLOC_012924"; transcript_id "TCONS_00026704";
chr5	Cufflinks	exon	25298637	25298721	.	-	.	gene_id "XLOC_012924"; transcript_id "TCONS_00026704";
chr5	Cufflinks	exon	25278637	25278852	.	-	.	gene_id "XLOC_012924"; transcript_id "TCONS_00026705";
chr5	Cufflinks	exon	25279120	25279581	.	-	.	gene_id "XLOC_012924"; transcript_id "TCONS_00026705";
chr5	Cufflinks	exon	25281040	25281162	.	-	.	gene_id "XLOC_012924"; transcript_id "TCONS_00026705";
chr5	Cufflinks	exon	25284819	25284941	.	-	.	gene_id "XLOC_012924"; transcript_id "TCONS_00026705";
chr5	Cufflinks	exon	25298637	25298718	.	-	.	gene_id "XLOC_012924"; transcript_id "TCONS_00026705";
chr5	Cufflinks	exon	25352146	25352254	.	-	.	gene_id "XLOC_012924"; transcript_id "TCONS_00026705";
chr2	Cufflinks	exon	60962125	60962200	.	+	.	gene_id "XLOC_007943"; transcript_id "TCONS_00016157";
chr2	Cufflinks	exon	60962493	60962823	.	+	.	gene_id "XLOC_007943"; transcript_id "TCONS_00016157";
chr5	Cufflinks	exon	88165169	88179302	.	+	.	gene_id "XLOC_012597"; transcript_id "TCONS_00026028";
chr5	Cufflinks	exon	88201026	88201087	.	+	.	gene_id "XLOC_012597"; transcript_id "TCONS_00026028";
chr5	Cufflinks	exon	88201519	88201590	.	+	.	gene_id "XLOC_012597"; transcript_id "TCONS_00026028";
chr5	Cufflinks	exon	88231262	88231422	.	+	.	gene_id "XLOC_012597"; transcript_id "TCONS_00026028";
chr5	Cufflinks	exon	88236630	88237187	.	+	.	gene_id "XLOC_012597"; transcript_id "TCONS_00026028";
chr5	Cufflinks	exon	88165169	88179302	.	+	.	gene_id "XLOC_012597"; transcript_id "TCONS_00026029";
chr5	Cufflinks	exon	88201026	88201087	.	+	.	gene_id "XLOC_012597"; transcript_id "TCONS_00026029";
chr5	Cufflinks	exon	88238833	88238939	.	+	.	gene_id "XLOC_012597"; transcript_id "TCONS_00026029";
chr5	Cufflinks	exon	88240102	88240788	.	+	.	gene_id "XLOC_012597"; transcript_id "TCONS_00026029";
chr5	Cufflinks	exon	88165169	88179302	.	+	.	gene_id "XLOC_012597"; transcript_id "TCONS_00026030";
chr5	Cufflinks	exon	88201026	88201087	.	+	.	gene_id "XLOC_012597"; transcript_id "TCONS_00026030";
chr5	Cufflinks	exon	88231262	88231422	.	+	.	gene_id "XLOC_012597"; transcript_id "TCONS_00026030";
chr5	Cufflinks	exon	88238833	88238939	.	+	.	gene_id "XLOC_012597"; transcript_id "TCONS_00026030";
chr5	Cufflinks	exon	88261658	88261732	.	+	.	gene_id "XLOC_012597"; transcript_id "TCONS_00026030";
chr5	Cufflinks	exon	88390776	88390846	.	+	.	gene_id "XLOC_012597"; transcript_id "TCONS_00026030";
chr5	Cufflinks	exon	88446350	88446412	.	+	.	gene_id "XLOC_012597"; transcript_id "TCONS_00026030";
chr5	Cufflinks	exon	88446541	88446594	.	+	.	gene_id "XLOC_012597"; transcript_id "TCONS_00026030";
chr5	Cufflinks	exon	88464067	88464485	.	+	.	gene_id "XLOC_012597"; transcript_id "TCONS_00026030";
chr5	Cufflinks	exon	88175257	88179302	.	+	.	gene_id "XLOC_012597"; transcript_id "TCONS_00026031";
chr5	Cufflinks	exon	88201026	88201087	.	+	.	gene_id "XLOC_012597"; transcript_id "TCONS_00026031";
chr5	Cufflinks	exon	88238833	88240788	.	+	.	gene_id "XLOC_012597"; transcript_id "TCONS_00026031";
chr5	Cufflinks	exon	88175257	88179302	.	+	.	gene_id "XLOC_012597"; transcript_id "TCONS_00026032";
chr5	Cufflinks	exon	88199755	88200020	.	+	.	gene_id "XLOC_012597"; transcript_id "TCONS_00026032";
chr5	Cufflinks	exon	88201026	88201087	.	+	.	gene_id "XLOC_012597"; transcript_id "TCONS_00026032";
chr5	Cufflinks	exon	88201519	88201590	.	+	.	gene_id "XLOC_012597"; transcript_id "TCONS_00026032";
chr5	Cufflinks	exon	88231262	88231422	.	+	.	gene_id "XLOC_012597"; transcript_id "TCONS_00026032";
chr5	Cufflinks	exon	88238833	88238939	.	+	.	gene_id "XLOC_012597"; transcript_id "TCONS_00026032";
chr5	Cufflinks	exon	88243953	88244032	.	+	.	gene_id "XLOC_012597"; transcript_id "TCONS_00026032";
chr5	Cufflinks	exon	88249698	88249758	.	+	.	gene_id "XLOC_012597"; transcript_id "TCONS_00026032";
chr5	Cufflinks	exon	88261658	88261732	.	+	.	gene_id "XLOC_012597"; transcript_id "TCONS_00026032";
chr5	Cufflinks	exon	88370913	88371148	.	+	.	gene_id "XLOC_012597"; transcript_id "TCONS_00026032";
chr5	Cufflinks	exon	88175449	88179302	.	+	.	gene_id "XLOC_012597"; transcript_id "TCONS_00026033";
chr5	Cufflinks	exon	88201026	88201087	.	+	.	gene_id "XLOC_012597"; transcript_id "TCONS_00026033";
chr5	Cufflinks	exon	88236630	88237187	.	+	.	gene_id "XLOC_012597"; transcript_id "TCONS_00026033";
chr5	Cufflinks	exon	88175449	88179302	.	+	.	gene_id "XLOC_012597"; transcript_id "TCONS_00026034";
chr5	Cufflinks	exon	88201023	88201087	.	+	.	gene_id "XLOC_012597"; transcript_id "TCONS_00026034";
chr5	Cufflinks	exon	88238833	88240788	.	+	.	gene_id "XLOC_012597"; transcript_id "TCONS_00026034";
chr5	Cufflinks	exon	88175449	88179302	.	+	.	gene_id "XLOC_012597"; transcript_id "TCONS_00026035";
chr5	Cufflinks	exon	88201026	88201087	.	+	.	gene_id "XLOC_012597"; transcript_id "TCONS_00026035";
chr5	Cufflinks	exon	88238833	88238939	.	+	.	gene_id "XLOC_012597"; transcript_id "TCONS_00026035";
chr5	Cufflinks	exon	88261658	88261732	.	+	.	gene_id "XLOC_012597"; transcript_id "TCONS_00026035";
chr5	Cufflinks	exon	88390776	88390846	.	+	.	gene_id "XLOC_012597"; transcript_id "TCONS_00026035";
chr5	Cufflinks	exon	88401759	88401763	.	+	.	gene_id "XLOC_012597"; transcript_id "TCONS_00026035";
chr5	Cufflinks	exon	88175449	88179302	.	+	.	gene_id "XLOC_012597"; transcript_id "TCONS_00026037";
chr5	Cufflinks	exon	88201026	88201087	.	+	.	gene_id "XLOC_012597"; transcript_id "TCONS_00026037";
chr5	Cufflinks	exon	88261658	88261732	.	+	.	gene_id "XLOC_012597"; transcript_id "TCONS_00026037";
chr5	Cufflinks	exon	88390776	88390846	.	+	.	gene_id "XLOC_012597"; transcript_id "TCONS_00026037";
chr5	Cufflinks	exon	88446350	88446412	.	+	.	gene_id "XLOC_012597"; transcript_id "TCONS_00026037";
chr5	Cufflinks	exon	88464067	88464485	.	+	.	gene_id "XLOC_012597"; transcript_id "TCONS_00026037";
chr5	Cufflinks	exon	88175449	88179302	.	+	.	gene_id "XLOC_012597"; transcript_id "TCONS_00026036";
chr5	Cufflinks	exon	88201026	88201087	.	+	.	gene_id "XLOC_012597"; transcript_id "TCONS_00026036";
chr5	Cufflinks	exon	88238833	88238939	.	+	.	gene_id "XLOC_012597"; transcript_id "TCONS_00026036";
chr5	Cufflinks	exon	88243625	88243736	.	+	.	gene_id "XLOC_012597"; transcript_id "TCONS_00026036";
chr5	Cufflinks	exon	88243953	88244032	.	+	.	gene_id "XLOC_012597"; transcript_id "TCONS_00026036";
chr5	Cufflinks	exon	88261658	88261732	.	+	.	gene_id "XLOC_012597"; transcript_id "TCONS_00026036";
chr5	Cufflinks	exon	88390776	88390846	.	+	.	gene_id "XLOC_012597"; transcript_id "TCONS_00026036";
chr5	Cufflinks	exon	88446350	88446412	.	+	.	gene_id "XLOC_012597"; transcript_id "TCONS_00026036";
chr5	Cufflinks	exon	88464067	88464485	.	+	.	gene_id "XLOC_012597"; transcript_id "TCONS_00026036";
chr5	Cufflinks	exon	88179145	88179302	.	+	.	gene_id "XLOC_012597"; transcript_id "TCONS_00026038";
chr5	Cufflinks	exon	88201026	88201087	.	+	.	gene_id "XLOC_012597"; transcript_id "TCONS_00026038";
chr5	Cufflinks	exon	88201519	88201590	.	+	.	gene_id "XLOC_012597"; transcript_id "TCONS_00026038";
chr5	Cufflinks	exon	88327575	88328110	.	+	.	gene_id "XLOC_012597"; transcript_id "TCONS_00026038";
chr5	Cufflinks	exon	88179234	88179302	.	+	.	gene_id "XLOC_012597"; transcript_id "TCONS_00026039";
chr5	Cufflinks	exon	88201026	88201087	.	+	.	gene_id "XLOC_012597"; transcript_id "TCONS_00026039";
chr5	Cufflinks	exon	88390776	88390846	.	+	.	gene_id "XLOC_012597"; transcript_id "TCONS_00026039";
chr5	Cufflinks	exon	88446350	88446412	.	+	.	gene_id "XLOC_012597"; transcript_id "TCONS_00026039";
chr5	Cufflinks	exon	88446541	88446594	.	+	.	gene_id "XLOC_012597"; transcript_id "TCONS_00026039";
chr5	Cufflinks	exon	88600567	88600988	.	+	.	gene_id "XLOC_012597"; transcript_id "TCONS_00026039";
chr5	Cufflinks	exon	88184868	88185297	.	+	.	gene_id "XLOC_012597"; transcript_id "TCONS_00026040";
chr5	Cufflinks	exon	88201026	88201087	.	+	.	gene_id "XLOC_012597"; transcript_id "TCONS_00026040";
chr5	Cufflinks	exon	88243625	88243736	.	+	.	gene_id "XLOC_012597"; transcript_id "TCONS_00026040";
chr5	Cufflinks	exon	88243953	88244032	.	+	.	gene_id "XLOC_012597"; transcript_id "TCONS_00026040";
chr5	Cufflinks	exon	88261658	88261732	.	+	.	gene_id "XLOC_012597"; transcript_id "TCONS_00026040";
chr5	Cufflinks	exon	88390776	88390846	.	+	.	gene_id "XLOC_012597"; transcript_id "TCONS_00026040";
chr5	Cufflinks	exon	88446350	88446412	.	+	.	gene_id "XLOC_012597"; transcript_id "TCONS_00026040";
chr5	Cufflinks	exon	88464067	88464485	.	+	.	gene_id "XLOC_012597"; transcript_id "TCONS_00026040";
chr5	Cufflinks	exon	88185125	88185297	.	+	.	gene_id "XLOC_012597"; transcript_id "TCONS_00026041";
chr5	Cufflinks	exon	88201026	88201087	.	+	.	gene_id "XLOC_012597"; transcript_id "TCONS_00026041";
chr5	Cufflinks	exon	88238833	88239160	.	+	.	gene_id "XLOC_012597"; transcript_id "TCONS_00026041";
chr5	Cufflinks	exon	88185125	88185297	.	+	.	gene_id "XLOC_012597"; transcript_id "TCONS_00026042";
chr5	Cufflinks	exon	88201026	88201087	.	+	.	gene_id "XLOC_012597"; transcript_id "TCONS_00026042";
chr5	Cufflinks	exon	88261658	88261732	.	+	.	gene_id "XLOC_012597"; transcript_id "TCONS_00026042";
chr5	Cufflinks	exon	88390776	88390846	.	+	.	gene_id "XLOC_012597"; transcript_id "TCONS_00026042";
chr5	Cufflinks	exon	88446350	88446412	.	+	.	gene_id "XLOC_012597"; transcript_id "TCONS_00026042";
chr5	Cufflinks	exon	88499784	88499871	.	+	.	gene_id "XLOC_012597"; transcript_id "TCONS_00026042";
chr5	Cufflinks	exon	88185125	88185297	.	+	.	gene_id "XLOC_012597"; transcript_id "TCONS_00026043";
chr5	Cufflinks	exon	88201026	88201087	.	+	.	gene_id "XLOC_012597"; transcript_id "TCONS_00026043";
chr5	Cufflinks	exon	88261658	88261732	.	+	.	gene_id "XLOC_012597"; transcript_id "TCONS_00026043";
chr5	Cufflinks	exon	88390776	88390846	.	+	.	gene_id "XLOC_012597"; transcript_id "TCONS_00026043";
chr5	Cufflinks	exon	88446350	88446412	.	+	.	gene_id "XLOC_012597"; transcript_id "TCONS_00026043";
chr5	Cufflinks	exon	88446541	88446594	.	+	.	gene_id "XLOC_012597"; transcript_id "TCONS_00026043";
chr5	Cufflinks	exon	88512899	88513213	.	+	.	gene_id "XLOC_012597"; transcript_id "TCONS_00026043";
chr5	Cufflinks	exon	88185152	88185297	.	+	.	gene_id "XLOC_012597"; transcript_id "TCONS_00026044";
chr5	Cufflinks	exon	88201026	88201087	.	+	.	gene_id "XLOC_012597"; transcript_id "TCONS_00026044";
chr5	Cufflinks	exon	88238833	88238939	.	+	.	gene_id "XLOC_012597"; transcript_id "TCONS_00026044";
chr5	Cufflinks	exon	88261658	88263096	.	+	.	gene_id "XLOC_012597"; transcript_id "TCONS_00026044";
chr5	Cufflinks	exon	88185191	88185297	.	+	.	gene_id "XLOC_012597"; transcript_id "TCONS_00026045";
chr5	Cufflinks	exon	88201026	88201087	.	+	.	gene_id "XLOC_012597"; transcript_id "TCONS_00026045";
chr5	Cufflinks	exon	88238833	88238939	.	+	.	gene_id "XLOC_012597"; transcript_id "TCONS_00026045";
chr5	Cufflinks	exon	88243953	88244032	.	+	.	gene_id "XLOC_012597"; transcript_id "TCONS_00026045";
chr5	Cufflinks	exon	88261658	88261689	.	+	.	gene_id "XLOC_012597"; transcript_id "TCONS_00026045";
chr5	Cufflinks	exon	88185262	88185297	.	+	.	gene_id "XLOC_012597"; transcript_id "TCONS_00026046";
chr5	Cufflinks	exon	88201026	88201087	.	+	.	gene_id "XLOC_012597"; transcript_id "TCONS_00026046";
chr5	Cufflinks	exon	88261658	88261732	.	+	.	gene_id "XLOC_012597"; transcript_id "TCONS_00026046";
chr5	Cufflinks	exon	88390776	88390846	.	+	.	gene_id "XLOC_012597"; transcript_id "TCONS_00026046";
chr5	Cufflinks	exon	88673100	88673179	.	+	.	gene_id "XLOC_012597"; transcript_id "TCONS_00026046";
chr5	Cufflinks	exon	88761483	88761592	.	+	.	gene_id "XLOC_012597"; transcript_id "TCONS_00026046";
chr5	Cufflinks	exon	88761733	88761799	.	+	.	gene_id "XLOC_012597"; transcript_id "TCONS_00026046";
chr5	Cufflinks	exon	88185271	88185297	.	+	.	gene_id "XLOC_012597"; transcript_id "TCONS_00026047";
chr5	Cufflinks	exon	88187984	88188094	.	+	.	gene_id "XLOC_012597"; transcript_id "TCONS_00026047";
chr5	Cufflinks	exon	88201026	88201087	.	+	.	gene_id "XLOC_012597"; transcript_id "TCONS_00026047";
chr5	Cufflinks	exon	88238833	88239115	.	+	.	gene_id "XLOC_012597"; transcript_id "TCONS_00026047";
chr5	Cufflinks	exon	88185277	88185297	.	+	.	gene_id "XLOC_012597"; transcript_id "TCONS_00026048";
chr5	Cufflinks	exon	88201026	88201087	.	+	.	gene_id "XLOC_012597"; transcript_id "TCONS_00026048";
chr5	Cufflinks	exon	88201519	88201590	.	+	.	gene_id "XLOC_012597"; transcript_id "TCONS_00026048";
chr5	Cufflinks	exon	88236630	88237187	.	+	.	gene_id "XLOC_012597"; transcript_id "TCONS_00026048";
chr5	Cufflinks	exon	88231416	88231422	.	+	.	gene_id "XLOC_012597"; transcript_id "TCONS_00026049";
chr5	Cufflinks	exon	88238833	88238939	.	+	.	gene_id "XLOC_012597"; transcript_id "TCONS_00026049";
chr5	Cufflinks	exon	88240102	88240788	.	+	.	gene_id "XLOC_012597"; transcript_id "TCONS_00026049";
chr5	Cufflinks	exon	88238904	88238939	.	+	.	gene_id "XLOC_012597"; transcript_id "TCONS_00026050";
chr5	Cufflinks	exon	88243953	88244032	.	+	.	gene_id "XLOC_012597"; transcript_id "TCONS_00026050";
chr5	Cufflinks	exon	88261658	88261732	.	+	.	gene_id "XLOC_012597"; transcript_id "TCONS_00026050";
chr5	Cufflinks	exon	88370913	88371148	.	+	.	gene_id "XLOC_012597"; transcript_id "TCONS_00026050";
chr5	Cufflinks	exon	88261692	88261732	.	+	.	gene_id "XLOC_012597"; transcript_id "TCONS_00026051";
chr5	Cufflinks	exon	88390776	88390846	.	+	.	gene_id "XLOC_012597"; transcript_id "TCONS_00026051";
chr5	Cufflinks	exon	88446350	88446412	.	+	.	gene_id "XLOC_012597"; transcript_id "TCONS_00026051";
chr5	Cufflinks	exon	88464067	88464485	.	+	.	gene_id "XLOC_012597"; transcript_id "TCONS_00026051";
chr5	Cufflinks	exon	88646699	88646818	.	+	.	gene_id "XLOC_012597"; transcript_id "TCONS_00026052";
chr5	Cufflinks	exon	88673100	88673179	.	+	.	gene_id "XLOC_012597"; transcript_id "TCONS_00026052";
chr5	Cufflinks	exon	88761483	88761592	.	+	.	gene_id "XLOC_012597"; transcript_id "TCONS_00026052";
chr5	Cufflinks	exon	88761733	88771733	.	+	.	gene_id "XLOC_012597"; transcript_id "TCONS_00026052";
chr5	Cufflinks	exon	88714624	88714709	.	+	.	gene_id "XLOC_012597"; transcript_id "TCONS_00026053";
chr5	Cufflinks	exon	88761483	88761592	.	+	.	gene_id "XLOC_012597"; transcript_id "TCONS_00026053";
chr5	Cufflinks	exon	88761733	88762215	.	+	.	gene_id "XLOC_012597"; transcript_id "TCONS_00026053";
chr4	Cufflinks	exon	89282583	89283097	.	+	.	gene_id "XLOC_011693"; transcript_id "TCONS_00024120";
chr4	Cufflinks	exon	89283202	89283436	.	+	.	gene_id "XLOC_011693"; transcript_id "TCONS_00024120";
chr4	Cufflinks	exon	89282583	89282995	.	+	.	gene_id "XLOC_011693"; transcript_id "TCONS_00024119";
chr4	Cufflinks	exon	89283202	89283436	.	+	.	gene_id "XLOC_011693"; transcript_id "TCONS_00024119";
chr1	Cufflinks	exon	165446078	165446352	.	-	.	gene_id "XLOC_001350"; transcript_id "TCONS_00002829";
chr1	Cufflinks	exon	165451586	165451844	.	-	.	gene_id "XLOC_001350"; transcript_id "TCONS_00002829";
chr1	Cufflinks	exon	165470668	165471187	.	-	.	gene_id "XLOC_001350"; transcript_id "TCONS_00002829";
chr1	Cufflinks	exon	165446078	165446352	.	-	.	gene_id "XLOC_001350"; transcript_id "TCONS_00002830";
chr1	Cufflinks	exon	165451586	165451844	.	-	.	gene_id "XLOC_001350"; transcript_id "TCONS_00002830";
chr1	Cufflinks	exon	165470668	165470864	.	-	.	gene_id "XLOC_001350"; transcript_id "TCONS_00002830";
chr1	Cufflinks	exon	165492211	165492324	.	-	.	gene_id "XLOC_001350"; transcript_id "TCONS_00002830";
chr1	Cufflinks	exon	165543255	165543325	.	-	.	gene_id "XLOC_001350"; transcript_id "TCONS_00002830";
chr1	Cufflinks	exon	165550592	165551392	.	-	.	gene_id "XLOC_001350"; transcript_id "TCONS_00002830";
chr1	Cufflinks	exon	165446079	165446352	.	-	.	gene_id "XLOC_001350"; transcript_id "TCONS_00002831";
chr1	Cufflinks	exon	165451586	165451844	.	-	.	gene_id "XLOC_001350"; transcript_id "TCONS_00002831";
chr1	Cufflinks	exon	165470668	165470864	.	-	.	gene_id "XLOC_001350"; transcript_id "TCONS_00002831";
chr1	Cufflinks	exon	165492211	165492324	.	-	.	gene_id "XLOC_001350"; transcript_id "TCONS_00002831";
chr1	Cufflinks	exon	165543255	165543325	.	-	.	gene_id "XLOC_001350"; transcript_id "TCONS_00002831";
chr1	Cufflinks	exon	165544520	165544606	.	-	.	gene_id "XLOC_001350"; transcript_id "TCONS_00002831";
chr1	Cufflinks	exon	165550592	165551341	.	-	.	gene_id "XLOC_001350"; transcript_id "TCONS_00002831";
chr1	Cufflinks	exon	165458812	165459766	.	-	.	gene_id "XLOC_001350"; transcript_id "TCONS_00002832";
chr1	Cufflinks	exon	165468249	165468350	.	-	.	gene_id "XLOC_001350"; transcript_id "TCONS_00002832";
chr1	Cufflinks	exon	165470668	165470864	.	-	.	gene_id "XLOC_001350"; transcript_id "TCONS_00002832";
chr1	Cufflinks	exon	165492211	165492324	.	-	.	gene_id "XLOC_001350"; transcript_id "TCONS_00002832";
chr1	Cufflinks	exon	165498020	165498119	.	-	.	gene_id "XLOC_001350"; transcript_id "TCONS_00002832";
chr1	Cufflinks	exon	165543255	165543325	.	-	.	gene_id "XLOC_001350"; transcript_id "TCONS_00002832";
chr1	Cufflinks	exon	165544520	165544606	.	-	.	gene_id "XLOC_001350"; transcript_id "TCONS_00002832";
chr1	Cufflinks	exon	165550592	165551365	.	-	.	gene_id "XLOC_001350"; transcript_id "TCONS_00002832";
chr1	Cufflinks	exon	165462198	165462440	.	-	.	gene_id "XLOC_001350"; transcript_id "TCONS_00002833";
chr1	Cufflinks	exon	165470668	165470864	.	-	.	gene_id "XLOC_001350"; transcript_id "TCONS_00002833";
chr1	Cufflinks	exon	165477317	165477408	.	-	.	gene_id "XLOC_001350"; transcript_id "TCONS_00002833";
chr1	Cufflinks	exon	165477697	165477916	.	-	.	gene_id "XLOC_001350"; transcript_id "TCONS_00002833";
chr1	Cufflinks	exon	165477998	165478040	.	-	.	gene_id "XLOC_001350"; transcript_id "TCONS_00002833";
chr1	Cufflinks	exon	165508672	165508849	.	-	.	gene_id "XLOC_001350"; transcript_id "TCONS_00002833";
chr1	Cufflinks	exon	165462310	165462440	.	-	.	gene_id "XLOC_001350"; transcript_id "TCONS_00002834";
chr1	Cufflinks	exon	165470668	165470907	.	-	.	gene_id "XLOC_001350"; transcript_id "TCONS_00002834";
chr1	Cufflinks	exon	165468249	165468350	.	-	.	gene_id "XLOC_001350"; transcript_id "TCONS_00002835";
chr1	Cufflinks	exon	165470668	165470864	.	-	.	gene_id "XLOC_001350"; transcript_id "TCONS_00002835";
chr1	Cufflinks	exon	165496827	165496895	.	-	.	gene_id "XLOC_001350"; transcript_id "TCONS_00002835";
chr1	Cufflinks	exon	165494402	165494561	.	-	.	gene_id "XLOC_001350"; transcript_id "TCONS_00002836";
chr1	Cufflinks	exon	165495267	165495291	.	-	.	gene_id "XLOC_001350"; transcript_id "TCONS_00002836";
chr1	Cufflinks	exon	165498020	165498121	.	-	.	gene_id "XLOC_001350"; transcript_id "TCONS_00002836";
chr9	Cufflinks	exon	138999024	139000665	.	-	.	gene_id "XLOC_016602"; transcript_id "TCONS_00034186";
chr9	Cufflinks	exon	139001211	139004454	.	-	.	gene_id "XLOC_016602"; transcript_id "TCONS_00034186";
chr6_mann_hap4	Cufflinks	exon	2489875	2490173	.	-	.	gene_id "XLOC_014328"; transcript_id "TCONS_00029456";
chr6_mann_hap4	Cufflinks	exon	2490378	2490412	.	-	.	gene_id "XLOC_014328"; transcript_id "TCONS_00029456";
chr6_mann_hap4	Cufflinks	exon	2493786	2494044	.	-	.	gene_id "XLOC_014328"; transcript_id "TCONS_00029456";
chr5	Cufflinks	exon	89705236	89705306	.	+	.	gene_id "XLOC_012602"; transcript_id "TCONS_00026058";
chr5	Cufflinks	exon	89709154	89712405	.	+	.	gene_id "XLOC_012602"; transcript_id "TCONS_00026058";
chr5	Cufflinks	exon	89705862	89706121	.	+	.	gene_id "XLOC_012602"; transcript_id "TCONS_00026059";
chr5	Cufflinks	exon	89709154	89712405	.	+	.	gene_id "XLOC_012602"; transcript_id "TCONS_00026059";
chr5	Cufflinks	exon	89705873	89706009	.	+	.	gene_id "XLOC_012602"; transcript_id "TCONS_00026060";
chr5	Cufflinks	exon	89709154	89712405	.	+	.	gene_id "XLOC_012602"; transcript_id "TCONS_00026060";
chr5	Cufflinks	exon	24835389	24837260	.	-	.	gene_id "XLOC_012921"; transcript_id "TCONS_00026701";
chr5	Cufflinks	exon	24838965	24839047	.	-	.	gene_id "XLOC_012921"; transcript_id "TCONS_00026701";
chr5	Cufflinks	exon	24840358	24840692	.	-	.	gene_id "XLOC_012921"; transcript_id "TCONS_00026701";
chr3	Cufflinks	exon	120208602	120208897	.	+	.	gene_id "XLOC_010720"; transcript_id "TCONS_00022069";
chr3	Cufflinks	exon	120218353	120218426	.	+	.	gene_id "XLOC_010720"; transcript_id "TCONS_00022069";
chr3	Cufflinks	exon	120229845	120230733	.	+	.	gene_id "XLOC_010720"; transcript_id "TCONS_00022069";
chr5	Cufflinks	exon	17215216	17215254	.	+	.	gene_id "XLOC_012432"; transcript_id "TCONS_00025650";
chr5	Cufflinks	exon	17216196	17217425	.	+	.	gene_id "XLOC_012432"; transcript_id "TCONS_00025650";
chr5	Cufflinks	exon	8457804	8457879	.	+	.	gene_id "XLOC_012409"; transcript_id "TCONS_00025610";
chr5	Cufflinks	exon	8460046	8463208	.	+	.	gene_id "XLOC_012409"; transcript_id "TCONS_00025610";
chr6_mcf_hap5	Cufflinks	exon	2403917	2404226	.	+	.	gene_id "XLOC_014333"; transcript_id "TCONS_00029462";
chr6_mcf_hap5	Cufflinks	exon	2405411	2406611	.	+	.	gene_id "XLOC_014333"; transcript_id "TCONS_00029462";
chr6_mcf_hap5	Cufflinks	exon	2409109	2409577	.	+	.	gene_id "XLOC_014333"; transcript_id "TCONS_00029462";
chr6_mcf_hap5	Cufflinks	exon	2403917	2409577	.	+	.	gene_id "XLOC_014333"; transcript_id "TCONS_00029461";
chrX	Cufflinks	exon	569271	569381	.	-	.	gene_id "XLOC_016929"; transcript_id "TCONS_00034902";
chrX	Cufflinks	exon	574611	575188	.	-	.	gene_id "XLOC_016929"; transcript_id "TCONS_00034902";
chrX	Cufflinks	exon	578262	578401	.	-	.	gene_id "XLOC_016929"; transcript_id "TCONS_00034902";
chrX	Cufflinks	exon	580400	580590	.	-	.	gene_id "XLOC_016929"; transcript_id "TCONS_00034902";
chrX	Cufflinks	exon	572875	574729	.	-	.	gene_id "XLOC_016929"; transcript_id "TCONS_00034903";
chrX	Cufflinks	exon	574840	575188	.	-	.	gene_id "XLOC_016929"; transcript_id "TCONS_00034903";
chrX	Cufflinks	exon	578262	578896	.	-	.	gene_id "XLOC_016929"; transcript_id "TCONS_00034903";
chrX	Cufflinks	exon	572875	574729	.	-	.	gene_id "XLOC_016929"; transcript_id "TCONS_00034904";
chrX	Cufflinks	exon	574840	579621	.	-	.	gene_id "XLOC_016929"; transcript_id "TCONS_00034904";
chr4	Cufflinks	exon	112748037	112748361	.	-	.	gene_id "XLOC_012176"; transcript_id "TCONS_00025132";
chr4	Cufflinks	exon	112750083	112750206	.	-	.	gene_id "XLOC_012176"; transcript_id "TCONS_00025132";
chr4	Cufflinks	exon	112993721	112993854	.	-	.	gene_id "XLOC_012176"; transcript_id "TCONS_00025132";
chr17	Cufflinks	exon	6245851	6246191	.	-	.	gene_id "XLOC_006346"; transcript_id "TCONS_00012893";
chr17	Cufflinks	exon	6258068	6258113	.	-	.	gene_id "XLOC_006346"; transcript_id "TCONS_00012893";
chr11	Cufflinks	exon	330004	330402	.	-	.	gene_id "XLOC_002772"; transcript_id "TCONS_00005678";
chr11	Cufflinks	exon	334680	334737	.	-	.	gene_id "XLOC_002772"; transcript_id "TCONS_00005678";
chr18	Cufflinks	exon	14695468	14695515	.	+	.	gene_id "XLOC_006701"; transcript_id "TCONS_00013688";
chr18	Cufflinks	exon	14705616	14705671	.	+	.	gene_id "XLOC_006701"; transcript_id "TCONS_00013688";
chr18	Cufflinks	exon	14706216	14706399	.	+	.	gene_id "XLOC_006701"; transcript_id "TCONS_00013688";
chr18	Cufflinks	exon	14714496	14714514	.	+	.	gene_id "XLOC_006701"; transcript_id "TCONS_00013688";
chr5	Cufflinks	exon	96424664	96424908	.	+	.	gene_id "XLOC_012618"; transcript_id "TCONS_00026084";
chr5	Cufflinks	exon	96432085	96432177	.	+	.	gene_id "XLOC_012618"; transcript_id "TCONS_00026084";
chr5	Cufflinks	exon	96434641	96434677	.	+	.	gene_id "XLOC_012618"; transcript_id "TCONS_00026084";
chr5	Cufflinks	exon	96437463	96437836	.	+	.	gene_id "XLOC_012618"; transcript_id "TCONS_00026084";
chr5	Cufflinks	exon	96438730	96438798	.	+	.	gene_id "XLOC_012618"; transcript_id "TCONS_00026084";
chr5	Cufflinks	exon	96449410	96450049	.	+	.	gene_id "XLOC_012618"; transcript_id "TCONS_00026084";
chr5	Cufflinks	exon	96424664	96424908	.	+	.	gene_id "XLOC_012618"; transcript_id "TCONS_00026085";
chr5	Cufflinks	exon	96437463	96437836	.	+	.	gene_id "XLOC_012618"; transcript_id "TCONS_00026085";
chr5	Cufflinks	exon	96438730	96438798	.	+	.	gene_id "XLOC_012618"; transcript_id "TCONS_00026085";
chr5	Cufflinks	exon	96466800	96466865	.	+	.	gene_id "XLOC_012618"; transcript_id "TCONS_00026085";
chr5	Cufflinks	exon	96424728	96424908	.	+	.	gene_id "XLOC_012618"; transcript_id "TCONS_00026086";
chr5	Cufflinks	exon	96437463	96437836	.	+	.	gene_id "XLOC_012618"; transcript_id "TCONS_00026086";
chr5	Cufflinks	exon	96438730	96438798	.	+	.	gene_id "XLOC_012618"; transcript_id "TCONS_00026086";
chr5	Cufflinks	exon	96496106	96496146	.	+	.	gene_id "XLOC_012618"; transcript_id "TCONS_00026086";
chr5	Cufflinks	exon	96434674	96434677	.	+	.	gene_id "XLOC_012618"; transcript_id "TCONS_00026087";
chr5	Cufflinks	exon	96437463	96437836	.	+	.	gene_id "XLOC_012618"; transcript_id "TCONS_00026087";
chr5	Cufflinks	exon	96438730	96438798	.	+	.	gene_id "XLOC_012618"; transcript_id "TCONS_00026087";
chr5	Cufflinks	exon	96503451	96504002	.	+	.	gene_id "XLOC_012618"; transcript_id "TCONS_00026087";
chr5	Cufflinks	exon	96500751	96500875	.	+	.	gene_id "XLOC_012618"; transcript_id "TCONS_00026088";
chr5	Cufflinks	exon	96503171	96504002	.	+	.	gene_id "XLOC_012618"; transcript_id "TCONS_00026088";
chr2	Cufflinks	exon	235742959	235743382	.	-	.	gene_id "XLOC_009157"; transcript_id "TCONS_00018727";
chr2	Cufflinks	exon	235796421	235796461	.	-	.	gene_id "XLOC_009157"; transcript_id "TCONS_00018727";
chr2	Cufflinks	exon	235816102	235816219	.	-	.	gene_id "XLOC_009157"; transcript_id "TCONS_00018727";
chr2	Cufflinks	exon	235821905	235822028	.	-	.	gene_id "XLOC_009157"; transcript_id "TCONS_00018727";
chr2	Cufflinks	exon	235743003	235743382	.	-	.	gene_id "XLOC_009157"; transcript_id "TCONS_00018728";
chr2	Cufflinks	exon	235796421	235796461	.	-	.	gene_id "XLOC_009157"; transcript_id "TCONS_00018728";
chr2	Cufflinks	exon	235797293	235797420	.	-	.	gene_id "XLOC_009157"; transcript_id "TCONS_00018728";
chr2	Cufflinks	exon	235790923	235792122	.	-	.	gene_id "XLOC_009157"; transcript_id "TCONS_00018729";
chr2	Cufflinks	exon	235793344	235793600	.	-	.	gene_id "XLOC_009157"; transcript_id "TCONS_00018729";
chr2	Cufflinks	exon	235796421	235796461	.	-	.	gene_id "XLOC_009157"; transcript_id "TCONS_00018729";
chr2	Cufflinks	exon	235797293	235797446	.	-	.	gene_id "XLOC_009157"; transcript_id "TCONS_00018729";
chr11	Cufflinks	exon	94245278	94245839	.	+	.	gene_id "XLOC_002675"; transcript_id "TCONS_00005523";
chr11	Cufflinks	exon	94250749	94250853	.	+	.	gene_id "XLOC_002675"; transcript_id "TCONS_00005523";
chr11	Cufflinks	exon	94261250	94261375	.	+	.	gene_id "XLOC_002675"; transcript_id "TCONS_00005523";
chr11	Cufflinks	exon	94265062	94265553	.	+	.	gene_id "XLOC_002675"; transcript_id "TCONS_00005523";
chr1	Cufflinks	exon	170635441	170638562	.	-	.	gene_id "XLOC_001370"; transcript_id "TCONS_00002876";
chr1	Cufflinks	exon	170776596	170776633	.	-	.	gene_id "XLOC_001370"; transcript_id "TCONS_00002876";
chr19	Cufflinks	exon	36447624	36448266	.	+	.	gene_id "XLOC_007157"; transcript_id "TCONS_00014541";
chr19	Cufflinks	exon	36449116	36449168	.	+	.	gene_id "XLOC_007157"; transcript_id "TCONS_00014541";
chr12	Cufflinks	exon	8232982	8233748	.	-	.	gene_id "XLOC_003515"; transcript_id "TCONS_00007171";
chr12	Cufflinks	exon	8233809	8234762	.	-	.	gene_id "XLOC_003515"; transcript_id "TCONS_00007171";
chr12	Cufflinks	exon	8232982	8233679	.	-	.	gene_id "XLOC_003515"; transcript_id "TCONS_00007172";
chr12	Cufflinks	exon	8233837	8235322	.	-	.	gene_id "XLOC_003515"; transcript_id "TCONS_00007172";
chr3	Cufflinks	exon	190415712	190415939	.	-	.	gene_id "XLOC_011420"; transcript_id "TCONS_00023522";
chr3	Cufflinks	exon	190416340	190416637	.	-	.	gene_id "XLOC_011420"; transcript_id "TCONS_00023522";
chr20	Cufflinks	exon	22490747	22491437	.	-	.	gene_id "XLOC_009525"; transcript_id "TCONS_00019406";
chr20	Cufflinks	exon	22501062	22501358	.	-	.	gene_id "XLOC_009525"; transcript_id "TCONS_00019406";
chr20	Cufflinks	exon	22503986	22504787	.	-	.	gene_id "XLOC_009525"; transcript_id "TCONS_00019406";
chr20	Cufflinks	exon	22497047	22497645	.	-	.	gene_id "XLOC_009525"; transcript_id "TCONS_00019407";
chr20	Cufflinks	exon	22501062	22501358	.	-	.	gene_id "XLOC_009525"; transcript_id "TCONS_00019407";
chr20	Cufflinks	exon	22503986	22504847	.	-	.	gene_id "XLOC_009525"; transcript_id "TCONS_00019407";
chr20	Cufflinks	exon	22497047	22497645	.	-	.	gene_id "XLOC_009525"; transcript_id "TCONS_00019408";
chr20	Cufflinks	exon	22501062	22501358	.	-	.	gene_id "XLOC_009525"; transcript_id "TCONS_00019408";
chr20	Cufflinks	exon	22503986	22504253	.	-	.	gene_id "XLOC_009525"; transcript_id "TCONS_00019408";
chr20	Cufflinks	exon	22504591	22504856	.	-	.	gene_id "XLOC_009525"; transcript_id "TCONS_00019408";
chr20	Cufflinks	exon	22499730	22501358	.	-	.	gene_id "XLOC_009525"; transcript_id "TCONS_00019409";
chr20	Cufflinks	exon	22503986	22504847	.	-	.	gene_id "XLOC_009525"; transcript_id "TCONS_00019409";
chr4	Cufflinks	exon	172474151	172474376	.	-	.	gene_id "XLOC_012296"; transcript_id "TCONS_00025374";
chr4	Cufflinks	exon	172485115	172485236	.	-	.	gene_id "XLOC_012296"; transcript_id "TCONS_00025374";
chr4	Cufflinks	exon	172485363	172485418	.	-	.	gene_id "XLOC_012296"; transcript_id "TCONS_00025374";
chr5	Cufflinks	exon	79348197	79348724	.	-	.	gene_id "XLOC_013071"; transcript_id "TCONS_00026988";
chr5	Cufflinks	exon	79364337	79364597	.	-	.	gene_id "XLOC_013071"; transcript_id "TCONS_00026988";
chr5	Cufflinks	exon	79375926	79376047	.	-	.	gene_id "XLOC_013071"; transcript_id "TCONS_00026988";
chr5	Cufflinks	exon	79378183	79378227	.	-	.	gene_id "XLOC_013071"; transcript_id "TCONS_00026988";
chr5	Cufflinks	exon	79362361	79363704	.	-	.	gene_id "XLOC_013071"; transcript_id "TCONS_00026989";
chr5	Cufflinks	exon	79364337	79364597	.	-	.	gene_id "XLOC_013071"; transcript_id "TCONS_00026989";
chr5	Cufflinks	exon	79367555	79367714	.	-	.	gene_id "XLOC_013071"; transcript_id "TCONS_00026989";
chr5	Cufflinks	exon	79367909	79368046	.	-	.	gene_id "XLOC_013071"; transcript_id "TCONS_00026989";
chr5	Cufflinks	exon	79368331	79368343	.	-	.	gene_id "XLOC_013071"; transcript_id "TCONS_00026989";
chr5	Cufflinks	exon	79362361	79363704	.	-	.	gene_id "XLOC_013071"; transcript_id "TCONS_00026990";
chr5	Cufflinks	exon	79364337	79364597	.	-	.	gene_id "XLOC_013071"; transcript_id "TCONS_00026990";
chr5	Cufflinks	exon	79368331	79368488	.	-	.	gene_id "XLOC_013071"; transcript_id "TCONS_00026990";
chr5	Cufflinks	exon	79375926	79376047	.	-	.	gene_id "XLOC_013071"; transcript_id "TCONS_00026990";
chr5	Cufflinks	exon	79377591	79377712	.	-	.	gene_id "XLOC_013071"; transcript_id "TCONS_00026990";
chr14	Cufflinks	exon	35898929	35899749	.	-	.	gene_id "XLOC_004597"; transcript_id "TCONS_00009312";
chr14	Cufflinks	exon	35900244	35900272	.	-	.	gene_id "XLOC_004597"; transcript_id "TCONS_00009312";
chr14	Cufflinks	exon	35898929	35899034	.	-	.	gene_id "XLOC_004597"; transcript_id "TCONS_00009314";
chr14	Cufflinks	exon	35899247	35899467	.	-	.	gene_id "XLOC_004597"; transcript_id "TCONS_00009314";
chr14	Cufflinks	exon	35899545	35900532	.	-	.	gene_id "XLOC_004597"; transcript_id "TCONS_00009314";
chr14	Cufflinks	exon	35898929	35899467	.	-	.	gene_id "XLOC_004597"; transcript_id "TCONS_00009313";
chr14	Cufflinks	exon	35899545	35900532	.	-	.	gene_id "XLOC_004597"; transcript_id "TCONS_00009313";
chr11	Cufflinks	exon	66176708	66176933	.	+	.	gene_id "XLOC_002595"; transcript_id "TCONS_00005371";
chr11	Cufflinks	exon	66177331	66177519	.	+	.	gene_id "XLOC_002595"; transcript_id "TCONS_00005371";
chr11	Cufflinks	exon	66177624	66178444	.	+	.	gene_id "XLOC_002595"; transcript_id "TCONS_00005371";
chr11	Cufflinks	exon	66184264	66184708	.	+	.	gene_id "XLOC_002595"; transcript_id "TCONS_00005371";
chr11	Cufflinks	exon	66176708	66176933	.	+	.	gene_id "XLOC_002595"; transcript_id "TCONS_00005370";
chr11	Cufflinks	exon	66177624	66178444	.	+	.	gene_id "XLOC_002595"; transcript_id "TCONS_00005370";
chr11	Cufflinks	exon	66184264	66184708	.	+	.	gene_id "XLOC_002595"; transcript_id "TCONS_00005370";
chr11	Cufflinks	exon	66176718	66177519	.	+	.	gene_id "XLOC_002595"; transcript_id "TCONS_00005372";
chr11	Cufflinks	exon	66177624	66178444	.	+	.	gene_id "XLOC_002595"; transcript_id "TCONS_00005372";
chr11	Cufflinks	exon	66184264	66184708	.	+	.	gene_id "XLOC_002595"; transcript_id "TCONS_00005372";
chr11	Cufflinks	exon	66176726	66176933	.	+	.	gene_id "XLOC_002595"; transcript_id "TCONS_00005373";
chr11	Cufflinks	exon	66177336	66177519	.	+	.	gene_id "XLOC_002595"; transcript_id "TCONS_00005373";
chr11	Cufflinks	exon	66177624	66178444	.	+	.	gene_id "XLOC_002595"; transcript_id "TCONS_00005373";
chr11	Cufflinks	exon	66184264	66184708	.	+	.	gene_id "XLOC_002595"; transcript_id "TCONS_00005373";
chr11	Cufflinks	exon	66176818	66177839	.	+	.	gene_id "XLOC_002595"; transcript_id "TCONS_00005374";
chr11	Cufflinks	exon	66178327	66178480	.	+	.	gene_id "XLOC_002595"; transcript_id "TCONS_00005374";
chr11	Cufflinks	exon	66176955	66177519	.	+	.	gene_id "XLOC_002595"; transcript_id "TCONS_00005375";
chr11	Cufflinks	exon	66177624	66177816	.	+	.	gene_id "XLOC_002595"; transcript_id "TCONS_00005375";
chr11	Cufflinks	exon	66178327	66178444	.	+	.	gene_id "XLOC_002595"; transcript_id "TCONS_00005375";
chr11	Cufflinks	exon	66184264	66184708	.	+	.	gene_id "XLOC_002595"; transcript_id "TCONS_00005375";
chr2	Cufflinks	exon	15941871	15942214	.	-	.	gene_id "XLOC_008525"; transcript_id "TCONS_00017431";
chr2	Cufflinks	exon	15950859	15951001	.	-	.	gene_id "XLOC_008525"; transcript_id "TCONS_00017431";
chr1	Cufflinks	exon	212640158	212640439	.	-	.	gene_id "XLOC_001490"; transcript_id "TCONS_00003081";
chr1	Cufflinks	exon	212641009	212641085	.	-	.	gene_id "XLOC_001490"; transcript_id "TCONS_00003081";
chr19	Cufflinks	exon	28129391	28129586	.	-	.	gene_id "XLOC_007530"; transcript_id "TCONS_00015289";
chr19	Cufflinks	exon	28137254	28137384	.	-	.	gene_id "XLOC_007530"; transcript_id "TCONS_00015289";
chr4	Cufflinks	exon	156226156	156226303	.	+	.	gene_id "XLOC_011846"; transcript_id "TCONS_00024457";
chr4	Cufflinks	exon	156263412	156263576	.	+	.	gene_id "XLOC_011846"; transcript_id "TCONS_00024457";
chr4	Cufflinks	exon	156267449	156269048	.	+	.	gene_id "XLOC_011846"; transcript_id "TCONS_00024457";
chr4	Cufflinks	exon	156226165	156226303	.	+	.	gene_id "XLOC_011846"; transcript_id "TCONS_00024458";
chr4	Cufflinks	exon	156250861	156251105	.	+	.	gene_id "XLOC_011846"; transcript_id "TCONS_00024458";
chr4	Cufflinks	exon	156263412	156263576	.	+	.	gene_id "XLOC_011846"; transcript_id "TCONS_00024458";
chr4	Cufflinks	exon	156267449	156269048	.	+	.	gene_id "XLOC_011846"; transcript_id "TCONS_00024458";
chr4	Cufflinks	exon	156226180	156226303	.	+	.	gene_id "XLOC_011846"; transcript_id "TCONS_00024459";
chr4	Cufflinks	exon	156250861	156251462	.	+	.	gene_id "XLOC_011846"; transcript_id "TCONS_00024459";
chr1	Cufflinks	exon	161259520	161260206	.	-	.	gene_id "XLOC_001336"; transcript_id "TCONS_00002792";
chr1	Cufflinks	exon	161262233	161262391	.	-	.	gene_id "XLOC_001336"; transcript_id "TCONS_00002792";
chr1	Cufflinks	exon	223186287	223201095	.	+	.	gene_id "XLOC_000715"; transcript_id "TCONS_00001420";
chr1	Cufflinks	exon	223222657	223224510	.	+	.	gene_id "XLOC_000715"; transcript_id "TCONS_00001420";
chr1	Cufflinks	exon	223186336	223189757	.	+	.	gene_id "XLOC_000715"; transcript_id "TCONS_00001421";
chr1	Cufflinks	exon	223195313	223206305	.	+	.	gene_id "XLOC_000715"; transcript_id "TCONS_00001421";
chr14	Cufflinks	exon	48663326	48663435	.	+	.	gene_id "XLOC_004388"; transcript_id "TCONS_00008895";
chr14	Cufflinks	exon	48674103	48674221	.	+	.	gene_id "XLOC_004388"; transcript_id "TCONS_00008895";
chr14	Cufflinks	exon	48681440	48681610	.	+	.	gene_id "XLOC_004388"; transcript_id "TCONS_00008895";
chr14	Cufflinks	exon	48695419	48695522	.	+	.	gene_id "XLOC_004388"; transcript_id "TCONS_00008895";
chr14	Cufflinks	exon	48697054	48697460	.	+	.	gene_id "XLOC_004388"; transcript_id "TCONS_00008895";
chr14	Cufflinks	exon	48663332	48663435	.	+	.	gene_id "XLOC_004388"; transcript_id "TCONS_00008896";
chr14	Cufflinks	exon	48674105	48674221	.	+	.	gene_id "XLOC_004388"; transcript_id "TCONS_00008896";
chr14	Cufflinks	exon	48681440	48681609	.	+	.	gene_id "XLOC_004388"; transcript_id "TCONS_00008896";
chr14	Cufflinks	exon	48682790	48682861	.	+	.	gene_id "XLOC_004388"; transcript_id "TCONS_00008896";
chr14	Cufflinks	exon	48663332	48663435	.	+	.	gene_id "XLOC_004388"; transcript_id "TCONS_00008897";
chr14	Cufflinks	exon	48674105	48674221	.	+	.	gene_id "XLOC_004388"; transcript_id "TCONS_00008897";
chr14	Cufflinks	exon	48681440	48681609	.	+	.	gene_id "XLOC_004388"; transcript_id "TCONS_00008897";
chr14	Cufflinks	exon	48695419	48695522	.	+	.	gene_id "XLOC_004388"; transcript_id "TCONS_00008897";
chr14	Cufflinks	exon	48697054	48697460	.	+	.	gene_id "XLOC_004388"; transcript_id "TCONS_00008897";
chr14	Cufflinks	exon	48670212	48674221	.	+	.	gene_id "XLOC_004388"; transcript_id "TCONS_00008898";
chr14	Cufflinks	exon	48677354	48677473	.	+	.	gene_id "XLOC_004388"; transcript_id "TCONS_00008898";
chrX	Cufflinks	exon	580972	581495	.	-	.	gene_id "XLOC_016930"; transcript_id "TCONS_00034905";
chrX	Cufflinks	exon	584233	584516	.	-	.	gene_id "XLOC_016930"; transcript_id "TCONS_00034905";
chr14	Cufflinks	exon	97059040	97059152	.	+	.	gene_id "XLOC_004513"; transcript_id "TCONS_00009135";
chr14	Cufflinks	exon	97059458	97059586	.	+	.	gene_id "XLOC_004513"; transcript_id "TCONS_00009135";
chr14	Cufflinks	exon	97059827	97062356	.	+	.	gene_id "XLOC_004513"; transcript_id "TCONS_00009135";
chr17	Cufflinks	exon	3038289	3038484	.	-	.	gene_id "XLOC_006338"; transcript_id "TCONS_00012882";
chr17	Cufflinks	exon	3066987	3067182	.	-	.	gene_id "XLOC_006338"; transcript_id "TCONS_00012882";
chr22	Cufflinks	exon	45831744	45831915	.	-	.	gene_id "XLOC_010423"; transcript_id "TCONS_00021460";
chr22	Cufflinks	exon	45844252	45844624	.	-	.	gene_id "XLOC_010423"; transcript_id "TCONS_00021460";
chr6_qbl_hap6	Cufflinks	exon	800487	800651	.	+	.	gene_id "XLOC_014341"; transcript_id "TCONS_00029470";
chr6_qbl_hap6	Cufflinks	exon	801016	801110	.	+	.	gene_id "XLOC_014341"; transcript_id "TCONS_00029470";
chr6_qbl_hap6	Cufflinks	exon	802119	804634	.	+	.	gene_id "XLOC_014341"; transcript_id "TCONS_00029470";
chr8	Cufflinks	exon	93514590	93514670	.	-	.	gene_id "XLOC_015768"; transcript_id "TCONS_00032459";
chr8	Cufflinks	exon	93581231	93581294	.	-	.	gene_id "XLOC_015768"; transcript_id "TCONS_00032459";
chr8	Cufflinks	exon	93666170	93666370	.	-	.	gene_id "XLOC_015768"; transcript_id "TCONS_00032459";
chr8	Cufflinks	exon	93640338	93640451	.	-	.	gene_id "XLOC_015768"; transcript_id "TCONS_00032461";
chr8	Cufflinks	exon	93666170	93666390	.	-	.	gene_id "XLOC_015768"; transcript_id "TCONS_00032461";
chr8	Cufflinks	exon	93640338	93640451	.	-	.	gene_id "XLOC_015768"; transcript_id "TCONS_00032460";
chr8	Cufflinks	exon	93666166	93666390	.	-	.	gene_id "XLOC_015768"; transcript_id "TCONS_00032460";
chr8	Cufflinks	exon	93660557	93660651	.	-	.	gene_id "XLOC_015768"; transcript_id "TCONS_00032462";
chr8	Cufflinks	exon	93666170	93666370	.	-	.	gene_id "XLOC_015768"; transcript_id "TCONS_00032462";
chr2	Cufflinks	exon	16080010	16080473	.	-	.	gene_id "XLOC_008526"; transcript_id "TCONS_00017432";
chr2	Cufflinks	exon	16081096	16081219	.	-	.	gene_id "XLOC_008526"; transcript_id "TCONS_00017432";
chr2	Cufflinks	exon	16082274	16082474	.	-	.	gene_id "XLOC_008526"; transcript_id "TCONS_00017432";
chr2	Cufflinks	exon	16080010	16080473	.	-	.	gene_id "XLOC_008526"; transcript_id "TCONS_00017433";
chr2	Cufflinks	exon	16081096	16081219	.	-	.	gene_id "XLOC_008526"; transcript_id "TCONS_00017433";
chr2	Cufflinks	exon	16082043	16082603	.	-	.	gene_id "XLOC_008526"; transcript_id "TCONS_00017433";
chr2	Cufflinks	exon	16080010	16080473	.	-	.	gene_id "XLOC_008526"; transcript_id "TCONS_00017434";
chr2	Cufflinks	exon	16081096	16081219	.	-	.	gene_id "XLOC_008526"; transcript_id "TCONS_00017434";
chr2	Cufflinks	exon	16082504	16087644	.	-	.	gene_id "XLOC_008526"; transcript_id "TCONS_00017434";
chr2	Cufflinks	exon	16080020	16080473	.	-	.	gene_id "XLOC_008526"; transcript_id "TCONS_00017435";
chr2	Cufflinks	exon	16081096	16081219	.	-	.	gene_id "XLOC_008526"; transcript_id "TCONS_00017435";
chr2	Cufflinks	exon	16081654	16081845	.	-	.	gene_id "XLOC_008526"; transcript_id "TCONS_00017435";
chr2	Cufflinks	exon	16080598	16081219	.	-	.	gene_id "XLOC_008526"; transcript_id "TCONS_00017436";
chr2	Cufflinks	exon	16081654	16087644	.	-	.	gene_id "XLOC_008526"; transcript_id "TCONS_00017436";
chr7	Cufflinks	exon	57629764	57630666	.	-	.	gene_id "XLOC_015022"; transcript_id "TCONS_00030917";
chr7	Cufflinks	exon	57635579	57635614	.	-	.	gene_id "XLOC_015022"; transcript_id "TCONS_00030917";
chr2	Cufflinks	exon	239419331	239420587	.	-	.	gene_id "XLOC_009178"; transcript_id "TCONS_00018752";
chr2	Cufflinks	exon	239460052	239460188	.	-	.	gene_id "XLOC_009178"; transcript_id "TCONS_00018752";
chr2	Cufflinks	exon	239463115	239463695	.	-	.	gene_id "XLOC_009178"; transcript_id "TCONS_00018752";
chr2	Cufflinks	exon	239438217	239440617	.	-	.	gene_id "XLOC_009178"; transcript_id "TCONS_00018753";
chr2	Cufflinks	exon	239441625	239442813	.	-	.	gene_id "XLOC_009178"; transcript_id "TCONS_00018753";
chr2	Cufflinks	exon	239443190	239443329	.	-	.	gene_id "XLOC_009178"; transcript_id "TCONS_00018753";
chr2	Cufflinks	exon	239446867	239447422	.	-	.	gene_id "XLOC_009178"; transcript_id "TCONS_00018753";
chr2	Cufflinks	exon	239458095	239460447	.	-	.	gene_id "XLOC_009178"; transcript_id "TCONS_00018753";
chr12	Cufflinks	exon	14898694	14899715	.	-	.	gene_id "XLOC_003539"; transcript_id "TCONS_00007234";
chr12	Cufflinks	exon	14903596	14903675	.	-	.	gene_id "XLOC_003539"; transcript_id "TCONS_00007234";
chr13	Cufflinks	exon	110053043	110053155	.	+	.	gene_id "XLOC_004064"; transcript_id "TCONS_00008262";
chr13	Cufflinks	exon	110053688	110053988	.	+	.	gene_id "XLOC_004064"; transcript_id "TCONS_00008262";
chr9	Cufflinks	exon	123964382	123964699	.	+	.	gene_id "XLOC_016167"; transcript_id "TCONS_00033276";
chr9	Cufflinks	exon	123967871	123968134	.	+	.	gene_id "XLOC_016167"; transcript_id "TCONS_00033276";
chr6_mcf_hap5	Cufflinks	exon	2547503	2547625	.	+	.	gene_id "XLOC_014334"; transcript_id "TCONS_00029463";
chr6_mcf_hap5	Cufflinks	exon	2552163	2553758	.	+	.	gene_id "XLOC_014334"; transcript_id "TCONS_00029463";
chr5	Cufflinks	exon	142869420	142869542	.	-	.	gene_id "XLOC_013228"; transcript_id "TCONS_00027336";
chr5	Cufflinks	exon	142910479	142910915	.	-	.	gene_id "XLOC_013228"; transcript_id "TCONS_00027336";
chr10	Cufflinks	exon	21629162	21629242	.	-	.	gene_id "XLOC_002067"; transcript_id "TCONS_00004287";
chr10	Cufflinks	exon	21643600	21643693	.	-	.	gene_id "XLOC_002067"; transcript_id "TCONS_00004287";
chr10	Cufflinks	exon	21657426	21657484	.	-	.	gene_id "XLOC_002067"; transcript_id "TCONS_00004287";
chr10	Cufflinks	exon	21658896	21659044	.	-	.	gene_id "XLOC_002067"; transcript_id "TCONS_00004287";
chr10	Cufflinks	exon	21661824	21661879	.	-	.	gene_id "XLOC_002067"; transcript_id "TCONS_00004287";
chr2	Cufflinks	exon	16497592	16498160	.	-	.	gene_id "XLOC_008530"; transcript_id "TCONS_00017441";
chr2	Cufflinks	exon	16500664	16500834	.	-	.	gene_id "XLOC_008530"; transcript_id "TCONS_00017441";
chr22	Cufflinks	exon	18257668	18257696	.	+	.	gene_id "XLOC_010042"; transcript_id "TCONS_00020509";
chr22	Cufflinks	exon	18260871	18262242	.	+	.	gene_id "XLOC_010042"; transcript_id "TCONS_00020509";
chr22	Cufflinks	exon	18260048	18260462	.	+	.	gene_id "XLOC_010042"; transcript_id "TCONS_00020510";
chr22	Cufflinks	exon	18261019	18262242	.	+	.	gene_id "XLOC_010042"; transcript_id "TCONS_00020510";
chr3	Cufflinks	exon	38865393	38865430	.	+	.	gene_id "XLOC_010516"; transcript_id "TCONS_00021641";
chr3	Cufflinks	exon	38865763	38866013	.	+	.	gene_id "XLOC_010516"; transcript_id "TCONS_00021641";
chr3	Cufflinks	exon	38866675	38866793	.	+	.	gene_id "XLOC_010516"; transcript_id "TCONS_00021641";
chr11	Cufflinks	exon	45736815	45744007	.	+	.	gene_id "XLOC_002517"; transcript_id "TCONS_00005192";
chr11	Cufflinks	exon	45744870	45745122	.	+	.	gene_id "XLOC_002517"; transcript_id "TCONS_00005192";
chr11	Cufflinks	exon	45756092	45756350	.	+	.	gene_id "XLOC_002517"; transcript_id "TCONS_00005192";
chr11	Cufflinks	exon	45760961	45761093	.	+	.	gene_id "XLOC_002517"; transcript_id "TCONS_00005192";
chr11	Cufflinks	exon	45765580	45765959	.	+	.	gene_id "XLOC_002517"; transcript_id "TCONS_00005192";
chr11	Cufflinks	exon	45744025	45744081	.	+	.	gene_id "XLOC_002517"; transcript_id "TCONS_00005193";
chr11	Cufflinks	exon	45744870	45745122	.	+	.	gene_id "XLOC_002517"; transcript_id "TCONS_00005193";
chr11	Cufflinks	exon	45745712	45746148	.	+	.	gene_id "XLOC_002517"; transcript_id "TCONS_00005193";
chr4	Cufflinks	exon	154926278	154926613	.	+	.	gene_id "XLOC_011843"; transcript_id "TCONS_00024449";
chr4	Cufflinks	exon	154944007	154944090	.	+	.	gene_id "XLOC_011843"; transcript_id "TCONS_00024449";
chr4	Cufflinks	exon	154926278	154926613	.	+	.	gene_id "XLOC_011843"; transcript_id "TCONS_00024450";
chr4	Cufflinks	exon	154948577	154948603	.	+	.	gene_id "XLOC_011843"; transcript_id "TCONS_00024450";
chr4	Cufflinks	exon	154926278	154926613	.	+	.	gene_id "XLOC_011843"; transcript_id "TCONS_00024451";
chr4	Cufflinks	exon	155063268	155063394	.	+	.	gene_id "XLOC_011843"; transcript_id "TCONS_00024451";
chr4	Cufflinks	exon	155122900	155122983	.	+	.	gene_id "XLOC_011843"; transcript_id "TCONS_00024451";
chr4	Cufflinks	exon	155128120	155128218	.	+	.	gene_id "XLOC_011843"; transcript_id "TCONS_00024451";
chr11	Cufflinks	exon	65184069	65184240	.	+	.	gene_id "XLOC_002580"; transcript_id "TCONS_00005322";
chr11	Cufflinks	exon	65186970	65187959	.	+	.	gene_id "XLOC_002580"; transcript_id "TCONS_00005322";
chr4	Cufflinks	exon	119381069	119381390	.	-	.	gene_id "XLOC_012184"; transcript_id "TCONS_00025147";
chr4	Cufflinks	exon	119381446	119381619	.	-	.	gene_id "XLOC_012184"; transcript_id "TCONS_00025147";
chr4	Cufflinks	exon	119381069	119381290	.	-	.	gene_id "XLOC_012184"; transcript_id "TCONS_00025146";
chr4	Cufflinks	exon	119381430	119381619	.	-	.	gene_id "XLOC_012184"; transcript_id "TCONS_00025146";
chr10	Cufflinks	exon	46937463	46937708	.	-	.	gene_id "XLOC_002143"; transcript_id "TCONS_00004457";
chr10	Cufflinks	exon	46947102	46947258	.	-	.	gene_id "XLOC_002143"; transcript_id "TCONS_00004457";
chr10	Cufflinks	exon	46937463	46937708	.	-	.	gene_id "XLOC_002143"; transcript_id "TCONS_00004458";
chr10	Cufflinks	exon	46951577	46951699	.	-	.	gene_id "XLOC_002143"; transcript_id "TCONS_00004458";
chr1	Cufflinks	exon	161401273	161403685	.	-	.	gene_id "XLOC_001339"; transcript_id "TCONS_00002803";
chr1	Cufflinks	exon	161410670	161413524	.	-	.	gene_id "XLOC_001339"; transcript_id "TCONS_00002803";
chr1	Cufflinks	exon	223317391	223317585	.	+	.	gene_id "XLOC_000717"; transcript_id "TCONS_00001424";
chr1	Cufflinks	exon	223317879	223318296	.	+	.	gene_id "XLOC_000717"; transcript_id "TCONS_00001424";
chrX	Cufflinks	exon	1515320	1515541	.	-	.	gene_id "XLOC_016935"; transcript_id "TCONS_00034916";
chrX	Cufflinks	exon	1517718	1517852	.	-	.	gene_id "XLOC_016935"; transcript_id "TCONS_00034916";
chrX	Cufflinks	exon	1515918	1516117	.	-	.	gene_id "XLOC_016935"; transcript_id "TCONS_00034917";
chrX	Cufflinks	exon	1517718	1517851	.	-	.	gene_id "XLOC_016935"; transcript_id "TCONS_00034917";
chrX	Cufflinks	exon	1518260	1518295	.	-	.	gene_id "XLOC_016935"; transcript_id "TCONS_00034917";
chr6	Cufflinks	exon	169818907	169821269	.	-	.	gene_id "XLOC_014265"; transcript_id "TCONS_00029382";
chr6	Cufflinks	exon	169827573	169830318	.	-	.	gene_id "XLOC_014265"; transcript_id "TCONS_00029382";
chr6	Cufflinks	exon	169830736	169830807	.	-	.	gene_id "XLOC_014265"; transcript_id "TCONS_00029382";
chr6	Cufflinks	exon	169846128	169846389	.	-	.	gene_id "XLOC_014265"; transcript_id "TCONS_00029382";
chr6	Cufflinks	exon	169819101	169821269	.	-	.	gene_id "XLOC_014265"; transcript_id "TCONS_00029383";
chr6	Cufflinks	exon	169823265	169825251	.	-	.	gene_id "XLOC_014265"; transcript_id "TCONS_00029383";
chr6	Cufflinks	exon	169825999	169827803	.	-	.	gene_id "XLOC_014265"; transcript_id "TCONS_00029384";
chr6	Cufflinks	exon	169828875	169830318	.	-	.	gene_id "XLOC_014265"; transcript_id "TCONS_00029384";
chr6	Cufflinks	exon	169830736	169830811	.	-	.	gene_id "XLOC_014265"; transcript_id "TCONS_00029384";
chr6	Cufflinks	exon	169825999	169830318	.	-	.	gene_id "XLOC_014265"; transcript_id "TCONS_00029385";
chr6	Cufflinks	exon	169830736	169830843	.	-	.	gene_id "XLOC_014265"; transcript_id "TCONS_00029385";
chr21	Cufflinks	exon	36096105	36096251	.	-	.	gene_id "XLOC_009947"; transcript_id "TCONS_00020281";
chr21	Cufflinks	exon	36096344	36096494	.	-	.	gene_id "XLOC_009947"; transcript_id "TCONS_00020281";
chr21	Cufflinks	exon	36105207	36105377	.	-	.	gene_id "XLOC_009947"; transcript_id "TCONS_00020281";
chr21	Cufflinks	exon	36106258	36106338	.	-	.	gene_id "XLOC_009947"; transcript_id "TCONS_00020281";
chr21	Cufflinks	exon	36106983	36107053	.	-	.	gene_id "XLOC_009947"; transcript_id "TCONS_00020281";
chr21	Cufflinks	exon	36109407	36109478	.	-	.	gene_id "XLOC_009947"; transcript_id "TCONS_00020281";
chr4	Cufflinks	exon	119413574	119413759	.	-	.	gene_id "XLOC_012185"; transcript_id "TCONS_00025148";
chr4	Cufflinks	exon	119415411	119415500	.	-	.	gene_id "XLOC_012185"; transcript_id "TCONS_00025148";
chr2	Cufflinks	exon	421057	421161	.	+	.	gene_id "XLOC_007761"; transcript_id "TCONS_00015794";
chr2	Cufflinks	exon	421838	422156	.	+	.	gene_id "XLOC_007761"; transcript_id "TCONS_00015794";
chr2	Cufflinks	exon	421133	421264	.	+	.	gene_id "XLOC_007761"; transcript_id "TCONS_00015795";
chr2	Cufflinks	exon	421838	422303	.	+	.	gene_id "XLOC_007761"; transcript_id "TCONS_00015795";
chr17	Cufflinks	exon	2623949	2625532	.	-	.	gene_id "XLOC_006337"; transcript_id "TCONS_00012881";
chr17	Cufflinks	exon	2626979	2627672	.	-	.	gene_id "XLOC_006337"; transcript_id "TCONS_00012881";
chr9	Cufflinks	exon	109377359	109377491	.	-	.	gene_id "XLOC_016506"; transcript_id "TCONS_00034043";
chr9	Cufflinks	exon	109377624	109378087	.	-	.	gene_id "XLOC_016506"; transcript_id "TCONS_00034043";
chr7	Cufflinks	exon	61814838	61818083	.	-	.	gene_id "XLOC_015026"; transcript_id "TCONS_00030922";
chr7	Cufflinks	exon	61819574	61819640	.	-	.	gene_id "XLOC_015026"; transcript_id "TCONS_00030922";
chr7	Cufflinks	exon	61814838	61818083	.	-	.	gene_id "XLOC_015026"; transcript_id "TCONS_00030923";
chr7	Cufflinks	exon	61822275	61822479	.	-	.	gene_id "XLOC_015026"; transcript_id "TCONS_00030923";
chr13	Cufflinks	exon	109917478	109924767	.	+	.	gene_id "XLOC_004061"; transcript_id "TCONS_00008258";
chr13	Cufflinks	exon	109925416	109929450	.	+	.	gene_id "XLOC_004061"; transcript_id "TCONS_00008258";
chr13	Cufflinks	exon	109917478	109924767	.	+	.	gene_id "XLOC_004061"; transcript_id "TCONS_00008259";
chr13	Cufflinks	exon	109938705	109938725	.	+	.	gene_id "XLOC_004061"; transcript_id "TCONS_00008259";
chr19	Cufflinks	exon	36665652	36670399	.	+	.	gene_id "XLOC_007160"; transcript_id "TCONS_00014544";
chr19	Cufflinks	exon	36670982	36671570	.	+	.	gene_id "XLOC_007160"; transcript_id "TCONS_00014544";
chr2	Cufflinks	exon	104019472	104019546	.	+	.	gene_id "XLOC_008075"; transcript_id "TCONS_00016448";
chr2	Cufflinks	exon	104021412	104023938	.	+	.	gene_id "XLOC_008075"; transcript_id "TCONS_00016448";
chr5	Cufflinks	exon	32103551	32104058	.	-	.	gene_id "XLOC_012935"; transcript_id "TCONS_00026729";
chr5	Cufflinks	exon	32106230	32106286	.	-	.	gene_id "XLOC_012935"; transcript_id "TCONS_00026729";
chr5	Cufflinks	exon	32106507	32106608	.	-	.	gene_id "XLOC_012935"; transcript_id "TCONS_00026729";
chr5	Cufflinks	exon	32121601	32121685	.	-	.	gene_id "XLOC_012935"; transcript_id "TCONS_00026729";
chr5	Cufflinks	exon	32121966	32122047	.	-	.	gene_id "XLOC_012935"; transcript_id "TCONS_00026729";
chr9	Cufflinks	exon	102318344	102318406	.	-	.	gene_id "XLOC_016491"; transcript_id "TCONS_00034017";
chr9	Cufflinks	exon	102480441	102480569	.	-	.	gene_id "XLOC_016491"; transcript_id "TCONS_00034017";
chr9	Cufflinks	exon	102568153	102568273	.	-	.	gene_id "XLOC_016491"; transcript_id "TCONS_00034017";
chr9	Cufflinks	exon	102582103	102582171	.	-	.	gene_id "XLOC_016491"; transcript_id "TCONS_00034017";
chr9	Cufflinks	exon	102347606	102348932	.	-	.	gene_id "XLOC_016491"; transcript_id "TCONS_00034018";
chr9	Cufflinks	exon	102349167	102349266	.	-	.	gene_id "XLOC_016491"; transcript_id "TCONS_00034018";
chr9	Cufflinks	exon	102350707	102350868	.	-	.	gene_id "XLOC_016491"; transcript_id "TCONS_00034018";
chr9	Cufflinks	exon	102358472	102358586	.	-	.	gene_id "XLOC_016491"; transcript_id "TCONS_00034018";
chr9	Cufflinks	exon	102480441	102480569	.	-	.	gene_id "XLOC_016491"; transcript_id "TCONS_00034018";
chr9	Cufflinks	exon	102568153	102568273	.	-	.	gene_id "XLOC_016491"; transcript_id "TCONS_00034018";
chr9	Cufflinks	exon	102582103	102582171	.	-	.	gene_id "XLOC_016491"; transcript_id "TCONS_00034018";
chr9	Cufflinks	exon	102348068	102348932	.	-	.	gene_id "XLOC_016491"; transcript_id "TCONS_00034019";
chr9	Cufflinks	exon	102349167	102349266	.	-	.	gene_id "XLOC_016491"; transcript_id "TCONS_00034019";
chr9	Cufflinks	exon	102350707	102350868	.	-	.	gene_id "XLOC_016491"; transcript_id "TCONS_00034019";
chr9	Cufflinks	exon	102358472	102358569	.	-	.	gene_id "XLOC_016491"; transcript_id "TCONS_00034019";
chr9	Cufflinks	exon	102480441	102480569	.	-	.	gene_id "XLOC_016491"; transcript_id "TCONS_00034019";
chr9	Cufflinks	exon	102568153	102568273	.	-	.	gene_id "XLOC_016491"; transcript_id "TCONS_00034019";
chr9	Cufflinks	exon	102582103	102582171	.	-	.	gene_id "XLOC_016491"; transcript_id "TCONS_00034019";
chr9	Cufflinks	exon	102479961	102480569	.	-	.	gene_id "XLOC_016491"; transcript_id "TCONS_00034020";
chr9	Cufflinks	exon	102568153	102568273	.	-	.	gene_id "XLOC_016491"; transcript_id "TCONS_00034020";
chr9	Cufflinks	exon	102582103	102582301	.	-	.	gene_id "XLOC_016491"; transcript_id "TCONS_00034020";
chr9	Cufflinks	exon	102563433	102566918	.	-	.	gene_id "XLOC_016491"; transcript_id "TCONS_00034021";
chr9	Cufflinks	exon	102568153	102568273	.	-	.	gene_id "XLOC_016491"; transcript_id "TCONS_00034021";
chr9	Cufflinks	exon	102571749	102571894	.	-	.	gene_id "XLOC_016491"; transcript_id "TCONS_00034021";
chr9	Cufflinks	exon	102563433	102568273	.	-	.	gene_id "XLOC_016491"; transcript_id "TCONS_00034022";
chr9	Cufflinks	exon	102582103	102582171	.	-	.	gene_id "XLOC_016491"; transcript_id "TCONS_00034022";
chr19	Cufflinks	exon	39927731	39930481	.	+	.	gene_id "XLOC_007184"; transcript_id "TCONS_00014603";
chr19	Cufflinks	exon	39930580	39930589	.	+	.	gene_id "XLOC_007184"; transcript_id "TCONS_00014603";
chr12	Cufflinks	exon	26097789	26099068	.	-	.	gene_id "XLOC_003555"; transcript_id "TCONS_00007253";
chr12	Cufflinks	exon	26103306	26104483	.	-	.	gene_id "XLOC_003555"; transcript_id "TCONS_00007253";
chr12	Cufflinks	exon	26097789	26099068	.	-	.	gene_id "XLOC_003555"; transcript_id "TCONS_00007254";
chr12	Cufflinks	exon	26100452	26100555	.	-	.	gene_id "XLOC_003555"; transcript_id "TCONS_00007254";
chr12	Cufflinks	exon	26105691	26106009	.	-	.	gene_id "XLOC_003555"; transcript_id "TCONS_00007254";
chr12	Cufflinks	exon	26108071	26108174	.	-	.	gene_id "XLOC_003555"; transcript_id "TCONS_00007254";
chr12	Cufflinks	exon	26109572	26109694	.	-	.	gene_id "XLOC_003555"; transcript_id "TCONS_00007254";
chr12	Cufflinks	exon	26110952	26110985	.	-	.	gene_id "XLOC_003555"; transcript_id "TCONS_00007254";
chr12	Cufflinks	exon	26097789	26099068	.	-	.	gene_id "XLOC_003555"; transcript_id "TCONS_00007257";
chr12	Cufflinks	exon	26108071	26108174	.	-	.	gene_id "XLOC_003555"; transcript_id "TCONS_00007257";
chr12	Cufflinks	exon	26109160	26109280	.	-	.	gene_id "XLOC_003555"; transcript_id "TCONS_00007257";
chr12	Cufflinks	exon	26109572	26109694	.	-	.	gene_id "XLOC_003555"; transcript_id "TCONS_00007257";
chr12	Cufflinks	exon	26110952	26111794	.	-	.	gene_id "XLOC_003555"; transcript_id "TCONS_00007257";
chr12	Cufflinks	exon	26097789	26100555	.	-	.	gene_id "XLOC_003555"; transcript_id "TCONS_00007256";
chr12	Cufflinks	exon	26105691	26106009	.	-	.	gene_id "XLOC_003555"; transcript_id "TCONS_00007256";
chr12	Cufflinks	exon	26108071	26108174	.	-	.	gene_id "XLOC_003555"; transcript_id "TCONS_00007256";
chr12	Cufflinks	exon	26109572	26109694	.	-	.	gene_id "XLOC_003555"; transcript_id "TCONS_00007256";
chr12	Cufflinks	exon	26110952	26111794	.	-	.	gene_id "XLOC_003555"; transcript_id "TCONS_00007256";
chr12	Cufflinks	exon	26097789	26100555	.	-	.	gene_id "XLOC_003555"; transcript_id "TCONS_00007255";
chr12	Cufflinks	exon	26105691	26108174	.	-	.	gene_id "XLOC_003555"; transcript_id "TCONS_00007255";
chr12	Cufflinks	exon	26109160	26109280	.	-	.	gene_id "XLOC_003555"; transcript_id "TCONS_00007255";
chr12	Cufflinks	exon	26109572	26109694	.	-	.	gene_id "XLOC_003555"; transcript_id "TCONS_00007255";
chr12	Cufflinks	exon	26110952	26111794	.	-	.	gene_id "XLOC_003555"; transcript_id "TCONS_00007255";
chr12	Cufflinks	exon	26097789	26100555	.	-	.	gene_id "XLOC_003555"; transcript_id "TCONS_00007258";
chr12	Cufflinks	exon	26105691	26108174	.	-	.	gene_id "XLOC_003555"; transcript_id "TCONS_00007258";
chr12	Cufflinks	exon	26109160	26109280	.	-	.	gene_id "XLOC_003555"; transcript_id "TCONS_00007258";
chr12	Cufflinks	exon	26109572	26109694	.	-	.	gene_id "XLOC_003555"; transcript_id "TCONS_00007258";
chr12	Cufflinks	exon	26111865	26111907	.	-	.	gene_id "XLOC_003555"; transcript_id "TCONS_00007258";
chr12	Cufflinks	exon	26097789	26100555	.	-	.	gene_id "XLOC_003555"; transcript_id "TCONS_00007259";
chr12	Cufflinks	exon	26105691	26108174	.	-	.	gene_id "XLOC_003555"; transcript_id "TCONS_00007259";
chr12	Cufflinks	exon	26109160	26109280	.	-	.	gene_id "XLOC_003555"; transcript_id "TCONS_00007259";
chr12	Cufflinks	exon	26109572	26109697	.	-	.	gene_id "XLOC_003555"; transcript_id "TCONS_00007259";
chr12	Cufflinks	exon	26111865	26111909	.	-	.	gene_id "XLOC_003555"; transcript_id "TCONS_00007259";
chr12	Cufflinks	exon	26097789	26099068	.	-	.	gene_id "XLOC_003555"; transcript_id "TCONS_00007260";
chr12	Cufflinks	exon	26109160	26109280	.	-	.	gene_id "XLOC_003555"; transcript_id "TCONS_00007260";
chr12	Cufflinks	exon	26109572	26109697	.	-	.	gene_id "XLOC_003555"; transcript_id "TCONS_00007260";
chr12	Cufflinks	exon	26111865	26112065	.	-	.	gene_id "XLOC_003555"; transcript_id "TCONS_00007260";
chr12	Cufflinks	exon	26097789	26100555	.	-	.	gene_id "XLOC_003555"; transcript_id "TCONS_00007261";
chr12	Cufflinks	exon	26105691	26108174	.	-	.	gene_id "XLOC_003555"; transcript_id "TCONS_00007261";
chr12	Cufflinks	exon	26109572	26109697	.	-	.	gene_id "XLOC_003555"; transcript_id "TCONS_00007261";
chr12	Cufflinks	exon	26112259	26112281	.	-	.	gene_id "XLOC_003555"; transcript_id "TCONS_00007261";
chr12	Cufflinks	exon	26097789	26100555	.	-	.	gene_id "XLOC_003555"; transcript_id "TCONS_00007262";
chr12	Cufflinks	exon	26105691	26108174	.	-	.	gene_id "XLOC_003555"; transcript_id "TCONS_00007262";
chr12	Cufflinks	exon	26109160	26109280	.	-	.	gene_id "XLOC_003555"; transcript_id "TCONS_00007262";
chr12	Cufflinks	exon	26109572	26109694	.	-	.	gene_id "XLOC_003555"; transcript_id "TCONS_00007262";
chr12	Cufflinks	exon	26112259	26112283	.	-	.	gene_id "XLOC_003555"; transcript_id "TCONS_00007262";
chr12	Cufflinks	exon	26097789	26099068	.	-	.	gene_id "XLOC_003555"; transcript_id "TCONS_00007263";
chr12	Cufflinks	exon	26109160	26109280	.	-	.	gene_id "XLOC_003555"; transcript_id "TCONS_00007263";
chr12	Cufflinks	exon	26109572	26109694	.	-	.	gene_id "XLOC_003555"; transcript_id "TCONS_00007263";
chr12	Cufflinks	exon	26112259	26112334	.	-	.	gene_id "XLOC_003555"; transcript_id "TCONS_00007263";
chr12	Cufflinks	exon	26097789	26099068	.	-	.	gene_id "XLOC_003555"; transcript_id "TCONS_00007264";
chr12	Cufflinks	exon	26108071	26108174	.	-	.	gene_id "XLOC_003555"; transcript_id "TCONS_00007264";
chr12	Cufflinks	exon	26109160	26109280	.	-	.	gene_id "XLOC_003555"; transcript_id "TCONS_00007264";
chr12	Cufflinks	exon	26109572	26109694	.	-	.	gene_id "XLOC_003555"; transcript_id "TCONS_00007264";
chr12	Cufflinks	exon	26112259	26112337	.	-	.	gene_id "XLOC_003555"; transcript_id "TCONS_00007264";
chr12	Cufflinks	exon	26097790	26099068	.	-	.	gene_id "XLOC_003555"; transcript_id "TCONS_00007265";
chr12	Cufflinks	exon	26100452	26100555	.	-	.	gene_id "XLOC_003555"; transcript_id "TCONS_00007265";
chr12	Cufflinks	exon	26105691	26106009	.	-	.	gene_id "XLOC_003555"; transcript_id "TCONS_00007265";
chr12	Cufflinks	exon	26108071	26108174	.	-	.	gene_id "XLOC_003555"; transcript_id "TCONS_00007265";
chr12	Cufflinks	exon	26109160	26109280	.	-	.	gene_id "XLOC_003555"; transcript_id "TCONS_00007265";
chr12	Cufflinks	exon	26109572	26109694	.	-	.	gene_id "XLOC_003555"; transcript_id "TCONS_00007265";
chr12	Cufflinks	exon	26110952	26110985	.	-	.	gene_id "XLOC_003555"; transcript_id "TCONS_00007265";
chr12	Cufflinks	exon	26104796	26106009	.	-	.	gene_id "XLOC_003555"; transcript_id "TCONS_00007266";
chr12	Cufflinks	exon	26108071	26108174	.	-	.	gene_id "XLOC_003555"; transcript_id "TCONS_00007266";
chr12	Cufflinks	exon	26109160	26109280	.	-	.	gene_id "XLOC_003555"; transcript_id "TCONS_00007266";
chr12	Cufflinks	exon	26109572	26109694	.	-	.	gene_id "XLOC_003555"; transcript_id "TCONS_00007266";
chr12	Cufflinks	exon	26110952	26111794	.	-	.	gene_id "XLOC_003555"; transcript_id "TCONS_00007266";
chr12	Cufflinks	exon	26104796	26106009	.	-	.	gene_id "XLOC_003555"; transcript_id "TCONS_00007267";
chr12	Cufflinks	exon	26108071	26108174	.	-	.	gene_id "XLOC_003555"; transcript_id "TCONS_00007267";
chr12	Cufflinks	exon	26109160	26109280	.	-	.	gene_id "XLOC_003555"; transcript_id "TCONS_00007267";
chr12	Cufflinks	exon	26109572	26109697	.	-	.	gene_id "XLOC_003555"; transcript_id "TCONS_00007267";
chr12	Cufflinks	exon	26112259	26112281	.	-	.	gene_id "XLOC_003555"; transcript_id "TCONS_00007267";
chr12	Cufflinks	exon	26104796	26108174	.	-	.	gene_id "XLOC_003555"; transcript_id "TCONS_00007268";
chr12	Cufflinks	exon	26109160	26109280	.	-	.	gene_id "XLOC_003555"; transcript_id "TCONS_00007268";
chr12	Cufflinks	exon	26109572	26109697	.	-	.	gene_id "XLOC_003555"; transcript_id "TCONS_00007268";
chr12	Cufflinks	exon	26112259	26112282	.	-	.	gene_id "XLOC_003555"; transcript_id "TCONS_00007268";
chr12	Cufflinks	exon	26107813	26108174	.	-	.	gene_id "XLOC_003555"; transcript_id "TCONS_00007269";
chr12	Cufflinks	exon	26109160	26109280	.	-	.	gene_id "XLOC_003555"; transcript_id "TCONS_00007269";
chr12	Cufflinks	exon	26109572	26109694	.	-	.	gene_id "XLOC_003555"; transcript_id "TCONS_00007269";
chr12	Cufflinks	exon	26110386	26110518	.	-	.	gene_id "XLOC_003555"; transcript_id "TCONS_00007269";
chr3	Cufflinks	exon	184474177	184476441	.	-	.	gene_id "XLOC_011407"; transcript_id "TCONS_00023492";
chr3	Cufflinks	exon	184483108	184483257	.	-	.	gene_id "XLOC_011407"; transcript_id "TCONS_00023492";
chr3	Cufflinks	exon	184490768	184490943	.	-	.	gene_id "XLOC_011407"; transcript_id "TCONS_00023492";
chr22	Cufflinks	exon	18721397	18721567	.	+	.	gene_id "XLOC_010046"; transcript_id "TCONS_00020516";
chr22	Cufflinks	exon	18723545	18723603	.	+	.	gene_id "XLOC_010046"; transcript_id "TCONS_00020516";
chr22	Cufflinks	exon	18724072	18724096	.	+	.	gene_id "XLOC_010046"; transcript_id "TCONS_00020516";
chr22	Cufflinks	exon	18727043	18727129	.	+	.	gene_id "XLOC_010046"; transcript_id "TCONS_00020516";
chr22	Cufflinks	exon	18732023	18732088	.	+	.	gene_id "XLOC_010046"; transcript_id "TCONS_00020516";
chr22	Cufflinks	exon	18734087	18734148	.	+	.	gene_id "XLOC_010046"; transcript_id "TCONS_00020516";
chr22	Cufflinks	exon	18734614	18734647	.	+	.	gene_id "XLOC_010046"; transcript_id "TCONS_00020516";
chr22	Cufflinks	exon	18736865	18736925	.	+	.	gene_id "XLOC_010046"; transcript_id "TCONS_00020516";
chr10	Cufflinks	exon	119321595	119321778	.	-	.	gene_id "XLOC_002355"; transcript_id "TCONS_00004892";
chr10	Cufflinks	exon	119325527	119325655	.	-	.	gene_id "XLOC_002355"; transcript_id "TCONS_00004892";
chr10	Cufflinks	exon	119331807	119331968	.	-	.	gene_id "XLOC_002355"; transcript_id "TCONS_00004892";
chr4	Cufflinks	exon	115233102	115233159	.	-	.	gene_id "XLOC_012179"; transcript_id "TCONS_00025135";
chr4	Cufflinks	exon	115256285	115256400	.	-	.	gene_id "XLOC_012179"; transcript_id "TCONS_00025135";
chr4	Cufflinks	exon	115285964	115286117	.	-	.	gene_id "XLOC_012179"; transcript_id "TCONS_00025135";
chr4	Cufflinks	exon	115255874	115256182	.	-	.	gene_id "XLOC_012179"; transcript_id "TCONS_00025136";
chr4	Cufflinks	exon	115256285	115256400	.	-	.	gene_id "XLOC_012179"; transcript_id "TCONS_00025136";
chr4	Cufflinks	exon	115262440	115262505	.	-	.	gene_id "XLOC_012179"; transcript_id "TCONS_00025136";
chr4	Cufflinks	exon	115285964	115285984	.	-	.	gene_id "XLOC_012179"; transcript_id "TCONS_00025136";
chr4	Cufflinks	exon	115255874	115256182	.	-	.	gene_id "XLOC_012179"; transcript_id "TCONS_00025137";
chr4	Cufflinks	exon	115256285	115256400	.	-	.	gene_id "XLOC_012179"; transcript_id "TCONS_00025137";
chr4	Cufflinks	exon	115262440	115262505	.	-	.	gene_id "XLOC_012179"; transcript_id "TCONS_00025137";
chr4	Cufflinks	exon	115267946	115268028	.	-	.	gene_id "XLOC_012179"; transcript_id "TCONS_00025137";
chr4	Cufflinks	exon	115285964	115286240	.	-	.	gene_id "XLOC_012179"; transcript_id "TCONS_00025137";
chr4	Cufflinks	exon	115255874	115256182	.	-	.	gene_id "XLOC_012179"; transcript_id "TCONS_00025138";
chr4	Cufflinks	exon	115256285	115256400	.	-	.	gene_id "XLOC_012179"; transcript_id "TCONS_00025138";
chr4	Cufflinks	exon	115285964	115286264	.	-	.	gene_id "XLOC_012179"; transcript_id "TCONS_00025138";
chr2	Cufflinks	exon	218148745	218149586	.	-	.	gene_id "XLOC_009111"; transcript_id "TCONS_00018624";
chr2	Cufflinks	exon	218182689	218182924	.	-	.	gene_id "XLOC_009111"; transcript_id "TCONS_00018624";
chr2	Cufflinks	exon	218183643	218183750	.	-	.	gene_id "XLOC_009111"; transcript_id "TCONS_00018624";
chr2	Cufflinks	exon	218190569	218190690	.	-	.	gene_id "XLOC_009111"; transcript_id "TCONS_00018624";
chr2	Cufflinks	exon	218192720	218192875	.	-	.	gene_id "XLOC_009111"; transcript_id "TCONS_00018624";
chr2	Cufflinks	exon	218258364	218258506	.	-	.	gene_id "XLOC_009111"; transcript_id "TCONS_00018624";
chr2	Cufflinks	exon	218148745	218149586	.	-	.	gene_id "XLOC_009111"; transcript_id "TCONS_00018623";
chr2	Cufflinks	exon	218182689	218182924	.	-	.	gene_id "XLOC_009111"; transcript_id "TCONS_00018623";
chr2	Cufflinks	exon	218183643	218183750	.	-	.	gene_id "XLOC_009111"; transcript_id "TCONS_00018623";
chr2	Cufflinks	exon	218190569	218190693	.	-	.	gene_id "XLOC_009111"; transcript_id "TCONS_00018623";
chr2	Cufflinks	exon	218192720	218192875	.	-	.	gene_id "XLOC_009111"; transcript_id "TCONS_00018623";
chr2	Cufflinks	exon	218258364	218258506	.	-	.	gene_id "XLOC_009111"; transcript_id "TCONS_00018623";
chr2	Cufflinks	exon	218148745	218149586	.	-	.	gene_id "XLOC_009111"; transcript_id "TCONS_00018625";
chr2	Cufflinks	exon	218182689	218183900	.	-	.	gene_id "XLOC_009111"; transcript_id "TCONS_00018625";
chr2	Cufflinks	exon	218190569	218190693	.	-	.	gene_id "XLOC_009111"; transcript_id "TCONS_00018625";
chr2	Cufflinks	exon	218192720	218192875	.	-	.	gene_id "XLOC_009111"; transcript_id "TCONS_00018625";
chr2	Cufflinks	exon	218258364	218258544	.	-	.	gene_id "XLOC_009111"; transcript_id "TCONS_00018625";
chr2	Cufflinks	exon	218148745	218149586	.	-	.	gene_id "XLOC_009111"; transcript_id "TCONS_00018626";
chr2	Cufflinks	exon	218182689	218182924	.	-	.	gene_id "XLOC_009111"; transcript_id "TCONS_00018626";
chr2	Cufflinks	exon	218183643	218183900	.	-	.	gene_id "XLOC_009111"; transcript_id "TCONS_00018626";
chr2	Cufflinks	exon	218190569	218190693	.	-	.	gene_id "XLOC_009111"; transcript_id "TCONS_00018626";
chr2	Cufflinks	exon	218192720	218192875	.	-	.	gene_id "XLOC_009111"; transcript_id "TCONS_00018626";
chr2	Cufflinks	exon	218258364	218258617	.	-	.	gene_id "XLOC_009111"; transcript_id "TCONS_00018626";
chr2	Cufflinks	exon	218148748	218149586	.	-	.	gene_id "XLOC_009111"; transcript_id "TCONS_00018627";
chr2	Cufflinks	exon	218182689	218182924	.	-	.	gene_id "XLOC_009111"; transcript_id "TCONS_00018627";
chr2	Cufflinks	exon	218183643	218183900	.	-	.	gene_id "XLOC_009111"; transcript_id "TCONS_00018627";
chr2	Cufflinks	exon	218190569	218190693	.	-	.	gene_id "XLOC_009111"; transcript_id "TCONS_00018627";
chr2	Cufflinks	exon	218192720	218192875	.	-	.	gene_id "XLOC_009111"; transcript_id "TCONS_00018627";
chr2	Cufflinks	exon	218290025	218290245	.	-	.	gene_id "XLOC_009111"; transcript_id "TCONS_00018627";
chr2	Cufflinks	exon	218291314	218291509	.	-	.	gene_id "XLOC_009111"; transcript_id "TCONS_00018627";
chr2	Cufflinks	exon	218292114	218292196	.	-	.	gene_id "XLOC_009111"; transcript_id "TCONS_00018627";
chr2	Cufflinks	exon	218297646	218297744	.	-	.	gene_id "XLOC_009111"; transcript_id "TCONS_00018627";
chr2	Cufflinks	exon	218298480	218298839	.	-	.	gene_id "XLOC_009111"; transcript_id "TCONS_00018627";
chr2	Cufflinks	exon	218343104	218343281	.	-	.	gene_id "XLOC_009111"; transcript_id "TCONS_00018627";
chr2	Cufflinks	exon	218464335	218465552	.	-	.	gene_id "XLOC_009111"; transcript_id "TCONS_00018627";
chr2	Cufflinks	exon	218148748	218149586	.	-	.	gene_id "XLOC_009111"; transcript_id "TCONS_00018628";
chr2	Cufflinks	exon	218182689	218182924	.	-	.	gene_id "XLOC_009111"; transcript_id "TCONS_00018628";
chr2	Cufflinks	exon	218183643	218183900	.	-	.	gene_id "XLOC_009111"; transcript_id "TCONS_00018628";
chr2	Cufflinks	exon	218190569	218190693	.	-	.	gene_id "XLOC_009111"; transcript_id "TCONS_00018628";
chr2	Cufflinks	exon	218192720	218192875	.	-	.	gene_id "XLOC_009111"; transcript_id "TCONS_00018628";
chr2	Cufflinks	exon	218290025	218290245	.	-	.	gene_id "XLOC_009111"; transcript_id "TCONS_00018628";
chr2	Cufflinks	exon	218291314	218291509	.	-	.	gene_id "XLOC_009111"; transcript_id "TCONS_00018628";
chr2	Cufflinks	exon	218292114	218292196	.	-	.	gene_id "XLOC_009111"; transcript_id "TCONS_00018628";
chr2	Cufflinks	exon	218297646	218297744	.	-	.	gene_id "XLOC_009111"; transcript_id "TCONS_00018628";
chr2	Cufflinks	exon	218298671	218298839	.	-	.	gene_id "XLOC_009111"; transcript_id "TCONS_00018628";
chr2	Cufflinks	exon	218343104	218343281	.	-	.	gene_id "XLOC_009111"; transcript_id "TCONS_00018628";
chr2	Cufflinks	exon	218464335	218465552	.	-	.	gene_id "XLOC_009111"; transcript_id "TCONS_00018628";
chr2	Cufflinks	exon	218621191	218621316	.	-	.	gene_id "XLOC_009111"; transcript_id "TCONS_00018628";
chr2	Cufflinks	exon	218180984	218182924	.	-	.	gene_id "XLOC_009111"; transcript_id "TCONS_00018629";
chr2	Cufflinks	exon	218183643	218184149	.	-	.	gene_id "XLOC_009111"; transcript_id "TCONS_00018629";
chr2	Cufflinks	exon	218180984	218182924	.	-	.	gene_id "XLOC_009111"; transcript_id "TCONS_00018630";
chr2	Cufflinks	exon	218183643	218183900	.	-	.	gene_id "XLOC_009111"; transcript_id "TCONS_00018630";
chr2	Cufflinks	exon	218190569	218190693	.	-	.	gene_id "XLOC_009111"; transcript_id "TCONS_00018630";
chr2	Cufflinks	exon	218192720	218192875	.	-	.	gene_id "XLOC_009111"; transcript_id "TCONS_00018630";
chr2	Cufflinks	exon	218258364	218258488	.	-	.	gene_id "XLOC_009111"; transcript_id "TCONS_00018630";
chr2	Cufflinks	exon	218180984	218183900	.	-	.	gene_id "XLOC_009111"; transcript_id "TCONS_00018631";
chr2	Cufflinks	exon	218190569	218190693	.	-	.	gene_id "XLOC_009111"; transcript_id "TCONS_00018631";
chr2	Cufflinks	exon	218192720	218192875	.	-	.	gene_id "XLOC_009111"; transcript_id "TCONS_00018631";
chr2	Cufflinks	exon	218258364	218258544	.	-	.	gene_id "XLOC_009111"; transcript_id "TCONS_00018631";
chr9	Cufflinks	exon	131486724	131486914	.	+	.	gene_id "XLOC_016199"; transcript_id "TCONS_00033316";
chr9	Cufflinks	exon	131495121	131495473	.	+	.	gene_id "XLOC_016199"; transcript_id "TCONS_00033316";
chr9	Cufflinks	exon	131486724	131486914	.	+	.	gene_id "XLOC_016199"; transcript_id "TCONS_00033317";
chr9	Cufflinks	exon	131492439	131492527	.	+	.	gene_id "XLOC_016199"; transcript_id "TCONS_00033317";
chr9	Cufflinks	exon	131495121	131495805	.	+	.	gene_id "XLOC_016199"; transcript_id "TCONS_00033317";
chr9	Cufflinks	exon	131492067	131492527	.	+	.	gene_id "XLOC_016199"; transcript_id "TCONS_00033318";
chr9	Cufflinks	exon	131495121	131495805	.	+	.	gene_id "XLOC_016199"; transcript_id "TCONS_00033318";
chr18	Cufflinks	exon	2651133	2653301	.	-	.	gene_id "XLOC_006797"; transcript_id "TCONS_00013863";
chr18	Cufflinks	exon	2655099	2655148	.	-	.	gene_id "XLOC_006797"; transcript_id "TCONS_00013863";
chr18	Cufflinks	exon	2651133	2653301	.	-	.	gene_id "XLOC_006797"; transcript_id "TCONS_00013864";
chr18	Cufflinks	exon	2655416	2655562	.	-	.	gene_id "XLOC_006797"; transcript_id "TCONS_00013864";
chr18	Cufflinks	exon	2651133	2653301	.	-	.	gene_id "XLOC_006797"; transcript_id "TCONS_00013865";
chr18	Cufflinks	exon	2655760	2656475	.	-	.	gene_id "XLOC_006797"; transcript_id "TCONS_00013865";
chr10	Cufflinks	exon	18943480	18944104	.	-	.	gene_id "XLOC_002064"; transcript_id "TCONS_00004282";
chr10	Cufflinks	exon	18948122	18948185	.	-	.	gene_id "XLOC_002064"; transcript_id "TCONS_00004282";
chr10	Cufflinks	exon	18943617	18944104	.	-	.	gene_id "XLOC_002064"; transcript_id "TCONS_00004283";
chr10	Cufflinks	exon	18948161	18948196	.	-	.	gene_id "XLOC_002064"; transcript_id "TCONS_00004283";
chr10	Cufflinks	exon	18943793	18944104	.	-	.	gene_id "XLOC_002064"; transcript_id "TCONS_00004284";
chr10	Cufflinks	exon	18947148	18947426	.	-	.	gene_id "XLOC_002064"; transcript_id "TCONS_00004284";
chr10	Cufflinks	exon	18948122	18948167	.	-	.	gene_id "XLOC_002064"; transcript_id "TCONS_00004284";
chr12	Cufflinks	exon	70612934	70613377	.	-	.	gene_id "XLOC_003683"; transcript_id "TCONS_00007530";
chr12	Cufflinks	exon	70615480	70618220	.	-	.	gene_id "XLOC_003683"; transcript_id "TCONS_00007530";
chr10	Cufflinks	exon	48324788	48324866	.	-	.	gene_id "XLOC_002149"; transcript_id "TCONS_00004470";
chr10	Cufflinks	exon	48325430	48325501	.	-	.	gene_id "XLOC_002149"; transcript_id "TCONS_00004470";
chr10	Cufflinks	exon	48331656	48331714	.	-	.	gene_id "XLOC_002149"; transcript_id "TCONS_00004470";
chr10	Cufflinks	exon	48331809	48332197	.	-	.	gene_id "XLOC_002149"; transcript_id "TCONS_00004470";
chr1	Cufflinks	exon	32816855	32816939	.	+	.	gene_id "XLOC_000170"; transcript_id "TCONS_00000357";
chr1	Cufflinks	exon	32817211	32817465	.	+	.	gene_id "XLOC_000170"; transcript_id "TCONS_00000357";
chr1	Cufflinks	exon	32817704	32818023	.	+	.	gene_id "XLOC_000170"; transcript_id "TCONS_00000357";
chr1	Cufflinks	exon	32816855	32816939	.	+	.	gene_id "XLOC_000170"; transcript_id "TCONS_00000358";
chr1	Cufflinks	exon	32818313	32818403	.	+	.	gene_id "XLOC_000170"; transcript_id "TCONS_00000358";
chr1	Cufflinks	exon	32819057	32819143	.	+	.	gene_id "XLOC_000170"; transcript_id "TCONS_00000358";
chr1	Cufflinks	exon	32817122	32817210	.	+	.	gene_id "XLOC_000170"; transcript_id "TCONS_00000359";
chr1	Cufflinks	exon	32818313	32818403	.	+	.	gene_id "XLOC_000170"; transcript_id "TCONS_00000359";
chr1	Cufflinks	exon	32819057	32819143	.	+	.	gene_id "XLOC_000170"; transcript_id "TCONS_00000359";
chr12	Cufflinks	exon	10657998	10659527	.	+	.	gene_id "XLOC_003151"; transcript_id "TCONS_00006378";
chr12	Cufflinks	exon	10659663	10661054	.	+	.	gene_id "XLOC_003151"; transcript_id "TCONS_00006378";
chr12	Cufflinks	exon	10658213	10659809	.	+	.	gene_id "XLOC_003151"; transcript_id "TCONS_00006379";
chr12	Cufflinks	exon	10675202	10675502	.	+	.	gene_id "XLOC_003151"; transcript_id "TCONS_00006379";
chr5	Cufflinks	exon	177116314	177116741	.	+	.	gene_id "XLOC_012819"; transcript_id "TCONS_00026452";
chr5	Cufflinks	exon	177133707	177134848	.	+	.	gene_id "XLOC_012819"; transcript_id "TCONS_00026452";
chr5	Cufflinks	exon	177116314	177116741	.	+	.	gene_id "XLOC_012819"; transcript_id "TCONS_00026453";
chr5	Cufflinks	exon	177133707	177133886	.	+	.	gene_id "XLOC_012819"; transcript_id "TCONS_00026453";
chr5	Cufflinks	exon	177144554	177144685	.	+	.	gene_id "XLOC_012819"; transcript_id "TCONS_00026453";
chr5	Cufflinks	exon	177147910	177148034	.	+	.	gene_id "XLOC_012819"; transcript_id "TCONS_00026453";
chr5	Cufflinks	exon	177116314	177116741	.	+	.	gene_id "XLOC_012819"; transcript_id "TCONS_00026454";
chr5	Cufflinks	exon	177133707	177133886	.	+	.	gene_id "XLOC_012819"; transcript_id "TCONS_00026454";
chr5	Cufflinks	exon	177143455	177143603	.	+	.	gene_id "XLOC_012819"; transcript_id "TCONS_00026454";
chr5	Cufflinks	exon	177144554	177144685	.	+	.	gene_id "XLOC_012819"; transcript_id "TCONS_00026454";
chr5	Cufflinks	exon	177151339	177157232	.	+	.	gene_id "XLOC_012819"; transcript_id "TCONS_00026454";
chr5	Cufflinks	exon	177121194	177121440	.	+	.	gene_id "XLOC_012819"; transcript_id "TCONS_00026456";
chr5	Cufflinks	exon	177133707	177133886	.	+	.	gene_id "XLOC_012819"; transcript_id "TCONS_00026456";
chr5	Cufflinks	exon	177143455	177143603	.	+	.	gene_id "XLOC_012819"; transcript_id "TCONS_00026456";
chr5	Cufflinks	exon	177144554	177144685	.	+	.	gene_id "XLOC_012819"; transcript_id "TCONS_00026456";
chr5	Cufflinks	exon	177151339	177157232	.	+	.	gene_id "XLOC_012819"; transcript_id "TCONS_00026456";
chr5	Cufflinks	exon	177121194	177121440	.	+	.	gene_id "XLOC_012819"; transcript_id "TCONS_00026455";
chr5	Cufflinks	exon	177133707	177133886	.	+	.	gene_id "XLOC_012819"; transcript_id "TCONS_00026455";
chr5	Cufflinks	exon	177144554	177144685	.	+	.	gene_id "XLOC_012819"; transcript_id "TCONS_00026455";
chr5	Cufflinks	exon	177151339	177157232	.	+	.	gene_id "XLOC_012819"; transcript_id "TCONS_00026455";
chr5	Cufflinks	exon	177138126	177138360	.	+	.	gene_id "XLOC_012819"; transcript_id "TCONS_00026457";
chr5	Cufflinks	exon	177143455	177143603	.	+	.	gene_id "XLOC_012819"; transcript_id "TCONS_00026457";
chr5	Cufflinks	exon	177144554	177144685	.	+	.	gene_id "XLOC_012819"; transcript_id "TCONS_00026457";
chr5	Cufflinks	exon	177151339	177152500	.	+	.	gene_id "XLOC_012819"; transcript_id "TCONS_00026457";
chr5	Cufflinks	exon	177156466	177157232	.	+	.	gene_id "XLOC_012819"; transcript_id "TCONS_00026457";
chr7	Cufflinks	exon	25587382	25587464	.	-	.	gene_id "XLOC_014922"; transcript_id "TCONS_00030666";
chr7	Cufflinks	exon	25590557	25590682	.	-	.	gene_id "XLOC_014922"; transcript_id "TCONS_00030666";
chr6	Cufflinks	exon	169770093	169770495	.	-	.	gene_id "XLOC_014264"; transcript_id "TCONS_00029380";
chr6	Cufflinks	exon	169788296	169788480	.	-	.	gene_id "XLOC_014264"; transcript_id "TCONS_00029380";
chr6	Cufflinks	exon	169773776	169775872	.	-	.	gene_id "XLOC_014264"; transcript_id "TCONS_00029381";
chr6	Cufflinks	exon	169788296	169788480	.	-	.	gene_id "XLOC_014264"; transcript_id "TCONS_00029381";
chr22	Cufflinks	exon	46032074	46032812	.	-	.	gene_id "XLOC_010426"; transcript_id "TCONS_00021467";
chr22	Cufflinks	exon	46033072	46033124	.	-	.	gene_id "XLOC_010426"; transcript_id "TCONS_00021467";
chr22	Cufflinks	exon	46032074	46032640	.	-	.	gene_id "XLOC_010426"; transcript_id "TCONS_00021468";
chr22	Cufflinks	exon	46034521	46036262	.	-	.	gene_id "XLOC_010426"; transcript_id "TCONS_00021468";
chr5	Cufflinks	exon	179719172	179721298	.	+	.	gene_id "XLOC_012829"; transcript_id "TCONS_00026482";
chr5	Cufflinks	exon	179722035	179722328	.	+	.	gene_id "XLOC_012829"; transcript_id "TCONS_00026482";
chr5	Cufflinks	exon	179719183	179719300	.	+	.	gene_id "XLOC_012829"; transcript_id "TCONS_00026483";
chr5	Cufflinks	exon	179722035	179722328	.	+	.	gene_id "XLOC_012829"; transcript_id "TCONS_00026483";
chr5	Cufflinks	exon	179719473	179719481	.	+	.	gene_id "XLOC_012829"; transcript_id "TCONS_00026484";
chr5	Cufflinks	exon	179722035	179722328	.	+	.	gene_id "XLOC_012829"; transcript_id "TCONS_00026484";
chr5	Cufflinks	exon	179720245	179720418	.	+	.	gene_id "XLOC_012829"; transcript_id "TCONS_00026485";
chr5	Cufflinks	exon	179722035	179722253	.	+	.	gene_id "XLOC_012829"; transcript_id "TCONS_00026485";
chr8	Cufflinks	exon	9182561	9182923	.	+	.	gene_id "XLOC_015314"; transcript_id "TCONS_00031599";
chr8	Cufflinks	exon	9183412	9183813	.	+	.	gene_id "XLOC_015314"; transcript_id "TCONS_00031599";
chr8	Cufflinks	exon	9189914	9192590	.	+	.	gene_id "XLOC_015314"; transcript_id "TCONS_00031599";
chr7	Cufflinks	exon	57638729	57638832	.	-	.	gene_id "XLOC_015023"; transcript_id "TCONS_00030918";
chr7	Cufflinks	exon	57639151	57639411	.	-	.	gene_id "XLOC_015023"; transcript_id "TCONS_00030918";
chr12	Cufflinks	exon	16573561	16573748	.	+	.	gene_id "XLOC_003171"; transcript_id "TCONS_00006416";
chr12	Cufflinks	exon	16590322	16590727	.	+	.	gene_id "XLOC_003171"; transcript_id "TCONS_00006416";
chr6	Cufflinks	exon	3896645	3907152	.	-	.	gene_id "XLOC_013845"; transcript_id "TCONS_00028490";
chr6	Cufflinks	exon	3911444	3912288	.	-	.	gene_id "XLOC_013845"; transcript_id "TCONS_00028490";
chr6	Cufflinks	exon	3896645	3910619	.	-	.	gene_id "XLOC_013845"; transcript_id "TCONS_00028491";
chr6	Cufflinks	exon	3911444	3912497	.	-	.	gene_id "XLOC_013845"; transcript_id "TCONS_00028491";
chr2	Cufflinks	exon	105050805	105050981	.	+	.	gene_id "XLOC_008078"; transcript_id "TCONS_00016451";
chr2	Cufflinks	exon	105122324	105122761	.	+	.	gene_id "XLOC_008078"; transcript_id "TCONS_00016451";
chr2	Cufflinks	exon	105123690	105123864	.	+	.	gene_id "XLOC_008078"; transcript_id "TCONS_00016451";
chr2	Cufflinks	exon	105128501	105129214	.	+	.	gene_id "XLOC_008078"; transcript_id "TCONS_00016451";
chr2	Cufflinks	exon	105050824	105050981	.	+	.	gene_id "XLOC_008078"; transcript_id "TCONS_00016452";
chr2	Cufflinks	exon	105052398	105052577	.	+	.	gene_id "XLOC_008078"; transcript_id "TCONS_00016452";
chr2	Cufflinks	exon	105122324	105122563	.	+	.	gene_id "XLOC_008078"; transcript_id "TCONS_00016452";
chr2	Cufflinks	exon	105119727	105119822	.	+	.	gene_id "XLOC_008078"; transcript_id "TCONS_00016453";
chr2	Cufflinks	exon	105122324	105122761	.	+	.	gene_id "XLOC_008078"; transcript_id "TCONS_00016453";
chr2	Cufflinks	exon	105123690	105123864	.	+	.	gene_id "XLOC_008078"; transcript_id "TCONS_00016453";
chr2	Cufflinks	exon	105128501	105129219	.	+	.	gene_id "XLOC_008078"; transcript_id "TCONS_00016453";
chr2	Cufflinks	exon	105122948	105123864	.	+	.	gene_id "XLOC_008078"; transcript_id "TCONS_00016454";
chr2	Cufflinks	exon	105128501	105129219	.	+	.	gene_id "XLOC_008078"; transcript_id "TCONS_00016454";
chr22	Cufflinks	exon	18881568	18882141	.	+	.	gene_id "XLOC_010047"; transcript_id "TCONS_00020517";
chr22	Cufflinks	exon	18884442	18886113	.	+	.	gene_id "XLOC_010047"; transcript_id "TCONS_00020517";
chr20	Cufflinks	exon	19222946	19223218	.	-	.	gene_id "XLOC_009513"; transcript_id "TCONS_00019385";
chr20	Cufflinks	exon	19224521	19224932	.	-	.	gene_id "XLOC_009513"; transcript_id "TCONS_00019385";
chr20	Cufflinks	exon	19238273	19238339	.	-	.	gene_id "XLOC_009513"; transcript_id "TCONS_00019385";
chr20	Cufflinks	exon	19242353	19242517	.	-	.	gene_id "XLOC_009513"; transcript_id "TCONS_00019385";
chr20	Cufflinks	exon	19244722	19244797	.	-	.	gene_id "XLOC_009513"; transcript_id "TCONS_00019385";
chr20	Cufflinks	exon	19246377	19246643	.	-	.	gene_id "XLOC_009513"; transcript_id "TCONS_00019385";
chr20	Cufflinks	exon	19263783	19263859	.	-	.	gene_id "XLOC_009513"; transcript_id "TCONS_00019385";
chr20	Cufflinks	exon	19264789	19265240	.	-	.	gene_id "XLOC_009513"; transcript_id "TCONS_00019385";
chr10	Cufflinks	exon	19579152	19579395	.	-	.	gene_id "XLOC_002065"; transcript_id "TCONS_00004285";
chr10	Cufflinks	exon	19580351	19580409	.	-	.	gene_id "XLOC_002065"; transcript_id "TCONS_00004285";
chr2	Cufflinks	exon	59662348	59662498	.	+	.	gene_id "XLOC_007940"; transcript_id "TCONS_00016154";
chr2	Cufflinks	exon	59667765	59667882	.	+	.	gene_id "XLOC_007940"; transcript_id "TCONS_00016154";
chr2	Cufflinks	exon	59669228	59669396	.	+	.	gene_id "XLOC_007940"; transcript_id "TCONS_00016154";
chr10	Cufflinks	exon	5196655	5197952	.	-	.	gene_id "XLOC_002023"; transcript_id "TCONS_00004167";
chr10	Cufflinks	exon	5199836	5200001	.	-	.	gene_id "XLOC_002023"; transcript_id "TCONS_00004167";
chr10	Cufflinks	exon	5202082	5202149	.	-	.	gene_id "XLOC_002023"; transcript_id "TCONS_00004167";
chr10	Cufflinks	exon	5202775	5202852	.	-	.	gene_id "XLOC_002023"; transcript_id "TCONS_00004167";
chr10	Cufflinks	exon	5203675	5203730	.	-	.	gene_id "XLOC_002023"; transcript_id "TCONS_00004167";
chr10	Cufflinks	exon	5203819	5203935	.	-	.	gene_id "XLOC_002023"; transcript_id "TCONS_00004167";
chr10	Cufflinks	exon	5204816	5204983	.	-	.	gene_id "XLOC_002023"; transcript_id "TCONS_00004167";
chr10	Cufflinks	exon	5226975	5227150	.	-	.	gene_id "XLOC_002023"; transcript_id "TCONS_00004167";
chr10	Cufflinks	exon	5196655	5197952	.	-	.	gene_id "XLOC_002023"; transcript_id "TCONS_00004166";
chr10	Cufflinks	exon	5199836	5200001	.	-	.	gene_id "XLOC_002023"; transcript_id "TCONS_00004166";
chr10	Cufflinks	exon	5202082	5202148	.	-	.	gene_id "XLOC_002023"; transcript_id "TCONS_00004166";
chr10	Cufflinks	exon	5202774	5202852	.	-	.	gene_id "XLOC_002023"; transcript_id "TCONS_00004166";
chr10	Cufflinks	exon	5203675	5203730	.	-	.	gene_id "XLOC_002023"; transcript_id "TCONS_00004166";
chr10	Cufflinks	exon	5203819	5203935	.	-	.	gene_id "XLOC_002023"; transcript_id "TCONS_00004166";
chr10	Cufflinks	exon	5204816	5204983	.	-	.	gene_id "XLOC_002023"; transcript_id "TCONS_00004166";
chr10	Cufflinks	exon	5226975	5227150	.	-	.	gene_id "XLOC_002023"; transcript_id "TCONS_00004166";
chr5	Cufflinks	exon	180846763	180846853	.	+	.	gene_id "XLOC_012843"; transcript_id "TCONS_00026539";
chr5	Cufflinks	exon	180847549	180847815	.	+	.	gene_id "XLOC_012843"; transcript_id "TCONS_00026539";
chr5	Cufflinks	exon	180847953	180848396	.	+	.	gene_id "XLOC_012843"; transcript_id "TCONS_00026539";
chr2	Cufflinks	exon	28856148	28856269	.	-	.	gene_id "XLOC_008575"; transcript_id "TCONS_00017514";
chr2	Cufflinks	exon	28886948	28887406	.	-	.	gene_id "XLOC_008575"; transcript_id "TCONS_00017514";
chr10	Cufflinks	exon	134316541	134322433	.	-	.	gene_id "XLOC_002393"; transcript_id "TCONS_00004955";
chr10	Cufflinks	exon	134324660	134325665	.	-	.	gene_id "XLOC_002393"; transcript_id "TCONS_00004955";
chr10	Cufflinks	exon	134331621	134331954	.	-	.	gene_id "XLOC_002393"; transcript_id "TCONS_00004955";
chr10	Cufflinks	exon	134325130	134325665	.	-	.	gene_id "XLOC_002393"; transcript_id "TCONS_00004956";
chr10	Cufflinks	exon	134331598	134331695	.	-	.	gene_id "XLOC_002393"; transcript_id "TCONS_00004956";
chr10	Cufflinks	exon	134325130	134325662	.	-	.	gene_id "XLOC_002393"; transcript_id "TCONS_00004957";
chr10	Cufflinks	exon	134331595	134331777	.	-	.	gene_id "XLOC_002393"; transcript_id "TCONS_00004957";
chr19	Cufflinks	exon	29777918	29778469	.	-	.	gene_id "XLOC_007534"; transcript_id "TCONS_00015314";
chr19	Cufflinks	exon	29882328	29882515	.	-	.	gene_id "XLOC_007534"; transcript_id "TCONS_00015314";
chr19	Cufflinks	exon	29883789	29883982	.	-	.	gene_id "XLOC_007534"; transcript_id "TCONS_00015314";
chr19	Cufflinks	exon	29886241	29886490	.	-	.	gene_id "XLOC_007534"; transcript_id "TCONS_00015314";
chr19	Cufflinks	exon	29887314	29887858	.	-	.	gene_id "XLOC_007534"; transcript_id "TCONS_00015314";
chr19	Cufflinks	exon	29888077	29888238	.	-	.	gene_id "XLOC_007534"; transcript_id "TCONS_00015314";
chr19	Cufflinks	exon	29889532	29889621	.	-	.	gene_id "XLOC_007534"; transcript_id "TCONS_00015314";
chr19	Cufflinks	exon	29903682	29903873	.	-	.	gene_id "XLOC_007534"; transcript_id "TCONS_00015314";
chr19	Cufflinks	exon	29919638	29919717	.	-	.	gene_id "XLOC_007534"; transcript_id "TCONS_00015314";
chr19	Cufflinks	exon	30016331	30016659	.	-	.	gene_id "XLOC_007534"; transcript_id "TCONS_00015314";
chr11	Cufflinks	exon	112160924	112161232	.	+	.	gene_id "XLOC_002705"; transcript_id "TCONS_00005569";
chr11	Cufflinks	exon	112162043	112163452	.	+	.	gene_id "XLOC_002705"; transcript_id "TCONS_00005569";
chr11	Cufflinks	exon	112160924	112161184	.	+	.	gene_id "XLOC_002705"; transcript_id "TCONS_00005573";
chr11	Cufflinks	exon	112161970	112163502	.	+	.	gene_id "XLOC_002705"; transcript_id "TCONS_00005573";
chr11	Cufflinks	exon	112164450	112164945	.	+	.	gene_id "XLOC_002705"; transcript_id "TCONS_00005573";
chr11	Cufflinks	exon	112160924	112161184	.	+	.	gene_id "XLOC_002705"; transcript_id "TCONS_00005575";
chr11	Cufflinks	exon	112161970	112162128	.	+	.	gene_id "XLOC_002705"; transcript_id "TCONS_00005575";
chr11	Cufflinks	exon	112164450	112164945	.	+	.	gene_id "XLOC_002705"; transcript_id "TCONS_00005575";
chr11	Cufflinks	exon	112160924	112161232	.	+	.	gene_id "XLOC_002705"; transcript_id "TCONS_00005576";
chr11	Cufflinks	exon	112162043	112162128	.	+	.	gene_id "XLOC_002705"; transcript_id "TCONS_00005576";
chr11	Cufflinks	exon	112164450	112164945	.	+	.	gene_id "XLOC_002705"; transcript_id "TCONS_00005576";
chr11	Cufflinks	exon	112160924	112161232	.	+	.	gene_id "XLOC_002705"; transcript_id "TCONS_00005574";
chr11	Cufflinks	exon	112161970	112163502	.	+	.	gene_id "XLOC_002705"; transcript_id "TCONS_00005574";
chr11	Cufflinks	exon	112164450	112164945	.	+	.	gene_id "XLOC_002705"; transcript_id "TCONS_00005574";
chr11	Cufflinks	exon	112160924	112161184	.	+	.	gene_id "XLOC_002705"; transcript_id "TCONS_00005572";
chr11	Cufflinks	exon	112162043	112162128	.	+	.	gene_id "XLOC_002705"; transcript_id "TCONS_00005572";
chr11	Cufflinks	exon	112164450	112164945	.	+	.	gene_id "XLOC_002705"; transcript_id "TCONS_00005572";
chr11	Cufflinks	exon	112160924	112161232	.	+	.	gene_id "XLOC_002705"; transcript_id "TCONS_00005571";
chr11	Cufflinks	exon	112161970	112162128	.	+	.	gene_id "XLOC_002705"; transcript_id "TCONS_00005571";
chr11	Cufflinks	exon	112164450	112164945	.	+	.	gene_id "XLOC_002705"; transcript_id "TCONS_00005571";
chr11	Cufflinks	exon	112160924	112161184	.	+	.	gene_id "XLOC_002705"; transcript_id "TCONS_00005570";
chr11	Cufflinks	exon	112162043	112163502	.	+	.	gene_id "XLOC_002705"; transcript_id "TCONS_00005570";
chr11	Cufflinks	exon	112164450	112164945	.	+	.	gene_id "XLOC_002705"; transcript_id "TCONS_00005570";
chr4	Cufflinks	exon	186557905	186566430	.	+	.	gene_id "XLOC_011907"; transcript_id "TCONS_00024565";
chr4	Cufflinks	exon	186566582	186567980	.	+	.	gene_id "XLOC_011907"; transcript_id "TCONS_00024565";
chr4	Cufflinks	exon	186560970	186567091	.	+	.	gene_id "XLOC_011907"; transcript_id "TCONS_00024566";
chr4	Cufflinks	exon	186568310	186568872	.	+	.	gene_id "XLOC_011907"; transcript_id "TCONS_00024566";
chr4	Cufflinks	exon	186560970	186567091	.	+	.	gene_id "XLOC_011907"; transcript_id "TCONS_00024568";
chr4	Cufflinks	exon	186569817	186569890	.	+	.	gene_id "XLOC_011907"; transcript_id "TCONS_00024568";
chr4	Cufflinks	exon	186571812	186571913	.	+	.	gene_id "XLOC_011907"; transcript_id "TCONS_00024568";
chr4	Cufflinks	exon	186572111	186572402	.	+	.	gene_id "XLOC_011907"; transcript_id "TCONS_00024568";
chr4	Cufflinks	exon	186560970	186567091	.	+	.	gene_id "XLOC_011907"; transcript_id "TCONS_00024567";
chr4	Cufflinks	exon	186569817	186569890	.	+	.	gene_id "XLOC_011907"; transcript_id "TCONS_00024567";
chr4	Cufflinks	exon	186571831	186572402	.	+	.	gene_id "XLOC_011907"; transcript_id "TCONS_00024567";
chr11	Cufflinks	exon	1798160	1798404	.	-	.	gene_id "XLOC_002781"; transcript_id "TCONS_00005694";
chr11	Cufflinks	exon	1799526	1799618	.	-	.	gene_id "XLOC_002781"; transcript_id "TCONS_00005694";
chr6_qbl_hap6	Cufflinks	exon	130803	133193	.	-	.	gene_id "XLOC_014350"; transcript_id "TCONS_00029479";
chr6_qbl_hap6	Cufflinks	exon	134462	134855	.	-	.	gene_id "XLOC_014350"; transcript_id "TCONS_00029479";
chr8	Cufflinks	exon	72665908	72665973	.	+	.	gene_id "XLOC_015417"; transcript_id "TCONS_00031795";
chr8	Cufflinks	exon	72667720	72668889	.	+	.	gene_id "XLOC_015417"; transcript_id "TCONS_00031795";
chr18	Cufflinks	exon	14560328	14560527	.	-	.	gene_id "XLOC_006839"; transcript_id "TCONS_00013944";
chr18	Cufflinks	exon	14576888	14577183	.	-	.	gene_id "XLOC_006839"; transcript_id "TCONS_00013944";
chr18	Cufflinks	exon	14584449	14584525	.	-	.	gene_id "XLOC_006839"; transcript_id "TCONS_00013944";
chr18	Cufflinks	exon	14560328	14560527	.	-	.	gene_id "XLOC_006839"; transcript_id "TCONS_00013945";
chr18	Cufflinks	exon	14576888	14577183	.	-	.	gene_id "XLOC_006839"; transcript_id "TCONS_00013945";
chr18	Cufflinks	exon	14592085	14592201	.	-	.	gene_id "XLOC_006839"; transcript_id "TCONS_00013945";
chr18	Cufflinks	exon	14611273	14611409	.	-	.	gene_id "XLOC_006839"; transcript_id "TCONS_00013945";
chr17	Cufflinks	exon	22018621	22018763	.	+	.	gene_id "XLOC_006042"; transcript_id "TCONS_00012274";
chr17	Cufflinks	exon	22029968	22030031	.	+	.	gene_id "XLOC_006042"; transcript_id "TCONS_00012274";
chr4	Cufflinks	exon	162943885	162944061	.	+	.	gene_id "XLOC_011862"; transcript_id "TCONS_00024479";
chr4	Cufflinks	exon	162953730	162953905	.	+	.	gene_id "XLOC_011862"; transcript_id "TCONS_00024479";
chr4	Cufflinks	exon	162956362	162956551	.	+	.	gene_id "XLOC_011862"; transcript_id "TCONS_00024479";
chr4	Cufflinks	exon	162963006	162963243	.	+	.	gene_id "XLOC_011862"; transcript_id "TCONS_00024479";
chr4	Cufflinks	exon	162964335	162964463	.	+	.	gene_id "XLOC_011862"; transcript_id "TCONS_00024479";
chr4	Cufflinks	exon	162968525	162968719	.	+	.	gene_id "XLOC_011862"; transcript_id "TCONS_00024479";
chr19	Cufflinks	exon	36602182	36602198	.	+	.	gene_id "XLOC_007159"; transcript_id "TCONS_00014543";
chr19	Cufflinks	exon	36602271	36603011	.	+	.	gene_id "XLOC_007159"; transcript_id "TCONS_00014543";
chr16	Cufflinks	exon	33338746	33351026	.	-	.	gene_id "XLOC_005772"; transcript_id "TCONS_00011689";
chr16	Cufflinks	exon	33351890	33352055	.	-	.	gene_id "XLOC_005772"; transcript_id "TCONS_00011689";
chr16	Cufflinks	exon	33357224	33357476	.	-	.	gene_id "XLOC_005772"; transcript_id "TCONS_00011689";
chr18	Cufflinks	exon	19746697	19747764	.	-	.	gene_id "XLOC_006848"; transcript_id "TCONS_00013960";
chr18	Cufflinks	exon	19748272	19748344	.	-	.	gene_id "XLOC_006848"; transcript_id "TCONS_00013960";
chr18	Cufflinks	exon	19748628	19748929	.	-	.	gene_id "XLOC_006848"; transcript_id "TCONS_00013960";
chr18	Cufflinks	exon	19746697	19748123	.	-	.	gene_id "XLOC_006848"; transcript_id "TCONS_00013963";
chr18	Cufflinks	exon	19748272	19748344	.	-	.	gene_id "XLOC_006848"; transcript_id "TCONS_00013963";
chr18	Cufflinks	exon	19748628	19748978	.	-	.	gene_id "XLOC_006848"; transcript_id "TCONS_00013963";
chr18	Cufflinks	exon	19746697	19747269	.	-	.	gene_id "XLOC_006848"; transcript_id "TCONS_00013962";
chr18	Cufflinks	exon	19747565	19748123	.	-	.	gene_id "XLOC_006848"; transcript_id "TCONS_00013962";
chr18	Cufflinks	exon	19748272	19748344	.	-	.	gene_id "XLOC_006848"; transcript_id "TCONS_00013962";
chr18	Cufflinks	exon	19748628	19748978	.	-	.	gene_id "XLOC_006848"; transcript_id "TCONS_00013962";
chr18	Cufflinks	exon	19746697	19747269	.	-	.	gene_id "XLOC_006848"; transcript_id "TCONS_00013961";
chr18	Cufflinks	exon	19747565	19747764	.	-	.	gene_id "XLOC_006848"; transcript_id "TCONS_00013961";
chr18	Cufflinks	exon	19748005	19748123	.	-	.	gene_id "XLOC_006848"; transcript_id "TCONS_00013961";
chr18	Cufflinks	exon	19748272	19748344	.	-	.	gene_id "XLOC_006848"; transcript_id "TCONS_00013961";
chr18	Cufflinks	exon	19748628	19748978	.	-	.	gene_id "XLOC_006848"; transcript_id "TCONS_00013961";
chr18	Cufflinks	exon	19746697	19747764	.	-	.	gene_id "XLOC_006848"; transcript_id "TCONS_00013964";
chr18	Cufflinks	exon	19748047	19748123	.	-	.	gene_id "XLOC_006848"; transcript_id "TCONS_00013964";
chr18	Cufflinks	exon	19748272	19748344	.	-	.	gene_id "XLOC_006848"; transcript_id "TCONS_00013964";
chr18	Cufflinks	exon	19749370	19750528	.	-	.	gene_id "XLOC_006848"; transcript_id "TCONS_00013964";
chr18	Cufflinks	exon	19746697	19747269	.	-	.	gene_id "XLOC_006848"; transcript_id "TCONS_00013965";
chr18	Cufflinks	exon	19747565	19747764	.	-	.	gene_id "XLOC_006848"; transcript_id "TCONS_00013965";
chr18	Cufflinks	exon	19748005	19748123	.	-	.	gene_id "XLOC_006848"; transcript_id "TCONS_00013965";
chr18	Cufflinks	exon	19748272	19748344	.	-	.	gene_id "XLOC_006848"; transcript_id "TCONS_00013965";
chr18	Cufflinks	exon	19751064	19752466	.	-	.	gene_id "XLOC_006848"; transcript_id "TCONS_00013965";
chr18	Cufflinks	exon	19746859	19748344	.	-	.	gene_id "XLOC_006848"; transcript_id "TCONS_00013966";
chr18	Cufflinks	exon	19748628	19748929	.	-	.	gene_id "XLOC_006848"; transcript_id "TCONS_00013966";
chr6	Cufflinks	exon	136958919	136958963	.	+	.	gene_id "XLOC_013728"; transcript_id "TCONS_00028251";
chr6	Cufflinks	exon	136968910	136969333	.	+	.	gene_id "XLOC_013728"; transcript_id "TCONS_00028251";
chr18	Cufflinks	exon	20303473	20303712	.	-	.	gene_id "XLOC_006851"; transcript_id "TCONS_00013970";
chr18	Cufflinks	exon	20317324	20317520	.	-	.	gene_id "XLOC_006851"; transcript_id "TCONS_00013970";
chr18	Cufflinks	exon	20366713	20366821	.	-	.	gene_id "XLOC_006851"; transcript_id "TCONS_00013970";
chr18	Cufflinks	exon	20371087	20371111	.	-	.	gene_id "XLOC_006851"; transcript_id "TCONS_00013970";
chr18	Cufflinks	exon	20303473	20303712	.	-	.	gene_id "XLOC_006851"; transcript_id "TCONS_00013969";
chr18	Cufflinks	exon	20366713	20366821	.	-	.	gene_id "XLOC_006851"; transcript_id "TCONS_00013969";
chr18	Cufflinks	exon	20371087	20371111	.	-	.	gene_id "XLOC_006851"; transcript_id "TCONS_00013969";
chr2	Cufflinks	exon	166982907	166983520	.	-	.	gene_id "XLOC_008973"; transcript_id "TCONS_00018335";
chr2	Cufflinks	exon	166984281	166984546	.	-	.	gene_id "XLOC_008973"; transcript_id "TCONS_00018335";
chrX	Cufflinks	exon	64808261	64808492	.	+	.	gene_id "XLOC_016762"; transcript_id "TCONS_00034531";
chrX	Cufflinks	exon	64808766	64808948	.	+	.	gene_id "XLOC_016762"; transcript_id "TCONS_00034531";
chrX	Cufflinks	exon	64809526	64809649	.	+	.	gene_id "XLOC_016762"; transcript_id "TCONS_00034531";
chrX	Cufflinks	exon	64844523	64845757	.	+	.	gene_id "XLOC_016762"; transcript_id "TCONS_00034531";
chrX	Cufflinks	exon	64808278	64808492	.	+	.	gene_id "XLOC_016762"; transcript_id "TCONS_00034532";
chrX	Cufflinks	exon	64808766	64808948	.	+	.	gene_id "XLOC_016762"; transcript_id "TCONS_00034532";
chrX	Cufflinks	exon	64820542	64820630	.	+	.	gene_id "XLOC_016762"; transcript_id "TCONS_00034532";
chrX	Cufflinks	exon	64808284	64808492	.	+	.	gene_id "XLOC_016762"; transcript_id "TCONS_00034533";
chrX	Cufflinks	exon	64813133	64813305	.	+	.	gene_id "XLOC_016762"; transcript_id "TCONS_00034533";
chr9	Cufflinks	exon	38848558	38848672	.	+	.	gene_id "XLOC_015948"; transcript_id "TCONS_00032821";
chr9	Cufflinks	exon	38851236	38851913	.	+	.	gene_id "XLOC_015948"; transcript_id "TCONS_00032821";
chr21	Cufflinks	exon	37377367	37378150	.	-	.	gene_id "XLOC_009949"; transcript_id "TCONS_00020284";
chr21	Cufflinks	exon	37379619	37381029	.	-	.	gene_id "XLOC_009949"; transcript_id "TCONS_00020284";
chr5	Cufflinks	exon	4033826	4034232	.	-	.	gene_id "XLOC_012872"; transcript_id "TCONS_00026602";
chr5	Cufflinks	exon	4037348	4037594	.	-	.	gene_id "XLOC_012872"; transcript_id "TCONS_00026602";
chr5	Cufflinks	exon	4041846	4041877	.	-	.	gene_id "XLOC_012872"; transcript_id "TCONS_00026602";
chr6_ssto_hap7	Cufflinks	exon	2500482	2500604	.	+	.	gene_id "XLOC_014360"; transcript_id "TCONS_00029490";
chr6_ssto_hap7	Cufflinks	exon	2505091	2506686	.	+	.	gene_id "XLOC_014360"; transcript_id "TCONS_00029490";
chr5	Cufflinks	exon	103415630	103415825	.	+	.	gene_id "XLOC_012639"; transcript_id "TCONS_00026123";
chr5	Cufflinks	exon	103416609	103416742	.	+	.	gene_id "XLOC_012639"; transcript_id "TCONS_00026123";
chr5	Cufflinks	exon	103417581	103417648	.	+	.	gene_id "XLOC_012639"; transcript_id "TCONS_00026123";
chr5	Cufflinks	exon	103417773	103418180	.	+	.	gene_id "XLOC_012639"; transcript_id "TCONS_00026123";
chr5	Cufflinks	exon	103415630	103415825	.	+	.	gene_id "XLOC_012639"; transcript_id "TCONS_00026124";
chr5	Cufflinks	exon	103416609	103416742	.	+	.	gene_id "XLOC_012639"; transcript_id "TCONS_00026124";
chr5	Cufflinks	exon	103417581	103417648	.	+	.	gene_id "XLOC_012639"; transcript_id "TCONS_00026124";
chr5	Cufflinks	exon	103427896	103427921	.	+	.	gene_id "XLOC_012639"; transcript_id "TCONS_00026124";
chr2	Cufflinks	exon	60644886	60647287	.	+	.	gene_id "XLOC_007941"; transcript_id "TCONS_00016155";
chr2	Cufflinks	exon	60651427	60651815	.	+	.	gene_id "XLOC_007941"; transcript_id "TCONS_00016155";
chr1	Cufflinks	exon	15912631	15914937	.	-	.	gene_id "XLOC_000889"; transcript_id "TCONS_00001797";
chr1	Cufflinks	exon	15929584	15930121	.	-	.	gene_id "XLOC_000889"; transcript_id "TCONS_00001797";
chr14	Cufflinks	exon	103011546	103011913	.	+	.	gene_id "XLOC_004525"; transcript_id "TCONS_00009163";
chr14	Cufflinks	exon	103016683	103016845	.	+	.	gene_id "XLOC_004525"; transcript_id "TCONS_00009163";
chr14	Cufflinks	exon	103021047	103022306	.	+	.	gene_id "XLOC_004525"; transcript_id "TCONS_00009163";
chr14	Cufflinks	exon	103011546	103011913	.	+	.	gene_id "XLOC_004525"; transcript_id "TCONS_00009164";
chr14	Cufflinks	exon	103046424	103046611	.	+	.	gene_id "XLOC_004525"; transcript_id "TCONS_00009164";
chr14	Cufflinks	exon	103018365	103018960	.	+	.	gene_id "XLOC_004525"; transcript_id "TCONS_00009165";
chr14	Cufflinks	exon	103046424	103046637	.	+	.	gene_id "XLOC_004525"; transcript_id "TCONS_00009165";
chr14	Cufflinks	exon	103047146	103047523	.	+	.	gene_id "XLOC_004525"; transcript_id "TCONS_00009165";
chr14	Cufflinks	exon	103018614	103018716	.	+	.	gene_id "XLOC_004525"; transcript_id "TCONS_00009166";
chr14	Cufflinks	exon	103021047	103022306	.	+	.	gene_id "XLOC_004525"; transcript_id "TCONS_00009166";
chr9	Cufflinks	exon	139441983	139442003	.	-	.	gene_id "XLOC_016606"; transcript_id "TCONS_00034191";
chr9	Cufflinks	exon	139442288	139452265	.	-	.	gene_id "XLOC_016606"; transcript_id "TCONS_00034191";
chr6_ssto_hap7	Cufflinks	exon	837734	837898	.	+	.	gene_id "XLOC_014355"; transcript_id "TCONS_00029484";
chr6_ssto_hap7	Cufflinks	exon	838263	838357	.	+	.	gene_id "XLOC_014355"; transcript_id "TCONS_00029484";
chr6_ssto_hap7	Cufflinks	exon	839366	841881	.	+	.	gene_id "XLOC_014355"; transcript_id "TCONS_00029484";
chr7	Cufflinks	exon	137848186	137848248	.	+	.	gene_id "XLOC_014773"; transcript_id "TCONS_00030364";
chr7	Cufflinks	exon	137848990	137849383	.	+	.	gene_id "XLOC_014773"; transcript_id "TCONS_00030364";
chr11	Cufflinks	exon	108368530	108368940	.	+	.	gene_id "XLOC_002697"; transcript_id "TCONS_00005556";
chr11	Cufflinks	exon	108370160	108370377	.	+	.	gene_id "XLOC_002697"; transcript_id "TCONS_00005556";
chr11	Cufflinks	exon	108371537	108372561	.	+	.	gene_id "XLOC_002697"; transcript_id "TCONS_00005556";
chr11	Cufflinks	exon	108368530	108368940	.	+	.	gene_id "XLOC_002697"; transcript_id "TCONS_00005555";
chr11	Cufflinks	exon	108370160	108372561	.	+	.	gene_id "XLOC_002697"; transcript_id "TCONS_00005555";
chr11	Cufflinks	exon	108369889	108370377	.	+	.	gene_id "XLOC_002697"; transcript_id "TCONS_00005557";
chr11	Cufflinks	exon	108371537	108372561	.	+	.	gene_id "XLOC_002697"; transcript_id "TCONS_00005557";
chr10	Cufflinks	exon	47279192	47279522	.	-	.	gene_id "XLOC_002145"; transcript_id "TCONS_00004460";
chr10	Cufflinks	exon	47280176	47280335	.	-	.	gene_id "XLOC_002145"; transcript_id "TCONS_00004460";
chr10	Cufflinks	exon	47279192	47279522	.	-	.	gene_id "XLOC_002145"; transcript_id "TCONS_00004462";
chr10	Cufflinks	exon	47280149	47280329	.	-	.	gene_id "XLOC_002145"; transcript_id "TCONS_00004462";
chr10	Cufflinks	exon	47289637	47289833	.	-	.	gene_id "XLOC_002145"; transcript_id "TCONS_00004462";
chr10	Cufflinks	exon	47279192	47279522	.	-	.	gene_id "XLOC_002145"; transcript_id "TCONS_00004461";
chr10	Cufflinks	exon	47280176	47280329	.	-	.	gene_id "XLOC_002145"; transcript_id "TCONS_00004461";
chr10	Cufflinks	exon	47289637	47289833	.	-	.	gene_id "XLOC_002145"; transcript_id "TCONS_00004461";
chr1	Cufflinks	exon	230728406	230728586	.	+	.	gene_id "XLOC_000749"; transcript_id "TCONS_00001494";
chr1	Cufflinks	exon	230731108	230731329	.	+	.	gene_id "XLOC_000749"; transcript_id "TCONS_00001494";
chr6	Cufflinks	exon	160007987	160008987	.	-	.	gene_id "XLOC_014225"; transcript_id "TCONS_00029296";
chr6	Cufflinks	exon	160009201	160010201	.	-	.	gene_id "XLOC_014225"; transcript_id "TCONS_00029296";
chr5	Cufflinks	exon	134784628	134786412	.	+	.	gene_id "XLOC_012716"; transcript_id "TCONS_00026257";
chr5	Cufflinks	exon	134794031	134794412	.	+	.	gene_id "XLOC_012716"; transcript_id "TCONS_00026257";
chr5	Cufflinks	exon	134786303	134786412	.	+	.	gene_id "XLOC_012716"; transcript_id "TCONS_00026258";
chr5	Cufflinks	exon	134793994	134794387	.	+	.	gene_id "XLOC_012716"; transcript_id "TCONS_00026258";
chr5	Cufflinks	exon	134792076	134792381	.	+	.	gene_id "XLOC_012716"; transcript_id "TCONS_00026262";
chr5	Cufflinks	exon	134794031	134794412	.	+	.	gene_id "XLOC_012716"; transcript_id "TCONS_00026262";
chr5	Cufflinks	exon	134792076	134792381	.	+	.	gene_id "XLOC_012716"; transcript_id "TCONS_00026261";
chr5	Cufflinks	exon	134793994	134794412	.	+	.	gene_id "XLOC_012716"; transcript_id "TCONS_00026261";
chr5	Cufflinks	exon	134792076	134792282	.	+	.	gene_id "XLOC_012716"; transcript_id "TCONS_00026260";
chr5	Cufflinks	exon	134794031	134794412	.	+	.	gene_id "XLOC_012716"; transcript_id "TCONS_00026260";
chr5	Cufflinks	exon	134792076	134792282	.	+	.	gene_id "XLOC_012716"; transcript_id "TCONS_00026259";
chr5	Cufflinks	exon	134793994	134794412	.	+	.	gene_id "XLOC_012716"; transcript_id "TCONS_00026259";
chr2	Cufflinks	exon	238031553	238032176	.	-	.	gene_id "XLOC_009166"; transcript_id "TCONS_00018738";
chr2	Cufflinks	exon	238032696	238032740	.	-	.	gene_id "XLOC_009166"; transcript_id "TCONS_00018738";
chr2	Cufflinks	exon	126927662	126927827	.	-	.	gene_id "XLOC_008874"; transcript_id "TCONS_00018153";
chr2	Cufflinks	exon	127065577	127066298	.	-	.	gene_id "XLOC_008874"; transcript_id "TCONS_00018153";
chr11	Cufflinks	exon	15574305	15574459	.	+	.	gene_id "XLOC_002477"; transcript_id "TCONS_00005115";
chr11	Cufflinks	exon	15583424	15583774	.	+	.	gene_id "XLOC_002477"; transcript_id "TCONS_00005115";
chr11	Cufflinks	exon	15607254	15607348	.	+	.	gene_id "XLOC_002477"; transcript_id "TCONS_00005115";
chr11	Cufflinks	exon	15610093	15610390	.	+	.	gene_id "XLOC_002477"; transcript_id "TCONS_00005115";
chr11	Cufflinks	exon	15612624	15621554	.	+	.	gene_id "XLOC_002477"; transcript_id "TCONS_00005115";
chr11	Cufflinks	exon	15574305	15574459	.	+	.	gene_id "XLOC_002477"; transcript_id "TCONS_00005116";
chr11	Cufflinks	exon	15583424	15583774	.	+	.	gene_id "XLOC_002477"; transcript_id "TCONS_00005116";
chr11	Cufflinks	exon	15607254	15607348	.	+	.	gene_id "XLOC_002477"; transcript_id "TCONS_00005116";
chr11	Cufflinks	exon	15665413	15665442	.	+	.	gene_id "XLOC_002477"; transcript_id "TCONS_00005116";
chr11	Cufflinks	exon	15583416	15583774	.	+	.	gene_id "XLOC_002477"; transcript_id "TCONS_00005117";
chr11	Cufflinks	exon	15607254	15607348	.	+	.	gene_id "XLOC_002477"; transcript_id "TCONS_00005117";
chr11	Cufflinks	exon	15610093	15610613	.	+	.	gene_id "XLOC_002477"; transcript_id "TCONS_00005117";
chr11	Cufflinks	exon	15612624	15621554	.	+	.	gene_id "XLOC_002477"; transcript_id "TCONS_00005117";
chr11	Cufflinks	exon	15645474	15645733	.	+	.	gene_id "XLOC_002477"; transcript_id "TCONS_00005118";
chr11	Cufflinks	exon	15665413	15665581	.	+	.	gene_id "XLOC_002477"; transcript_id "TCONS_00005118";
chr11	Cufflinks	exon	15681808	15682125	.	+	.	gene_id "XLOC_002477"; transcript_id "TCONS_00005118";
chr11	Cufflinks	exon	116644105	116644227	.	+	.	gene_id "XLOC_002712"; transcript_id "TCONS_00005587";
chr11	Cufflinks	exon	116644626	116644921	.	+	.	gene_id "XLOC_002712"; transcript_id "TCONS_00005587";
chr9	Cufflinks	exon	37509147	37509377	.	+	.	gene_id "XLOC_015941"; transcript_id "TCONS_00032807";
chr9	Cufflinks	exon	37510239	37510296	.	+	.	gene_id "XLOC_015941"; transcript_id "TCONS_00032807";
chr5	Cufflinks	exon	16179001	16181369	.	+	.	gene_id "XLOC_012426"; transcript_id "TCONS_00025643";
chr5	Cufflinks	exon	16183832	16185694	.	+	.	gene_id "XLOC_012426"; transcript_id "TCONS_00025643";
chr5	Cufflinks	exon	16180347	16180549	.	+	.	gene_id "XLOC_012426"; transcript_id "TCONS_00025644";
chr5	Cufflinks	exon	16183832	16185694	.	+	.	gene_id "XLOC_012426"; transcript_id "TCONS_00025644";
chr14	Cufflinks	exon	19410799	19411619	.	-	.	gene_id "XLOC_004553"; transcript_id "TCONS_00009202";
chr14	Cufflinks	exon	19411830	19411963	.	-	.	gene_id "XLOC_004553"; transcript_id "TCONS_00009202";
chr14	Cufflinks	exon	19410799	19411685	.	-	.	gene_id "XLOC_004553"; transcript_id "TCONS_00009203";
chr14	Cufflinks	exon	19411830	19412258	.	-	.	gene_id "XLOC_004553"; transcript_id "TCONS_00009203";
chr14	Cufflinks	exon	19413617	19413751	.	-	.	gene_id "XLOC_004553"; transcript_id "TCONS_00009203";
chr14	Cufflinks	exon	19410799	19411685	.	-	.	gene_id "XLOC_004553"; transcript_id "TCONS_00009204";
chr14	Cufflinks	exon	19411830	19413860	.	-	.	gene_id "XLOC_004553"; transcript_id "TCONS_00009204";
chr11	Cufflinks	exon	118928075	118928342	.	+	.	gene_id "XLOC_002724"; transcript_id "TCONS_00005599";
chr11	Cufflinks	exon	118928734	118929133	.	+	.	gene_id "XLOC_002724"; transcript_id "TCONS_00005599";
chr7	Cufflinks	exon	121126324	121126553	.	-	.	gene_id "XLOC_015187"; transcript_id "TCONS_00031320";
chr7	Cufflinks	exon	121139921	121140028	.	-	.	gene_id "XLOC_015187"; transcript_id "TCONS_00031320";
chr7	Cufflinks	exon	121150830	121151369	.	-	.	gene_id "XLOC_015187"; transcript_id "TCONS_00031320";
chr7	Cufflinks	exon	121126324	121126553	.	-	.	gene_id "XLOC_015187"; transcript_id "TCONS_00031319";
chr7	Cufflinks	exon	121150830	121151369	.	-	.	gene_id "XLOC_015187"; transcript_id "TCONS_00031319";
chr6	Cufflinks	exon	166718702	166721211	.	+	.	gene_id "XLOC_013790"; transcript_id "TCONS_00028376";
chr6	Cufflinks	exon	166723210	166723305	.	+	.	gene_id "XLOC_013790"; transcript_id "TCONS_00028376";
chr6	Cufflinks	exon	166728377	166732957	.	+	.	gene_id "XLOC_013790"; transcript_id "TCONS_00028376";
chr6	Cufflinks	exon	166722920	166723310	.	+	.	gene_id "XLOC_013790"; transcript_id "TCONS_00028378";
chr6	Cufflinks	exon	166728382	166732957	.	+	.	gene_id "XLOC_013790"; transcript_id "TCONS_00028378";
chr6	Cufflinks	exon	166722920	166723305	.	+	.	gene_id "XLOC_013790"; transcript_id "TCONS_00028377";
chr6	Cufflinks	exon	166728377	166732957	.	+	.	gene_id "XLOC_013790"; transcript_id "TCONS_00028377";
chr11	Cufflinks	exon	126936897	126937012	.	+	.	gene_id "XLOC_002749"; transcript_id "TCONS_00005641";
chr11	Cufflinks	exon	126968327	126968500	.	+	.	gene_id "XLOC_002749"; transcript_id "TCONS_00005641";
chr11	Cufflinks	exon	126969169	126971201	.	+	.	gene_id "XLOC_002749"; transcript_id "TCONS_00005641";
chr10	Cufflinks	exon	134774844	134774968	.	-	.	gene_id "XLOC_002396"; transcript_id "TCONS_00004961";
chr10	Cufflinks	exon	134775263	134775741	.	-	.	gene_id "XLOC_002396"; transcript_id "TCONS_00004961";
[truncated: 71,443 more rows]
