# Supplementary material for: Transposable elements reveal a stem cell-specific class of long noncoding RNAs
Source: Genome Biol. 2012 Nov 26;13(11):R107. doi: 10.1186/gb-2012-13-11-r107 (PMC3580499; doi:10.1186/gb-2012-13-11-r107)
Supplement: Additional file 8 — GTF file describing only the most expressed isoforms of our lincRNA catalog. [file gb-2012-13-11-r107-S8.GTF]

chr2	Cufflinks	exon	24437250	24437294	.	+	.	gene_id "XLOC_007853"; transcript_id "TCONS_00015953";
chr2	Cufflinks	exon	24444189	24444375	.	+	.	gene_id "XLOC_007853"; transcript_id "TCONS_00015953";
chr18	Cufflinks	exon	77343246	77343573	.	-	.	gene_id "XLOC_006935"; transcript_id "TCONS_00014144";
chr18	Cufflinks	exon	77344164	77344362	.	-	.	gene_id "XLOC_006935"; transcript_id "TCONS_00014144";
chr18	Cufflinks	exon	77345190	77345348	.	-	.	gene_id "XLOC_006935"; transcript_id "TCONS_00014144";
chr18	Cufflinks	exon	77346154	77346185	.	-	.	gene_id "XLOC_006935"; transcript_id "TCONS_00014144";
chr18	Cufflinks	exon	14337422	14338895	.	+	.	gene_id "XLOC_006698"; transcript_id "TCONS_00013686";
chr18	Cufflinks	exon	14339511	14339639	.	+	.	gene_id "XLOC_006698"; transcript_id "TCONS_00013686";
chr18	Cufflinks	exon	14340381	14340650	.	+	.	gene_id "XLOC_006698"; transcript_id "TCONS_00013686";
chr18	Cufflinks	exon	14341521	14342522	.	+	.	gene_id "XLOC_006698"; transcript_id "TCONS_00013686";
chr2	Cufflinks	exon	21267101	21267138	.	+	.	gene_id "XLOC_007844"; transcript_id "TCONS_00015937";
chr2	Cufflinks	exon	21267260	21267489	.	+	.	gene_id "XLOC_007844"; transcript_id "TCONS_00015937";
chr2	Cufflinks	exon	21267790	21268063	.	+	.	gene_id "XLOC_007844"; transcript_id "TCONS_00015937";
chr2	Cufflinks	exon	21268198	21268537	.	+	.	gene_id "XLOC_007844"; transcript_id "TCONS_00015937";
chr4	Cufflinks	exon	189697811	189697921	.	+	.	gene_id "XLOC_011922"; transcript_id "TCONS_00024606";
chr4	Cufflinks	exon	189705067	189705165	.	+	.	gene_id "XLOC_011922"; transcript_id "TCONS_00024606";
chr4	Cufflinks	exon	189706450	189706665	.	+	.	gene_id "XLOC_011922"; transcript_id "TCONS_00024606";
chr15	Cufflinks	exon	85895283	85895354	.	+	.	gene_id "XLOC_005010"; transcript_id "TCONS_00010140";
chr15	Cufflinks	exon	85904498	85904651	.	+	.	gene_id "XLOC_005010"; transcript_id "TCONS_00010140";
chr15	Cufflinks	exon	85912283	85912361	.	+	.	gene_id "XLOC_005010"; transcript_id "TCONS_00010140";
chr15	Cufflinks	exon	85922804	85922832	.	+	.	gene_id "XLOC_005010"; transcript_id "TCONS_00010140";
chr12	Cufflinks	exon	8458343	8460237	.	-	.	gene_id "XLOC_003517"; transcript_id "TCONS_00007190";
chr12	Cufflinks	exon	8468952	8468987	.	-	.	gene_id "XLOC_003517"; transcript_id "TCONS_00007190";
chr2	Cufflinks	exon	217719112	217719530	.	-	.	gene_id "XLOC_009109"; transcript_id "TCONS_00018621";
chr2	Cufflinks	exon	217719692	217719855	.	-	.	gene_id "XLOC_009109"; transcript_id "TCONS_00018621";
chr16	Cufflinks	exon	65175263	65175886	.	-	.	gene_id "XLOC_005828"; transcript_id "TCONS_00011815";
chr16	Cufflinks	exon	65209069	65209222	.	-	.	gene_id "XLOC_005828"; transcript_id "TCONS_00011815";
chr16	Cufflinks	exon	65209971	65210103	.	-	.	gene_id "XLOC_005828"; transcript_id "TCONS_00011815";
chr16	Cufflinks	exon	65210358	65210664	.	-	.	gene_id "XLOC_005828"; transcript_id "TCONS_00011815";
chr2	Cufflinks	exon	102233135	102233205	.	+	.	gene_id "XLOC_008070"; transcript_id "TCONS_00016441";
chr2	Cufflinks	exon	102238687	102238914	.	+	.	gene_id "XLOC_008070"; transcript_id "TCONS_00016441";
chr2	Cufflinks	exon	102239062	102239200	.	+	.	gene_id "XLOC_008070"; transcript_id "TCONS_00016441";
chr2	Cufflinks	exon	102240235	102240426	.	+	.	gene_id "XLOC_008070"; transcript_id "TCONS_00016441";
chr2	Cufflinks	exon	219191612	219191870	.	-	.	gene_id "XLOC_009113"; transcript_id "TCONS_00018634";
chr2	Cufflinks	exon	219192527	219192682	.	-	.	gene_id "XLOC_009113"; transcript_id "TCONS_00018634";
chr2	Cufflinks	exon	219215883	219215949	.	-	.	gene_id "XLOC_009113"; transcript_id "TCONS_00018634";
chr2	Cufflinks	exon	219222637	219222689	.	-	.	gene_id "XLOC_009113"; transcript_id "TCONS_00018634";
chr4	Cufflinks	exon	103339759	103340145	.	-	.	gene_id "XLOC_012157"; transcript_id "TCONS_00025090";
chr4	Cufflinks	exon	103352219	103352439	.	-	.	gene_id "XLOC_012157"; transcript_id "TCONS_00025090";
chr7	Cufflinks	exon	124791380	124791830	.	-	.	gene_id "XLOC_015197"; transcript_id "TCONS_00031332";
chr7	Cufflinks	exon	124793517	124793665	.	-	.	gene_id "XLOC_015197"; transcript_id "TCONS_00031332";
chr12	Cufflinks	exon	12508344	12509739	.	-	.	gene_id "XLOC_003535"; transcript_id "TCONS_00007229";
chr12	Cufflinks	exon	12509862	12510001	.	-	.	gene_id "XLOC_003535"; transcript_id "TCONS_00007229";
chr20	Cufflinks	exon	17796484	17797078	.	-	.	gene_id "XLOC_009502"; transcript_id "TCONS_00019365";
chr20	Cufflinks	exon	17810315	17810416	.	-	.	gene_id "XLOC_009502"; transcript_id "TCONS_00019365";
chr11	Cufflinks	exon	41842863	41842943	.	+	.	gene_id "XLOC_002508"; transcript_id "TCONS_00005177";
chr11	Cufflinks	exon	41847701	41847827	.	+	.	gene_id "XLOC_002508"; transcript_id "TCONS_00005177";
chr11	Cufflinks	exon	41871667	41871865	.	+	.	gene_id "XLOC_002508"; transcript_id "TCONS_00005177";
chr4	Cufflinks	exon	101733412	101733825	.	-	.	gene_id "XLOC_012155"; transcript_id "TCONS_00025084";
chr4	Cufflinks	exon	101735371	101735437	.	-	.	gene_id "XLOC_012155"; transcript_id "TCONS_00025084";
chr7	Cufflinks	exon	46186249	46186378	.	+	.	gene_id "XLOC_014526"; transcript_id "TCONS_00029877";
chr7	Cufflinks	exon	46186503	46187776	.	+	.	gene_id "XLOC_014526"; transcript_id "TCONS_00029877";
chr5	Cufflinks	exon	1043549	1043742	.	+	.	gene_id "XLOC_012374"; transcript_id "TCONS_00025541";
chr5	Cufflinks	exon	1044617	1049214	.	+	.	gene_id "XLOC_012374"; transcript_id "TCONS_00025541";
chr2	Cufflinks	exon	27580007	27580159	.	+	.	gene_id "XLOC_007863"; transcript_id "TCONS_00015977";
chr2	Cufflinks	exon	27580675	27581057	.	+	.	gene_id "XLOC_007863"; transcript_id "TCONS_00015977";
chr2	Cufflinks	exon	220489781	220489850	.	-	.	gene_id "XLOC_009121"; transcript_id "TCONS_00018646";
chr2	Cufflinks	exon	220491215	220491415	.	-	.	gene_id "XLOC_009121"; transcript_id "TCONS_00018646";
chr3	Cufflinks	exon	141666275	141667709	.	+	.	gene_id "XLOC_010789"; transcript_id "TCONS_00022221";
chr3	Cufflinks	exon	141668934	141669388	.	+	.	gene_id "XLOC_010789"; transcript_id "TCONS_00022221";
chr21	Cufflinks	exon	44579515	44580522	.	-	.	gene_id "XLOC_009984"; transcript_id "TCONS_00020360";
chr21	Cufflinks	exon	44580766	44580964	.	-	.	gene_id "XLOC_009984"; transcript_id "TCONS_00020360";
chr10	Cufflinks	exon	131922563	131922583	.	-	.	gene_id "XLOC_002383"; transcript_id "TCONS_00004944";
chr10	Cufflinks	exon	131922954	131925527	.	-	.	gene_id "XLOC_002383"; transcript_id "TCONS_00004944";
chr21	Cufflinks	exon	20736675	20736737	.	-	.	gene_id "XLOC_009895"; transcript_id "TCONS_00020178";
chr21	Cufflinks	exon	20865737	20866310	.	-	.	gene_id "XLOC_009895"; transcript_id "TCONS_00020178";
chr9	Cufflinks	exon	70970105	70970521	.	-	.	gene_id "XLOC_016415"; transcript_id "TCONS_00033830";
chr9	Cufflinks	exon	70972639	70972768	.	-	.	gene_id "XLOC_016415"; transcript_id "TCONS_00033830";
chr2	Cufflinks	exon	29542291	29542476	.	+	.	gene_id "XLOC_007867"; transcript_id "TCONS_00015983";
chr2	Cufflinks	exon	29542677	29542839	.	+	.	gene_id "XLOC_007867"; transcript_id "TCONS_00015983";
chr2	Cufflinks	exon	29545324	29545396	.	+	.	gene_id "XLOC_007867"; transcript_id "TCONS_00015983";
chr12	Cufflinks	exon	10089178	10089413	.	-	.	gene_id "XLOC_003528"; transcript_id "TCONS_00007212";
chr12	Cufflinks	exon	10091662	10091769	.	-	.	gene_id "XLOC_003528"; transcript_id "TCONS_00007212";
chr12	Cufflinks	exon	10092508	10092692	.	-	.	gene_id "XLOC_003528"; transcript_id "TCONS_00007212";
chr12	Cufflinks	exon	10095088	10095171	.	-	.	gene_id "XLOC_003528"; transcript_id "TCONS_00007212";
chr12	Cufflinks	exon	10095729	10096094	.	-	.	gene_id "XLOC_003528"; transcript_id "TCONS_00007212";
chr1	Cufflinks	exon	31297075	31297220	.	+	.	gene_id "XLOC_000162"; transcript_id "TCONS_00000344";
chr1	Cufflinks	exon	31299452	31299499	.	+	.	gene_id "XLOC_000162"; transcript_id "TCONS_00000344";
chr1	Cufflinks	exon	31302595	31302729	.	+	.	gene_id "XLOC_000162"; transcript_id "TCONS_00000344";
chr1	Cufflinks	exon	31306353	31306693	.	+	.	gene_id "XLOC_000162"; transcript_id "TCONS_00000344";
chr5	Cufflinks	exon	17063337	17063762	.	+	.	gene_id "XLOC_012431"; transcript_id "TCONS_00025649";
chr5	Cufflinks	exon	17065660	17065803	.	+	.	gene_id "XLOC_012431"; transcript_id "TCONS_00025649";
chr6	Cufflinks	exon	111548950	111549126	.	-	.	gene_id "XLOC_014119"; transcript_id "TCONS_00029070";
chr6	Cufflinks	exon	111552684	111552749	.	-	.	gene_id "XLOC_014119"; transcript_id "TCONS_00029070";
chr6	Cufflinks	exon	111555202	111555286	.	-	.	gene_id "XLOC_014119"; transcript_id "TCONS_00029070";
chr6	Cufflinks	exon	111580133	111580237	.	-	.	gene_id "XLOC_014119"; transcript_id "TCONS_00029070";
chrX	Cufflinks	exon	950879	951581	.	-	.	gene_id "XLOC_016931"; transcript_id "TCONS_00034906";
chrX	Cufflinks	exon	952183	952388	.	-	.	gene_id "XLOC_016931"; transcript_id "TCONS_00034906";
chr8	Cufflinks	exon	49428420	49428916	.	-	.	gene_id "XLOC_015690"; transcript_id "TCONS_00032317";
chr8	Cufflinks	exon	49429618	49429774	.	-	.	gene_id "XLOC_015690"; transcript_id "TCONS_00032317";
chr8	Cufflinks	exon	49430560	49430637	.	-	.	gene_id "XLOC_015690"; transcript_id "TCONS_00032317";
chr2	Cufflinks	exon	113522318	113522445	.	+	.	gene_id "XLOC_008119"; transcript_id "TCONS_00016537";
chr2	Cufflinks	exon	113528375	113528473	.	+	.	gene_id "XLOC_008119"; transcript_id "TCONS_00016537";
chr2	Cufflinks	exon	113544673	113545280	.	+	.	gene_id "XLOC_008119"; transcript_id "TCONS_00016537";
chr22	Cufflinks	exon	43781770	43782088	.	-	.	gene_id "XLOC_010418"; transcript_id "TCONS_00021443";
chr22	Cufflinks	exon	43784093	43784225	.	-	.	gene_id "XLOC_010418"; transcript_id "TCONS_00021443";
chr22	Cufflinks	exon	43786942	43787082	.	-	.	gene_id "XLOC_010418"; transcript_id "TCONS_00021443";
chr2	Cufflinks	exon	218126435	218126524	.	+	.	gene_id "XLOC_008375"; transcript_id "TCONS_00017093";
chr2	Cufflinks	exon	218127655	218127794	.	+	.	gene_id "XLOC_008375"; transcript_id "TCONS_00017093";
chr2	Cufflinks	exon	218128501	218128566	.	+	.	gene_id "XLOC_008375"; transcript_id "TCONS_00017093";
chr2	Cufflinks	exon	218130764	218130908	.	+	.	gene_id "XLOC_008375"; transcript_id "TCONS_00017093";
chr2	Cufflinks	exon	218131260	218131380	.	+	.	gene_id "XLOC_008375"; transcript_id "TCONS_00017093";
chr9	Cufflinks	exon	67579807	67580484	.	-	.	gene_id "XLOC_016394"; transcript_id "TCONS_00033750";
chr9	Cufflinks	exon	67583046	67583159	.	-	.	gene_id "XLOC_016394"; transcript_id "TCONS_00033750";
chr2	Cufflinks	exon	31752012	31752115	.	+	.	gene_id "XLOC_007871"; transcript_id "TCONS_00015990";
chr2	Cufflinks	exon	31752620	31752770	.	+	.	gene_id "XLOC_007871"; transcript_id "TCONS_00015990";
chr2	Cufflinks	exon	31788144	31788534	.	+	.	gene_id "XLOC_007871"; transcript_id "TCONS_00015990";
chr9	Cufflinks	exon	72702213	72702546	.	-	.	gene_id "XLOC_016423"; transcript_id "TCONS_00033845";
chr9	Cufflinks	exon	72703235	72703410	.	-	.	gene_id "XLOC_016423"; transcript_id "TCONS_00033845";
chr9	Cufflinks	exon	72728671	72728782	.	-	.	gene_id "XLOC_016423"; transcript_id "TCONS_00033845";
chr9	Cufflinks	exon	42500527	42501324	.	+	.	gene_id "XLOC_015965"; transcript_id "TCONS_00032853";
chr9	Cufflinks	exon	42505364	42506814	.	+	.	gene_id "XLOC_015965"; transcript_id "TCONS_00032853";
chr3	Cufflinks	exon	142830644	142830800	.	+	.	gene_id "XLOC_010795"; transcript_id "TCONS_00022235";
chr3	Cufflinks	exon	142830991	142831201	.	+	.	gene_id "XLOC_010795"; transcript_id "TCONS_00022235";
chr8	Cufflinks	exon	8475745	8476122	.	+	.	gene_id "XLOC_015310"; transcript_id "TCONS_00031582";
chr8	Cufflinks	exon	8489713	8489880	.	+	.	gene_id "XLOC_015310"; transcript_id "TCONS_00031582";
chr8	Cufflinks	exon	8512296	8513028	.	+	.	gene_id "XLOC_015310"; transcript_id "TCONS_00031582";
chr9	Cufflinks	exon	72768050	72769157	.	-	.	gene_id "XLOC_016424"; transcript_id "TCONS_00033846";
chr9	Cufflinks	exon	72772428	72772658	.	-	.	gene_id "XLOC_016424"; transcript_id "TCONS_00033846";
chr9	Cufflinks	exon	72785954	72786040	.	-	.	gene_id "XLOC_016424"; transcript_id "TCONS_00033846";
chr9	Cufflinks	exon	72790671	72790804	.	-	.	gene_id "XLOC_016424"; transcript_id "TCONS_00033846";
chr12	Cufflinks	exon	10514771	10515147	.	-	.	gene_id "XLOC_003531"; transcript_id "TCONS_00007216";
chr12	Cufflinks	exon	10516471	10517682	.	-	.	gene_id "XLOC_003531"; transcript_id "TCONS_00007216";
chr5	Cufflinks	exon	1004860	1004980	.	+	.	gene_id "XLOC_012373"; transcript_id "TCONS_00025539";
chr5	Cufflinks	exon	1005157	1006734	.	+	.	gene_id "XLOC_012373"; transcript_id "TCONS_00025539";
chr20	Cufflinks	exon	22568160	22568426	.	-	.	gene_id "XLOC_009527"; transcript_id "TCONS_00019414";
chr20	Cufflinks	exon	22569830	22570049	.	-	.	gene_id "XLOC_009527"; transcript_id "TCONS_00019414";
chr20	Cufflinks	exon	22587984	22588155	.	-	.	gene_id "XLOC_009527"; transcript_id "TCONS_00019414";
chr7	Cufflinks	exon	55661470	55661589	.	+	.	gene_id "XLOC_014545"; transcript_id "TCONS_00029907";
chr7	Cufflinks	exon	55662277	55662699	.	+	.	gene_id "XLOC_014545"; transcript_id "TCONS_00029907";
chr2	Cufflinks	exon	37789613	37789762	.	+	.	gene_id "XLOC_007881"; transcript_id "TCONS_00016014";
chr2	Cufflinks	exon	37798145	37798335	.	+	.	gene_id "XLOC_007881"; transcript_id "TCONS_00016014";
chr2	Cufflinks	exon	37839316	37839401	.	+	.	gene_id "XLOC_007881"; transcript_id "TCONS_00016014";
chr2	Cufflinks	exon	37881044	37883998	.	+	.	gene_id "XLOC_007881"; transcript_id "TCONS_00016014";
chr9	Cufflinks	exon	67363455	67363556	.	-	.	gene_id "XLOC_016393"; transcript_id "TCONS_00033749";
chr9	Cufflinks	exon	67363653	67363719	.	-	.	gene_id "XLOC_016393"; transcript_id "TCONS_00033749";
chr9	Cufflinks	exon	67365838	67366231	.	-	.	gene_id "XLOC_016393"; transcript_id "TCONS_00033749";
chr22	Cufflinks	exon	17350368	17350516	.	+	.	gene_id "XLOC_010037"; transcript_id "TCONS_00020491";
chr22	Cufflinks	exon	17351666	17352016	.	+	.	gene_id "XLOC_010037"; transcript_id "TCONS_00020491";
chr11	Cufflinks	exon	66115246	66115541	.	+	.	gene_id "XLOC_002594"; transcript_id "TCONS_00005367";
chr11	Cufflinks	exon	66120926	66124660	.	+	.	gene_id "XLOC_002594"; transcript_id "TCONS_00005367";
chr6	Cufflinks	exon	53605547	53606136	.	-	.	gene_id "XLOC_014051"; transcript_id "TCONS_00028922";
chr6	Cufflinks	exon	53611314	53611401	.	-	.	gene_id "XLOC_014051"; transcript_id "TCONS_00028922";
chr6	Cufflinks	exon	53611707	53611820	.	-	.	gene_id "XLOC_014051"; transcript_id "TCONS_00028922";
chr3	Cufflinks	exon	141655549	141657251	.	+	.	gene_id "XLOC_010788"; transcript_id "TCONS_00022220";
chr3	Cufflinks	exon	141730882	141731018	.	+	.	gene_id "XLOC_010788"; transcript_id "TCONS_00022220";
chr21	Cufflinks	exon	44747991	44752071	.	-	.	gene_id "XLOC_009985"; transcript_id "TCONS_00020363";
chr21	Cufflinks	exon	44753225	44753773	.	-	.	gene_id "XLOC_009985"; transcript_id "TCONS_00020363";
chr21	Cufflinks	exon	21265593	21265887	.	-	.	gene_id "XLOC_009896"; transcript_id "TCONS_00020179";
chr21	Cufflinks	exon	21270337	21270398	.	-	.	gene_id "XLOC_009896"; transcript_id "TCONS_00020179";
chr21	Cufflinks	exon	21272015	21272069	.	-	.	gene_id "XLOC_009896"; transcript_id "TCONS_00020179";
chr12	Cufflinks	exon	32111442	32111738	.	-	.	gene_id "XLOC_003573"; transcript_id "TCONS_00007295";
chr12	Cufflinks	exon	32112062	32112312	.	-	.	gene_id "XLOC_003573"; transcript_id "TCONS_00007295";
chr9	Cufflinks	exon	89999630	89999991	.	-	.	gene_id "XLOC_016444"; transcript_id "TCONS_00033888";
chr9	Cufflinks	exon	90000227	90000421	.	-	.	gene_id "XLOC_016444"; transcript_id "TCONS_00033888";
chr1	Cufflinks	exon	222645325	222645465	.	+	.	gene_id "XLOC_000712"; transcript_id "TCONS_00001399";
chr1	Cufflinks	exon	222647116	222647331	.	+	.	gene_id "XLOC_000712"; transcript_id "TCONS_00001399";
chr1	Cufflinks	exon	222649132	222650500	.	+	.	gene_id "XLOC_000712"; transcript_id "TCONS_00001399";
chr1	Cufflinks	exon	31920048	31920077	.	+	.	gene_id "XLOC_000165"; transcript_id "TCONS_00000348";
chr1	Cufflinks	exon	31921208	31921308	.	+	.	gene_id "XLOC_000165"; transcript_id "TCONS_00000348";
chr1	Cufflinks	exon	31921391	31921574	.	+	.	gene_id "XLOC_000165"; transcript_id "TCONS_00000348";
chr1	Cufflinks	exon	31921748	31927426	.	+	.	gene_id "XLOC_000165"; transcript_id "TCONS_00000348";
chr10	Cufflinks	exon	13391277	13391292	.	-	.	gene_id "XLOC_002054"; transcript_id "TCONS_00004255";
chr10	Cufflinks	exon	13392155	13393944	.	-	.	gene_id "XLOC_002054"; transcript_id "TCONS_00004255";
chr2	Cufflinks	exon	43055134	43056048	.	+	.	gene_id "XLOC_007900"; transcript_id "TCONS_00016072";
chr2	Cufflinks	exon	43086850	43086884	.	+	.	gene_id "XLOC_007900"; transcript_id "TCONS_00016072";
chr4	Cufflinks	exon	157555695	157556023	.	-	.	gene_id "XLOC_012273"; transcript_id "TCONS_00025345";
chr4	Cufflinks	exon	157563417	157563829	.	-	.	gene_id "XLOC_012273"; transcript_id "TCONS_00025345";
chrX	Cufflinks	exon	367704	367803	.	-	.	gene_id "XLOC_016928"; transcript_id "TCONS_00034901";
chrX	Cufflinks	exon	369619	370571	.	-	.	gene_id "XLOC_016928"; transcript_id "TCONS_00034901";
chr14	Cufflinks	exon	99311233	99311585	.	+	.	gene_id "XLOC_004515"; transcript_id "TCONS_00009139";
chr14	Cufflinks	exon	99311676	99311762	.	+	.	gene_id "XLOC_004515"; transcript_id "TCONS_00009139";
chr14	Cufflinks	exon	99311896	99311934	.	+	.	gene_id "XLOC_004515"; transcript_id "TCONS_00009139";
chr7	Cufflinks	exon	19152097	19152290	.	+	.	gene_id "XLOC_014438"; transcript_id "TCONS_00029678";
chr7	Cufflinks	exon	19152378	19153894	.	+	.	gene_id "XLOC_014438"; transcript_id "TCONS_00029678";
chr2	Cufflinks	exon	8741022	8741147	.	-	.	gene_id "XLOC_008500"; transcript_id "TCONS_00017388";
chr2	Cufflinks	exon	8747666	8747931	.	-	.	gene_id "XLOC_008500"; transcript_id "TCONS_00017388";
chr2	Cufflinks	exon	8762900	8763072	.	-	.	gene_id "XLOC_008500"; transcript_id "TCONS_00017388";
chr2	Cufflinks	exon	495749	495938	.	+	.	gene_id "XLOC_007762"; transcript_id "TCONS_00015796";
chr2	Cufflinks	exon	496185	496627	.	+	.	gene_id "XLOC_007762"; transcript_id "TCONS_00015796";
chr6	Cufflinks	exon	159485760	159485970	.	-	.	gene_id "XLOC_014220"; transcript_id "TCONS_00029291";
chr6	Cufflinks	exon	159486186	159486305	.	-	.	gene_id "XLOC_014220"; transcript_id "TCONS_00029291";
chr5	Cufflinks	exon	9621489	9621736	.	-	.	gene_id "XLOC_012890"; transcript_id "TCONS_00026641";
chr5	Cufflinks	exon	9623578	9623718	.	-	.	gene_id "XLOC_012890"; transcript_id "TCONS_00026641";
chr9	Cufflinks	exon	45004879	45004926	.	+	.	gene_id "XLOC_015976"; transcript_id "TCONS_00032875";
chr9	Cufflinks	exon	45022793	45023236	.	+	.	gene_id "XLOC_015976"; transcript_id "TCONS_00032875";
chr8	Cufflinks	exon	94146324	94146723	.	-	.	gene_id "XLOC_015771"; transcript_id "TCONS_00032467";
chr8	Cufflinks	exon	94146973	94147040	.	-	.	gene_id "XLOC_015771"; transcript_id "TCONS_00032467";
chr8	Cufflinks	exon	94178960	94179079	.	-	.	gene_id "XLOC_015771"; transcript_id "TCONS_00032467";
chr1	Cufflinks	exon	143741449	143744295	.	+	.	gene_id "XLOC_000439"; transcript_id "TCONS_00000906";
chr1	Cufflinks	exon	143745327	143746087	.	+	.	gene_id "XLOC_000439"; transcript_id "TCONS_00000906";
chr4	Cufflinks	exon	102898051	102898257	.	-	.	gene_id "XLOC_012156"; transcript_id "TCONS_00025085";
chr4	Cufflinks	exon	102953366	102953539	.	-	.	gene_id "XLOC_012156"; transcript_id "TCONS_00025085";
chr4	Cufflinks	exon	102957839	102958060	.	-	.	gene_id "XLOC_012156"; transcript_id "TCONS_00025085";
chr8	Cufflinks	exon	7916505	7917196	.	+	.	gene_id "XLOC_015307"; transcript_id "TCONS_00031561";
chr8	Cufflinks	exon	7922642	7922709	.	+	.	gene_id "XLOC_015307"; transcript_id "TCONS_00031561";
chr8	Cufflinks	exon	7923098	7923580	.	+	.	gene_id "XLOC_015307"; transcript_id "TCONS_00031561";
chr17	Cufflinks	exon	21792693	21793274	.	+	.	gene_id "XLOC_006039"; transcript_id "TCONS_00012269";
chr17	Cufflinks	exon	21812884	21813708	.	+	.	gene_id "XLOC_006039"; transcript_id "TCONS_00012269";
chr3	Cufflinks	exon	25914943	25915494	.	+	.	gene_id "XLOC_010496"; transcript_id "TCONS_00021598";
chr3	Cufflinks	exon	25984093	25984139	.	+	.	gene_id "XLOC_010496"; transcript_id "TCONS_00021598";
chr12	Cufflinks	exon	15392432	15393013	.	-	.	gene_id "XLOC_003540"; transcript_id "TCONS_00007236";
chr12	Cufflinks	exon	15490307	15490404	.	-	.	gene_id "XLOC_003540"; transcript_id "TCONS_00007236";
chr12	Cufflinks	exon	15501202	15501664	.	-	.	gene_id "XLOC_003540"; transcript_id "TCONS_00007236";
chr9	Cufflinks	exon	137444584	137444687	.	+	.	gene_id "XLOC_016225"; transcript_id "TCONS_00033420";
chr9	Cufflinks	exon	137445568	137445743	.	+	.	gene_id "XLOC_016225"; transcript_id "TCONS_00033420";
chr9	Cufflinks	exon	67017400	67019064	.	-	.	gene_id "XLOC_016390"; transcript_id "TCONS_00033714";
chr9	Cufflinks	exon	67026663	67026815	.	-	.	gene_id "XLOC_016390"; transcript_id "TCONS_00033714";
chr9	Cufflinks	exon	67029157	67029264	.	-	.	gene_id "XLOC_016390"; transcript_id "TCONS_00033714";
chr9	Cufflinks	exon	67031433	67032072	.	-	.	gene_id "XLOC_016390"; transcript_id "TCONS_00033714";
chr3	Cufflinks	exon	24535578	24535982	.	+	.	gene_id "XLOC_010494"; transcript_id "TCONS_00021593";
chr3	Cufflinks	exon	24541023	24541502	.	+	.	gene_id "XLOC_010494"; transcript_id "TCONS_00021593";
chr3	Cufflinks	exon	24132680	24133897	.	+	.	gene_id "XLOC_010493"; transcript_id "TCONS_00021592";
chr3	Cufflinks	exon	24323424	24323468	.	+	.	gene_id "XLOC_010493"; transcript_id "TCONS_00021592";
chr2	Cufflinks	exon	113348373	113348457	.	+	.	gene_id "XLOC_008116"; transcript_id "TCONS_00016533";
chr2	Cufflinks	exon	113349073	113349516	.	+	.	gene_id "XLOC_008116"; transcript_id "TCONS_00016533";
chr7	Cufflinks	exon	124417512	124417616	.	-	.	gene_id "XLOC_015196"; transcript_id "TCONS_00031331";
chr7	Cufflinks	exon	124422057	124422130	.	-	.	gene_id "XLOC_015196"; transcript_id "TCONS_00031331";
chr7	Cufflinks	exon	124427870	124427926	.	-	.	gene_id "XLOC_015196"; transcript_id "TCONS_00031331";
chr7	Cufflinks	exon	124430598	124430743	.	-	.	gene_id "XLOC_015196"; transcript_id "TCONS_00031331";
chr11	Cufflinks	exon	10952812	10953147	.	+	.	gene_id "XLOC_002473"; transcript_id "TCONS_00005111";
chr11	Cufflinks	exon	10953941	10954009	.	+	.	gene_id "XLOC_002473"; transcript_id "TCONS_00005111";
chr11	Cufflinks	exon	10954994	10955284	.	+	.	gene_id "XLOC_002473"; transcript_id "TCONS_00005111";
chr12	Cufflinks	exon	10357802	10357903	.	-	.	gene_id "XLOC_003530"; transcript_id "TCONS_00007215";
chr12	Cufflinks	exon	10364207	10364521	.	-	.	gene_id "XLOC_003530"; transcript_id "TCONS_00007215";
chr16	Cufflinks	exon	896194	896677	.	-	.	gene_id "XLOC_005632"; transcript_id "TCONS_00011391";
chr16	Cufflinks	exon	896811	897752	.	-	.	gene_id "XLOC_005632"; transcript_id "TCONS_00011391";
chr5	Cufflinks	exon	100249716	100250492	.	-	.	gene_id "XLOC_013114"; transcript_id "TCONS_00027102";
chr5	Cufflinks	exon	100265154	100265237	.	-	.	gene_id "XLOC_013114"; transcript_id "TCONS_00027102";
chr2	Cufflinks	exon	10178859	10180791	.	-	.	gene_id "XLOC_008506"; transcript_id "TCONS_00017400";
chr2	Cufflinks	exon	10183214	10183289	.	-	.	gene_id "XLOC_008506"; transcript_id "TCONS_00017400";
chr20	Cufflinks	exon	1385801	1385927	.	-	.	gene_id "XLOC_009462"; transcript_id "TCONS_00019274";
chr20	Cufflinks	exon	1398028	1398199	.	-	.	gene_id "XLOC_009462"; transcript_id "TCONS_00019274";
chr20	Cufflinks	exon	1399557	1399648	.	-	.	gene_id "XLOC_009462"; transcript_id "TCONS_00019274";
chr20	Cufflinks	exon	1404507	1404632	.	-	.	gene_id "XLOC_009462"; transcript_id "TCONS_00019274";
chrY	Cufflinks	exon	20551156	20551882	.	-	.	gene_id "XLOC_017334"; transcript_id "TCONS_00035671";
chrY	Cufflinks	exon	20551965	20552186	.	-	.	gene_id "XLOC_017334"; transcript_id "TCONS_00035671";
chrY	Cufflinks	exon	20552399	20552586	.	-	.	gene_id "XLOC_017334"; transcript_id "TCONS_00035671";
chrY	Cufflinks	exon	20552880	20553089	.	-	.	gene_id "XLOC_017334"; transcript_id "TCONS_00035671";
chrY	Cufflinks	exon	20553364	20553457	.	-	.	gene_id "XLOC_017334"; transcript_id "TCONS_00035671";
chrY	Cufflinks	exon	20553567	20553737	.	-	.	gene_id "XLOC_017334"; transcript_id "TCONS_00035671";
chrY	Cufflinks	exon	20554331	20554424	.	-	.	gene_id "XLOC_017334"; transcript_id "TCONS_00035671";
chrY	Cufflinks	exon	20554672	20554800	.	-	.	gene_id "XLOC_017334"; transcript_id "TCONS_00035671";
chrY	Cufflinks	exon	20566130	20566179	.	-	.	gene_id "XLOC_017334"; transcript_id "TCONS_00035671";
chrY	Cufflinks	exon	20566775	20566932	.	-	.	gene_id "XLOC_017334"; transcript_id "TCONS_00035671";
chr16	Cufflinks	exon	47177968	47178405	.	+	.	gene_id "XLOC_005484"; transcript_id "TCONS_00011134";
chr16	Cufflinks	exon	47187739	47187745	.	+	.	gene_id "XLOC_005484"; transcript_id "TCONS_00011134";
chr16	Cufflinks	exon	48635428	48643453	.	+	.	gene_id "XLOC_005485"; transcript_id "TCONS_00011137";
chr16	Cufflinks	exon	48647617	48648004	.	+	.	gene_id "XLOC_005485"; transcript_id "TCONS_00011137";
chr16	Cufflinks	exon	48644223	48644429	.	+	.	gene_id "XLOC_005486"; transcript_id "TCONS_00011138";
chr16	Cufflinks	exon	48644566	48646069	.	+	.	gene_id "XLOC_005486"; transcript_id "TCONS_00011138";
chr16	Cufflinks	exon	14112738	14113322	.	-	.	gene_id "XLOC_005676"; transcript_id "TCONS_00011499";
chr16	Cufflinks	exon	14114191	14114344	.	-	.	gene_id "XLOC_005676"; transcript_id "TCONS_00011499";
chr16	Cufflinks	exon	14114790	14114934	.	-	.	gene_id "XLOC_005676"; transcript_id "TCONS_00011499";
chr2	Cufflinks	exon	10169323	10170794	.	+	.	gene_id "XLOC_007800"; transcript_id "TCONS_00015869";
chr2	Cufflinks	exon	10178505	10178732	.	+	.	gene_id "XLOC_007800"; transcript_id "TCONS_00015869";
chr16	Cufflinks	exon	49322436	49323566	.	+	.	gene_id "XLOC_005488"; transcript_id "TCONS_00011144";
chr16	Cufflinks	exon	49323649	49324373	.	+	.	gene_id "XLOC_005488"; transcript_id "TCONS_00011144";
chr1	Cufflinks	exon	225888348	225888808	.	+	.	gene_id "XLOC_000729"; transcript_id "TCONS_00001457";
chr1	Cufflinks	exon	225898205	225898270	.	+	.	gene_id "XLOC_000729"; transcript_id "TCONS_00001457";
chr1	Cufflinks	exon	225903748	225904316	.	+	.	gene_id "XLOC_000729"; transcript_id "TCONS_00001457";
chr4	Cufflinks	exon	157033788	157033905	.	-	.	gene_id "XLOC_012272"; transcript_id "TCONS_00025343";
chr4	Cufflinks	exon	157051103	157051160	.	-	.	gene_id "XLOC_012272"; transcript_id "TCONS_00025343";
chr4	Cufflinks	exon	157059978	157060202	.	-	.	gene_id "XLOC_012272"; transcript_id "TCONS_00025343";
chr16	Cufflinks	exon	14456966	14457152	.	-	.	gene_id "XLOC_005679"; transcript_id "TCONS_00011502";
chr16	Cufflinks	exon	14463793	14464123	.	-	.	gene_id "XLOC_005679"; transcript_id "TCONS_00011502";
chr6	Cufflinks	exon	169686629	169686850	.	-	.	gene_id "XLOC_014263"; transcript_id "TCONS_00029378";
chr6	Cufflinks	exon	169687140	169687571	.	-	.	gene_id "XLOC_014263"; transcript_id "TCONS_00029378";
chr6	Cufflinks	exon	156818880	156819157	.	-	.	gene_id "XLOC_014213"; transcript_id "TCONS_00029283";
chr6	Cufflinks	exon	156819979	156820100	.	-	.	gene_id "XLOC_014213"; transcript_id "TCONS_00029283";
chr12	Cufflinks	exon	52478571	52478613	.	+	.	gene_id "XLOC_003260"; transcript_id "TCONS_00006596";
chr12	Cufflinks	exon	52501163	52502033	.	+	.	gene_id "XLOC_003260"; transcript_id "TCONS_00006596";
chr16	Cufflinks	exon	15480101	15480142	.	-	.	gene_id "XLOC_005687"; transcript_id "TCONS_00011512";
chr16	Cufflinks	exon	15505310	15506213	.	-	.	gene_id "XLOC_005687"; transcript_id "TCONS_00011512";
chr9	Cufflinks	exon	44823713	44823845	.	+	.	gene_id "XLOC_015973"; transcript_id "TCONS_00032870";
chr9	Cufflinks	exon	44828088	44828239	.	+	.	gene_id "XLOC_015973"; transcript_id "TCONS_00032870";
chr9	Cufflinks	exon	44834508	44834806	.	+	.	gene_id "XLOC_015973"; transcript_id "TCONS_00032870";
chr9	Cufflinks	exon	44835387	44835521	.	+	.	gene_id "XLOC_015973"; transcript_id "TCONS_00032870";
chr2	Cufflinks	exon	235353234	235353379	.	-	.	gene_id "XLOC_009156"; transcript_id "TCONS_00018726";
chr2	Cufflinks	exon	235358762	235359042	.	-	.	gene_id "XLOC_009156"; transcript_id "TCONS_00018726";
chr2	Cufflinks	exon	235363129	235363239	.	-	.	gene_id "XLOC_009156"; transcript_id "TCONS_00018726";
chr20	Cufflinks	exon	10845303	10845376	.	+	.	gene_id "XLOC_009239"; transcript_id "TCONS_00018851";
chr20	Cufflinks	exon	10846405	10846428	.	+	.	gene_id "XLOC_009239"; transcript_id "TCONS_00018851";
chr20	Cufflinks	exon	10847661	10847830	.	+	.	gene_id "XLOC_009239"; transcript_id "TCONS_00018851";
chr2	Cufflinks	exon	114737146	114737705	.	+	.	gene_id "XLOC_008128"; transcript_id "TCONS_00016567";
chr2	Cufflinks	exon	114740241	114740835	.	+	.	gene_id "XLOC_008128"; transcript_id "TCONS_00016567";
chr8	Cufflinks	exon	9056503	9056510	.	+	.	gene_id "XLOC_015313"; transcript_id "TCONS_00031598";
chr8	Cufflinks	exon	9060009	9060388	.	+	.	gene_id "XLOC_015313"; transcript_id "TCONS_00031598";
chr17	Cufflinks	exon	21516156	21516464	.	+	.	gene_id "XLOC_006038"; transcript_id "TCONS_00012267";
chr17	Cufflinks	exon	21517152	21517199	.	+	.	gene_id "XLOC_006038"; transcript_id "TCONS_00012267";
chr17	Cufflinks	exon	21517670	21517797	.	+	.	gene_id "XLOC_006038"; transcript_id "TCONS_00012267";
chr17	Cufflinks	exon	21535940	21536117	.	+	.	gene_id "XLOC_006038"; transcript_id "TCONS_00012267";
chr17	Cufflinks	exon	21544414	21548008	.	+	.	gene_id "XLOC_006038"; transcript_id "TCONS_00012267";
chr12	Cufflinks	exon	11695567	11695786	.	-	.	gene_id "XLOC_003534"; transcript_id "TCONS_00007228";
chr12	Cufflinks	exon	11708717	11710206	.	-	.	gene_id "XLOC_003534"; transcript_id "TCONS_00007228";
chr19	Cufflinks	exon	36198272	36198327	.	+	.	gene_id "XLOC_007156"; transcript_id "TCONS_00014540";
chr19	Cufflinks	exon	36198868	36199158	.	+	.	gene_id "XLOC_007156"; transcript_id "TCONS_00014540";
chr3	Cufflinks	exon	145657755	145657941	.	+	.	gene_id "XLOC_010800"; transcript_id "TCONS_00022245";
chr3	Cufflinks	exon	145675182	145675618	.	+	.	gene_id "XLOC_010800"; transcript_id "TCONS_00022245";
chr2	Cufflinks	exon	105027659	105027937	.	+	.	gene_id "XLOC_008077"; transcript_id "TCONS_00016450";
chr2	Cufflinks	exon	105031879	105032070	.	+	.	gene_id "XLOC_008077"; transcript_id "TCONS_00016450";
chr2	Cufflinks	exon	223181330	223184089	.	+	.	gene_id "XLOC_008391"; transcript_id "TCONS_00017124";
chr2	Cufflinks	exon	223186186	223186441	.	+	.	gene_id "XLOC_008391"; transcript_id "TCONS_00017124";
chr2	Cufflinks	exon	10427867	10428607	.	-	.	gene_id "XLOC_008508"; transcript_id "TCONS_00017409";
chr2	Cufflinks	exon	10429233	10429285	.	-	.	gene_id "XLOC_008508"; transcript_id "TCONS_00017409";
chr2	Cufflinks	exon	10440968	10441139	.	-	.	gene_id "XLOC_008508"; transcript_id "TCONS_00017409";
chr2	Cufflinks	exon	10441704	10442838	.	-	.	gene_id "XLOC_008508"; transcript_id "TCONS_00017409";
chr9	Cufflinks	exon	35913259	35913368	.	+	.	gene_id "XLOC_015933"; transcript_id "TCONS_00032793";
chr9	Cufflinks	exon	35913991	35914005	.	+	.	gene_id "XLOC_015933"; transcript_id "TCONS_00032793";
chr9	Cufflinks	exon	35914112	35927553	.	+	.	gene_id "XLOC_015933"; transcript_id "TCONS_00032793";
chr22	Cufflinks	exon	18512151	18512320	.	+	.	gene_id "XLOC_010045"; transcript_id "TCONS_00020515";
chr22	Cufflinks	exon	18518526	18520734	.	+	.	gene_id "XLOC_010045"; transcript_id "TCONS_00020515";
chr3	Cufflinks	exon	45185251	45185269	.	+	.	gene_id "XLOC_010531"; transcript_id "TCONS_00021666";
chr3	Cufflinks	exon	45195865	45195939	.	+	.	gene_id "XLOC_010531"; transcript_id "TCONS_00021666";
chr3	Cufflinks	exon	45243324	45243516	.	+	.	gene_id "XLOC_010531"; transcript_id "TCONS_00021666";
chr3	Cufflinks	exon	45245664	45245746	.	+	.	gene_id "XLOC_010531"; transcript_id "TCONS_00021666";
chr3	Cufflinks	exon	45253850	45258575	.	+	.	gene_id "XLOC_010531"; transcript_id "TCONS_00021666";
chr12	Cufflinks	exon	133689724	133698610	.	-	.	gene_id "XLOC_003830"; transcript_id "TCONS_00007818";
chr12	Cufflinks	exon	133706810	133706884	.	-	.	gene_id "XLOC_003830"; transcript_id "TCONS_00007818";
chr2	Cufflinks	exon	58503012	58503317	.	+	.	gene_id "XLOC_007938"; transcript_id "TCONS_00016144";
chr2	Cufflinks	exon	58520824	58521179	.	+	.	gene_id "XLOC_007938"; transcript_id "TCONS_00016144";
chr2	Cufflinks	exon	58523533	58523683	.	+	.	gene_id "XLOC_007938"; transcript_id "TCONS_00016144";
chr7	Cufflinks	exon	48748096	48748299	.	+	.	gene_id "XLOC_014533"; transcript_id "TCONS_00029887";
chr7	Cufflinks	exon	48748391	48748510	.	+	.	gene_id "XLOC_014533"; transcript_id "TCONS_00029887";
chr7	Cufflinks	exon	48750753	48750996	.	+	.	gene_id "XLOC_014533"; transcript_id "TCONS_00029887";
chr2	Cufflinks	exon	120975056	120975730	.	+	.	gene_id "XLOC_008132"; transcript_id "TCONS_00016576";
chr2	Cufflinks	exon	120976770	120977718	.	+	.	gene_id "XLOC_008132"; transcript_id "TCONS_00016576";
chr3	Cufflinks	exon	46587601	46588039	.	+	.	gene_id "XLOC_010539"; transcript_id "TCONS_00021682";
chr3	Cufflinks	exon	46598525	46599064	.	+	.	gene_id "XLOC_010539"; transcript_id "TCONS_00021682";
chr9	Cufflinks	exon	69401406	69401511	.	-	.	gene_id "XLOC_016405"; transcript_id "TCONS_00033799";
chr9	Cufflinks	exon	69401993	69402260	.	-	.	gene_id "XLOC_016405"; transcript_id "TCONS_00033799";
chr9	Cufflinks	exon	69427997	69428382	.	-	.	gene_id "XLOC_016405"; transcript_id "TCONS_00033799";
chr19	Cufflinks	exon	16141872	16144638	.	+	.	gene_id "XLOC_007071"; transcript_id "TCONS_00014378";
chr19	Cufflinks	exon	16145290	16145822	.	+	.	gene_id "XLOC_007071"; transcript_id "TCONS_00014378";
chr19	Cufflinks	exon	16146281	16146532	.	+	.	gene_id "XLOC_007071"; transcript_id "TCONS_00014378";
chr19	Cufflinks	exon	16146698	16152115	.	+	.	gene_id "XLOC_007071"; transcript_id "TCONS_00014378";
chr1	Cufflinks	exon	31331005	31331213	.	+	.	gene_id "XLOC_000163"; transcript_id "TCONS_00000346";
chr1	Cufflinks	exon	31331564	31333101	.	+	.	gene_id "XLOC_000163"; transcript_id "TCONS_00000346";
chr10	Cufflinks	exon	10976026	10977372	.	+	.	gene_id "XLOC_001658"; transcript_id "TCONS_00003451";
chr10	Cufflinks	exon	10986142	10986284	.	+	.	gene_id "XLOC_001658"; transcript_id "TCONS_00003451";
chr16	Cufflinks	exon	21559239	21559327	.	-	.	gene_id "XLOC_005714"; transcript_id "TCONS_00011553";
chr16	Cufflinks	exon	21608955	21609080	.	-	.	gene_id "XLOC_005714"; transcript_id "TCONS_00011553";
chr16	Cufflinks	exon	21609977	21610715	.	-	.	gene_id "XLOC_005714"; transcript_id "TCONS_00011553";
chr6	Cufflinks	exon	156135179	156135804	.	-	.	gene_id "XLOC_014212"; transcript_id "TCONS_00029281";
chr6	Cufflinks	exon	156139084	156139519	.	-	.	gene_id "XLOC_014212"; transcript_id "TCONS_00029281";
chr2	Cufflinks	exon	223782105	223782507	.	-	.	gene_id "XLOC_009127"; transcript_id "TCONS_00018654";
chr2	Cufflinks	exon	223783948	223784081	.	-	.	gene_id "XLOC_009127"; transcript_id "TCONS_00018654";
chr2	Cufflinks	exon	9897625	9899428	.	-	.	gene_id "XLOC_008504"; transcript_id "TCONS_00017397";
chr2	Cufflinks	exon	9910328	9910470	.	-	.	gene_id "XLOC_008504"; transcript_id "TCONS_00017397";
chr2	Cufflinks	exon	237069934	237071108	.	-	.	gene_id "XLOC_009162"; transcript_id "TCONS_00018734";
chr2	Cufflinks	exon	237071198	237073295	.	-	.	gene_id "XLOC_009162"; transcript_id "TCONS_00018734";
chr5	Cufflinks	exon	20612734	20613153	.	-	.	gene_id "XLOC_012915"; transcript_id "TCONS_00026693";
chr5	Cufflinks	exon	20614786	20614874	.	-	.	gene_id "XLOC_012915"; transcript_id "TCONS_00026693";
chr2	Cufflinks	exon	35024917	35024966	.	+	.	gene_id "XLOC_007877"; transcript_id "TCONS_00016010";
chr2	Cufflinks	exon	35056430	35056559	.	+	.	gene_id "XLOC_007877"; transcript_id "TCONS_00016010";
chr2	Cufflinks	exon	35384150	35384221	.	+	.	gene_id "XLOC_007877"; transcript_id "TCONS_00016010";
chr2	Cufflinks	exon	35384613	35384694	.	+	.	gene_id "XLOC_007877"; transcript_id "TCONS_00016010";
chr2	Cufflinks	exon	35387842	35387905	.	+	.	gene_id "XLOC_007877"; transcript_id "TCONS_00016010";
chr2	Cufflinks	exon	35387997	35388178	.	+	.	gene_id "XLOC_007877"; transcript_id "TCONS_00016010";
chr17	Cufflinks	exon	32517591	32517687	.	-	.	gene_id "XLOC_006452"; transcript_id "TCONS_00013076";
chr17	Cufflinks	exon	32522933	32523223	.	-	.	gene_id "XLOC_006452"; transcript_id "TCONS_00013076";
chr20	Cufflinks	exon	48800468	48803664	.	-	.	gene_id "XLOC_009648"; transcript_id "TCONS_00019646";
chr20	Cufflinks	exon	48804488	48804503	.	-	.	gene_id "XLOC_009648"; transcript_id "TCONS_00019646";
chr11	Cufflinks	exon	10920677	10920837	.	+	.	gene_id "XLOC_002472"; transcript_id "TCONS_00005110";
chr11	Cufflinks	exon	10928002	10932005	.	+	.	gene_id "XLOC_002472"; transcript_id "TCONS_00005110";
chr7	Cufflinks	exon	143104926	143104983	.	+	.	gene_id "XLOC_014792"; transcript_id "TCONS_00030391";
chr7	Cufflinks	exon	143112161	143112292	.	+	.	gene_id "XLOC_014792"; transcript_id "TCONS_00030391";
chr7	Cufflinks	exon	143112630	143112923	.	+	.	gene_id "XLOC_014792"; transcript_id "TCONS_00030391";
chr12	Cufflinks	exon	68102829	68104465	.	-	.	gene_id "XLOC_003672"; transcript_id "TCONS_00007494";
chr12	Cufflinks	exon	68109102	68109983	.	-	.	gene_id "XLOC_003672"; transcript_id "TCONS_00007494";
chr12	Cufflinks	exon	68112123	68112321	.	-	.	gene_id "XLOC_003672"; transcript_id "TCONS_00007494";
chr12	Cufflinks	exon	68116159	68116493	.	-	.	gene_id "XLOC_003672"; transcript_id "TCONS_00007494";
chr12	Cufflinks	exon	68123176	68123221	.	-	.	gene_id "XLOC_003672"; transcript_id "TCONS_00007494";
chr21	Cufflinks	exon	30632542	30632575	.	-	.	gene_id "XLOC_009927"; transcript_id "TCONS_00020256";
chr21	Cufflinks	exon	30668927	30671009	.	-	.	gene_id "XLOC_009927"; transcript_id "TCONS_00020256";
chr9	Cufflinks	exon	137828997	137829036	.	+	.	gene_id "XLOC_016228"; transcript_id "TCONS_00033423";
chr9	Cufflinks	exon	137833314	137833454	.	+	.	gene_id "XLOC_016228"; transcript_id "TCONS_00033423";
chr9	Cufflinks	exon	137834761	137835041	.	+	.	gene_id "XLOC_016228"; transcript_id "TCONS_00033423";
chr20	Cufflinks	exon	60809846	60810419	.	+	.	gene_id "XLOC_009423"; transcript_id "TCONS_00019212";
chr20	Cufflinks	exon	60810528	60811355	.	+	.	gene_id "XLOC_009423"; transcript_id "TCONS_00019212";
chr2	Cufflinks	exon	57950021	57950087	.	+	.	gene_id "XLOC_007937"; transcript_id "TCONS_00016143";
chr2	Cufflinks	exon	57952830	57953284	.	+	.	gene_id "XLOC_007937"; transcript_id "TCONS_00016143";
chr5	Cufflinks	exon	4773594	4773765	.	+	.	gene_id "XLOC_012392"; transcript_id "TCONS_00025578";
chr5	Cufflinks	exon	4774350	4774978	.	+	.	gene_id "XLOC_012392"; transcript_id "TCONS_00025578";
chr21	Cufflinks	exon	33025906	33027740	.	-	.	gene_id "XLOC_009933"; transcript_id "TCONS_00020262";
chr21	Cufflinks	exon	33030247	33030540	.	-	.	gene_id "XLOC_009933"; transcript_id "TCONS_00020262";
chr21	Cufflinks	exon	33031710	33031813	.	-	.	gene_id "XLOC_009933"; transcript_id "TCONS_00020262";
chr12	Cufflinks	exon	131832015	131832206	.	+	.	gene_id "XLOC_003466"; transcript_id "TCONS_00007078";
chr12	Cufflinks	exon	131833873	131834089	.	+	.	gene_id "XLOC_003466"; transcript_id "TCONS_00007078";
chr12	Cufflinks	exon	131850501	131851765	.	+	.	gene_id "XLOC_003466"; transcript_id "TCONS_00007078";
chr12	Cufflinks	exon	131851980	131852100	.	+	.	gene_id "XLOC_003466"; transcript_id "TCONS_00007078";
chr2	Cufflinks	exon	13141015	13141142	.	+	.	gene_id "XLOC_007812"; transcript_id "TCONS_00015888";
chr2	Cufflinks	exon	13353419	13353685	.	+	.	gene_id "XLOC_007812"; transcript_id "TCONS_00015888";
chr11	Cufflinks	exon	116510139	116510254	.	+	.	gene_id "XLOC_002710"; transcript_id "TCONS_00005583";
chr11	Cufflinks	exon	116523615	116524302	.	+	.	gene_id "XLOC_002710"; transcript_id "TCONS_00005583";
chr1	Cufflinks	exon	161641768	161641939	.	-	.	gene_id "XLOC_001342"; transcript_id "TCONS_00002807";
chr1	Cufflinks	exon	161642049	161642073	.	-	.	gene_id "XLOC_001342"; transcript_id "TCONS_00002807";
chr1	Cufflinks	exon	161644418	161644614	.	-	.	gene_id "XLOC_001342"; transcript_id "TCONS_00002807";
chr12	Cufflinks	exon	132906343	132906794	.	+	.	gene_id "XLOC_003469"; transcript_id "TCONS_00007083";
chr12	Cufflinks	exon	132908045	132908190	.	+	.	gene_id "XLOC_003469"; transcript_id "TCONS_00007083";
chr12	Cufflinks	exon	132908296	132912630	.	+	.	gene_id "XLOC_003469"; transcript_id "TCONS_00007083";
chr6_mann_hap4	Cufflinks	exon	1603265	1608466	.	-	.	gene_id "XLOC_014327"; transcript_id "TCONS_00029455";
chr6_mann_hap4	Cufflinks	exon	1610339	1610832	.	-	.	gene_id "XLOC_014327"; transcript_id "TCONS_00029455";
chr6_mann_hap4	Cufflinks	exon	1612000	1612105	.	-	.	gene_id "XLOC_014327"; transcript_id "TCONS_00029455";
chr6_mann_hap4	Cufflinks	exon	1641996	1642218	.	-	.	gene_id "XLOC_014327"; transcript_id "TCONS_00029455";
chr5	Cufflinks	exon	7347099	7347881	.	-	.	gene_id "XLOC_012886"; transcript_id "TCONS_00026632";
chr5	Cufflinks	exon	7347989	7348090	.	-	.	gene_id "XLOC_012886"; transcript_id "TCONS_00026632";
chr1	Cufflinks	exon	226723319	226726400	.	-	.	gene_id "XLOC_001538"; transcript_id "TCONS_00003186";
chr1	Cufflinks	exon	226728838	226728956	.	-	.	gene_id "XLOC_001538"; transcript_id "TCONS_00003186";
chr1	Cufflinks	exon	226730340	226730469	.	-	.	gene_id "XLOC_001538"; transcript_id "TCONS_00003186";
chr5	Cufflinks	exon	83681297	83681612	.	+	.	gene_id "XLOC_012580"; transcript_id "TCONS_00025992";
chr5	Cufflinks	exon	83681706	83681873	.	+	.	gene_id "XLOC_012580"; transcript_id "TCONS_00025992";
chr5	Cufflinks	exon	83683640	83683754	.	+	.	gene_id "XLOC_012580"; transcript_id "TCONS_00025992";
chr5	Cufflinks	exon	83695403	83695470	.	+	.	gene_id "XLOC_012580"; transcript_id "TCONS_00025992";
chr5	Cufflinks	exon	83696476	83696600	.	+	.	gene_id "XLOC_012580"; transcript_id "TCONS_00025992";
chr5	Cufflinks	exon	24882052	24882411	.	-	.	gene_id "XLOC_012922"; transcript_id "TCONS_00026702";
chr5	Cufflinks	exon	24885359	24885570	.	-	.	gene_id "XLOC_012922"; transcript_id "TCONS_00026702";
chr21	Cufflinks	exon	34484005	34485035	.	-	.	gene_id "XLOC_009941"; transcript_id "TCONS_00020271";
chr21	Cufflinks	exon	34486692	34486929	.	-	.	gene_id "XLOC_009941"; transcript_id "TCONS_00020271";
chr21	Cufflinks	exon	34495918	34496009	.	-	.	gene_id "XLOC_009941"; transcript_id "TCONS_00020271";
chr10	Cufflinks	exon	17539671	17539821	.	+	.	gene_id "XLOC_001679"; transcript_id "TCONS_00003484";
chr10	Cufflinks	exon	17558924	17559280	.	+	.	gene_id "XLOC_001679"; transcript_id "TCONS_00003484";
chr12	Cufflinks	exon	133532954	133533316	.	+	.	gene_id "XLOC_003475"; transcript_id "TCONS_00007094";
chr12	Cufflinks	exon	133553560	133554180	.	+	.	gene_id "XLOC_003475"; transcript_id "TCONS_00007094";
chr18	Cufflinks	exon	14282511	14282918	.	+	.	gene_id "XLOC_006700"; transcript_id "TCONS_00013684";
chr18	Cufflinks	exon	14302454	14302507	.	+	.	gene_id "XLOC_006700"; transcript_id "TCONS_00013684";
chr5	Cufflinks	exon	87620894	87620932	.	+	.	gene_id "XLOC_012593"; transcript_id "TCONS_00026024";
chr5	Cufflinks	exon	87642711	87643078	.	+	.	gene_id "XLOC_012593"; transcript_id "TCONS_00026024";
chr2	Cufflinks	exon	122659942	122660565	.	+	.	gene_id "XLOC_008139"; transcript_id "TCONS_00016593";
chr2	Cufflinks	exon	122701910	122702901	.	+	.	gene_id "XLOC_008139"; transcript_id "TCONS_00016593";
chr12	Cufflinks	exon	1762424	1764268	.	-	.	gene_id "XLOC_003481"; transcript_id "TCONS_00007102";
chr12	Cufflinks	exon	1772384	1772544	.	-	.	gene_id "XLOC_003481"; transcript_id "TCONS_00007102";
chr5	Cufflinks	exon	131428835	131432807	.	+	.	gene_id "XLOC_012699"; transcript_id "TCONS_00026230";
chr5	Cufflinks	exon	131516658	131516848	.	+	.	gene_id "XLOC_012699"; transcript_id "TCONS_00026230";
chr6	Cufflinks	exon	6725119	6725533	.	+	.	gene_id "XLOC_013369"; transcript_id "TCONS_00027603";
chr6	Cufflinks	exon	6729229	6730139	.	+	.	gene_id "XLOC_013369"; transcript_id "TCONS_00027603";
chr21	Cufflinks	exon	38071073	38071143	.	-	.	gene_id "XLOC_009953"; transcript_id "TCONS_00020300";
chr21	Cufflinks	exon	38073597	38073864	.	-	.	gene_id "XLOC_009953"; transcript_id "TCONS_00020300";
chr9	Cufflinks	exon	36307039	36307260	.	+	.	gene_id "XLOC_015936"; transcript_id "TCONS_00032797";
chr9	Cufflinks	exon	36314995	36315276	.	+	.	gene_id "XLOC_015936"; transcript_id "TCONS_00032797";
chr1	Cufflinks	exon	161732646	161732903	.	-	.	gene_id "XLOC_001343"; transcript_id "TCONS_00002808";
chr1	Cufflinks	exon	161733874	161733941	.	-	.	gene_id "XLOC_001343"; transcript_id "TCONS_00002808";
chr1	Cufflinks	exon	161735218	161735291	.	-	.	gene_id "XLOC_001343"; transcript_id "TCONS_00002808";
chr1	Cufflinks	exon	161735620	161736000	.	-	.	gene_id "XLOC_001343"; transcript_id "TCONS_00002808";
chr9	Cufflinks	exon	71911594	71911783	.	-	.	gene_id "XLOC_016418"; transcript_id "TCONS_00033836";
chr9	Cufflinks	exon	71919852	71919993	.	-	.	gene_id "XLOC_016418"; transcript_id "TCONS_00033836";
chr9	Cufflinks	exon	71921770	71922035	.	-	.	gene_id "XLOC_016418"; transcript_id "TCONS_00033836";
chr1	Cufflinks	exon	101760786	101763395	.	-	.	gene_id "XLOC_001170"; transcript_id "TCONS_00002439";
chr1	Cufflinks	exon	101764565	101764778	.	-	.	gene_id "XLOC_001170"; transcript_id "TCONS_00002439";
chr1	Cufflinks	exon	101772246	101772447	.	-	.	gene_id "XLOC_001170"; transcript_id "TCONS_00002439";
chr1	Cufflinks	exon	101773823	101773919	.	-	.	gene_id "XLOC_001170"; transcript_id "TCONS_00002439";
chr1	Cufflinks	exon	101774601	101775034	.	-	.	gene_id "XLOC_001170"; transcript_id "TCONS_00002439";
chr5	Cufflinks	exon	25278637	25278852	.	-	.	gene_id "XLOC_012924"; transcript_id "TCONS_00026705";
chr5	Cufflinks	exon	25279120	25279581	.	-	.	gene_id "XLOC_012924"; transcript_id "TCONS_00026705";
chr5	Cufflinks	exon	25281040	25281162	.	-	.	gene_id "XLOC_012924"; transcript_id "TCONS_00026705";
chr5	Cufflinks	exon	25284819	25284941	.	-	.	gene_id "XLOC_012924"; transcript_id "TCONS_00026705";
chr5	Cufflinks	exon	25298637	25298718	.	-	.	gene_id "XLOC_012924"; transcript_id "TCONS_00026705";
chr5	Cufflinks	exon	25352146	25352254	.	-	.	gene_id "XLOC_012924"; transcript_id "TCONS_00026705";
chr2	Cufflinks	exon	60962125	60962200	.	+	.	gene_id "XLOC_007943"; transcript_id "TCONS_00016157";
chr2	Cufflinks	exon	60962493	60962823	.	+	.	gene_id "XLOC_007943"; transcript_id "TCONS_00016157";
chr5	Cufflinks	exon	88261692	88261732	.	+	.	gene_id "XLOC_012597"; transcript_id "TCONS_00026051";
chr5	Cufflinks	exon	88390776	88390846	.	+	.	gene_id "XLOC_012597"; transcript_id "TCONS_00026051";
chr5	Cufflinks	exon	88446350	88446412	.	+	.	gene_id "XLOC_012597"; transcript_id "TCONS_00026051";
chr5	Cufflinks	exon	88464067	88464485	.	+	.	gene_id "XLOC_012597"; transcript_id "TCONS_00026051";
chr4	Cufflinks	exon	89282583	89283097	.	+	.	gene_id "XLOC_011693"; transcript_id "TCONS_00024120";
chr4	Cufflinks	exon	89283202	89283436	.	+	.	gene_id "XLOC_011693"; transcript_id "TCONS_00024120";
chr1	Cufflinks	exon	165446078	165446352	.	-	.	gene_id "XLOC_001350"; transcript_id "TCONS_00002829";
chr1	Cufflinks	exon	165451586	165451844	.	-	.	gene_id "XLOC_001350"; transcript_id "TCONS_00002829";
chr1	Cufflinks	exon	165470668	165471187	.	-	.	gene_id "XLOC_001350"; transcript_id "TCONS_00002829";
chr9	Cufflinks	exon	138999024	139000665	.	-	.	gene_id "XLOC_016602"; transcript_id "TCONS_00034186";
chr9	Cufflinks	exon	139001211	139004454	.	-	.	gene_id "XLOC_016602"; transcript_id "TCONS_00034186";
chr6_mann_hap4	Cufflinks	exon	2489875	2490173	.	-	.	gene_id "XLOC_014328"; transcript_id "TCONS_00029456";
chr6_mann_hap4	Cufflinks	exon	2490378	2490412	.	-	.	gene_id "XLOC_014328"; transcript_id "TCONS_00029456";
chr6_mann_hap4	Cufflinks	exon	2493786	2494044	.	-	.	gene_id "XLOC_014328"; transcript_id "TCONS_00029456";
chr5	Cufflinks	exon	89705236	89705306	.	+	.	gene_id "XLOC_012602"; transcript_id "TCONS_00026058";
chr5	Cufflinks	exon	89709154	89712405	.	+	.	gene_id "XLOC_012602"; transcript_id "TCONS_00026058";
chr5	Cufflinks	exon	24835389	24837260	.	-	.	gene_id "XLOC_012921"; transcript_id "TCONS_00026701";
chr5	Cufflinks	exon	24838965	24839047	.	-	.	gene_id "XLOC_012921"; transcript_id "TCONS_00026701";
chr5	Cufflinks	exon	24840358	24840692	.	-	.	gene_id "XLOC_012921"; transcript_id "TCONS_00026701";
chr3	Cufflinks	exon	120208602	120208897	.	+	.	gene_id "XLOC_010720"; transcript_id "TCONS_00022069";
chr3	Cufflinks	exon	120218353	120218426	.	+	.	gene_id "XLOC_010720"; transcript_id "TCONS_00022069";
chr3	Cufflinks	exon	120229845	120230733	.	+	.	gene_id "XLOC_010720"; transcript_id "TCONS_00022069";
chr5	Cufflinks	exon	17215216	17215254	.	+	.	gene_id "XLOC_012432"; transcript_id "TCONS_00025650";
chr5	Cufflinks	exon	17216196	17217425	.	+	.	gene_id "XLOC_012432"; transcript_id "TCONS_00025650";
chr5	Cufflinks	exon	8457804	8457879	.	+	.	gene_id "XLOC_012409"; transcript_id "TCONS_00025610";
chr5	Cufflinks	exon	8460046	8463208	.	+	.	gene_id "XLOC_012409"; transcript_id "TCONS_00025610";
chr6_mcf_hap5	Cufflinks	exon	2403917	2404226	.	+	.	gene_id "XLOC_014333"; transcript_id "TCONS_00029462";
chr6_mcf_hap5	Cufflinks	exon	2405411	2406611	.	+	.	gene_id "XLOC_014333"; transcript_id "TCONS_00029462";
chr6_mcf_hap5	Cufflinks	exon	2409109	2409577	.	+	.	gene_id "XLOC_014333"; transcript_id "TCONS_00029462";
chrX	Cufflinks	exon	569271	569381	.	-	.	gene_id "XLOC_016929"; transcript_id "TCONS_00034902";
chrX	Cufflinks	exon	574611	575188	.	-	.	gene_id "XLOC_016929"; transcript_id "TCONS_00034902";
chrX	Cufflinks	exon	578262	578401	.	-	.	gene_id "XLOC_016929"; transcript_id "TCONS_00034902";
chrX	Cufflinks	exon	580400	580590	.	-	.	gene_id "XLOC_016929"; transcript_id "TCONS_00034902";
chr4	Cufflinks	exon	112748037	112748361	.	-	.	gene_id "XLOC_012176"; transcript_id "TCONS_00025132";
chr4	Cufflinks	exon	112750083	112750206	.	-	.	gene_id "XLOC_012176"; transcript_id "TCONS_00025132";
chr4	Cufflinks	exon	112993721	112993854	.	-	.	gene_id "XLOC_012176"; transcript_id "TCONS_00025132";
chr17	Cufflinks	exon	6245851	6246191	.	-	.	gene_id "XLOC_006346"; transcript_id "TCONS_00012893";
chr17	Cufflinks	exon	6258068	6258113	.	-	.	gene_id "XLOC_006346"; transcript_id "TCONS_00012893";
chr11	Cufflinks	exon	330004	330402	.	-	.	gene_id "XLOC_002772"; transcript_id "TCONS_00005678";
chr11	Cufflinks	exon	334680	334737	.	-	.	gene_id "XLOC_002772"; transcript_id "TCONS_00005678";
chr18	Cufflinks	exon	14695468	14695515	.	+	.	gene_id "XLOC_006701"; transcript_id "TCONS_00013688";
chr18	Cufflinks	exon	14705616	14705671	.	+	.	gene_id "XLOC_006701"; transcript_id "TCONS_00013688";
chr18	Cufflinks	exon	14706216	14706399	.	+	.	gene_id "XLOC_006701"; transcript_id "TCONS_00013688";
chr18	Cufflinks	exon	14714496	14714514	.	+	.	gene_id "XLOC_006701"; transcript_id "TCONS_00013688";
chr5	Cufflinks	exon	96424728	96424908	.	+	.	gene_id "XLOC_012618"; transcript_id "TCONS_00026086";
chr5	Cufflinks	exon	96437463	96437836	.	+	.	gene_id "XLOC_012618"; transcript_id "TCONS_00026086";
chr5	Cufflinks	exon	96438730	96438798	.	+	.	gene_id "XLOC_012618"; transcript_id "TCONS_00026086";
chr5	Cufflinks	exon	96496106	96496146	.	+	.	gene_id "XLOC_012618"; transcript_id "TCONS_00026086";
chr2	Cufflinks	exon	235743003	235743382	.	-	.	gene_id "XLOC_009157"; transcript_id "TCONS_00018728";
chr2	Cufflinks	exon	235796421	235796461	.	-	.	gene_id "XLOC_009157"; transcript_id "TCONS_00018728";
chr2	Cufflinks	exon	235797293	235797420	.	-	.	gene_id "XLOC_009157"; transcript_id "TCONS_00018728";
chr11	Cufflinks	exon	94245278	94245839	.	+	.	gene_id "XLOC_002675"; transcript_id "TCONS_00005523";
chr11	Cufflinks	exon	94250749	94250853	.	+	.	gene_id "XLOC_002675"; transcript_id "TCONS_00005523";
chr11	Cufflinks	exon	94261250	94261375	.	+	.	gene_id "XLOC_002675"; transcript_id "TCONS_00005523";
chr11	Cufflinks	exon	94265062	94265553	.	+	.	gene_id "XLOC_002675"; transcript_id "TCONS_00005523";
chr1	Cufflinks	exon	170635441	170638562	.	-	.	gene_id "XLOC_001370"; transcript_id "TCONS_00002876";
chr1	Cufflinks	exon	170776596	170776633	.	-	.	gene_id "XLOC_001370"; transcript_id "TCONS_00002876";
chr19	Cufflinks	exon	36447624	36448266	.	+	.	gene_id "XLOC_007157"; transcript_id "TCONS_00014541";
chr19	Cufflinks	exon	36449116	36449168	.	+	.	gene_id "XLOC_007157"; transcript_id "TCONS_00014541";
chr12	Cufflinks	exon	8232982	8233748	.	-	.	gene_id "XLOC_003515"; transcript_id "TCONS_00007171";
chr12	Cufflinks	exon	8233809	8234762	.	-	.	gene_id "XLOC_003515"; transcript_id "TCONS_00007171";
chr3	Cufflinks	exon	190415712	190415939	.	-	.	gene_id "XLOC_011420"; transcript_id "TCONS_00023522";
chr3	Cufflinks	exon	190416340	190416637	.	-	.	gene_id "XLOC_011420"; transcript_id "TCONS_00023522";
chr20	Cufflinks	exon	22490747	22491437	.	-	.	gene_id "XLOC_009525"; transcript_id "TCONS_00019406";
chr20	Cufflinks	exon	22501062	22501358	.	-	.	gene_id "XLOC_009525"; transcript_id "TCONS_00019406";
chr20	Cufflinks	exon	22503986	22504787	.	-	.	gene_id "XLOC_009525"; transcript_id "TCONS_00019406";
chr4	Cufflinks	exon	172474151	172474376	.	-	.	gene_id "XLOC_012296"; transcript_id "TCONS_00025374";
chr4	Cufflinks	exon	172485115	172485236	.	-	.	gene_id "XLOC_012296"; transcript_id "TCONS_00025374";
chr4	Cufflinks	exon	172485363	172485418	.	-	.	gene_id "XLOC_012296"; transcript_id "TCONS_00025374";
chr5	Cufflinks	exon	79362361	79363704	.	-	.	gene_id "XLOC_013071"; transcript_id "TCONS_00026989";
chr5	Cufflinks	exon	79364337	79364597	.	-	.	gene_id "XLOC_013071"; transcript_id "TCONS_00026989";
chr5	Cufflinks	exon	79367555	79367714	.	-	.	gene_id "XLOC_013071"; transcript_id "TCONS_00026989";
chr5	Cufflinks	exon	79367909	79368046	.	-	.	gene_id "XLOC_013071"; transcript_id "TCONS_00026989";
chr5	Cufflinks	exon	79368331	79368343	.	-	.	gene_id "XLOC_013071"; transcript_id "TCONS_00026989";
chr14	Cufflinks	exon	35898929	35899749	.	-	.	gene_id "XLOC_004597"; transcript_id "TCONS_00009312";
chr14	Cufflinks	exon	35900244	35900272	.	-	.	gene_id "XLOC_004597"; transcript_id "TCONS_00009312";
chr11	Cufflinks	exon	66176708	66176933	.	+	.	gene_id "XLOC_002595"; transcript_id "TCONS_00005370";
chr11	Cufflinks	exon	66177624	66178444	.	+	.	gene_id "XLOC_002595"; transcript_id "TCONS_00005370";
chr11	Cufflinks	exon	66184264	66184708	.	+	.	gene_id "XLOC_002595"; transcript_id "TCONS_00005370";
chr2	Cufflinks	exon	15941871	15942214	.	-	.	gene_id "XLOC_008525"; transcript_id "TCONS_00017431";
chr2	Cufflinks	exon	15950859	15951001	.	-	.	gene_id "XLOC_008525"; transcript_id "TCONS_00017431";
chr1	Cufflinks	exon	212640158	212640439	.	-	.	gene_id "XLOC_001490"; transcript_id "TCONS_00003081";
chr1	Cufflinks	exon	212641009	212641085	.	-	.	gene_id "XLOC_001490"; transcript_id "TCONS_00003081";
chr19	Cufflinks	exon	28129391	28129586	.	-	.	gene_id "XLOC_007530"; transcript_id "TCONS_00015289";
chr19	Cufflinks	exon	28137254	28137384	.	-	.	gene_id "XLOC_007530"; transcript_id "TCONS_00015289";
chr4	Cufflinks	exon	156226180	156226303	.	+	.	gene_id "XLOC_011846"; transcript_id "TCONS_00024459";
chr4	Cufflinks	exon	156250861	156251462	.	+	.	gene_id "XLOC_011846"; transcript_id "TCONS_00024459";
chr1	Cufflinks	exon	161259520	161260206	.	-	.	gene_id "XLOC_001336"; transcript_id "TCONS_00002792";
chr1	Cufflinks	exon	161262233	161262391	.	-	.	gene_id "XLOC_001336"; transcript_id "TCONS_00002792";
chr1	Cufflinks	exon	223186336	223189757	.	+	.	gene_id "XLOC_000715"; transcript_id "TCONS_00001421";
chr1	Cufflinks	exon	223195313	223206305	.	+	.	gene_id "XLOC_000715"; transcript_id "TCONS_00001421";
chr14	Cufflinks	exon	48663332	48663435	.	+	.	gene_id "XLOC_004388"; transcript_id "TCONS_00008897";
chr14	Cufflinks	exon	48674105	48674221	.	+	.	gene_id "XLOC_004388"; transcript_id "TCONS_00008897";
chr14	Cufflinks	exon	48681440	48681609	.	+	.	gene_id "XLOC_004388"; transcript_id "TCONS_00008897";
chr14	Cufflinks	exon	48695419	48695522	.	+	.	gene_id "XLOC_004388"; transcript_id "TCONS_00008897";
chr14	Cufflinks	exon	48697054	48697460	.	+	.	gene_id "XLOC_004388"; transcript_id "TCONS_00008897";
chrX	Cufflinks	exon	580972	581495	.	-	.	gene_id "XLOC_016930"; transcript_id "TCONS_00034905";
chrX	Cufflinks	exon	584233	584516	.	-	.	gene_id "XLOC_016930"; transcript_id "TCONS_00034905";
chr14	Cufflinks	exon	97059040	97059152	.	+	.	gene_id "XLOC_004513"; transcript_id "TCONS_00009135";
chr14	Cufflinks	exon	97059458	97059586	.	+	.	gene_id "XLOC_004513"; transcript_id "TCONS_00009135";
chr14	Cufflinks	exon	97059827	97062356	.	+	.	gene_id "XLOC_004513"; transcript_id "TCONS_00009135";
chr17	Cufflinks	exon	3038289	3038484	.	-	.	gene_id "XLOC_006338"; transcript_id "TCONS_00012882";
chr17	Cufflinks	exon	3066987	3067182	.	-	.	gene_id "XLOC_006338"; transcript_id "TCONS_00012882";
chr22	Cufflinks	exon	45831744	45831915	.	-	.	gene_id "XLOC_010423"; transcript_id "TCONS_00021460";
chr22	Cufflinks	exon	45844252	45844624	.	-	.	gene_id "XLOC_010423"; transcript_id "TCONS_00021460";
chr6_qbl_hap6	Cufflinks	exon	800487	800651	.	+	.	gene_id "XLOC_014341"; transcript_id "TCONS_00029470";
chr6_qbl_hap6	Cufflinks	exon	801016	801110	.	+	.	gene_id "XLOC_014341"; transcript_id "TCONS_00029470";
chr6_qbl_hap6	Cufflinks	exon	802119	804634	.	+	.	gene_id "XLOC_014341"; transcript_id "TCONS_00029470";
chr8	Cufflinks	exon	93640338	93640451	.	-	.	gene_id "XLOC_015768"; transcript_id "TCONS_00032461";
chr8	Cufflinks	exon	93666170	93666390	.	-	.	gene_id "XLOC_015768"; transcript_id "TCONS_00032461";
chr2	Cufflinks	exon	16080020	16080473	.	-	.	gene_id "XLOC_008526"; transcript_id "TCONS_00017435";
chr2	Cufflinks	exon	16081096	16081219	.	-	.	gene_id "XLOC_008526"; transcript_id "TCONS_00017435";
chr2	Cufflinks	exon	16081654	16081845	.	-	.	gene_id "XLOC_008526"; transcript_id "TCONS_00017435";
chr7	Cufflinks	exon	57629764	57630666	.	-	.	gene_id "XLOC_015022"; transcript_id "TCONS_00030917";
chr7	Cufflinks	exon	57635579	57635614	.	-	.	gene_id "XLOC_015022"; transcript_id "TCONS_00030917";
chr2	Cufflinks	exon	239438217	239440617	.	-	.	gene_id "XLOC_009178"; transcript_id "TCONS_00018753";
chr2	Cufflinks	exon	239441625	239442813	.	-	.	gene_id "XLOC_009178"; transcript_id "TCONS_00018753";
chr2	Cufflinks	exon	239443190	239443329	.	-	.	gene_id "XLOC_009178"; transcript_id "TCONS_00018753";
chr2	Cufflinks	exon	239446867	239447422	.	-	.	gene_id "XLOC_009178"; transcript_id "TCONS_00018753";
chr2	Cufflinks	exon	239458095	239460447	.	-	.	gene_id "XLOC_009178"; transcript_id "TCONS_00018753";
chr12	Cufflinks	exon	14898694	14899715	.	-	.	gene_id "XLOC_003539"; transcript_id "TCONS_00007234";
chr12	Cufflinks	exon	14903596	14903675	.	-	.	gene_id "XLOC_003539"; transcript_id "TCONS_00007234";
chr13	Cufflinks	exon	110053043	110053155	.	+	.	gene_id "XLOC_004064"; transcript_id "TCONS_00008262";
chr13	Cufflinks	exon	110053688	110053988	.	+	.	gene_id "XLOC_004064"; transcript_id "TCONS_00008262";
chr9	Cufflinks	exon	123964382	123964699	.	+	.	gene_id "XLOC_016167"; transcript_id "TCONS_00033276";
chr9	Cufflinks	exon	123967871	123968134	.	+	.	gene_id "XLOC_016167"; transcript_id "TCONS_00033276";
chr6_mcf_hap5	Cufflinks	exon	2547503	2547625	.	+	.	gene_id "XLOC_014334"; transcript_id "TCONS_00029463";
chr6_mcf_hap5	Cufflinks	exon	2552163	2553758	.	+	.	gene_id "XLOC_014334"; transcript_id "TCONS_00029463";
chr5	Cufflinks	exon	142869420	142869542	.	-	.	gene_id "XLOC_013228"; transcript_id "TCONS_00027336";
chr5	Cufflinks	exon	142910479	142910915	.	-	.	gene_id "XLOC_013228"; transcript_id "TCONS_00027336";
chr10	Cufflinks	exon	21629162	21629242	.	-	.	gene_id "XLOC_002067"; transcript_id "TCONS_00004287";
chr10	Cufflinks	exon	21643600	21643693	.	-	.	gene_id "XLOC_002067"; transcript_id "TCONS_00004287";
chr10	Cufflinks	exon	21657426	21657484	.	-	.	gene_id "XLOC_002067"; transcript_id "TCONS_00004287";
chr10	Cufflinks	exon	21658896	21659044	.	-	.	gene_id "XLOC_002067"; transcript_id "TCONS_00004287";
chr10	Cufflinks	exon	21661824	21661879	.	-	.	gene_id "XLOC_002067"; transcript_id "TCONS_00004287";
chr2	Cufflinks	exon	16497592	16498160	.	-	.	gene_id "XLOC_008530"; transcript_id "TCONS_00017441";
chr2	Cufflinks	exon	16500664	16500834	.	-	.	gene_id "XLOC_008530"; transcript_id "TCONS_00017441";
chr22	Cufflinks	exon	18260048	18260462	.	+	.	gene_id "XLOC_010042"; transcript_id "TCONS_00020510";
chr22	Cufflinks	exon	18261019	18262242	.	+	.	gene_id "XLOC_010042"; transcript_id "TCONS_00020510";
chr3	Cufflinks	exon	38865393	38865430	.	+	.	gene_id "XLOC_010516"; transcript_id "TCONS_00021641";
chr3	Cufflinks	exon	38865763	38866013	.	+	.	gene_id "XLOC_010516"; transcript_id "TCONS_00021641";
chr3	Cufflinks	exon	38866675	38866793	.	+	.	gene_id "XLOC_010516"; transcript_id "TCONS_00021641";
chr11	Cufflinks	exon	45744025	45744081	.	+	.	gene_id "XLOC_002517"; transcript_id "TCONS_00005193";
chr11	Cufflinks	exon	45744870	45745122	.	+	.	gene_id "XLOC_002517"; transcript_id "TCONS_00005193";
chr11	Cufflinks	exon	45745712	45746148	.	+	.	gene_id "XLOC_002517"; transcript_id "TCONS_00005193";
chr4	Cufflinks	exon	154926278	154926613	.	+	.	gene_id "XLOC_011843"; transcript_id "TCONS_00024451";
chr4	Cufflinks	exon	155063268	155063394	.	+	.	gene_id "XLOC_011843"; transcript_id "TCONS_00024451";
chr4	Cufflinks	exon	155122900	155122983	.	+	.	gene_id "XLOC_011843"; transcript_id "TCONS_00024451";
chr4	Cufflinks	exon	155128120	155128218	.	+	.	gene_id "XLOC_011843"; transcript_id "TCONS_00024451";
chr11	Cufflinks	exon	65184069	65184240	.	+	.	gene_id "XLOC_002580"; transcript_id "TCONS_00005322";
chr11	Cufflinks	exon	65186970	65187959	.	+	.	gene_id "XLOC_002580"; transcript_id "TCONS_00005322";
chr4	Cufflinks	exon	119381069	119381390	.	-	.	gene_id "XLOC_012184"; transcript_id "TCONS_00025147";
chr4	Cufflinks	exon	119381446	119381619	.	-	.	gene_id "XLOC_012184"; transcript_id "TCONS_00025147";
chr10	Cufflinks	exon	46937463	46937708	.	-	.	gene_id "XLOC_002143"; transcript_id "TCONS_00004457";
chr10	Cufflinks	exon	46947102	46947258	.	-	.	gene_id "XLOC_002143"; transcript_id "TCONS_00004457";
chr1	Cufflinks	exon	161401273	161403685	.	-	.	gene_id "XLOC_001339"; transcript_id "TCONS_00002803";
chr1	Cufflinks	exon	161410670	161413524	.	-	.	gene_id "XLOC_001339"; transcript_id "TCONS_00002803";
chr1	Cufflinks	exon	223317391	223317585	.	+	.	gene_id "XLOC_000717"; transcript_id "TCONS_00001424";
chr1	Cufflinks	exon	223317879	223318296	.	+	.	gene_id "XLOC_000717"; transcript_id "TCONS_00001424";
chrX	Cufflinks	exon	1515918	1516117	.	-	.	gene_id "XLOC_016935"; transcript_id "TCONS_00034917";
chrX	Cufflinks	exon	1517718	1517851	.	-	.	gene_id "XLOC_016935"; transcript_id "TCONS_00034917";
chrX	Cufflinks	exon	1518260	1518295	.	-	.	gene_id "XLOC_016935"; transcript_id "TCONS_00034917";
chr6	Cufflinks	exon	169825999	169830318	.	-	.	gene_id "XLOC_014265"; transcript_id "TCONS_00029385";
chr6	Cufflinks	exon	169830736	169830843	.	-	.	gene_id "XLOC_014265"; transcript_id "TCONS_00029385";
chr21	Cufflinks	exon	36096105	36096251	.	-	.	gene_id "XLOC_009947"; transcript_id "TCONS_00020281";
chr21	Cufflinks	exon	36096344	36096494	.	-	.	gene_id "XLOC_009947"; transcript_id "TCONS_00020281";
chr21	Cufflinks	exon	36105207	36105377	.	-	.	gene_id "XLOC_009947"; transcript_id "TCONS_00020281";
chr21	Cufflinks	exon	36106258	36106338	.	-	.	gene_id "XLOC_009947"; transcript_id "TCONS_00020281";
chr21	Cufflinks	exon	36106983	36107053	.	-	.	gene_id "XLOC_009947"; transcript_id "TCONS_00020281";
chr21	Cufflinks	exon	36109407	36109478	.	-	.	gene_id "XLOC_009947"; transcript_id "TCONS_00020281";
chr4	Cufflinks	exon	119413574	119413759	.	-	.	gene_id "XLOC_012185"; transcript_id "TCONS_00025148";
chr4	Cufflinks	exon	119415411	119415500	.	-	.	gene_id "XLOC_012185"; transcript_id "TCONS_00025148";
chr2	Cufflinks	exon	421133	421264	.	+	.	gene_id "XLOC_007761"; transcript_id "TCONS_00015795";
chr2	Cufflinks	exon	421838	422303	.	+	.	gene_id "XLOC_007761"; transcript_id "TCONS_00015795";
chr17	Cufflinks	exon	2623949	2625532	.	-	.	gene_id "XLOC_006337"; transcript_id "TCONS_00012881";
chr17	Cufflinks	exon	2626979	2627672	.	-	.	gene_id "XLOC_006337"; transcript_id "TCONS_00012881";
chr9	Cufflinks	exon	109377359	109377491	.	-	.	gene_id "XLOC_016506"; transcript_id "TCONS_00034043";
chr9	Cufflinks	exon	109377624	109378087	.	-	.	gene_id "XLOC_016506"; transcript_id "TCONS_00034043";
chr7	Cufflinks	exon	61814838	61818083	.	-	.	gene_id "XLOC_015026"; transcript_id "TCONS_00030923";
chr7	Cufflinks	exon	61822275	61822479	.	-	.	gene_id "XLOC_015026"; transcript_id "TCONS_00030923";
chr13	Cufflinks	exon	109917478	109924767	.	+	.	gene_id "XLOC_004061"; transcript_id "TCONS_00008259";
chr13	Cufflinks	exon	109938705	109938725	.	+	.	gene_id "XLOC_004061"; transcript_id "TCONS_00008259";
chr19	Cufflinks	exon	36665652	36670399	.	+	.	gene_id "XLOC_007160"; transcript_id "TCONS_00014544";
chr19	Cufflinks	exon	36670982	36671570	.	+	.	gene_id "XLOC_007160"; transcript_id "TCONS_00014544";
chr2	Cufflinks	exon	104019472	104019546	.	+	.	gene_id "XLOC_008075"; transcript_id "TCONS_00016448";
chr2	Cufflinks	exon	104021412	104023938	.	+	.	gene_id "XLOC_008075"; transcript_id "TCONS_00016448";
chr5	Cufflinks	exon	32103551	32104058	.	-	.	gene_id "XLOC_012935"; transcript_id "TCONS_00026729";
chr5	Cufflinks	exon	32106230	32106286	.	-	.	gene_id "XLOC_012935"; transcript_id "TCONS_00026729";
chr5	Cufflinks	exon	32106507	32106608	.	-	.	gene_id "XLOC_012935"; transcript_id "TCONS_00026729";
chr5	Cufflinks	exon	32121601	32121685	.	-	.	gene_id "XLOC_012935"; transcript_id "TCONS_00026729";
chr5	Cufflinks	exon	32121966	32122047	.	-	.	gene_id "XLOC_012935"; transcript_id "TCONS_00026729";
chr9	Cufflinks	exon	102479961	102480569	.	-	.	gene_id "XLOC_016491"; transcript_id "TCONS_00034020";
chr9	Cufflinks	exon	102568153	102568273	.	-	.	gene_id "XLOC_016491"; transcript_id "TCONS_00034020";
chr9	Cufflinks	exon	102582103	102582301	.	-	.	gene_id "XLOC_016491"; transcript_id "TCONS_00034020";
chr19	Cufflinks	exon	39927731	39930481	.	+	.	gene_id "XLOC_007184"; transcript_id "TCONS_00014603";
chr19	Cufflinks	exon	39930580	39930589	.	+	.	gene_id "XLOC_007184"; transcript_id "TCONS_00014603";
chr12	Cufflinks	exon	26107813	26108174	.	-	.	gene_id "XLOC_003555"; transcript_id "TCONS_00007269";
chr12	Cufflinks	exon	26109160	26109280	.	-	.	gene_id "XLOC_003555"; transcript_id "TCONS_00007269";
chr12	Cufflinks	exon	26109572	26109694	.	-	.	gene_id "XLOC_003555"; transcript_id "TCONS_00007269";
chr12	Cufflinks	exon	26110386	26110518	.	-	.	gene_id "XLOC_003555"; transcript_id "TCONS_00007269";
chr3	Cufflinks	exon	184474177	184476441	.	-	.	gene_id "XLOC_011407"; transcript_id "TCONS_00023492";
chr3	Cufflinks	exon	184483108	184483257	.	-	.	gene_id "XLOC_011407"; transcript_id "TCONS_00023492";
chr3	Cufflinks	exon	184490768	184490943	.	-	.	gene_id "XLOC_011407"; transcript_id "TCONS_00023492";
chr22	Cufflinks	exon	18721397	18721567	.	+	.	gene_id "XLOC_010046"; transcript_id "TCONS_00020516";
chr22	Cufflinks	exon	18723545	18723603	.	+	.	gene_id "XLOC_010046"; transcript_id "TCONS_00020516";
chr22	Cufflinks	exon	18724072	18724096	.	+	.	gene_id "XLOC_010046"; transcript_id "TCONS_00020516";
chr22	Cufflinks	exon	18727043	18727129	.	+	.	gene_id "XLOC_010046"; transcript_id "TCONS_00020516";
chr22	Cufflinks	exon	18732023	18732088	.	+	.	gene_id "XLOC_010046"; transcript_id "TCONS_00020516";
chr22	Cufflinks	exon	18734087	18734148	.	+	.	gene_id "XLOC_010046"; transcript_id "TCONS_00020516";
chr22	Cufflinks	exon	18734614	18734647	.	+	.	gene_id "XLOC_010046"; transcript_id "TCONS_00020516";
chr22	Cufflinks	exon	18736865	18736925	.	+	.	gene_id "XLOC_010046"; transcript_id "TCONS_00020516";
chr10	Cufflinks	exon	119321595	119321778	.	-	.	gene_id "XLOC_002355"; transcript_id "TCONS_00004892";
chr10	Cufflinks	exon	119325527	119325655	.	-	.	gene_id "XLOC_002355"; transcript_id "TCONS_00004892";
chr10	Cufflinks	exon	119331807	119331968	.	-	.	gene_id "XLOC_002355"; transcript_id "TCONS_00004892";
chr4	Cufflinks	exon	115255874	115256182	.	-	.	gene_id "XLOC_012179"; transcript_id "TCONS_00025138";
chr4	Cufflinks	exon	115256285	115256400	.	-	.	gene_id "XLOC_012179"; transcript_id "TCONS_00025138";
chr4	Cufflinks	exon	115285964	115286264	.	-	.	gene_id "XLOC_012179"; transcript_id "TCONS_00025138";
chr2	Cufflinks	exon	218148745	218149586	.	-	.	gene_id "XLOC_009111"; transcript_id "TCONS_00018626";
chr2	Cufflinks	exon	218182689	218182924	.	-	.	gene_id "XLOC_009111"; transcript_id "TCONS_00018626";
chr2	Cufflinks	exon	218183643	218183900	.	-	.	gene_id "XLOC_009111"; transcript_id "TCONS_00018626";
chr2	Cufflinks	exon	218190569	218190693	.	-	.	gene_id "XLOC_009111"; transcript_id "TCONS_00018626";
chr2	Cufflinks	exon	218192720	218192875	.	-	.	gene_id "XLOC_009111"; transcript_id "TCONS_00018626";
chr2	Cufflinks	exon	218258364	218258617	.	-	.	gene_id "XLOC_009111"; transcript_id "TCONS_00018626";
chr9	Cufflinks	exon	131486724	131486914	.	+	.	gene_id "XLOC_016199"; transcript_id "TCONS_00033316";
chr9	Cufflinks	exon	131495121	131495473	.	+	.	gene_id "XLOC_016199"; transcript_id "TCONS_00033316";
chr18	Cufflinks	exon	2651133	2653301	.	-	.	gene_id "XLOC_006797"; transcript_id "TCONS_00013863";
chr18	Cufflinks	exon	2655099	2655148	.	-	.	gene_id "XLOC_006797"; transcript_id "TCONS_00013863";
chr10	Cufflinks	exon	18943793	18944104	.	-	.	gene_id "XLOC_002064"; transcript_id "TCONS_00004284";
chr10	Cufflinks	exon	18947148	18947426	.	-	.	gene_id "XLOC_002064"; transcript_id "TCONS_00004284";
chr10	Cufflinks	exon	18948122	18948167	.	-	.	gene_id "XLOC_002064"; transcript_id "TCONS_00004284";
chr12	Cufflinks	exon	70612934	70613377	.	-	.	gene_id "XLOC_003683"; transcript_id "TCONS_00007530";
chr12	Cufflinks	exon	70615480	70618220	.	-	.	gene_id "XLOC_003683"; transcript_id "TCONS_00007530";
chr10	Cufflinks	exon	48324788	48324866	.	-	.	gene_id "XLOC_002149"; transcript_id "TCONS_00004470";
chr10	Cufflinks	exon	48325430	48325501	.	-	.	gene_id "XLOC_002149"; transcript_id "TCONS_00004470";
chr10	Cufflinks	exon	48331656	48331714	.	-	.	gene_id "XLOC_002149"; transcript_id "TCONS_00004470";
chr10	Cufflinks	exon	48331809	48332197	.	-	.	gene_id "XLOC_002149"; transcript_id "TCONS_00004470";
chr1	Cufflinks	exon	32816855	32816939	.	+	.	gene_id "XLOC_000170"; transcript_id "TCONS_00000358";
chr1	Cufflinks	exon	32818313	32818403	.	+	.	gene_id "XLOC_000170"; transcript_id "TCONS_00000358";
chr1	Cufflinks	exon	32819057	32819143	.	+	.	gene_id "XLOC_000170"; transcript_id "TCONS_00000358";
chr12	Cufflinks	exon	10658213	10659809	.	+	.	gene_id "XLOC_003151"; transcript_id "TCONS_00006379";
chr12	Cufflinks	exon	10675202	10675502	.	+	.	gene_id "XLOC_003151"; transcript_id "TCONS_00006379";
chr5	Cufflinks	exon	177116314	177116741	.	+	.	gene_id "XLOC_012819"; transcript_id "TCONS_00026452";
chr5	Cufflinks	exon	177133707	177134848	.	+	.	gene_id "XLOC_012819"; transcript_id "TCONS_00026452";
chr7	Cufflinks	exon	25587382	25587464	.	-	.	gene_id "XLOC_014922"; transcript_id "TCONS_00030666";
chr7	Cufflinks	exon	25590557	25590682	.	-	.	gene_id "XLOC_014922"; transcript_id "TCONS_00030666";
chr6	Cufflinks	exon	169770093	169770495	.	-	.	gene_id "XLOC_014264"; transcript_id "TCONS_00029380";
chr6	Cufflinks	exon	169788296	169788480	.	-	.	gene_id "XLOC_014264"; transcript_id "TCONS_00029380";
chr22	Cufflinks	exon	46032074	46032812	.	-	.	gene_id "XLOC_010426"; transcript_id "TCONS_00021467";
chr22	Cufflinks	exon	46033072	46033124	.	-	.	gene_id "XLOC_010426"; transcript_id "TCONS_00021467";
chr5	Cufflinks	exon	179719172	179721298	.	+	.	gene_id "XLOC_012829"; transcript_id "TCONS_00026482";
chr5	Cufflinks	exon	179722035	179722328	.	+	.	gene_id "XLOC_012829"; transcript_id "TCONS_00026482";
chr8	Cufflinks	exon	9182561	9182923	.	+	.	gene_id "XLOC_015314"; transcript_id "TCONS_00031599";
chr8	Cufflinks	exon	9183412	9183813	.	+	.	gene_id "XLOC_015314"; transcript_id "TCONS_00031599";
chr8	Cufflinks	exon	9189914	9192590	.	+	.	gene_id "XLOC_015314"; transcript_id "TCONS_00031599";
chr7	Cufflinks	exon	57638729	57638832	.	-	.	gene_id "XLOC_015023"; transcript_id "TCONS_00030918";
chr7	Cufflinks	exon	57639151	57639411	.	-	.	gene_id "XLOC_015023"; transcript_id "TCONS_00030918";
chr12	Cufflinks	exon	16573561	16573748	.	+	.	gene_id "XLOC_003171"; transcript_id "TCONS_00006416";
chr12	Cufflinks	exon	16590322	16590727	.	+	.	gene_id "XLOC_003171"; transcript_id "TCONS_00006416";
chr6	Cufflinks	exon	3896645	3910619	.	-	.	gene_id "XLOC_013845"; transcript_id "TCONS_00028491";
chr6	Cufflinks	exon	3911444	3912497	.	-	.	gene_id "XLOC_013845"; transcript_id "TCONS_00028491";
chr2	Cufflinks	exon	105119727	105119822	.	+	.	gene_id "XLOC_008078"; transcript_id "TCONS_00016453";
chr2	Cufflinks	exon	105122324	105122761	.	+	.	gene_id "XLOC_008078"; transcript_id "TCONS_00016453";
chr2	Cufflinks	exon	105123690	105123864	.	+	.	gene_id "XLOC_008078"; transcript_id "TCONS_00016453";
chr2	Cufflinks	exon	105128501	105129219	.	+	.	gene_id "XLOC_008078"; transcript_id "TCONS_00016453";
chr22	Cufflinks	exon	18881568	18882141	.	+	.	gene_id "XLOC_010047"; transcript_id "TCONS_00020517";
chr22	Cufflinks	exon	18884442	18886113	.	+	.	gene_id "XLOC_010047"; transcript_id "TCONS_00020517";
chr20	Cufflinks	exon	19222946	19223218	.	-	.	gene_id "XLOC_009513"; transcript_id "TCONS_00019385";
chr20	Cufflinks	exon	19224521	19224932	.	-	.	gene_id "XLOC_009513"; transcript_id "TCONS_00019385";
chr20	Cufflinks	exon	19238273	19238339	.	-	.	gene_id "XLOC_009513"; transcript_id "TCONS_00019385";
chr20	Cufflinks	exon	19242353	19242517	.	-	.	gene_id "XLOC_009513"; transcript_id "TCONS_00019385";
chr20	Cufflinks	exon	19244722	19244797	.	-	.	gene_id "XLOC_009513"; transcript_id "TCONS_00019385";
chr20	Cufflinks	exon	19246377	19246643	.	-	.	gene_id "XLOC_009513"; transcript_id "TCONS_00019385";
chr20	Cufflinks	exon	19263783	19263859	.	-	.	gene_id "XLOC_009513"; transcript_id "TCONS_00019385";
chr20	Cufflinks	exon	19264789	19265240	.	-	.	gene_id "XLOC_009513"; transcript_id "TCONS_00019385";
chr10	Cufflinks	exon	19579152	19579395	.	-	.	gene_id "XLOC_002065"; transcript_id "TCONS_00004285";
chr10	Cufflinks	exon	19580351	19580409	.	-	.	gene_id "XLOC_002065"; transcript_id "TCONS_00004285";
chr2	Cufflinks	exon	59662348	59662498	.	+	.	gene_id "XLOC_007940"; transcript_id "TCONS_00016154";
chr2	Cufflinks	exon	59667765	59667882	.	+	.	gene_id "XLOC_007940"; transcript_id "TCONS_00016154";
chr2	Cufflinks	exon	59669228	59669396	.	+	.	gene_id "XLOC_007940"; transcript_id "TCONS_00016154";
chr10	Cufflinks	exon	5196655	5197952	.	-	.	gene_id "XLOC_002023"; transcript_id "TCONS_00004167";
chr10	Cufflinks	exon	5199836	5200001	.	-	.	gene_id "XLOC_002023"; transcript_id "TCONS_00004167";
chr10	Cufflinks	exon	5202082	5202149	.	-	.	gene_id "XLOC_002023"; transcript_id "TCONS_00004167";
chr10	Cufflinks	exon	5202775	5202852	.	-	.	gene_id "XLOC_002023"; transcript_id "TCONS_00004167";
chr10	Cufflinks	exon	5203675	5203730	.	-	.	gene_id "XLOC_002023"; transcript_id "TCONS_00004167";
chr10	Cufflinks	exon	5203819	5203935	.	-	.	gene_id "XLOC_002023"; transcript_id "TCONS_00004167";
chr10	Cufflinks	exon	5204816	5204983	.	-	.	gene_id "XLOC_002023"; transcript_id "TCONS_00004167";
chr10	Cufflinks	exon	5226975	5227150	.	-	.	gene_id "XLOC_002023"; transcript_id "TCONS_00004167";
chr5	Cufflinks	exon	180846763	180846853	.	+	.	gene_id "XLOC_012843"; transcript_id "TCONS_00026539";
chr5	Cufflinks	exon	180847549	180847815	.	+	.	gene_id "XLOC_012843"; transcript_id "TCONS_00026539";
chr5	Cufflinks	exon	180847953	180848396	.	+	.	gene_id "XLOC_012843"; transcript_id "TCONS_00026539";
chr2	Cufflinks	exon	28856148	28856269	.	-	.	gene_id "XLOC_008575"; transcript_id "TCONS_00017514";
chr2	Cufflinks	exon	28886948	28887406	.	-	.	gene_id "XLOC_008575"; transcript_id "TCONS_00017514";
chr10	Cufflinks	exon	134325130	134325665	.	-	.	gene_id "XLOC_002393"; transcript_id "TCONS_00004956";
chr10	Cufflinks	exon	134331598	134331695	.	-	.	gene_id "XLOC_002393"; transcript_id "TCONS_00004956";
chr19	Cufflinks	exon	29777918	29778469	.	-	.	gene_id "XLOC_007534"; transcript_id "TCONS_00015314";
chr19	Cufflinks	exon	29882328	29882515	.	-	.	gene_id "XLOC_007534"; transcript_id "TCONS_00015314";
chr19	Cufflinks	exon	29883789	29883982	.	-	.	gene_id "XLOC_007534"; transcript_id "TCONS_00015314";
chr19	Cufflinks	exon	29886241	29886490	.	-	.	gene_id "XLOC_007534"; transcript_id "TCONS_00015314";
chr19	Cufflinks	exon	29887314	29887858	.	-	.	gene_id "XLOC_007534"; transcript_id "TCONS_00015314";
chr19	Cufflinks	exon	29888077	29888238	.	-	.	gene_id "XLOC_007534"; transcript_id "TCONS_00015314";
chr19	Cufflinks	exon	29889532	29889621	.	-	.	gene_id "XLOC_007534"; transcript_id "TCONS_00015314";
chr19	Cufflinks	exon	29903682	29903873	.	-	.	gene_id "XLOC_007534"; transcript_id "TCONS_00015314";
chr19	Cufflinks	exon	29919638	29919717	.	-	.	gene_id "XLOC_007534"; transcript_id "TCONS_00015314";
chr19	Cufflinks	exon	30016331	30016659	.	-	.	gene_id "XLOC_007534"; transcript_id "TCONS_00015314";
chr11	Cufflinks	exon	112160924	112161232	.	+	.	gene_id "XLOC_002705"; transcript_id "TCONS_00005569";
chr11	Cufflinks	exon	112162043	112163452	.	+	.	gene_id "XLOC_002705"; transcript_id "TCONS_00005569";
chr4	Cufflinks	exon	186560970	186567091	.	+	.	gene_id "XLOC_011907"; transcript_id "TCONS_00024568";
chr4	Cufflinks	exon	186569817	186569890	.	+	.	gene_id "XLOC_011907"; transcript_id "TCONS_00024568";
chr4	Cufflinks	exon	186571812	186571913	.	+	.	gene_id "XLOC_011907"; transcript_id "TCONS_00024568";
chr4	Cufflinks	exon	186572111	186572402	.	+	.	gene_id "XLOC_011907"; transcript_id "TCONS_00024568";
chr11	Cufflinks	exon	1798160	1798404	.	-	.	gene_id "XLOC_002781"; transcript_id "TCONS_00005694";
chr11	Cufflinks	exon	1799526	1799618	.	-	.	gene_id "XLOC_002781"; transcript_id "TCONS_00005694";
chr6_qbl_hap6	Cufflinks	exon	130803	133193	.	-	.	gene_id "XLOC_014350"; transcript_id "TCONS_00029479";
chr6_qbl_hap6	Cufflinks	exon	134462	134855	.	-	.	gene_id "XLOC_014350"; transcript_id "TCONS_00029479";
chr8	Cufflinks	exon	72665908	72665973	.	+	.	gene_id "XLOC_015417"; transcript_id "TCONS_00031795";
chr8	Cufflinks	exon	72667720	72668889	.	+	.	gene_id "XLOC_015417"; transcript_id "TCONS_00031795";
chr18	Cufflinks	exon	14560328	14560527	.	-	.	gene_id "XLOC_006839"; transcript_id "TCONS_00013945";
chr18	Cufflinks	exon	14576888	14577183	.	-	.	gene_id "XLOC_006839"; transcript_id "TCONS_00013945";
chr18	Cufflinks	exon	14592085	14592201	.	-	.	gene_id "XLOC_006839"; transcript_id "TCONS_00013945";
chr18	Cufflinks	exon	14611273	14611409	.	-	.	gene_id "XLOC_006839"; transcript_id "TCONS_00013945";
chr17	Cufflinks	exon	22018621	22018763	.	+	.	gene_id "XLOC_006042"; transcript_id "TCONS_00012274";
chr17	Cufflinks	exon	22029968	22030031	.	+	.	gene_id "XLOC_006042"; transcript_id "TCONS_00012274";
chr4	Cufflinks	exon	162943885	162944061	.	+	.	gene_id "XLOC_011862"; transcript_id "TCONS_00024479";
chr4	Cufflinks	exon	162953730	162953905	.	+	.	gene_id "XLOC_011862"; transcript_id "TCONS_00024479";
chr4	Cufflinks	exon	162956362	162956551	.	+	.	gene_id "XLOC_011862"; transcript_id "TCONS_00024479";
chr4	Cufflinks	exon	162963006	162963243	.	+	.	gene_id "XLOC_011862"; transcript_id "TCONS_00024479";
chr4	Cufflinks	exon	162964335	162964463	.	+	.	gene_id "XLOC_011862"; transcript_id "TCONS_00024479";
chr4	Cufflinks	exon	162968525	162968719	.	+	.	gene_id "XLOC_011862"; transcript_id "TCONS_00024479";
chr19	Cufflinks	exon	36602182	36602198	.	+	.	gene_id "XLOC_007159"; transcript_id "TCONS_00014543";
chr19	Cufflinks	exon	36602271	36603011	.	+	.	gene_id "XLOC_007159"; transcript_id "TCONS_00014543";
chr16	Cufflinks	exon	33338746	33351026	.	-	.	gene_id "XLOC_005772"; transcript_id "TCONS_00011689";
chr16	Cufflinks	exon	33351890	33352055	.	-	.	gene_id "XLOC_005772"; transcript_id "TCONS_00011689";
chr16	Cufflinks	exon	33357224	33357476	.	-	.	gene_id "XLOC_005772"; transcript_id "TCONS_00011689";
chr18	Cufflinks	exon	19746859	19748344	.	-	.	gene_id "XLOC_006848"; transcript_id "TCONS_00013966";
chr18	Cufflinks	exon	19748628	19748929	.	-	.	gene_id "XLOC_006848"; transcript_id "TCONS_00013966";
chr6	Cufflinks	exon	136958919	136958963	.	+	.	gene_id "XLOC_013728"; transcript_id "TCONS_00028251";
chr6	Cufflinks	exon	136968910	136969333	.	+	.	gene_id "XLOC_013728"; transcript_id "TCONS_00028251";
chr18	Cufflinks	exon	20303473	20303712	.	-	.	gene_id "XLOC_006851"; transcript_id "TCONS_00013969";
chr18	Cufflinks	exon	20366713	20366821	.	-	.	gene_id "XLOC_006851"; transcript_id "TCONS_00013969";
chr18	Cufflinks	exon	20371087	20371111	.	-	.	gene_id "XLOC_006851"; transcript_id "TCONS_00013969";
chr2	Cufflinks	exon	166982907	166983520	.	-	.	gene_id "XLOC_008973"; transcript_id "TCONS_00018335";
chr2	Cufflinks	exon	166984281	166984546	.	-	.	gene_id "XLOC_008973"; transcript_id "TCONS_00018335";
chrX	Cufflinks	exon	64808278	64808492	.	+	.	gene_id "XLOC_016762"; transcript_id "TCONS_00034532";
chrX	Cufflinks	exon	64808766	64808948	.	+	.	gene_id "XLOC_016762"; transcript_id "TCONS_00034532";
chrX	Cufflinks	exon	64820542	64820630	.	+	.	gene_id "XLOC_016762"; transcript_id "TCONS_00034532";
chr9	Cufflinks	exon	38848558	38848672	.	+	.	gene_id "XLOC_015948"; transcript_id "TCONS_00032821";
chr9	Cufflinks	exon	38851236	38851913	.	+	.	gene_id "XLOC_015948"; transcript_id "TCONS_00032821";
chr21	Cufflinks	exon	37377367	37378150	.	-	.	gene_id "XLOC_009949"; transcript_id "TCONS_00020284";
chr21	Cufflinks	exon	37379619	37381029	.	-	.	gene_id "XLOC_009949"; transcript_id "TCONS_00020284";
chr5	Cufflinks	exon	4033826	4034232	.	-	.	gene_id "XLOC_012872"; transcript_id "TCONS_00026602";
chr5	Cufflinks	exon	4037348	4037594	.	-	.	gene_id "XLOC_012872"; transcript_id "TCONS_00026602";
chr5	Cufflinks	exon	4041846	4041877	.	-	.	gene_id "XLOC_012872"; transcript_id "TCONS_00026602";
chr6_ssto_hap7	Cufflinks	exon	2500482	2500604	.	+	.	gene_id "XLOC_014360"; transcript_id "TCONS_00029490";
chr6_ssto_hap7	Cufflinks	exon	2505091	2506686	.	+	.	gene_id "XLOC_014360"; transcript_id "TCONS_00029490";
chr5	Cufflinks	exon	103415630	103415825	.	+	.	gene_id "XLOC_012639"; transcript_id "TCONS_00026124";
chr5	Cufflinks	exon	103416609	103416742	.	+	.	gene_id "XLOC_012639"; transcript_id "TCONS_00026124";
chr5	Cufflinks	exon	103417581	103417648	.	+	.	gene_id "XLOC_012639"; transcript_id "TCONS_00026124";
chr5	Cufflinks	exon	103427896	103427921	.	+	.	gene_id "XLOC_012639"; transcript_id "TCONS_00026124";
chr2	Cufflinks	exon	60644886	60647287	.	+	.	gene_id "XLOC_007941"; transcript_id "TCONS_00016155";
chr2	Cufflinks	exon	60651427	60651815	.	+	.	gene_id "XLOC_007941"; transcript_id "TCONS_00016155";
chr1	Cufflinks	exon	15912631	15914937	.	-	.	gene_id "XLOC_000889"; transcript_id "TCONS_00001797";
chr1	Cufflinks	exon	15929584	15930121	.	-	.	gene_id "XLOC_000889"; transcript_id "TCONS_00001797";
chr14	Cufflinks	exon	103018614	103018716	.	+	.	gene_id "XLOC_004525"; transcript_id "TCONS_00009166";
chr14	Cufflinks	exon	103021047	103022306	.	+	.	gene_id "XLOC_004525"; transcript_id "TCONS_00009166";
chr9	Cufflinks	exon	139441983	139442003	.	-	.	gene_id "XLOC_016606"; transcript_id "TCONS_00034191";
chr9	Cufflinks	exon	139442288	139452265	.	-	.	gene_id "XLOC_016606"; transcript_id "TCONS_00034191";
chr6_ssto_hap7	Cufflinks	exon	837734	837898	.	+	.	gene_id "XLOC_014355"; transcript_id "TCONS_00029484";
chr6_ssto_hap7	Cufflinks	exon	838263	838357	.	+	.	gene_id "XLOC_014355"; transcript_id "TCONS_00029484";
chr6_ssto_hap7	Cufflinks	exon	839366	841881	.	+	.	gene_id "XLOC_014355"; transcript_id "TCONS_00029484";
chr7	Cufflinks	exon	137848186	137848248	.	+	.	gene_id "XLOC_014773"; transcript_id "TCONS_00030364";
chr7	Cufflinks	exon	137848990	137849383	.	+	.	gene_id "XLOC_014773"; transcript_id "TCONS_00030364";
chr11	Cufflinks	exon	108369889	108370377	.	+	.	gene_id "XLOC_002697"; transcript_id "TCONS_00005557";
chr11	Cufflinks	exon	108371537	108372561	.	+	.	gene_id "XLOC_002697"; transcript_id "TCONS_00005557";
chr10	Cufflinks	exon	47279192	47279522	.	-	.	gene_id "XLOC_002145"; transcript_id "TCONS_00004460";
chr10	Cufflinks	exon	47280176	47280335	.	-	.	gene_id "XLOC_002145"; transcript_id "TCONS_00004460";
chr1	Cufflinks	exon	230728406	230728586	.	+	.	gene_id "XLOC_000749"; transcript_id "TCONS_00001494";
chr1	Cufflinks	exon	230731108	230731329	.	+	.	gene_id "XLOC_000749"; transcript_id "TCONS_00001494";
chr6	Cufflinks	exon	160007987	160008987	.	-	.	gene_id "XLOC_014225"; transcript_id "TCONS_00029296";
chr6	Cufflinks	exon	160009201	160010201	.	-	.	gene_id "XLOC_014225"; transcript_id "TCONS_00029296";
chr5	Cufflinks	exon	134792076	134792381	.	+	.	gene_id "XLOC_012716"; transcript_id "TCONS_00026262";
chr5	Cufflinks	exon	134794031	134794412	.	+	.	gene_id "XLOC_012716"; transcript_id "TCONS_00026262";
chr2	Cufflinks	exon	238031553	238032176	.	-	.	gene_id "XLOC_009166"; transcript_id "TCONS_00018738";
chr2	Cufflinks	exon	238032696	238032740	.	-	.	gene_id "XLOC_009166"; transcript_id "TCONS_00018738";
chr2	Cufflinks	exon	126927662	126927827	.	-	.	gene_id "XLOC_008874"; transcript_id "TCONS_00018153";
chr2	Cufflinks	exon	127065577	127066298	.	-	.	gene_id "XLOC_008874"; transcript_id "TCONS_00018153";
chr11	Cufflinks	exon	15645474	15645733	.	+	.	gene_id "XLOC_002477"; transcript_id "TCONS_00005118";
chr11	Cufflinks	exon	15665413	15665581	.	+	.	gene_id "XLOC_002477"; transcript_id "TCONS_00005118";
chr11	Cufflinks	exon	15681808	15682125	.	+	.	gene_id "XLOC_002477"; transcript_id "TCONS_00005118";
chr11	Cufflinks	exon	116644105	116644227	.	+	.	gene_id "XLOC_002712"; transcript_id "TCONS_00005587";
chr11	Cufflinks	exon	116644626	116644921	.	+	.	gene_id "XLOC_002712"; transcript_id "TCONS_00005587";
chr9	Cufflinks	exon	37509147	37509377	.	+	.	gene_id "XLOC_015941"; transcript_id "TCONS_00032807";
chr9	Cufflinks	exon	37510239	37510296	.	+	.	gene_id "XLOC_015941"; transcript_id "TCONS_00032807";
chr5	Cufflinks	exon	16180347	16180549	.	+	.	gene_id "XLOC_012426"; transcript_id "TCONS_00025644";
chr5	Cufflinks	exon	16183832	16185694	.	+	.	gene_id "XLOC_012426"; transcript_id "TCONS_00025644";
chr14	Cufflinks	exon	19410799	19411685	.	-	.	gene_id "XLOC_004553"; transcript_id "TCONS_00009204";
chr14	Cufflinks	exon	19411830	19413860	.	-	.	gene_id "XLOC_004553"; transcript_id "TCONS_00009204";
chr11	Cufflinks	exon	118928075	118928342	.	+	.	gene_id "XLOC_002724"; transcript_id "TCONS_00005599";
chr11	Cufflinks	exon	118928734	118929133	.	+	.	gene_id "XLOC_002724"; transcript_id "TCONS_00005599";
chr7	Cufflinks	exon	121126324	121126553	.	-	.	gene_id "XLOC_015187"; transcript_id "TCONS_00031319";
chr7	Cufflinks	exon	121150830	121151369	.	-	.	gene_id "XLOC_015187"; transcript_id "TCONS_00031319";
chr6	Cufflinks	exon	166722920	166723305	.	+	.	gene_id "XLOC_013790"; transcript_id "TCONS_00028377";
chr6	Cufflinks	exon	166728377	166732957	.	+	.	gene_id "XLOC_013790"; transcript_id "TCONS_00028377";
chr11	Cufflinks	exon	126936897	126937012	.	+	.	gene_id "XLOC_002749"; transcript_id "TCONS_00005641";
chr11	Cufflinks	exon	126968327	126968500	.	+	.	gene_id "XLOC_002749"; transcript_id "TCONS_00005641";
chr11	Cufflinks	exon	126969169	126971201	.	+	.	gene_id "XLOC_002749"; transcript_id "TCONS_00005641";
chr10	Cufflinks	exon	134774844	134774968	.	-	.	gene_id "XLOC_002396"; transcript_id "TCONS_00004961";
chr10	Cufflinks	exon	134775263	134775741	.	-	.	gene_id "XLOC_002396"; transcript_id "TCONS_00004961";
chr5	Cufflinks	exon	23013157	23013235	.	+	.	gene_id "XLOC_012443"; transcript_id "TCONS_00025680";
chr5	Cufflinks	exon	23014276	23014636	.	+	.	gene_id "XLOC_012443"; transcript_id "TCONS_00025680";
chr21	Cufflinks	exon	27722099	27722246	.	-	.	gene_id "XLOC_009918"; transcript_id "TCONS_00020237";
chr21	Cufflinks	exon	27722586	27722953	.	-	.	gene_id "XLOC_009918"; transcript_id "TCONS_00020237";
chr9	Cufflinks	exon	90480879	90481425	.	-	.	gene_id "XLOC_016449"; transcript_id "TCONS_00033896";
chr9	Cufflinks	exon	90524604	90524639	.	-	.	gene_id "XLOC_016449"; transcript_id "TCONS_00033896";
chr1	Cufflinks	exon	161607438	161607725	.	-	.	gene_id "XLOC_001341"; transcript_id "TCONS_00002805";
chr1	Cufflinks	exon	161608045	161608218	.	-	.	gene_id "XLOC_001341"; transcript_id "TCONS_00002805";
chr16	Cufflinks	exon	4666706	4667729	.	+	.	gene_id "XLOC_005360"; transcript_id "TCONS_00010912";
chr16	Cufflinks	exon	4669490	4671552	.	+	.	gene_id "XLOC_005360"; transcript_id "TCONS_00010912";
chr12	Cufflinks	exon	58287870	58288134	.	+	.	gene_id "XLOC_003298"; transcript_id "TCONS_00006659";
chr12	Cufflinks	exon	58289435	58290670	.	+	.	gene_id "XLOC_003298"; transcript_id "TCONS_00006659";
chr14	Cufflinks	exon	21668621	21670092	.	-	.	gene_id "XLOC_004565"; transcript_id "TCONS_00009237";
chr14	Cufflinks	exon	21674770	21675059	.	-	.	gene_id "XLOC_004565"; transcript_id "TCONS_00009237";
chr14	Cufflinks	exon	97932950	97932955	.	+	.	gene_id "XLOC_004514"; transcript_id "TCONS_00009138";
chr14	Cufflinks	exon	97933776	97935122	.	+	.	gene_id "XLOC_004514"; transcript_id "TCONS_00009138";
chr6	Cufflinks	exon	37520991	37522079	.	+	.	gene_id "XLOC_013521"; transcript_id "TCONS_00027861";
chr6	Cufflinks	exon	37524401	37525531	.	+	.	gene_id "XLOC_013521"; transcript_id "TCONS_00027861";
chr6	Cufflinks	exon	37525897	37526034	.	+	.	gene_id "XLOC_013521"; transcript_id "TCONS_00027861";
chr6	Cufflinks	exon	37526836	37526945	.	+	.	gene_id "XLOC_013521"; transcript_id "TCONS_00027861";
chr6	Cufflinks	exon	37527219	37539306	.	+	.	gene_id "XLOC_013521"; transcript_id "TCONS_00027861";
chr10	Cufflinks	exon	30989936	30991022	.	-	.	gene_id "XLOC_002088"; transcript_id "TCONS_00004329";
chr10	Cufflinks	exon	30994200	30994407	.	-	.	gene_id "XLOC_002088"; transcript_id "TCONS_00004329";
chr17	Cufflinks	exon	4704320	4704750	.	-	.	gene_id "XLOC_006343"; transcript_id "TCONS_00012888";
chr17	Cufflinks	exon	4710044	4710075	.	-	.	gene_id "XLOC_006343"; transcript_id "TCONS_00012888";
chr6	Cufflinks	exon	775456	776969	.	-	.	gene_id "XLOC_013825"; transcript_id "TCONS_00028449";
chr6	Cufflinks	exon	780002	780214	.	-	.	gene_id "XLOC_013825"; transcript_id "TCONS_00028449";
chr8	Cufflinks	exon	93679474	93687519	.	-	.	gene_id "XLOC_015769"; transcript_id "TCONS_00032463";
chr8	Cufflinks	exon	93691027	93691066	.	-	.	gene_id "XLOC_015769"; transcript_id "TCONS_00032463";
chr2	Cufflinks	exon	237957242	237957609	.	-	.	gene_id "XLOC_009165"; transcript_id "TCONS_00018737";
chr2	Cufflinks	exon	237958055	237958823	.	-	.	gene_id "XLOC_009165"; transcript_id "TCONS_00018737";
chr2	Cufflinks	exon	237959586	237959953	.	-	.	gene_id "XLOC_009165"; transcript_id "TCONS_00018737";
chr2	Cufflinks	exon	237962990	237963134	.	-	.	gene_id "XLOC_009165"; transcript_id "TCONS_00018737";
chr2	Cufflinks	exon	237963643	237963764	.	-	.	gene_id "XLOC_009165"; transcript_id "TCONS_00018737";
chr2	Cufflinks	exon	237964032	237964369	.	-	.	gene_id "XLOC_009165"; transcript_id "TCONS_00018737";
chr2	Cufflinks	exon	237964690	237964810	.	-	.	gene_id "XLOC_009165"; transcript_id "TCONS_00018737";
chr11	Cufflinks	exon	124670346	124671152	.	+	.	gene_id "XLOC_002741"; transcript_id "TCONS_00005632";
chr11	Cufflinks	exon	124671880	124672053	.	+	.	gene_id "XLOC_002741"; transcript_id "TCONS_00005632";
chr11	Cufflinks	exon	124674627	124674744	.	+	.	gene_id "XLOC_002741"; transcript_id "TCONS_00005632";
chr11	Cufflinks	exon	124675216	124675400	.	+	.	gene_id "XLOC_002741"; transcript_id "TCONS_00005632";
chr11	Cufflinks	exon	124702782	124704381	.	+	.	gene_id "XLOC_002741"; transcript_id "TCONS_00005632";
chr14	Cufflinks	exon	23025212	23025416	.	-	.	gene_id "XLOC_004568"; transcript_id "TCONS_00009240";
chr14	Cufflinks	exon	23025845	23026623	.	-	.	gene_id "XLOC_004568"; transcript_id "TCONS_00009240";
chr2	Cufflinks	exon	241893728	241895284	.	-	.	gene_id "XLOC_009188"; transcript_id "TCONS_00018767";
chr2	Cufflinks	exon	241895787	241895877	.	-	.	gene_id "XLOC_009188"; transcript_id "TCONS_00018767";
chr2	Cufflinks	exon	241896779	241897984	.	-	.	gene_id "XLOC_009188"; transcript_id "TCONS_00018767";
chr2	Cufflinks	exon	236648166	236648622	.	-	.	gene_id "XLOC_009161"; transcript_id "TCONS_00018733";
chr2	Cufflinks	exon	236656231	236656486	.	-	.	gene_id "XLOC_009161"; transcript_id "TCONS_00018733";
chr9	Cufflinks	exon	33719688	33719866	.	+	.	gene_id "XLOC_015918"; transcript_id "TCONS_00032758";
chr9	Cufflinks	exon	33721589	33722553	.	+	.	gene_id "XLOC_015918"; transcript_id "TCONS_00032758";
chr13	Cufflinks	exon	110705632	110705658	.	+	.	gene_id "XLOC_004069"; transcript_id "TCONS_00008269";
chr13	Cufflinks	exon	110706200	110706260	.	+	.	gene_id "XLOC_004069"; transcript_id "TCONS_00008269";
chr13	Cufflinks	exon	110706361	110706529	.	+	.	gene_id "XLOC_004069"; transcript_id "TCONS_00008269";
chr13	Cufflinks	exon	110707120	110707299	.	+	.	gene_id "XLOC_004069"; transcript_id "TCONS_00008269";
chr4	Cufflinks	exon	111288001	111288269	.	+	.	gene_id "XLOC_011731"; transcript_id "TCONS_00024220";
chr4	Cufflinks	exon	111291100	111292139	.	+	.	gene_id "XLOC_011731"; transcript_id "TCONS_00024220";
chr5	Cufflinks	exon	135549736	135550111	.	+	.	gene_id "XLOC_012721"; transcript_id "TCONS_00026269";
chr5	Cufflinks	exon	135557764	135557847	.	+	.	gene_id "XLOC_012721"; transcript_id "TCONS_00026269";
chr7	Cufflinks	exon	61817765	61818088	.	+	.	gene_id "XLOC_014563"; transcript_id "TCONS_00029937";
chr7	Cufflinks	exon	61819574	61819632	.	+	.	gene_id "XLOC_014563"; transcript_id "TCONS_00029937";
chr13	Cufflinks	exon	24072935	24072981	.	+	.	gene_id "XLOC_003870"; transcript_id "TCONS_00007903";
chr13	Cufflinks	exon	24076509	24077013	.	+	.	gene_id "XLOC_003870"; transcript_id "TCONS_00007903";
chr15	Cufflinks	exon	39162550	39177829	.	-	.	gene_id "XLOC_005112"; transcript_id "TCONS_00010394";
chr15	Cufflinks	exon	39178898	39179130	.	-	.	gene_id "XLOC_005112"; transcript_id "TCONS_00010394";
chr15	Cufflinks	exon	39266356	39266436	.	-	.	gene_id "XLOC_005112"; transcript_id "TCONS_00010394";
chr15	Cufflinks	exon	39310703	39310782	.	-	.	gene_id "XLOC_005112"; transcript_id "TCONS_00010394";
chr15	Cufflinks	exon	39363704	39363809	.	-	.	gene_id "XLOC_005112"; transcript_id "TCONS_00010394";
chr15	Cufflinks	exon	39401902	39401999	.	-	.	gene_id "XLOC_005112"; transcript_id "TCONS_00010394";
chr15	Cufflinks	exon	39410851	39410979	.	-	.	gene_id "XLOC_005112"; transcript_id "TCONS_00010394";
chr9	Cufflinks	exon	38650196	38650373	.	+	.	gene_id "XLOC_015947"; transcript_id "TCONS_00032820";
chr9	Cufflinks	exon	38658686	38658960	.	+	.	gene_id "XLOC_015947"; transcript_id "TCONS_00032820";
chr9	Cufflinks	exon	38659433	38660309	.	+	.	gene_id "XLOC_015947"; transcript_id "TCONS_00032820";
chr9	Cufflinks	exon	38661300	38662716	.	+	.	gene_id "XLOC_015947"; transcript_id "TCONS_00032820";
chr11	Cufflinks	exon	124800516	124805074	.	+	.	gene_id "XLOC_002743"; transcript_id "TCONS_00005634";
chr11	Cufflinks	exon	124813296	124813344	.	+	.	gene_id "XLOC_002743"; transcript_id "TCONS_00005634";
chr5	Cufflinks	exon	16465979	16466495	.	+	.	gene_id "XLOC_012428"; transcript_id "TCONS_00025646";
chr5	Cufflinks	exon	16486654	16486679	.	+	.	gene_id "XLOC_012428"; transcript_id "TCONS_00025646";
chr7	Cufflinks	exon	143215566	143215610	.	+	.	gene_id "XLOC_014793"; transcript_id "TCONS_00030393";
chr7	Cufflinks	exon	143216024	143218647	.	+	.	gene_id "XLOC_014793"; transcript_id "TCONS_00030393";
chr16	Cufflinks	exon	32291755	32291912	.	-	.	gene_id "XLOC_005766"; transcript_id "TCONS_00011671";
chr16	Cufflinks	exon	32353709	32353836	.	-	.	gene_id "XLOC_005766"; transcript_id "TCONS_00011671";
chr16	Cufflinks	exon	32354700	32354730	.	-	.	gene_id "XLOC_005766"; transcript_id "TCONS_00011671";
chr9	Cufflinks	exon	92503174	92504013	.	-	.	gene_id "XLOC_016453"; transcript_id "TCONS_00033904";
chr9	Cufflinks	exon	92504421	92504508	.	-	.	gene_id "XLOC_016453"; transcript_id "TCONS_00033904";
chr14	Cufflinks	exon	42056623	42057490	.	-	.	gene_id "XLOC_004610"; transcript_id "TCONS_00009338";
chr14	Cufflinks	exon	42073001	42073100	.	-	.	gene_id "XLOC_004610"; transcript_id "TCONS_00009338";
chr14	Cufflinks	exon	42073957	42074599	.	-	.	gene_id "XLOC_004610"; transcript_id "TCONS_00009338";
chr1	Cufflinks	exon	247350005	247352268	.	+	.	gene_id "XLOC_000798"; transcript_id "TCONS_00001591";
chr1	Cufflinks	exon	247365269	247365299	.	+	.	gene_id "XLOC_000798"; transcript_id "TCONS_00001591";
chr1	Cufflinks	exon	247495232	247497728	.	+	.	gene_id "XLOC_000800"; transcript_id "TCONS_00001595";
chr1	Cufflinks	exon	247502976	247503522	.	+	.	gene_id "XLOC_000800"; transcript_id "TCONS_00001595";
chr11	Cufflinks	exon	130184746	130185010	.	+	.	gene_id "XLOC_002756"; transcript_id "TCONS_00005650";
chr11	Cufflinks	exon	130193809	130193956	.	+	.	gene_id "XLOC_002756"; transcript_id "TCONS_00005650";
chr11	Cufflinks	exon	130196382	130196761	.	+	.	gene_id "XLOC_002756"; transcript_id "TCONS_00005650";
chr2	Cufflinks	exon	204955180	204955315	.	+	.	gene_id "XLOC_008329"; transcript_id "TCONS_00017012";
chr2	Cufflinks	exon	204956066	204956172	.	+	.	gene_id "XLOC_008329"; transcript_id "TCONS_00017012";
chr2	Cufflinks	exon	204966937	204966995	.	+	.	gene_id "XLOC_008329"; transcript_id "TCONS_00017012";
chr2	Cufflinks	exon	204971074	204971230	.	+	.	gene_id "XLOC_008329"; transcript_id "TCONS_00017012";
chr2	Cufflinks	exon	204974462	204974572	.	+	.	gene_id "XLOC_008329"; transcript_id "TCONS_00017012";
chr1	Cufflinks	exon	248712057	248712147	.	+	.	gene_id "XLOC_000802"; transcript_id "TCONS_00001598";
chr1	Cufflinks	exon	248725901	248726764	.	+	.	gene_id "XLOC_000802"; transcript_id "TCONS_00001598";
chr11	Cufflinks	exon	128283050	128283353	.	+	.	gene_id "XLOC_002753"; transcript_id "TCONS_00005646";
chr11	Cufflinks	exon	128321615	128324642	.	+	.	gene_id "XLOC_002753"; transcript_id "TCONS_00005646";
chr10	Cufflinks	exon	134757471	134759985	.	-	.	gene_id "XLOC_002395"; transcript_id "TCONS_00004959";
chr10	Cufflinks	exon	134778690	134778793	.	-	.	gene_id "XLOC_002395"; transcript_id "TCONS_00004959";
chrX	Cufflinks	exon	90669877	90670048	.	-	.	gene_id "XLOC_017103"; transcript_id "TCONS_00035245";
chrX	Cufflinks	exon	90673324	90673392	.	-	.	gene_id "XLOC_017103"; transcript_id "TCONS_00035245";
chrX	Cufflinks	exon	90673783	90673870	.	-	.	gene_id "XLOC_017103"; transcript_id "TCONS_00035245";
chrX	Cufflinks	exon	90689902	90689998	.	-	.	gene_id "XLOC_017103"; transcript_id "TCONS_00035245";
chr19	Cufflinks	exon	30147040	30148850	.	-	.	gene_id "XLOC_007535"; transcript_id "TCONS_00015315";
chr19	Cufflinks	exon	30154939	30155114	.	-	.	gene_id "XLOC_007535"; transcript_id "TCONS_00015315";
chr19	Cufflinks	exon	30156114	30156136	.	-	.	gene_id "XLOC_007535"; transcript_id "TCONS_00015315";
chr1	Cufflinks	exon	192911601	192916842	.	-	.	gene_id "XLOC_001427"; transcript_id "TCONS_00002980";
chr1	Cufflinks	exon	192917233	192918218	.	-	.	gene_id "XLOC_001427"; transcript_id "TCONS_00002980";
chr15	Cufflinks	exon	62464998	62466744	.	-	.	gene_id "XLOC_005180"; transcript_id "TCONS_00010527";
chr15	Cufflinks	exon	62478077	62478295	.	-	.	gene_id "XLOC_005180"; transcript_id "TCONS_00010527";
chr12	Cufflinks	exon	76530989	76532011	.	+	.	gene_id "XLOC_003328"; transcript_id "TCONS_00006722";
chr12	Cufflinks	exon	76532195	76532358	.	+	.	gene_id "XLOC_003328"; transcript_id "TCONS_00006722";
chr16	Cufflinks	exon	5183221	5183380	.	+	.	gene_id "XLOC_005361"; transcript_id "TCONS_00010913";
chr16	Cufflinks	exon	5254932	5255046	.	+	.	gene_id "XLOC_005361"; transcript_id "TCONS_00010913";
chr16	Cufflinks	exon	5283396	5283578	.	+	.	gene_id "XLOC_005361"; transcript_id "TCONS_00010913";
chr16	Cufflinks	exon	5285275	5285813	.	+	.	gene_id "XLOC_005361"; transcript_id "TCONS_00010913";
chr6_ssto_hap7	Cufflinks	exon	1585165	1590367	.	-	.	gene_id "XLOC_014368"; transcript_id "TCONS_00029498";
chr6_ssto_hap7	Cufflinks	exon	1592239	1592732	.	-	.	gene_id "XLOC_014368"; transcript_id "TCONS_00029498";
chr6_ssto_hap7	Cufflinks	exon	1593901	1594006	.	-	.	gene_id "XLOC_014368"; transcript_id "TCONS_00029498";
chr6_ssto_hap7	Cufflinks	exon	1623903	1624125	.	-	.	gene_id "XLOC_014368"; transcript_id "TCONS_00029498";
chr20	Cufflinks	exon	54039603	54039784	.	+	.	gene_id "XLOC_009399"; transcript_id "TCONS_00019156";
chr20	Cufflinks	exon	54042409	54042608	.	+	.	gene_id "XLOC_009399"; transcript_id "TCONS_00019156";
chr20	Cufflinks	exon	54043098	54043328	.	+	.	gene_id "XLOC_009399"; transcript_id "TCONS_00019156";
chr6	Cufflinks	exon	171030393	171030569	.	-	.	gene_id "XLOC_014274"; transcript_id "TCONS_00029397";
chr6	Cufflinks	exon	171037000	171037581	.	-	.	gene_id "XLOC_014274"; transcript_id "TCONS_00029397";
chr14	Cufflinks	exon	48234157	48236960	.	-	.	gene_id "XLOC_004616"; transcript_id "TCONS_00009347";
chr14	Cufflinks	exon	48259109	48259146	.	-	.	gene_id "XLOC_004616"; transcript_id "TCONS_00009347";
chr14	Cufflinks	exon	48264175	48264217	.	-	.	gene_id "XLOC_004616"; transcript_id "TCONS_00009347";
chr2	Cufflinks	exon	557825	558277	.	+	.	gene_id "XLOC_007764"; transcript_id "TCONS_00015798";
chr2	Cufflinks	exon	558734	558990	.	+	.	gene_id "XLOC_007764"; transcript_id "TCONS_00015798";
chr2	Cufflinks	exon	559109	559467	.	+	.	gene_id "XLOC_007764"; transcript_id "TCONS_00015798";
chr16	Cufflinks	exon	7871678	7873643	.	-	.	gene_id "XLOC_005659"; transcript_id "TCONS_00011451";
chr16	Cufflinks	exon	7885842	7886269	.	-	.	gene_id "XLOC_005659"; transcript_id "TCONS_00011451";
chr11	Cufflinks	exon	67889047	67889670	.	+	.	gene_id "XLOC_002608"; transcript_id "TCONS_00005402";
chr11	Cufflinks	exon	67896548	67896655	.	+	.	gene_id "XLOC_002608"; transcript_id "TCONS_00005402";
chr11	Cufflinks	exon	67897317	67897549	.	+	.	gene_id "XLOC_002608"; transcript_id "TCONS_00005402";
chr11	Cufflinks	exon	67897646	67897983	.	+	.	gene_id "XLOC_002608"; transcript_id "TCONS_00005402";
chr9	Cufflinks	exon	45108421	45108822	.	+	.	gene_id "XLOC_015978"; transcript_id "TCONS_00032882";
chr9	Cufflinks	exon	45109655	45109831	.	+	.	gene_id "XLOC_015978"; transcript_id "TCONS_00032882";
chr18	Cufflinks	exon	22508917	22509036	.	+	.	gene_id "XLOC_006708"; transcript_id "TCONS_00013699";
chr18	Cufflinks	exon	22515946	22516079	.	+	.	gene_id "XLOC_006708"; transcript_id "TCONS_00013699";
chr18	Cufflinks	exon	22519938	22520934	.	+	.	gene_id "XLOC_006708"; transcript_id "TCONS_00013699";
chr15	Cufflinks	exon	38542936	38543152	.	-	.	gene_id "XLOC_005110"; transcript_id "TCONS_00010388";
chr15	Cufflinks	exon	38545768	38546465	.	-	.	gene_id "XLOC_005110"; transcript_id "TCONS_00010388";
chr2	Cufflinks	exon	241317788	241326070	.	-	.	gene_id "XLOC_009183"; transcript_id "TCONS_00018759";
chr2	Cufflinks	exon	241326822	241326901	.	-	.	gene_id "XLOC_009183"; transcript_id "TCONS_00018759";
chr2	Cufflinks	exon	241327068	241327138	.	-	.	gene_id "XLOC_009183"; transcript_id "TCONS_00018759";
chr16	Cufflinks	exon	7926499	7929773	.	-	.	gene_id "XLOC_005660"; transcript_id "TCONS_00011455";
chr16	Cufflinks	exon	7944255	7944397	.	-	.	gene_id "XLOC_005660"; transcript_id "TCONS_00011455";
chr16	Cufflinks	exon	8027797	8027907	.	-	.	gene_id "XLOC_005660"; transcript_id "TCONS_00011455";
chr12	Cufflinks	exon	18906533	18906704	.	+	.	gene_id "XLOC_003175"; transcript_id "TCONS_00006423";
chr12	Cufflinks	exon	18926282	18926324	.	+	.	gene_id "XLOC_003175"; transcript_id "TCONS_00006423";
chr12	Cufflinks	exon	18949368	18949430	.	+	.	gene_id "XLOC_003175"; transcript_id "TCONS_00006423";
chr12	Cufflinks	exon	18950335	18953305	.	+	.	gene_id "XLOC_003175"; transcript_id "TCONS_00006423";
chr1	Cufflinks	exon	87162878	87162916	.	-	.	gene_id "XLOC_001129"; transcript_id "TCONS_00002308";
chr1	Cufflinks	exon	87163382	87164549	.	-	.	gene_id "XLOC_001129"; transcript_id "TCONS_00002308";
chr13	Cufflinks	exon	98327265	98327783	.	-	.	gene_id "XLOC_004271"; transcript_id "TCONS_00008677";
chr13	Cufflinks	exon	98330045	98330217	.	-	.	gene_id "XLOC_004271"; transcript_id "TCONS_00008677";
chr6	Cufflinks	exon	14860519	14860598	.	-	.	gene_id "XLOC_013884"; transcript_id "TCONS_00028572";
chr6	Cufflinks	exon	14861390	14861548	.	-	.	gene_id "XLOC_013884"; transcript_id "TCONS_00028572";
chr6	Cufflinks	exon	14861853	14862434	.	-	.	gene_id "XLOC_013884"; transcript_id "TCONS_00028572";
chr11	Cufflinks	exon	14910724	14910852	.	+	.	gene_id "XLOC_002476"; transcript_id "TCONS_00005114";
chr11	Cufflinks	exon	14920491	14920845	.	+	.	gene_id "XLOC_002476"; transcript_id "TCONS_00005114";
chr11	Cufflinks	exon	126923247	126923583	.	+	.	gene_id "XLOC_002748"; transcript_id "TCONS_00005640";
chr11	Cufflinks	exon	126942361	126942394	.	+	.	gene_id "XLOC_002748"; transcript_id "TCONS_00005640";
chr16	Cufflinks	exon	8028995	8031931	.	-	.	gene_id "XLOC_005661"; transcript_id "TCONS_00011458";
chr16	Cufflinks	exon	8057147	8057226	.	-	.	gene_id "XLOC_005661"; transcript_id "TCONS_00011458";
chr16	Cufflinks	exon	8162425	8163250	.	-	.	gene_id "XLOC_005661"; transcript_id "TCONS_00011458";
chr14	Cufflinks	exon	45234692	45234838	.	-	.	gene_id "XLOC_004611"; transcript_id "TCONS_00009339";
chr14	Cufflinks	exon	45235422	45235537	.	-	.	gene_id "XLOC_004611"; transcript_id "TCONS_00009339";
chr14	Cufflinks	exon	45237198	45237334	.	-	.	gene_id "XLOC_004611"; transcript_id "TCONS_00009339";
chr2	Cufflinks	exon	223432292	223432299	.	-	.	gene_id "XLOC_009126"; transcript_id "TCONS_00018653";
chr2	Cufflinks	exon	223433746	223433935	.	-	.	gene_id "XLOC_009126"; transcript_id "TCONS_00018653";
chr2	Cufflinks	exon	223434044	223434679	.	-	.	gene_id "XLOC_009126"; transcript_id "TCONS_00018653";
chr11	Cufflinks	exon	127140962	127141068	.	+	.	gene_id "XLOC_002750"; transcript_id "TCONS_00005642";
chr11	Cufflinks	exon	127204919	127205040	.	+	.	gene_id "XLOC_002750"; transcript_id "TCONS_00005642";
chr11	Cufflinks	exon	127206660	127206921	.	+	.	gene_id "XLOC_002750"; transcript_id "TCONS_00005642";
chr13	Cufflinks	exon	39783236	39784241	.	-	.	gene_id "XLOC_004162"; transcript_id "TCONS_00008451";
chr13	Cufflinks	exon	39790101	39790134	.	-	.	gene_id "XLOC_004162"; transcript_id "TCONS_00008451";
chr21	Cufflinks	exon	25261114	25261441	.	-	.	gene_id "XLOC_009907"; transcript_id "TCONS_00020215";
chr21	Cufflinks	exon	25261826	25262042	.	-	.	gene_id "XLOC_009907"; transcript_id "TCONS_00020215";
chr21	Cufflinks	exon	25262723	25262857	.	-	.	gene_id "XLOC_009907"; transcript_id "TCONS_00020215";
chr10	Cufflinks	exon	48987630	48988451	.	-	.	gene_id "XLOC_002154"; transcript_id "TCONS_00004480";
chr10	Cufflinks	exon	48989109	48989262	.	-	.	gene_id "XLOC_002154"; transcript_id "TCONS_00004480";
chr10	Cufflinks	exon	48998570	48998766	.	-	.	gene_id "XLOC_002154"; transcript_id "TCONS_00004480";
chr11	Cufflinks	exon	38655189	38655358	.	-	.	gene_id "XLOC_002859"; transcript_id "TCONS_00005843";
chr11	Cufflinks	exon	38656521	38656645	.	-	.	gene_id "XLOC_002859"; transcript_id "TCONS_00005843";
chr11	Cufflinks	exon	38667873	38667942	.	-	.	gene_id "XLOC_002859"; transcript_id "TCONS_00005843";
chr1	Cufflinks	exon	25357761	25358861	.	+	.	gene_id "XLOC_000136"; transcript_id "TCONS_00000297";
chr1	Cufflinks	exon	25366454	25366742	.	+	.	gene_id "XLOC_000136"; transcript_id "TCONS_00000297";
chr1	Cufflinks	exon	25367282	25367368	.	+	.	gene_id "XLOC_000136"; transcript_id "TCONS_00000297";
chr1	Cufflinks	exon	25367511	25367628	.	+	.	gene_id "XLOC_000136"; transcript_id "TCONS_00000297";
chr1	Cufflinks	exon	25370204	25379258	.	+	.	gene_id "XLOC_000136"; transcript_id "TCONS_00000297";
chr12	Cufflinks	exon	76653543	76653761	.	+	.	gene_id "XLOC_003329"; transcript_id "TCONS_00006725";
chr12	Cufflinks	exon	76685896	76686050	.	+	.	gene_id "XLOC_003329"; transcript_id "TCONS_00006725";
chr12	Cufflinks	exon	76687593	76687785	.	+	.	gene_id "XLOC_003329"; transcript_id "TCONS_00006725";
chr12	Cufflinks	exon	76691146	76691593	.	+	.	gene_id "XLOC_003329"; transcript_id "TCONS_00006725";
chr16	Cufflinks	exon	8976127	8976647	.	+	.	gene_id "XLOC_005362"; transcript_id "TCONS_00010915";
chr16	Cufflinks	exon	8977067	8977143	.	+	.	gene_id "XLOC_005362"; transcript_id "TCONS_00010915";
chr16	Cufflinks	exon	8978180	8978322	.	+	.	gene_id "XLOC_005362"; transcript_id "TCONS_00010915";
chr16	Cufflinks	exon	8979044	8979258	.	+	.	gene_id "XLOC_005362"; transcript_id "TCONS_00010915";
chr20	Cufflinks	exon	55171366	55171544	.	+	.	gene_id "XLOC_009401"; transcript_id "TCONS_00019158";
chr20	Cufflinks	exon	55173559	55173677	.	+	.	gene_id "XLOC_009401"; transcript_id "TCONS_00019158";
chr17	Cufflinks	exon	5139918	5143840	.	-	.	gene_id "XLOC_006345"; transcript_id "TCONS_00012892";
chr17	Cufflinks	exon	5144006	5144057	.	-	.	gene_id "XLOC_006345"; transcript_id "TCONS_00012892";
chr17	Cufflinks	exon	5144141	5144469	.	-	.	gene_id "XLOC_006345"; transcript_id "TCONS_00012892";
chr17	Cufflinks	exon	5144553	5145934	.	-	.	gene_id "XLOC_006345"; transcript_id "TCONS_00012892";
chr16	Cufflinks	exon	10537699	10538057	.	-	.	gene_id "XLOC_005664"; transcript_id "TCONS_00011464";
chr16	Cufflinks	exon	10538175	10538365	.	-	.	gene_id "XLOC_005664"; transcript_id "TCONS_00011464";
chr16	Cufflinks	exon	10587295	10587344	.	-	.	gene_id "XLOC_005664"; transcript_id "TCONS_00011464";
chr4	Cufflinks	exon	146298061	146298427	.	+	.	gene_id "XLOC_011815"; transcript_id "TCONS_00024411";
chr4	Cufflinks	exon	146298456	146299107	.	+	.	gene_id "XLOC_011815"; transcript_id "TCONS_00024411";
chr2	Cufflinks	exon	10143286	10144213	.	-	.	gene_id "XLOC_008505"; transcript_id "TCONS_00017398";
chr2	Cufflinks	exon	10144675	10146158	.	-	.	gene_id "XLOC_008505"; transcript_id "TCONS_00017398";
chr5	Cufflinks	exon	139123577	139124838	.	+	.	gene_id "XLOC_012734"; transcript_id "TCONS_00026293";
chr5	Cufflinks	exon	139125486	139125919	.	+	.	gene_id "XLOC_012734"; transcript_id "TCONS_00026293";
chr9	Cufflinks	exon	45053446	45053759	.	+	.	gene_id "XLOC_015977"; transcript_id "TCONS_00032877";
chr9	Cufflinks	exon	45089125	45089167	.	+	.	gene_id "XLOC_015977"; transcript_id "TCONS_00032877";
chr3	Cufflinks	exon	165853729	165853822	.	+	.	gene_id "XLOC_010857"; transcript_id "TCONS_00022391";
chr3	Cufflinks	exon	165908306	165908430	.	+	.	gene_id "XLOC_010857"; transcript_id "TCONS_00022391";
chr3	Cufflinks	exon	165909973	165910085	.	+	.	gene_id "XLOC_010857"; transcript_id "TCONS_00022391";
chr3	Cufflinks	exon	165969126	165970932	.	+	.	gene_id "XLOC_010857"; transcript_id "TCONS_00022391";
chr2	Cufflinks	exon	26520856	26520902	.	-	.	gene_id "XLOC_008559"; transcript_id "TCONS_00017492";
chr2	Cufflinks	exon	26528903	26529223	.	-	.	gene_id "XLOC_008559"; transcript_id "TCONS_00017492";
chr12	Cufflinks	exon	30908008	30908205	.	+	.	gene_id "XLOC_003202"; transcript_id "TCONS_00006466";
chr12	Cufflinks	exon	30932320	30933672	.	+	.	gene_id "XLOC_003202"; transcript_id "TCONS_00006466";
chr17	Cufflinks	exon	25745031	25745121	.	+	.	gene_id "XLOC_006049"; transcript_id "TCONS_00012286";
chr17	Cufflinks	exon	25746135	25746289	.	+	.	gene_id "XLOC_006049"; transcript_id "TCONS_00012286";
chr17	Cufflinks	exon	25746567	25746639	.	+	.	gene_id "XLOC_006049"; transcript_id "TCONS_00012286";
chr17	Cufflinks	exon	25746796	25746879	.	+	.	gene_id "XLOC_006049"; transcript_id "TCONS_00012286";
chr17	Cufflinks	exon	25748017	25748167	.	+	.	gene_id "XLOC_006049"; transcript_id "TCONS_00012286";
chr17	Cufflinks	exon	25748654	25749274	.	+	.	gene_id "XLOC_006049"; transcript_id "TCONS_00012286";
chr17	Cufflinks	exon	25749583	25749692	.	+	.	gene_id "XLOC_006049"; transcript_id "TCONS_00012286";
chr17	Cufflinks	exon	25750967	25751015	.	+	.	gene_id "XLOC_006049"; transcript_id "TCONS_00012286";
chr17	Cufflinks	exon	25752500	25752594	.	+	.	gene_id "XLOC_006049"; transcript_id "TCONS_00012286";
chr17	Cufflinks	exon	25752985	25753050	.	+	.	gene_id "XLOC_006049"; transcript_id "TCONS_00012286";
chr17	Cufflinks	exon	25753486	25753585	.	+	.	gene_id "XLOC_006049"; transcript_id "TCONS_00012286";
chr17	Cufflinks	exon	25756762	25757430	.	+	.	gene_id "XLOC_006049"; transcript_id "TCONS_00012286";
chr17	Cufflinks	exon	25757831	25758648	.	+	.	gene_id "XLOC_006049"; transcript_id "TCONS_00012286";
chr12	Cufflinks	exon	19189967	19190034	.	+	.	gene_id "XLOC_003176"; transcript_id "TCONS_00006424";
chr12	Cufflinks	exon	19193710	19196473	.	+	.	gene_id "XLOC_003176"; transcript_id "TCONS_00006424";
chr19	Cufflinks	exon	37168741	37169097	.	+	.	gene_id "XLOC_007166"; transcript_id "TCONS_00014555";
chr19	Cufflinks	exon	37177639	37177834	.	+	.	gene_id "XLOC_007166"; transcript_id "TCONS_00014555";
chr6	Cufflinks	exon	168814032	168814348	.	+	.	gene_id "XLOC_013804"; transcript_id "TCONS_00028403";
chr6	Cufflinks	exon	168815897	168816181	.	+	.	gene_id "XLOC_013804"; transcript_id "TCONS_00028403";
chr6	Cufflinks	exon	168838795	168838827	.	+	.	gene_id "XLOC_013804"; transcript_id "TCONS_00028403";
chr6	Cufflinks	exon	4342004	4345083	.	-	.	gene_id "XLOC_013849"; transcript_id "TCONS_00028496";
chr6	Cufflinks	exon	4345957	4346040	.	-	.	gene_id "XLOC_013849"; transcript_id "TCONS_00028496";
chr6	Cufflinks	exon	4346867	4347376	.	-	.	gene_id "XLOC_013849"; transcript_id "TCONS_00028496";
chr2	Cufflinks	exon	106217419	106217659	.	+	.	gene_id "XLOC_008086"; transcript_id "TCONS_00016467";
chr2	Cufflinks	exon	106226822	106227736	.	+	.	gene_id "XLOC_008086"; transcript_id "TCONS_00016467";
chr2	Cufflinks	exon	106227849	106228002	.	+	.	gene_id "XLOC_008086"; transcript_id "TCONS_00016467";
chr2	Cufflinks	exon	106232513	106234202	.	+	.	gene_id "XLOC_008086"; transcript_id "TCONS_00016467";
chr6	Cufflinks	exon	15961174	15961250	.	-	.	gene_id "XLOC_013887"; transcript_id "TCONS_00028587";
chr6	Cufflinks	exon	15961415	15961662	.	-	.	gene_id "XLOC_013887"; transcript_id "TCONS_00028587";
chr11	Cufflinks	exon	13073074	13073459	.	+	.	gene_id "XLOC_002475"; transcript_id "TCONS_00005113";
chr11	Cufflinks	exon	13074953	13074993	.	+	.	gene_id "XLOC_002475"; transcript_id "TCONS_00005113";
chr9	Cufflinks	exon	38360424	38360511	.	+	.	gene_id "XLOC_015944"; transcript_id "TCONS_00032811";
chr9	Cufflinks	exon	38372909	38372974	.	+	.	gene_id "XLOC_015944"; transcript_id "TCONS_00032811";
chr9	Cufflinks	exon	38375326	38375709	.	+	.	gene_id "XLOC_015944"; transcript_id "TCONS_00032811";
chr9	Cufflinks	exon	38376297	38376427	.	+	.	gene_id "XLOC_015944"; transcript_id "TCONS_00032811";
chr3	Cufflinks	exon	30414586	30414649	.	+	.	gene_id "XLOC_010504"; transcript_id "TCONS_00021619";
chr3	Cufflinks	exon	30431200	30431315	.	+	.	gene_id "XLOC_010504"; transcript_id "TCONS_00021619";
chr3	Cufflinks	exon	30433346	30433912	.	+	.	gene_id "XLOC_010504"; transcript_id "TCONS_00021619";
chr7	Cufflinks	exon	145743984	145744727	.	+	.	gene_id "XLOC_014797"; transcript_id "TCONS_00030410";
chr7	Cufflinks	exon	145747714	145747809	.	+	.	gene_id "XLOC_014797"; transcript_id "TCONS_00030410";
chr7	Cufflinks	exon	145777121	145777226	.	+	.	gene_id "XLOC_014797"; transcript_id "TCONS_00030410";
chr7	Cufflinks	exon	145785897	145787366	.	+	.	gene_id "XLOC_014797"; transcript_id "TCONS_00030410";
chr19	Cufflinks	exon	27731957	27732368	.	-	.	gene_id "XLOC_007528"; transcript_id "TCONS_00015287";
chr19	Cufflinks	exon	27732697	27732804	.	-	.	gene_id "XLOC_007528"; transcript_id "TCONS_00015287";
chr1	Cufflinks	exon	96986708	96986977	.	+	.	gene_id "XLOC_000355"; transcript_id "TCONS_00000709";
chr1	Cufflinks	exon	96989802	96990106	.	+	.	gene_id "XLOC_000355"; transcript_id "TCONS_00000709";
chr7	Cufflinks	exon	143059368	143059565	.	+	.	gene_id "XLOC_014791"; transcript_id "TCONS_00030390";
chr7	Cufflinks	exon	143060283	143060350	.	+	.	gene_id "XLOC_014791"; transcript_id "TCONS_00030390";
chr7	Cufflinks	exon	143060994	143061770	.	+	.	gene_id "XLOC_014791"; transcript_id "TCONS_00030390";
chr20	Cufflinks	exon	35965843	35966336	.	-	.	gene_id "XLOC_009588"; transcript_id "TCONS_00019530";
chr20	Cufflinks	exon	35968713	35969414	.	-	.	gene_id "XLOC_009588"; transcript_id "TCONS_00019530";
chr20	Cufflinks	exon	35971642	35971972	.	-	.	gene_id "XLOC_009588"; transcript_id "TCONS_00019530";
chr7	Cufflinks	exon	17470008	17474124	.	-	.	gene_id "XLOC_014900"; transcript_id "TCONS_00030620";
chr7	Cufflinks	exon	17474572	17475857	.	-	.	gene_id "XLOC_014900"; transcript_id "TCONS_00030620";
chr7	Cufflinks	exon	17496306	17496386	.	-	.	gene_id "XLOC_014900"; transcript_id "TCONS_00030620";
chr7	Cufflinks	exon	17497083	17497213	.	-	.	gene_id "XLOC_014900"; transcript_id "TCONS_00030620";
chr7	Cufflinks	exon	17500106	17500177	.	-	.	gene_id "XLOC_014900"; transcript_id "TCONS_00030620";
chr7	Cufflinks	exon	17502722	17502927	.	-	.	gene_id "XLOC_014900"; transcript_id "TCONS_00030620";
chr13	Cufflinks	exon	34253583	34253743	.	+	.	gene_id "XLOC_003902"; transcript_id "TCONS_00007956";
chr13	Cufflinks	exon	34261004	34261310	.	+	.	gene_id "XLOC_003902"; transcript_id "TCONS_00007956";
chr19	Cufflinks	exon	32400708	32401271	.	-	.	gene_id "XLOC_007537"; transcript_id "TCONS_00015318";
chr19	Cufflinks	exon	32401483	32401519	.	-	.	gene_id "XLOC_007537"; transcript_id "TCONS_00015318";
chr19	Cufflinks	exon	32413635	32413816	.	-	.	gene_id "XLOC_007537"; transcript_id "TCONS_00015318";
chr19	Cufflinks	exon	32428122	32428202	.	-	.	gene_id "XLOC_007537"; transcript_id "TCONS_00015318";
chr5	Cufflinks	exon	45035301	45035378	.	+	.	gene_id "XLOC_012501"; transcript_id "TCONS_00025801";
chr5	Cufflinks	exon	45098008	45098749	.	+	.	gene_id "XLOC_012501"; transcript_id "TCONS_00025801";
chr5	Cufflinks	exon	174413298	174413409	.	+	.	gene_id "XLOC_012808"; transcript_id "TCONS_00026432";
chr5	Cufflinks	exon	174413824	174414053	.	+	.	gene_id "XLOC_012808"; transcript_id "TCONS_00026432";
chr7	Cufflinks	exon	36134923	36134986	.	+	.	gene_id "XLOC_014494"; transcript_id "TCONS_00029814";
chr7	Cufflinks	exon	36138598	36140254	.	+	.	gene_id "XLOC_014494"; transcript_id "TCONS_00029814";
chr16	Cufflinks	exon	11465815	11466595	.	-	.	gene_id "XLOC_005668"; transcript_id "TCONS_00011470";
chr16	Cufflinks	exon	11477499	11477640	.	-	.	gene_id "XLOC_005668"; transcript_id "TCONS_00011470";
chr16	Cufflinks	exon	11478073	11478182	.	-	.	gene_id "XLOC_005668"; transcript_id "TCONS_00011470";
chr16	Cufflinks	exon	11478745	11478922	.	-	.	gene_id "XLOC_005668"; transcript_id "TCONS_00011470";
chr16	Cufflinks	exon	11479068	11479273	.	-	.	gene_id "XLOC_005668"; transcript_id "TCONS_00011470";
chr16	Cufflinks	exon	11480968	11481137	.	-	.	gene_id "XLOC_005668"; transcript_id "TCONS_00011470";
chr12	Cufflinks	exon	77718728	77718994	.	+	.	gene_id "XLOC_003331"; transcript_id "TCONS_00006731";
chr12	Cufflinks	exon	77965639	77966466	.	+	.	gene_id "XLOC_003331"; transcript_id "TCONS_00006731";
chr4	Cufflinks	exon	190197789	190198103	.	+	.	gene_id "XLOC_011924"; transcript_id "TCONS_00024610";
chr4	Cufflinks	exon	190198401	190198407	.	+	.	gene_id "XLOC_011924"; transcript_id "TCONS_00024610";
chr4	Cufflinks	exon	190198557	190199303	.	+	.	gene_id "XLOC_011924"; transcript_id "TCONS_00024610";
chr12	Cufflinks	exon	59199719	59199764	.	+	.	gene_id "XLOC_003299"; transcript_id "TCONS_00006661";
chr12	Cufflinks	exon	59206196	59206436	.	+	.	gene_id "XLOC_003299"; transcript_id "TCONS_00006661";
chr12	Cufflinks	exon	130517999	130518307	.	-	.	gene_id "XLOC_003808"; transcript_id "TCONS_00007779";
chr12	Cufflinks	exon	130518349	130519455	.	-	.	gene_id "XLOC_003808"; transcript_id "TCONS_00007779";
chr12	Cufflinks	exon	130519567	130521562	.	-	.	gene_id "XLOC_003808"; transcript_id "TCONS_00007779";
chr12	Cufflinks	exon	130526772	130526887	.	-	.	gene_id "XLOC_003808"; transcript_id "TCONS_00007779";
chr2	Cufflinks	exon	545805	546036	.	+	.	gene_id "XLOC_007763"; transcript_id "TCONS_00015797";
chr2	Cufflinks	exon	546240	546667	.	+	.	gene_id "XLOC_007763"; transcript_id "TCONS_00015797";
chr1	Cufflinks	exon	48726542	48727336	.	+	.	gene_id "XLOC_000238"; transcript_id "TCONS_00000470";
chr1	Cufflinks	exon	48730411	48730440	.	+	.	gene_id "XLOC_000238"; transcript_id "TCONS_00000470";
chr16	Cufflinks	exon	12021110	12021736	.	-	.	gene_id "XLOC_005669"; transcript_id "TCONS_00011481";
chr16	Cufflinks	exon	12022530	12022579	.	-	.	gene_id "XLOC_005669"; transcript_id "TCONS_00011481";
chr1	Cufflinks	exon	48671637	48671723	.	+	.	gene_id "XLOC_000237"; transcript_id "TCONS_00000469";
chr1	Cufflinks	exon	48671818	48671966	.	+	.	gene_id "XLOC_000237"; transcript_id "TCONS_00000469";
chr1	Cufflinks	exon	48672482	48672515	.	+	.	gene_id "XLOC_000237"; transcript_id "TCONS_00000469";
chr2	Cufflinks	exon	132440119	132440130	.	+	.	gene_id "XLOC_008173"; transcript_id "TCONS_00016673";
chr2	Cufflinks	exon	132442282	132442346	.	+	.	gene_id "XLOC_008173"; transcript_id "TCONS_00016673";
chr2	Cufflinks	exon	132443637	132443784	.	+	.	gene_id "XLOC_008173"; transcript_id "TCONS_00016673";
chr2	Cufflinks	exon	132443903	132444014	.	+	.	gene_id "XLOC_008173"; transcript_id "TCONS_00016673";
chr2	Cufflinks	exon	132445739	132445876	.	+	.	gene_id "XLOC_008173"; transcript_id "TCONS_00016673";
chr2	Cufflinks	exon	132446712	132446729	.	+	.	gene_id "XLOC_008173"; transcript_id "TCONS_00016673";
chr9	Cufflinks	exon	45484572	45484678	.	+	.	gene_id "XLOC_015981"; transcript_id "TCONS_00032887";
chr9	Cufflinks	exon	45487873	45488153	.	+	.	gene_id "XLOC_015981"; transcript_id "TCONS_00032887";
chr1	Cufflinks	exon	56611393	56611553	.	+	.	gene_id "XLOC_000259"; transcript_id "TCONS_00000505";
chr1	Cufflinks	exon	56616673	56616943	.	+	.	gene_id "XLOC_000259"; transcript_id "TCONS_00000505";
chr1	Cufflinks	exon	56620598	56620896	.	+	.	gene_id "XLOC_000259"; transcript_id "TCONS_00000505";
chr12	Cufflinks	exon	19704037	19706107	.	+	.	gene_id "XLOC_003177"; transcript_id "TCONS_00006425";
chr12	Cufflinks	exon	19706237	19709161	.	+	.	gene_id "XLOC_003177"; transcript_id "TCONS_00006425";
chr19	Cufflinks	exon	37550334	37550527	.	+	.	gene_id "XLOC_007169"; transcript_id "TCONS_00014563";
chr19	Cufflinks	exon	37551948	37553589	.	+	.	gene_id "XLOC_007169"; transcript_id "TCONS_00014563";
chr6	Cufflinks	exon	143271348	143271528	.	+	.	gene_id "XLOC_013745"; transcript_id "TCONS_00028289";
chr6	Cufflinks	exon	143276390	143276534	.	+	.	gene_id "XLOC_013745"; transcript_id "TCONS_00028289";
chr6	Cufflinks	exon	143277556	143277783	.	+	.	gene_id "XLOC_013745"; transcript_id "TCONS_00028289";
chr7	Cufflinks	exon	64407921	64408235	.	+	.	gene_id "XLOC_014583"; transcript_id "TCONS_00029968";
chr7	Cufflinks	exon	64409494	64410424	.	+	.	gene_id "XLOC_014583"; transcript_id "TCONS_00029968";
chr2	Cufflinks	exon	105720871	105720990	.	+	.	gene_id "XLOC_008082"; transcript_id "TCONS_00016460";
chr2	Cufflinks	exon	105721502	105721665	.	+	.	gene_id "XLOC_008082"; transcript_id "TCONS_00016460";
chr2	Cufflinks	exon	105721757	105721924	.	+	.	gene_id "XLOC_008082"; transcript_id "TCONS_00016460";
chr6	Cufflinks	exon	14976384	14977549	.	-	.	gene_id "XLOC_013883"; transcript_id "TCONS_00028575";
chr6	Cufflinks	exon	14997647	14997706	.	-	.	gene_id "XLOC_013883"; transcript_id "TCONS_00028575";
chr6	Cufflinks	exon	15009156	15009315	.	-	.	gene_id "XLOC_013883"; transcript_id "TCONS_00028575";
chr2	Cufflinks	exon	121334545	121334895	.	+	.	gene_id "XLOC_008134"; transcript_id "TCONS_00016578";
chr2	Cufflinks	exon	121335111	121335384	.	+	.	gene_id "XLOC_008134"; transcript_id "TCONS_00016578";
chr1	Cufflinks	exon	55681081	55681428	.	+	.	gene_id "XLOC_000254"; transcript_id "TCONS_00000500";
chr1	Cufflinks	exon	55681679	55683124	.	+	.	gene_id "XLOC_000254"; transcript_id "TCONS_00000500";
chr1	Cufflinks	exon	54447917	54449018	.	+	.	gene_id "XLOC_000248"; transcript_id "TCONS_00000488";
chr1	Cufflinks	exon	54449702	54450002	.	+	.	gene_id "XLOC_000248"; transcript_id "TCONS_00000488";
chr1	Cufflinks	exon	54451393	54452234	.	+	.	gene_id "XLOC_000248"; transcript_id "TCONS_00000488";
chr7	Cufflinks	exon	145481090	145482526	.	+	.	gene_id "XLOC_014796"; transcript_id "TCONS_00030409";
chr7	Cufflinks	exon	145539584	145539677	.	+	.	gene_id "XLOC_014796"; transcript_id "TCONS_00030409";
chr7	Cufflinks	exon	145545125	145568687	.	+	.	gene_id "XLOC_014796"; transcript_id "TCONS_00030409";
chr1	Cufflinks	exon	54881929	54881955	.	+	.	gene_id "XLOC_000250"; transcript_id "TCONS_00000490";
chr1	Cufflinks	exon	54886272	54886533	.	+	.	gene_id "XLOC_000250"; transcript_id "TCONS_00000490";
chr16	Cufflinks	exon	2916360	2916857	.	-	.	gene_id "XLOC_005644"; transcript_id "TCONS_00011412";
chr16	Cufflinks	exon	2917462	2917530	.	-	.	gene_id "XLOC_005644"; transcript_id "TCONS_00011412";
chr16	Cufflinks	exon	2918093	2918178	.	-	.	gene_id "XLOC_005644"; transcript_id "TCONS_00011412";
chr7	Cufflinks	exon	560028	560617	.	+	.	gene_id "XLOC_014377"; transcript_id "TCONS_00029519";
chr7	Cufflinks	exon	561061	562340	.	+	.	gene_id "XLOC_014377"; transcript_id "TCONS_00029519";
chr7	Cufflinks	exon	563717	563917	.	+	.	gene_id "XLOC_014377"; transcript_id "TCONS_00029519";
chr7	Cufflinks	exon	564491	565027	.	+	.	gene_id "XLOC_014377"; transcript_id "TCONS_00029519";
chr13	Cufflinks	exon	23682067	23682336	.	+	.	gene_id "XLOC_003866"; transcript_id "TCONS_00007894";
chr13	Cufflinks	exon	23682643	23682976	.	+	.	gene_id "XLOC_003866"; transcript_id "TCONS_00007894";
chr14	Cufflinks	exon	38472126	38472573	.	-	.	gene_id "XLOC_004603"; transcript_id "TCONS_00009323";
chr14	Cufflinks	exon	38499332	38499474	.	-	.	gene_id "XLOC_004603"; transcript_id "TCONS_00009323";
chr14	Cufflinks	exon	38499693	38499796	.	-	.	gene_id "XLOC_004603"; transcript_id "TCONS_00009323";
chr14	Cufflinks	exon	38506008	38506059	.	-	.	gene_id "XLOC_004603"; transcript_id "TCONS_00009323";
chr14	Cufflinks	exon	38507282	38508635	.	-	.	gene_id "XLOC_004603"; transcript_id "TCONS_00009323";
chr14	Cufflinks	exon	38637545	38637608	.	-	.	gene_id "XLOC_004603"; transcript_id "TCONS_00009323";
chr1	Cufflinks	exon	55353236	55353456	.	+	.	gene_id "XLOC_000253"; transcript_id "TCONS_00000497";
chr1	Cufflinks	exon	55354173	55354391	.	+	.	gene_id "XLOC_000253"; transcript_id "TCONS_00000497";
chr1	Cufflinks	exon	56289480	56289574	.	+	.	gene_id "XLOC_000256"; transcript_id "TCONS_00000502";
chr1	Cufflinks	exon	56297937	56298098	.	+	.	gene_id "XLOC_000256"; transcript_id "TCONS_00000502";
chr1	Cufflinks	exon	56313102	56313210	.	+	.	gene_id "XLOC_000256"; transcript_id "TCONS_00000502";
chr1	Cufflinks	exon	56328605	56328732	.	+	.	gene_id "XLOC_000256"; transcript_id "TCONS_00000502";
chr1	Cufflinks	exon	56333771	56333921	.	+	.	gene_id "XLOC_000256"; transcript_id "TCONS_00000502";
chr1	Cufflinks	exon	56335837	56337131	.	+	.	gene_id "XLOC_000257"; transcript_id "TCONS_00000503";
chr1	Cufflinks	exon	56345066	56345952	.	+	.	gene_id "XLOC_000257"; transcript_id "TCONS_00000503";
chr9	Cufflinks	exon	139164555	139166595	.	-	.	gene_id "XLOC_016605"; transcript_id "TCONS_00034190";
chr9	Cufflinks	exon	139166729	139166849	.	-	.	gene_id "XLOC_016605"; transcript_id "TCONS_00034190";
chr10	Cufflinks	exon	44407892	44407926	.	+	.	gene_id "XLOC_001764"; transcript_id "TCONS_00003646";
chr10	Cufflinks	exon	44409207	44409684	.	+	.	gene_id "XLOC_001764"; transcript_id "TCONS_00003646";
chr11	Cufflinks	exon	127965682	127965994	.	+	.	gene_id "XLOC_002751"; transcript_id "TCONS_00005643";
chr11	Cufflinks	exon	127971137	127971279	.	+	.	gene_id "XLOC_002751"; transcript_id "TCONS_00005643";
chr11	Cufflinks	exon	128037067	128037166	.	+	.	gene_id "XLOC_002751"; transcript_id "TCONS_00005643";
chr11	Cufflinks	exon	128039108	128039146	.	+	.	gene_id "XLOC_002751"; transcript_id "TCONS_00005643";
chr1	Cufflinks	exon	56410760	56410925	.	+	.	gene_id "XLOC_000258"; transcript_id "TCONS_00000504";
chr1	Cufflinks	exon	56415506	56415792	.	+	.	gene_id "XLOC_000258"; transcript_id "TCONS_00000504";
chr10	Cufflinks	exon	135305257	135306345	.	-	.	gene_id "XLOC_002402"; transcript_id "TCONS_00004970";
chr10	Cufflinks	exon	135322717	135322793	.	-	.	gene_id "XLOC_002402"; transcript_id "TCONS_00004970";
chr10	Cufflinks	exon	135327724	135327833	.	-	.	gene_id "XLOC_002402"; transcript_id "TCONS_00004970";
chr15	Cufflinks	exon	41784878	41785363	.	-	.	gene_id "XLOC_005125"; transcript_id "TCONS_00010434";
chr15	Cufflinks	exon	41785476	41785914	.	-	.	gene_id "XLOC_005125"; transcript_id "TCONS_00010434";
chr1	Cufflinks	exon	60580547	60580645	.	+	.	gene_id "XLOC_000266"; transcript_id "TCONS_00000525";
chr1	Cufflinks	exon	60614185	60614325	.	+	.	gene_id "XLOC_000266"; transcript_id "TCONS_00000525";
chr1	Cufflinks	exon	60614909	60615351	.	+	.	gene_id "XLOC_000266"; transcript_id "TCONS_00000525";
chr1	Cufflinks	exon	225652743	225653012	.	+	.	gene_id "XLOC_000726"; transcript_id "TCONS_00001453";
chr1	Cufflinks	exon	225657507	225660157	.	+	.	gene_id "XLOC_000726"; transcript_id "TCONS_00001453";
chr12	Cufflinks	exon	79935668	79936171	.	+	.	gene_id "XLOC_003332"; transcript_id "TCONS_00006733";
chr12	Cufflinks	exon	79939846	79939956	.	+	.	gene_id "XLOC_003332"; transcript_id "TCONS_00006733";
chr12	Cufflinks	exon	79943889	79948512	.	+	.	gene_id "XLOC_003332"; transcript_id "TCONS_00006733";
chr1	Cufflinks	exon	57457023	57457582	.	+	.	gene_id "XLOC_000262"; transcript_id "TCONS_00000509";
chr1	Cufflinks	exon	57467510	57467711	.	+	.	gene_id "XLOC_000262"; transcript_id "TCONS_00000509";
chr1	Cufflinks	exon	57470035	57470242	.	+	.	gene_id "XLOC_000262"; transcript_id "TCONS_00000509";
chr1	Cufflinks	exon	57479407	57480373	.	+	.	gene_id "XLOC_000262"; transcript_id "TCONS_00000509";
chr16	Cufflinks	exon	9056490	9056751	.	+	.	gene_id "XLOC_005364"; transcript_id "TCONS_00010917";
chr16	Cufflinks	exon	9060610	9060842	.	+	.	gene_id "XLOC_005364"; transcript_id "TCONS_00010917";
chr4	Cufflinks	exon	168228061	168228362	.	-	.	gene_id "XLOC_012285"; transcript_id "TCONS_00025362";
chr4	Cufflinks	exon	168229327	168229447	.	-	.	gene_id "XLOC_012285"; transcript_id "TCONS_00025362";
chr4	Cufflinks	exon	168229775	168229940	.	-	.	gene_id "XLOC_012285"; transcript_id "TCONS_00025362";
chr1	Cufflinks	exon	60238467	60238709	.	+	.	gene_id "XLOC_000265"; transcript_id "TCONS_00000524";
chr1	Cufflinks	exon	60239723	60239796	.	+	.	gene_id "XLOC_000265"; transcript_id "TCONS_00000524";
chr1	Cufflinks	exon	60254291	60254520	.	+	.	gene_id "XLOC_000265"; transcript_id "TCONS_00000524";
chr22	Cufflinks	exon	42665766	42666031	.	+	.	gene_id "XLOC_010179"; transcript_id "TCONS_00020856";
chr22	Cufflinks	exon	42670994	42671202	.	+	.	gene_id "XLOC_010179"; transcript_id "TCONS_00020856";
chr1	Cufflinks	exon	68297388	68298119	.	+	.	gene_id "XLOC_000278"; transcript_id "TCONS_00000542";
chr1	Cufflinks	exon	68338835	68339402	.	+	.	gene_id "XLOC_000278"; transcript_id "TCONS_00000542";
chr17	Cufflinks	exon	6856979	6857767	.	-	.	gene_id "XLOC_006348"; transcript_id "TCONS_00012897";
chr17	Cufflinks	exon	6859907	6859935	.	-	.	gene_id "XLOC_006348"; transcript_id "TCONS_00012897";
chr1	Cufflinks	exon	63604921	63605168	.	+	.	gene_id "XLOC_000270"; transcript_id "TCONS_00000531";
chr1	Cufflinks	exon	63624707	63624874	.	+	.	gene_id "XLOC_000270"; transcript_id "TCONS_00000531";
chr1	Cufflinks	exon	63628418	63628824	.	+	.	gene_id "XLOC_000270"; transcript_id "TCONS_00000531";
chr16	Cufflinks	exon	13860883	13861223	.	-	.	gene_id "XLOC_005672"; transcript_id "TCONS_00011493";
chr16	Cufflinks	exon	13871577	13871701	.	-	.	gene_id "XLOC_005672"; transcript_id "TCONS_00011493";
chr16	Cufflinks	exon	13872758	13872952	.	-	.	gene_id "XLOC_005672"; transcript_id "TCONS_00011493";
chr16	Cufflinks	exon	13873555	13873629	.	-	.	gene_id "XLOC_005672"; transcript_id "TCONS_00011493";
chr1	Cufflinks	exon	63361680	63361780	.	+	.	gene_id "XLOC_000268"; transcript_id "TCONS_00000529";
chr1	Cufflinks	exon	63366965	63367310	.	+	.	gene_id "XLOC_000268"; transcript_id "TCONS_00000529";
chr6	Cufflinks	exon	123954	123990	.	-	.	gene_id "XLOC_013822"; transcript_id "TCONS_00028440";
chr6	Cufflinks	exon	140211	140379	.	-	.	gene_id "XLOC_013822"; transcript_id "TCONS_00028440";
chr6	Cufflinks	exon	147400	147594	.	-	.	gene_id "XLOC_013822"; transcript_id "TCONS_00028440";
chr5	Cufflinks	exon	141961413	141961479	.	+	.	gene_id "XLOC_012747"; transcript_id "TCONS_00026315";
chr5	Cufflinks	exon	142006302	142006755	.	+	.	gene_id "XLOC_012747"; transcript_id "TCONS_00026315";
chr9	Cufflinks	exon	46335926	46336148	.	+	.	gene_id "XLOC_015986"; transcript_id "TCONS_00032895";
chr9	Cufflinks	exon	46340461	46340756	.	+	.	gene_id "XLOC_015986"; transcript_id "TCONS_00032895";
chr1	Cufflinks	exon	63489878	63489981	.	+	.	gene_id "XLOC_000269"; transcript_id "TCONS_00000530";
chr1	Cufflinks	exon	63491075	63491329	.	+	.	gene_id "XLOC_000269"; transcript_id "TCONS_00000530";
chr2	Cufflinks	exon	242484768	242486488	.	-	.	gene_id "XLOC_009190"; transcript_id "TCONS_00018776";
chr2	Cufflinks	exon	242489346	242489593	.	-	.	gene_id "XLOC_009190"; transcript_id "TCONS_00018776";
chr3	Cufflinks	exon	30566237	30566318	.	+	.	gene_id "XLOC_010505"; transcript_id "TCONS_00021620";
chr3	Cufflinks	exon	30568324	30568677	.	+	.	gene_id "XLOC_010505"; transcript_id "TCONS_00021620";
chr12	Cufflinks	exon	20257602	20257721	.	-	.	gene_id "XLOC_003549"; transcript_id "TCONS_00007247";
chr12	Cufflinks	exon	20258607	20258775	.	-	.	gene_id "XLOC_003549"; transcript_id "TCONS_00007247";
chr12	Cufflinks	exon	20262708	20262820	.	-	.	gene_id "XLOC_003549"; transcript_id "TCONS_00007247";
chr1	Cufflinks	exon	63953645	63953948	.	+	.	gene_id "XLOC_000272"; transcript_id "TCONS_00000533";
chr1	Cufflinks	exon	63972991	63973278	.	+	.	gene_id "XLOC_000272"; transcript_id "TCONS_00000533";
chr1	Cufflinks	exon	63983427	63984054	.	+	.	gene_id "XLOC_000272"; transcript_id "TCONS_00000533";
chr13	Cufflinks	exon	114053727	114058437	.	+	.	gene_id "XLOC_004083"; transcript_id "TCONS_00008294";
chr13	Cufflinks	exon	114058511	114064046	.	+	.	gene_id "XLOC_004083"; transcript_id "TCONS_00008294";
chr4	Cufflinks	exon	139220010	139220099	.	-	.	gene_id "XLOC_012232"; transcript_id "TCONS_00025254";
chr4	Cufflinks	exon	139233448	139233812	.	-	.	gene_id "XLOC_012232"; transcript_id "TCONS_00025254";
chr1	Cufflinks	exon	67995313	67995432	.	+	.	gene_id "XLOC_000277"; transcript_id "TCONS_00000541";
chr1	Cufflinks	exon	67995998	67996061	.	+	.	gene_id "XLOC_000277"; transcript_id "TCONS_00000541";
chr1	Cufflinks	exon	67997789	67998012	.	+	.	gene_id "XLOC_000277"; transcript_id "TCONS_00000541";
chr2	Cufflinks	exon	129133468	129134514	.	-	.	gene_id "XLOC_008883"; transcript_id "TCONS_00018164";
chr2	Cufflinks	exon	129135929	129136236	.	-	.	gene_id "XLOC_008883"; transcript_id "TCONS_00018164";
chr1	Cufflinks	exon	68583808	68586924	.	+	.	gene_id "XLOC_000280"; transcript_id "TCONS_00000548";
chr1	Cufflinks	exon	68603980	68604133	.	+	.	gene_id "XLOC_000280"; transcript_id "TCONS_00000548";
chr1	Cufflinks	exon	68607108	68609709	.	+	.	gene_id "XLOC_000280"; transcript_id "TCONS_00000548";
chr16	Cufflinks	exon	48654178	48654292	.	+	.	gene_id "XLOC_005487"; transcript_id "TCONS_00011139";
chr16	Cufflinks	exon	48655702	48656012	.	+	.	gene_id "XLOC_005487"; transcript_id "TCONS_00011139";
chr16	Cufflinks	exon	33790433	33790911	.	-	.	gene_id "XLOC_005777"; transcript_id "TCONS_00011713";
chr16	Cufflinks	exon	33791950	33792050	.	-	.	gene_id "XLOC_005777"; transcript_id "TCONS_00011713";
chr16	Cufflinks	exon	33792876	33792999	.	-	.	gene_id "XLOC_005777"; transcript_id "TCONS_00011713";
chr16	Cufflinks	exon	33793886	33794149	.	-	.	gene_id "XLOC_005777"; transcript_id "TCONS_00011713";
chr1	Cufflinks	exon	68421109	68421467	.	+	.	gene_id "XLOC_000279"; transcript_id "TCONS_00000543";
chr1	Cufflinks	exon	68421839	68421917	.	+	.	gene_id "XLOC_000279"; transcript_id "TCONS_00000543";
chr20	Cufflinks	exon	24123226	24123602	.	-	.	gene_id "XLOC_009537"; transcript_id "TCONS_00019435";
chr20	Cufflinks	exon	24124866	24125022	.	-	.	gene_id "XLOC_009537"; transcript_id "TCONS_00019435";
chr2	Cufflinks	exon	86246979	86248736	.	-	.	gene_id "XLOC_008733"; transcript_id "TCONS_00017826";
chr2	Cufflinks	exon	86249066	86249116	.	-	.	gene_id "XLOC_008733"; transcript_id "TCONS_00017826";
chr9	Cufflinks	exon	138244530	138244563	.	+	.	gene_id "XLOC_016231"; transcript_id "TCONS_00033426";
chr9	Cufflinks	exon	138245018	138245154	.	+	.	gene_id "XLOC_016231"; transcript_id "TCONS_00033426";
chr9	Cufflinks	exon	138245848	138246066	.	+	.	gene_id "XLOC_016231"; transcript_id "TCONS_00033426";
chrX	Cufflinks	exon	105252195	105252255	.	+	.	gene_id "XLOC_016821"; transcript_id "TCONS_00034681";
chrX	Cufflinks	exon	105252339	105252515	.	+	.	gene_id "XLOC_016821"; transcript_id "TCONS_00034681";
chrX	Cufflinks	exon	105253151	105253190	.	+	.	gene_id "XLOC_016821"; transcript_id "TCONS_00034681";
chr1	Cufflinks	exon	71716682	71716741	.	+	.	gene_id "XLOC_000294"; transcript_id "TCONS_00000570";
chr1	Cufflinks	exon	71717345	71717802	.	+	.	gene_id "XLOC_000294"; transcript_id "TCONS_00000570";
chr1	Cufflinks	exon	68962359	68962454	.	+	.	gene_id "XLOC_000286"; transcript_id "TCONS_00000554";
chr1	Cufflinks	exon	68995008	68995162	.	+	.	gene_id "XLOC_000286"; transcript_id "TCONS_00000554";
chr1	Cufflinks	exon	69003315	69004310	.	+	.	gene_id "XLOC_000286"; transcript_id "TCONS_00000554";
chr1	Cufflinks	exon	69521581	69521730	.	+	.	gene_id "XLOC_000287"; transcript_id "TCONS_00000555";
chr1	Cufflinks	exon	69550863	69550981	.	+	.	gene_id "XLOC_000287"; transcript_id "TCONS_00000555";
chr1	Cufflinks	exon	69554198	69554245	.	+	.	gene_id "XLOC_000287"; transcript_id "TCONS_00000555";
chr1	Cufflinks	exon	69648453	69648544	.	+	.	gene_id "XLOC_000287"; transcript_id "TCONS_00000555";
chr1	Cufflinks	exon	69650469	69650686	.	+	.	gene_id "XLOC_000287"; transcript_id "TCONS_00000555";
chr3	Cufflinks	exon	127242273	127247552	.	-	.	gene_id "XLOC_011248"; transcript_id "TCONS_00023201";
chr3	Cufflinks	exon	127251228	127251286	.	-	.	gene_id "XLOC_011248"; transcript_id "TCONS_00023201";
chr3	Cufflinks	exon	127251642	127251756	.	-	.	gene_id "XLOC_011248"; transcript_id "TCONS_00023201";
chr3	Cufflinks	exon	127252420	127252612	.	-	.	gene_id "XLOC_011248"; transcript_id "TCONS_00023201";
chr3	Cufflinks	exon	127252960	127253249	.	-	.	gene_id "XLOC_011248"; transcript_id "TCONS_00023201";
chr3	Cufflinks	exon	127254029	127254306	.	-	.	gene_id "XLOC_011248"; transcript_id "TCONS_00023201";
chr3	Cufflinks	exon	127255327	127255808	.	-	.	gene_id "XLOC_011248"; transcript_id "TCONS_00023201";
chr1	Cufflinks	exon	70023462	70025502	.	+	.	gene_id "XLOC_000289"; transcript_id "TCONS_00000559";
chr1	Cufflinks	exon	70029290	70031733	.	+	.	gene_id "XLOC_000289"; transcript_id "TCONS_00000559";
chr7	Cufflinks	exon	151124769	151125038	.	+	.	gene_id "XLOC_014812"; transcript_id "TCONS_00030449";
chr7	Cufflinks	exon	151135917	151136210	.	+	.	gene_id "XLOC_014812"; transcript_id "TCONS_00030449";
chr1	Cufflinks	exon	69898938	69898988	.	+	.	gene_id "XLOC_000288"; transcript_id "TCONS_00000556";
chr1	Cufflinks	exon	69900686	69901092	.	+	.	gene_id "XLOC_000288"; transcript_id "TCONS_00000556";
chr21	Cufflinks	exon	25527484	25528043	.	-	.	gene_id "XLOC_009909"; transcript_id "TCONS_00020217";
chr21	Cufflinks	exon	25559584	25559673	.	-	.	gene_id "XLOC_009909"; transcript_id "TCONS_00020217";
chr21	Cufflinks	exon	25560613	25560655	.	-	.	gene_id "XLOC_009909"; transcript_id "TCONS_00020217";
chr1	Cufflinks	exon	70612804	70612878	.	+	.	gene_id "XLOC_000290"; transcript_id "TCONS_00000561";
chr1	Cufflinks	exon	70613572	70613688	.	+	.	gene_id "XLOC_000290"; transcript_id "TCONS_00000561";
chr1	Cufflinks	exon	70617431	70617628	.	+	.	gene_id "XLOC_000290"; transcript_id "TCONS_00000561";
chr16	Cufflinks	exon	50539736	50540162	.	+	.	gene_id "XLOC_005489"; transcript_id "TCONS_00011150";
chr16	Cufflinks	exon	50556388	50556528	.	+	.	gene_id "XLOC_005489"; transcript_id "TCONS_00011150";
chr16	Cufflinks	exon	50565390	50565492	.	+	.	gene_id "XLOC_005489"; transcript_id "TCONS_00011150";
chr16	Cufflinks	exon	50565919	50566691	.	+	.	gene_id "XLOC_005489"; transcript_id "TCONS_00011150";
chr16	Cufflinks	exon	50574025	50574117	.	+	.	gene_id "XLOC_005489"; transcript_id "TCONS_00011150";
chr16	Cufflinks	exon	50576069	50576348	.	+	.	gene_id "XLOC_005489"; transcript_id "TCONS_00011150";
chr16	Cufflinks	exon	50576617	50576738	.	+	.	gene_id "XLOC_005489"; transcript_id "TCONS_00011150";
chr16	Cufflinks	exon	50580001	50580534	.	+	.	gene_id "XLOC_005489"; transcript_id "TCONS_00011150";
chr11	Cufflinks	exon	46277857	46278092	.	-	.	gene_id "XLOC_002874"; transcript_id "TCONS_00005863";
chr11	Cufflinks	exon	46278276	46278306	.	-	.	gene_id "XLOC_002874"; transcript_id "TCONS_00005863";
chr1	Cufflinks	exon	73240954	73241227	.	+	.	gene_id "XLOC_000296"; transcript_id "TCONS_00000573";
chr1	Cufflinks	exon	73243956	73244040	.	+	.	gene_id "XLOC_000296"; transcript_id "TCONS_00000573";
chr1	Cufflinks	exon	73245790	73245976	.	+	.	gene_id "XLOC_000296"; transcript_id "TCONS_00000573";
chr1	Cufflinks	exon	73249353	73249566	.	+	.	gene_id "XLOC_000296"; transcript_id "TCONS_00000573";
chr1	Cufflinks	exon	73252310	73252664	.	+	.	gene_id "XLOC_000296"; transcript_id "TCONS_00000573";
chr1	Cufflinks	exon	73256748	73256963	.	+	.	gene_id "XLOC_000296"; transcript_id "TCONS_00000573";
chr1	Cufflinks	exon	71547007	71547096	.	+	.	gene_id "XLOC_000293"; transcript_id "TCONS_00000565";
chr1	Cufflinks	exon	71557347	71557387	.	+	.	gene_id "XLOC_000293"; transcript_id "TCONS_00000565";
chr1	Cufflinks	exon	71688740	71688797	.	+	.	gene_id "XLOC_000293"; transcript_id "TCONS_00000565";
chr1	Cufflinks	exon	71702813	71703406	.	+	.	gene_id "XLOC_000293"; transcript_id "TCONS_00000565";
chr16	Cufflinks	exon	9760507	9768318	.	+	.	gene_id "XLOC_005365"; transcript_id "TCONS_00010921";
chr16	Cufflinks	exon	9816783	9816816	.	+	.	gene_id "XLOC_005365"; transcript_id "TCONS_00010921";
chr7	Cufflinks	exon	1544213	1544324	.	+	.	gene_id "XLOC_014386"; transcript_id "TCONS_00029542";
chr7	Cufflinks	exon	1545439	1546141	.	+	.	gene_id "XLOC_014386"; transcript_id "TCONS_00029542";
chr1	Cufflinks	exon	71226073	71226151	.	+	.	gene_id "XLOC_000292"; transcript_id "TCONS_00000564";
chr1	Cufflinks	exon	71250869	71252214	.	+	.	gene_id "XLOC_000292"; transcript_id "TCONS_00000564";
chr20	Cufflinks	exon	55689971	55690169	.	+	.	gene_id "XLOC_009404"; transcript_id "TCONS_00019162";
chr20	Cufflinks	exon	55692171	55692251	.	+	.	gene_id "XLOC_009404"; transcript_id "TCONS_00019162";
chr20	Cufflinks	exon	55696659	55697148	.	+	.	gene_id "XLOC_009404"; transcript_id "TCONS_00019162";
chr1	Cufflinks	exon	73771917	73771957	.	+	.	gene_id "XLOC_000297"; transcript_id "TCONS_00000577";
chr1	Cufflinks	exon	73776536	73776673	.	+	.	gene_id "XLOC_000297"; transcript_id "TCONS_00000577";
chr1	Cufflinks	exon	73820756	73820934	.	+	.	gene_id "XLOC_000297"; transcript_id "TCONS_00000577";
chr1	Cufflinks	exon	71867530	71867562	.	+	.	gene_id "XLOC_000295"; transcript_id "TCONS_00000572";
chr1	Cufflinks	exon	71868179	71868254	.	+	.	gene_id "XLOC_000295"; transcript_id "TCONS_00000572";
chr1	Cufflinks	exon	71873304	71873407	.	+	.	gene_id "XLOC_000295"; transcript_id "TCONS_00000572";
chr2	Cufflinks	exon	739651	740314	.	+	.	gene_id "XLOC_007766"; transcript_id "TCONS_00015806";
chr2	Cufflinks	exon	740567	740618	.	+	.	gene_id "XLOC_007766"; transcript_id "TCONS_00015806";
chr2	Cufflinks	exon	740682	741130	.	+	.	gene_id "XLOC_007766"; transcript_id "TCONS_00015806";
chr2	Cufflinks	exon	747658	749406	.	+	.	gene_id "XLOC_007766"; transcript_id "TCONS_00015806";
chr1	Cufflinks	exon	75043114	75043193	.	+	.	gene_id "XLOC_000299"; transcript_id "TCONS_00000584";
chr1	Cufflinks	exon	75080890	75080980	.	+	.	gene_id "XLOC_000299"; transcript_id "TCONS_00000584";
chr1	Cufflinks	exon	75087080	75091781	.	+	.	gene_id "XLOC_000299"; transcript_id "TCONS_00000584";
chr16	Cufflinks	exon	51043413	51043584	.	+	.	gene_id "XLOC_005490"; transcript_id "TCONS_00011154";
chr16	Cufflinks	exon	51052750	51054151	.	+	.	gene_id "XLOC_005490"; transcript_id "TCONS_00011154";
chr4	Cufflinks	exon	146520261	146520506	.	+	.	gene_id "XLOC_011816"; transcript_id "TCONS_00024413";
chr4	Cufflinks	exon	146521548	146521704	.	+	.	gene_id "XLOC_011816"; transcript_id "TCONS_00024413";
chr5	Cufflinks	exon	19288679	19289796	.	+	.	gene_id "XLOC_012438"; transcript_id "TCONS_00025666";
chr5	Cufflinks	exon	19291140	19291233	.	+	.	gene_id "XLOC_012438"; transcript_id "TCONS_00025666";
chr5	Cufflinks	exon	19293429	19293539	.	+	.	gene_id "XLOC_012438"; transcript_id "TCONS_00025666";
chr5	Cufflinks	exon	19319194	19319578	.	+	.	gene_id "XLOC_012438"; transcript_id "TCONS_00025666";
chr18	Cufflinks	exon	26736699	26736939	.	+	.	gene_id "XLOC_006714"; transcript_id "TCONS_00013705";
chr18	Cufflinks	exon	26751927	26752022	.	+	.	gene_id "XLOC_006714"; transcript_id "TCONS_00013705";
chr18	Cufflinks	exon	26752708	26755569	.	+	.	gene_id "XLOC_006714"; transcript_id "TCONS_00013705";
chr2	Cufflinks	exon	136835462	136835564	.	+	.	gene_id "XLOC_008185"; transcript_id "TCONS_00016702";
chr2	Cufflinks	exon	136835718	136836083	.	+	.	gene_id "XLOC_008185"; transcript_id "TCONS_00016702";
chr9	Cufflinks	exon	137031967	137032087	.	-	.	gene_id "XLOC_016583"; transcript_id "TCONS_00034159";
chr9	Cufflinks	exon	137036883	137037216	.	-	.	gene_id "XLOC_016583"; transcript_id "TCONS_00034159";
chr9	Cufflinks	exon	137185777	137186432	.	-	.	gene_id "XLOC_016584"; transcript_id "TCONS_00034160";
chr9	Cufflinks	exon	137187157	137187243	.	-	.	gene_id "XLOC_016584"; transcript_id "TCONS_00034160";
chr13	Cufflinks	exon	110774279	110774322	.	+	.	gene_id "XLOC_004070"; transcript_id "TCONS_00008271";
chr13	Cufflinks	exon	110774507	110774690	.	+	.	gene_id "XLOC_004070"; transcript_id "TCONS_00008271";
chr13	Cufflinks	exon	110774800	110777830	.	+	.	gene_id "XLOC_004070"; transcript_id "TCONS_00008271";
chr13	Cufflinks	exon	24079402	24079593	.	+	.	gene_id "XLOC_003871"; transcript_id "TCONS_00007904";
chr13	Cufflinks	exon	24095810	24098706	.	+	.	gene_id "XLOC_003871"; transcript_id "TCONS_00007904";
chr20	Cufflinks	exon	1927892	1928297	.	+	.	gene_id "XLOC_009210"; transcript_id "TCONS_00018811";
chr20	Cufflinks	exon	1932125	1932194	.	+	.	gene_id "XLOC_009210"; transcript_id "TCONS_00018811";
chr20	Cufflinks	exon	1946250	1946989	.	+	.	gene_id "XLOC_009210"; transcript_id "TCONS_00018811";
chr20	Cufflinks	exon	1987578	1988163	.	+	.	gene_id "XLOC_009210"; transcript_id "TCONS_00018811";
chr9	Cufflinks	exon	137397318	137397392	.	-	.	gene_id "XLOC_016588"; transcript_id "TCONS_00034166";
chr9	Cufflinks	exon	137412311	137412466	.	-	.	gene_id "XLOC_016588"; transcript_id "TCONS_00034166";
chr9	Cufflinks	exon	137413070	137413288	.	-	.	gene_id "XLOC_016588"; transcript_id "TCONS_00034166";
chr3	Cufflinks	exon	34200874	34200908	.	+	.	gene_id "XLOC_010512"; transcript_id "TCONS_00021635";
chr3	Cufflinks	exon	34212337	34212412	.	+	.	gene_id "XLOC_010512"; transcript_id "TCONS_00021635";
chr3	Cufflinks	exon	34340345	34340411	.	+	.	gene_id "XLOC_010512"; transcript_id "TCONS_00021635";
chr3	Cufflinks	exon	34387714	34387781	.	+	.	gene_id "XLOC_010512"; transcript_id "TCONS_00021635";
chr3	Cufflinks	exon	34401763	34401853	.	+	.	gene_id "XLOC_010512"; transcript_id "TCONS_00021635";
chr3	Cufflinks	exon	34402297	34402551	.	+	.	gene_id "XLOC_010512"; transcript_id "TCONS_00021635";
chr16	Cufflinks	exon	3030785	3031643	.	-	.	gene_id "XLOC_005645"; transcript_id "TCONS_00011414";
chr16	Cufflinks	exon	3053123	3053765	.	-	.	gene_id "XLOC_005645"; transcript_id "TCONS_00011414";
chr9	Cufflinks	exon	137419028	137419130	.	-	.	gene_id "XLOC_016589"; transcript_id "TCONS_00034167";
chr9	Cufflinks	exon	137436766	137437090	.	-	.	gene_id "XLOC_016589"; transcript_id "TCONS_00034167";
chr19	Cufflinks	exon	35301327	35307363	.	-	.	gene_id "XLOC_007557"; transcript_id "TCONS_00015359";
chr19	Cufflinks	exon	35307466	35308394	.	-	.	gene_id "XLOC_007557"; transcript_id "TCONS_00015359";
chr19	Cufflinks	exon	35309491	35309670	.	-	.	gene_id "XLOC_007557"; transcript_id "TCONS_00015359";
chr19	Cufflinks	exon	35321310	35321430	.	-	.	gene_id "XLOC_007557"; transcript_id "TCONS_00015359";
chr19	Cufflinks	exon	35323234	35323440	.	-	.	gene_id "XLOC_007557"; transcript_id "TCONS_00015359";
chr19	Cufflinks	exon	35323629	35323773	.	-	.	gene_id "XLOC_007557"; transcript_id "TCONS_00015359";
chr2	Cufflinks	exon	215674827	215675156	.	+	.	gene_id "XLOC_008354"; transcript_id "TCONS_00017054";
chr2	Cufflinks	exon	215698713	215698829	.	+	.	gene_id "XLOC_008354"; transcript_id "TCONS_00017054";
chr2	Cufflinks	exon	215707461	215707539	.	+	.	gene_id "XLOC_008354"; transcript_id "TCONS_00017054";
chr9	Cufflinks	exon	139141555	139146980	.	-	.	gene_id "XLOC_016603"; transcript_id "TCONS_00034188";
chr9	Cufflinks	exon	139147503	139147579	.	-	.	gene_id "XLOC_016603"; transcript_id "TCONS_00034188";
chr9	Cufflinks	exon	139148057	139148226	.	-	.	gene_id "XLOC_016603"; transcript_id "TCONS_00034188";
chr4	Cufflinks	exon	170838912	170842848	.	-	.	gene_id "XLOC_012291"; transcript_id "TCONS_00025369";
chr4	Cufflinks	exon	170844212	170844338	.	-	.	gene_id "XLOC_012291"; transcript_id "TCONS_00025369";
chr4	Cufflinks	exon	170855142	170855217	.	-	.	gene_id "XLOC_012291"; transcript_id "TCONS_00025369";
chr4	Cufflinks	exon	170863857	170863994	.	-	.	gene_id "XLOC_012291"; transcript_id "TCONS_00025369";
chr4	Cufflinks	exon	170896967	170897053	.	-	.	gene_id "XLOC_012291"; transcript_id "TCONS_00025369";
chr16	Cufflinks	exon	14506414	14506512	.	-	.	gene_id "XLOC_005680"; transcript_id "TCONS_00011504";
chr16	Cufflinks	exon	14512491	14512732	.	-	.	gene_id "XLOC_005680"; transcript_id "TCONS_00011504";
chr1	Cufflinks	exon	225661306	225664312	.	+	.	gene_id "XLOC_000727"; transcript_id "TCONS_00001454";
chr1	Cufflinks	exon	225668200	225668802	.	+	.	gene_id "XLOC_000727"; transcript_id "TCONS_00001454";
chr2	Cufflinks	exon	102604421	102604675	.	+	.	gene_id "XLOC_008072"; transcript_id "TCONS_00016445";
chr2	Cufflinks	exon	102605340	102605378	.	+	.	gene_id "XLOC_008072"; transcript_id "TCONS_00016445";
chr14	Cufflinks	exon	49992291	49993097	.	-	.	gene_id "XLOC_004618"; transcript_id "TCONS_00009355";
chr14	Cufflinks	exon	50009797	50009889	.	-	.	gene_id "XLOC_004618"; transcript_id "TCONS_00009355";
chr14	Cufflinks	exon	77394341	77394566	.	-	.	gene_id "XLOC_004697"; transcript_id "TCONS_00009496";
chr14	Cufflinks	exon	77394768	77394856	.	-	.	gene_id "XLOC_004697"; transcript_id "TCONS_00009496";
chr14	Cufflinks	exon	77414987	77415057	.	-	.	gene_id "XLOC_004697"; transcript_id "TCONS_00009496";
chr5	Cufflinks	exon	33229841	33229964	.	+	.	gene_id "XLOC_012460"; transcript_id "TCONS_00025722";
chr5	Cufflinks	exon	33244958	33245162	.	+	.	gene_id "XLOC_012460"; transcript_id "TCONS_00025722";
chr5	Cufflinks	exon	33248648	33248757	.	+	.	gene_id "XLOC_012460"; transcript_id "TCONS_00025722";
chr5	Cufflinks	exon	33255582	33255659	.	+	.	gene_id "XLOC_012460"; transcript_id "TCONS_00025722";
chr2	Cufflinks	exon	1576326	1576769	.	+	.	gene_id "XLOC_007769"; transcript_id "TCONS_00015810";
chr2	Cufflinks	exon	1583973	1584083	.	+	.	gene_id "XLOC_007769"; transcript_id "TCONS_00015810";
chr5	Cufflinks	exon	33009100	33009372	.	+	.	gene_id "XLOC_012459"; transcript_id "TCONS_00025721";
chr5	Cufflinks	exon	33025505	33025830	.	+	.	gene_id "XLOC_012459"; transcript_id "TCONS_00025721";
chr5	Cufflinks	exon	38682172	38682404	.	+	.	gene_id "XLOC_012475"; transcript_id "TCONS_00025747";
chr5	Cufflinks	exon	38684908	38685228	.	+	.	gene_id "XLOC_012475"; transcript_id "TCONS_00025747";
chr5	Cufflinks	exon	35938924	35939026	.	+	.	gene_id "XLOC_012467"; transcript_id "TCONS_00025730";
chr5	Cufflinks	exon	35939825	35940095	.	+	.	gene_id "XLOC_012467"; transcript_id "TCONS_00025730";
chr17	Cufflinks	exon	411386	412523	.	-	.	gene_id "XLOC_006331"; transcript_id "TCONS_00012875";
chr17	Cufflinks	exon	412690	412703	.	-	.	gene_id "XLOC_006331"; transcript_id "TCONS_00012875";
chr17	Cufflinks	exon	413044	414300	.	-	.	gene_id "XLOC_006331"; transcript_id "TCONS_00012875";
chr5	Cufflinks	exon	37248849	37249323	.	+	.	gene_id "XLOC_012469"; transcript_id "TCONS_00025732";
chr5	Cufflinks	exon	37250499	37251128	.	+	.	gene_id "XLOC_012469"; transcript_id "TCONS_00025732";
chr9	Cufflinks	exon	71158457	71158519	.	-	.	gene_id "XLOC_016416"; transcript_id "TCONS_00033832";
chr9	Cufflinks	exon	71160417	71160540	.	-	.	gene_id "XLOC_016416"; transcript_id "TCONS_00033832";
chr9	Cufflinks	exon	71160633	71160752	.	-	.	gene_id "XLOC_016416"; transcript_id "TCONS_00033832";
chr9	Cufflinks	exon	71161475	71161505	.	-	.	gene_id "XLOC_016416"; transcript_id "TCONS_00033832";
chr7	Cufflinks	exon	62854655	62855149	.	+	.	gene_id "XLOC_014566"; transcript_id "TCONS_00029944";
chr7	Cufflinks	exon	62855640	62855817	.	+	.	gene_id "XLOC_014566"; transcript_id "TCONS_00029944";
chr9	Cufflinks	exon	140762365	140762689	.	-	.	gene_id "XLOC_016621"; transcript_id "TCONS_00034228";
chr9	Cufflinks	exon	140769915	140770132	.	-	.	gene_id "XLOC_016621"; transcript_id "TCONS_00034228";
chr9	Cufflinks	exon	140771009	140771749	.	-	.	gene_id "XLOC_016621"; transcript_id "TCONS_00034228";
chr7	Cufflinks	exon	149095295	149095634	.	+	.	gene_id "XLOC_014802"; transcript_id "TCONS_00030415";
chr7	Cufflinks	exon	149095768	149098547	.	+	.	gene_id "XLOC_014802"; transcript_id "TCONS_00030415";
chr16	Cufflinks	exon	3056235	3056786	.	-	.	gene_id "XLOC_005646"; transcript_id "TCONS_00011415";
chr16	Cufflinks	exon	3057007	3057374	.	-	.	gene_id "XLOC_005646"; transcript_id "TCONS_00011415";
chr19	Cufflinks	exon	40129325	40130608	.	+	.	gene_id "XLOC_007186"; transcript_id "TCONS_00014606";
chr19	Cufflinks	exon	40131114	40131324	.	+	.	gene_id "XLOC_007186"; transcript_id "TCONS_00014606";
chr19	Cufflinks	exon	40131461	40131546	.	+	.	gene_id "XLOC_007186"; transcript_id "TCONS_00014606";
chr19	Cufflinks	exon	40132792	40133041	.	+	.	gene_id "XLOC_007186"; transcript_id "TCONS_00014606";
chr17	Cufflinks	exon	66687961	66688177	.	-	.	gene_id "XLOC_006591"; transcript_id "TCONS_00013446";
chr17	Cufflinks	exon	66691115	66691221	.	-	.	gene_id "XLOC_006591"; transcript_id "TCONS_00013446";
chr9	Cufflinks	exon	141090383	141090732	.	-	.	gene_id "XLOC_016623"; transcript_id "TCONS_00034230";
chr9	Cufflinks	exon	141093588	141093775	.	-	.	gene_id "XLOC_016623"; transcript_id "TCONS_00034230";
chr9	Cufflinks	exon	138307020	138307158	.	+	.	gene_id "XLOC_016232"; transcript_id "TCONS_00033427";
chr9	Cufflinks	exon	138307253	138307423	.	+	.	gene_id "XLOC_016232"; transcript_id "TCONS_00033427";
chrUn_gl000211	Cufflinks	exon	21807	23742	.	-	.	gene_id "XLOC_016625"; transcript_id "TCONS_00034233";
chrUn_gl000211	Cufflinks	exon	28138	28184	.	-	.	gene_id "XLOC_016625"; transcript_id "TCONS_00034233";
chrUn_gl000211	Cufflinks	exon	33215	33302	.	-	.	gene_id "XLOC_016625"; transcript_id "TCONS_00034233";
chrUn_gl000211	Cufflinks	exon	34080	34117	.	-	.	gene_id "XLOC_016625"; transcript_id "TCONS_00034233";
chrUn_gl000211	Cufflinks	exon	35649	35708	.	-	.	gene_id "XLOC_016625"; transcript_id "TCONS_00034233";
chrUn_gl000211	Cufflinks	exon	48075	48108	.	-	.	gene_id "XLOC_016625"; transcript_id "TCONS_00034233";
chr19	Cufflinks	exon	32583596	32583639	.	-	.	gene_id "XLOC_007539"; transcript_id "TCONS_00015321";
chr19	Cufflinks	exon	32593983	32594150	.	-	.	gene_id "XLOC_007539"; transcript_id "TCONS_00015321";
chr19	Cufflinks	exon	32594411	32596822	.	-	.	gene_id "XLOC_007539"; transcript_id "TCONS_00015321";
chrUn_gl000214	Cufflinks	exon	30381	31165	.	+	.	gene_id "XLOC_016627"; transcript_id "TCONS_00034235";
chrUn_gl000214	Cufflinks	exon	32577	32635	.	+	.	gene_id "XLOC_016627"; transcript_id "TCONS_00034235";
chrUn_gl000214	Cufflinks	exon	67366	67499	.	+	.	gene_id "XLOC_016627"; transcript_id "TCONS_00034235";
chrUn_gl000214	Cufflinks	exon	67694	68053	.	+	.	gene_id "XLOC_016627"; transcript_id "TCONS_00034235";
chr16	Cufflinks	exon	52689142	52689347	.	+	.	gene_id "XLOC_005499"; transcript_id "TCONS_00011173";
chr16	Cufflinks	exon	52689482	52691251	.	+	.	gene_id "XLOC_005499"; transcript_id "TCONS_00011173";
chrUn_gl000212	Cufflinks	exon	24049	24163	.	+	.	gene_id "XLOC_016626"; transcript_id "TCONS_00034234";
chrUn_gl000212	Cufflinks	exon	47751	47809	.	+	.	gene_id "XLOC_016626"; transcript_id "TCONS_00034234";
chrUn_gl000212	Cufflinks	exon	48278	48302	.	+	.	gene_id "XLOC_016626"; transcript_id "TCONS_00034234";
chrUn_gl000212	Cufflinks	exon	51247	51333	.	+	.	gene_id "XLOC_016626"; transcript_id "TCONS_00034234";
chrUn_gl000212	Cufflinks	exon	56231	56296	.	+	.	gene_id "XLOC_016626"; transcript_id "TCONS_00034234";
chrUn_gl000212	Cufflinks	exon	58299	58360	.	+	.	gene_id "XLOC_016626"; transcript_id "TCONS_00034234";
chrUn_gl000212	Cufflinks	exon	58826	58859	.	+	.	gene_id "XLOC_016626"; transcript_id "TCONS_00034234";
chrUn_gl000212	Cufflinks	exon	59255	60768	.	+	.	gene_id "XLOC_016626"; transcript_id "TCONS_00034234";
chrUn_gl000211	Cufflinks	exon	82661	82792	.	+	.	gene_id "XLOC_016624"; transcript_id "TCONS_00034232";
chrUn_gl000211	Cufflinks	exon	86029	86304	.	+	.	gene_id "XLOC_016624"; transcript_id "TCONS_00034232";
chrUn_gl000211	Cufflinks	exon	91697	91934	.	+	.	gene_id "XLOC_016624"; transcript_id "TCONS_00034232";
chrUn_gl000211	Cufflinks	exon	106948	107062	.	+	.	gene_id "XLOC_016624"; transcript_id "TCONS_00034232";
chrUn_gl000211	Cufflinks	exon	107222	108673	.	+	.	gene_id "XLOC_016624"; transcript_id "TCONS_00034232";
chrUn_gl000220	Cufflinks	exon	112025	112180	.	+	.	gene_id "XLOC_016629"; transcript_id "TCONS_00034237";
chrUn_gl000220	Cufflinks	exon	155997	156152	.	+	.	gene_id "XLOC_016629"; transcript_id "TCONS_00034237";
chrUn_gl000237	Cufflinks	exon	1	1003	.	-	.	gene_id "XLOC_016632"; transcript_id "TCONS_00034242";
chrUn_gl000237	Cufflinks	exon	2473	2686	.	-	.	gene_id "XLOC_016632"; transcript_id "TCONS_00034242";
chrUn_gl000222	Cufflinks	exon	74366	74835	.	-	.	gene_id "XLOC_016630"; transcript_id "TCONS_00034239";
chrUn_gl000222	Cufflinks	exon	77731	77847	.	-	.	gene_id "XLOC_016630"; transcript_id "TCONS_00034239";
chrUn_gl000222	Cufflinks	exon	79605	79764	.	-	.	gene_id "XLOC_016630"; transcript_id "TCONS_00034239";
chrUn_gl000222	Cufflinks	exon	80373	80417	.	-	.	gene_id "XLOC_016630"; transcript_id "TCONS_00034239";
chrUn_gl000222	Cufflinks	exon	80863	81359	.	-	.	gene_id "XLOC_016630"; transcript_id "TCONS_00034239";
chr16	Cufflinks	exon	15485235	15485268	.	-	.	gene_id "XLOC_005688"; transcript_id "TCONS_00011513";
chr16	Cufflinks	exon	15509097	15510019	.	-	.	gene_id "XLOC_005688"; transcript_id "TCONS_00011513";
chrUn_gl000220	Cufflinks	exon	97129	97436	.	+	.	gene_id "XLOC_016628"; transcript_id "TCONS_00034236";
chrUn_gl000220	Cufflinks	exon	100239	100554	.	+	.	gene_id "XLOC_016628"; transcript_id "TCONS_00034236";
chrUn_gl000220	Cufflinks	exon	121605	121701	.	+	.	gene_id "XLOC_016628"; transcript_id "TCONS_00034236";
chrUn_gl000220	Cufflinks	exon	121829	122140	.	+	.	gene_id "XLOC_016628"; transcript_id "TCONS_00034236";
chr9	Cufflinks	exon	116381508	116381691	.	+	.	gene_id "XLOC_016144"; transcript_id "TCONS_00033246";
chr9	Cufflinks	exon	116382056	116384914	.	+	.	gene_id "XLOC_016144"; transcript_id "TCONS_00033246";
chrUn_gl000223	Cufflinks	exon	150072	150316	.	+	.	gene_id "XLOC_016631"; transcript_id "TCONS_00034241";
chrUn_gl000223	Cufflinks	exon	160379	160555	.	+	.	gene_id "XLOC_016631"; transcript_id "TCONS_00034241";
chrUn_gl000223	Cufflinks	exon	163154	164052	.	+	.	gene_id "XLOC_016631"; transcript_id "TCONS_00034241";
chr22	Cufflinks	exon	42672361	42672548	.	+	.	gene_id "XLOC_010180"; transcript_id "TCONS_00020858";
chr22	Cufflinks	exon	42672702	42673057	.	+	.	gene_id "XLOC_010180"; transcript_id "TCONS_00020858";
chrUn_gl000241	Cufflinks	exon	22732	22846	.	-	.	gene_id "XLOC_016633"; transcript_id "TCONS_00034243";
chrUn_gl000241	Cufflinks	exon	24640	24697	.	-	.	gene_id "XLOC_016633"; transcript_id "TCONS_00034243";
chrUn_gl000241	Cufflinks	exon	25477	25602	.	-	.	gene_id "XLOC_016633"; transcript_id "TCONS_00034243";
chrUn_gl000241	Cufflinks	exon	34495	34564	.	-	.	gene_id "XLOC_016633"; transcript_id "TCONS_00034243";
chrUn_gl000241	Cufflinks	exon	35706	35859	.	-	.	gene_id "XLOC_016633"; transcript_id "TCONS_00034243";
chrUn_gl000241	Cufflinks	exon	36711	36875	.	-	.	gene_id "XLOC_016633"; transcript_id "TCONS_00034243";
chr2	Cufflinks	exon	741977	742109	.	+	.	gene_id "XLOC_007767"; transcript_id "TCONS_00015807";
chr2	Cufflinks	exon	749734	749856	.	+	.	gene_id "XLOC_007767"; transcript_id "TCONS_00015807";
chr7	Cufflinks	exon	15727968	15728077	.	+	.	gene_id "XLOC_014427"; transcript_id "TCONS_00029656";
chr7	Cufflinks	exon	15734495	15735098	.	+	.	gene_id "XLOC_014427"; transcript_id "TCONS_00029656";
chr7	Cufflinks	exon	15735961	15736514	.	+	.	gene_id "XLOC_014427"; transcript_id "TCONS_00029656";
chr22	Cufflinks	exon	19654546	19654722	.	+	.	gene_id "XLOC_010054"; transcript_id "TCONS_00020539";
chr22	Cufflinks	exon	19654969	19655078	.	+	.	gene_id "XLOC_010054"; transcript_id "TCONS_00020539";
chr11	Cufflinks	exon	130238789	130238937	.	+	.	gene_id "XLOC_002757"; transcript_id "TCONS_00005652";
chr11	Cufflinks	exon	130263390	130263491	.	+	.	gene_id "XLOC_002757"; transcript_id "TCONS_00005652";
chr11	Cufflinks	exon	130263614	130263694	.	+	.	gene_id "XLOC_002757"; transcript_id "TCONS_00005652";
chr11	Cufflinks	exon	130270905	130270982	.	+	.	gene_id "XLOC_002757"; transcript_id "TCONS_00005652";
chr11	Cufflinks	exon	130271683	130272193	.	+	.	gene_id "XLOC_002757"; transcript_id "TCONS_00005652";
chr12	Cufflinks	exon	22223508	22223559	.	-	.	gene_id "XLOC_003552"; transcript_id "TCONS_00007250";
chr12	Cufflinks	exon	22235320	22235518	.	-	.	gene_id "XLOC_003552"; transcript_id "TCONS_00007250";
chr7	Cufflinks	exon	13378826	13379144	.	-	.	gene_id "XLOC_014892"; transcript_id "TCONS_00030599";
chr7	Cufflinks	exon	13379728	13379885	.	-	.	gene_id "XLOC_014892"; transcript_id "TCONS_00030599";
chr7	Cufflinks	exon	13401069	13401187	.	-	.	gene_id "XLOC_014892"; transcript_id "TCONS_00030599";
chr7	Cufflinks	exon	13403958	13404165	.	-	.	gene_id "XLOC_014892"; transcript_id "TCONS_00030599";
chr7	Cufflinks	exon	13404637	13404674	.	-	.	gene_id "XLOC_014892"; transcript_id "TCONS_00030599";
chr13	Cufflinks	exon	111466578	111466603	.	+	.	gene_id "XLOC_004071"; transcript_id "TCONS_00008272";
chr13	Cufflinks	exon	111471137	111472540	.	+	.	gene_id "XLOC_004071"; transcript_id "TCONS_00008272";
chr7	Cufflinks	exon	15880922	15881052	.	-	.	gene_id "XLOC_014896"; transcript_id "TCONS_00030603";
chr7	Cufflinks	exon	15881789	15881985	.	-	.	gene_id "XLOC_014896"; transcript_id "TCONS_00030603";
chr7	Cufflinks	exon	13893980	13894247	.	-	.	gene_id "XLOC_014893"; transcript_id "TCONS_00030600";
chr7	Cufflinks	exon	13898560	13898650	.	-	.	gene_id "XLOC_014893"; transcript_id "TCONS_00030600";
chr11	Cufflinks	exon	134344061	134344721	.	+	.	gene_id "XLOC_002764"; transcript_id "TCONS_00005664";
chr11	Cufflinks	exon	134350739	134350805	.	+	.	gene_id "XLOC_002764"; transcript_id "TCONS_00005664";
chr11	Cufflinks	exon	134352521	134352624	.	+	.	gene_id "XLOC_002764"; transcript_id "TCONS_00005664";
chr11	Cufflinks	exon	134374692	134375559	.	+	.	gene_id "XLOC_002764"; transcript_id "TCONS_00005664";
chr3	Cufflinks	exon	39462013	39462205	.	+	.	gene_id "XLOC_010521"; transcript_id "TCONS_00021654";
chr3	Cufflinks	exon	39465293	39466020	.	+	.	gene_id "XLOC_010521"; transcript_id "TCONS_00021654";
chr7	Cufflinks	exon	149697841	149700167	.	+	.	gene_id "XLOC_014805"; transcript_id "TCONS_00030418";
chr7	Cufflinks	exon	149701497	149702213	.	+	.	gene_id "XLOC_014805"; transcript_id "TCONS_00030418";
chr11	Cufflinks	exon	134582351	134583108	.	+	.	gene_id "XLOC_002765"; transcript_id "TCONS_00005665";
chr11	Cufflinks	exon	134585601	134586109	.	+	.	gene_id "XLOC_002765"; transcript_id "TCONS_00005665";
chr5	Cufflinks	exon	151329132	151329224	.	+	.	gene_id "XLOC_012773"; transcript_id "TCONS_00026364";
chr5	Cufflinks	exon	151330535	151330597	.	+	.	gene_id "XLOC_012773"; transcript_id "TCONS_00026364";
chr5	Cufflinks	exon	151331199	151331241	.	+	.	gene_id "XLOC_012773"; transcript_id "TCONS_00026364";
chr5	Cufflinks	exon	151574285	151574365	.	+	.	gene_id "XLOC_012773"; transcript_id "TCONS_00026364";
chr5	Cufflinks	exon	151575002	151575091	.	+	.	gene_id "XLOC_012773"; transcript_id "TCONS_00026364";
chr5	Cufflinks	exon	151610824	151610860	.	+	.	gene_id "XLOC_012773"; transcript_id "TCONS_00026364";
chr5	Cufflinks	exon	151646826	151650009	.	+	.	gene_id "XLOC_012773"; transcript_id "TCONS_00026364";
chr7	Cufflinks	exon	19015830	19016091	.	-	.	gene_id "XLOC_014902"; transcript_id "TCONS_00030626";
chr7	Cufflinks	exon	19040803	19042001	.	-	.	gene_id "XLOC_014902"; transcript_id "TCONS_00030626";
chr11	Cufflinks	exon	134605490	134606436	.	+	.	gene_id "XLOC_002766"; transcript_id "TCONS_00005667";
chr11	Cufflinks	exon	134630968	134633704	.	+	.	gene_id "XLOC_002766"; transcript_id "TCONS_00005667";
chr2	Cufflinks	exon	64713487	64713564	.	+	.	gene_id "XLOC_007953"; transcript_id "TCONS_00016189";
chr2	Cufflinks	exon	64715869	64715976	.	+	.	gene_id "XLOC_007953"; transcript_id "TCONS_00016189";
chr2	Cufflinks	exon	64727653	64728038	.	+	.	gene_id "XLOC_007953"; transcript_id "TCONS_00016189";
chr1	Cufflinks	exon	84210787	84210905	.	-	.	gene_id "XLOC_001121"; transcript_id "TCONS_00002289";
chr1	Cufflinks	exon	84215881	84215982	.	-	.	gene_id "XLOC_001121"; transcript_id "TCONS_00002289";
chr1	Cufflinks	exon	84315590	84315705	.	-	.	gene_id "XLOC_001121"; transcript_id "TCONS_00002289";
chr1	Cufflinks	exon	84326653	84326778	.	-	.	gene_id "XLOC_001121"; transcript_id "TCONS_00002289";
chr3	Cufflinks	exon	44040841	44041019	.	+	.	gene_id "XLOC_010526"; transcript_id "TCONS_00021659";
chr3	Cufflinks	exon	44045114	44045173	.	+	.	gene_id "XLOC_010526"; transcript_id "TCONS_00021659";
chr3	Cufflinks	exon	44058656	44059829	.	+	.	gene_id "XLOC_010526"; transcript_id "TCONS_00021659";
chr7	Cufflinks	exon	17619972	17620082	.	-	.	gene_id "XLOC_014901"; transcript_id "TCONS_00030625";
chr7	Cufflinks	exon	17719080	17719218	.	-	.	gene_id "XLOC_014901"; transcript_id "TCONS_00030625";
chr7	Cufflinks	exon	20836620	20837104	.	-	.	gene_id "XLOC_014906"; transcript_id "TCONS_00030642";
chr7	Cufflinks	exon	20837604	20837646	.	-	.	gene_id "XLOC_014906"; transcript_id "TCONS_00030642";
chr11	Cufflinks	exon	324618	325517	.	-	.	gene_id "XLOC_002771"; transcript_id "TCONS_00005677";
chr11	Cufflinks	exon	354868	354874	.	-	.	gene_id "XLOC_002771"; transcript_id "TCONS_00005677";
chr11	Cufflinks	exon	389693	389708	.	-	.	gene_id "XLOC_002771"; transcript_id "TCONS_00005677";
chr15	Cufflinks	exon	45543466	45544270	.	-	.	gene_id "XLOC_005147"; transcript_id "TCONS_00010476";
chr15	Cufflinks	exon	45546064	45546132	.	-	.	gene_id "XLOC_005147"; transcript_id "TCONS_00010476";
chr15	Cufflinks	exon	45547528	45547565	.	-	.	gene_id "XLOC_005147"; transcript_id "TCONS_00010476";
chr15	Cufflinks	exon	45548150	45548196	.	-	.	gene_id "XLOC_005147"; transcript_id "TCONS_00010476";
chr15	Cufflinks	exon	45571395	45571423	.	-	.	gene_id "XLOC_005147"; transcript_id "TCONS_00010476";
chr11	Cufflinks	exon	112565374	112565798	.	+	.	gene_id "XLOC_002707"; transcript_id "TCONS_00005579";
chr11	Cufflinks	exon	112569584	112570128	.	+	.	gene_id "XLOC_002707"; transcript_id "TCONS_00005579";
chr1	Cufflinks	exon	198867623	198869698	.	-	.	gene_id "XLOC_001439"; transcript_id "TCONS_00003001";
chr1	Cufflinks	exon	198906355	198906558	.	-	.	gene_id "XLOC_001439"; transcript_id "TCONS_00003001";
chr7	Cufflinks	exon	22928990	22929312	.	-	.	gene_id "XLOC_014913"; transcript_id "TCONS_00030654";
chr7	Cufflinks	exon	22930554	22930768	.	-	.	gene_id "XLOC_014913"; transcript_id "TCONS_00030654";
chr7	Cufflinks	exon	22980591	22980702	.	-	.	gene_id "XLOC_014913"; transcript_id "TCONS_00030654";
chr7	Cufflinks	exon	22980785	22980809	.	-	.	gene_id "XLOC_014913"; transcript_id "TCONS_00030654";
chrX	Cufflinks	exon	5636875	5637913	.	-	.	gene_id "XLOC_016949"; transcript_id "TCONS_00034945";
chrX	Cufflinks	exon	5643971	5644414	.	-	.	gene_id "XLOC_016949"; transcript_id "TCONS_00034945";
chr12	Cufflinks	exon	131254378	131255264	.	-	.	gene_id "XLOC_003810"; transcript_id "TCONS_00007784";
chr12	Cufflinks	exon	131259399	131259623	.	-	.	gene_id "XLOC_003810"; transcript_id "TCONS_00007784";
chr2	Cufflinks	exon	880071	880558	.	+	.	gene_id "XLOC_007768"; transcript_id "TCONS_00015809";
chr2	Cufflinks	exon	880901	889182	.	+	.	gene_id "XLOC_007768"; transcript_id "TCONS_00015809";
chr7	Cufflinks	exon	23140847	23143197	.	-	.	gene_id "XLOC_014914"; transcript_id "TCONS_00030656";
chr7	Cufflinks	exon	23143869	23143936	.	-	.	gene_id "XLOC_014914"; transcript_id "TCONS_00030656";
chr7	Cufflinks	exon	23145178	23145322	.	-	.	gene_id "XLOC_014914"; transcript_id "TCONS_00030656";
chr9	Cufflinks	exon	46174793	46174862	.	+	.	gene_id "XLOC_015984"; transcript_id "TCONS_00032892";
chr9	Cufflinks	exon	46210189	46212736	.	+	.	gene_id "XLOC_015984"; transcript_id "TCONS_00032892";
chr11	Cufflinks	exon	2861365	2861672	.	-	.	gene_id "XLOC_002789"; transcript_id "TCONS_00005708";
chr11	Cufflinks	exon	2879973	2880169	.	-	.	gene_id "XLOC_002789"; transcript_id "TCONS_00005708";
chr11	Cufflinks	exon	2882220	2882797	.	-	.	gene_id "XLOC_002789"; transcript_id "TCONS_00005708";
chr11	Cufflinks	exon	2882906	2883058	.	-	.	gene_id "XLOC_002789"; transcript_id "TCONS_00005708";
chr18	Cufflinks	exon	26836611	26837007	.	+	.	gene_id "XLOC_006715"; transcript_id "TCONS_00013707";
chr18	Cufflinks	exon	26839479	26839567	.	+	.	gene_id "XLOC_006715"; transcript_id "TCONS_00013707";
chr5	Cufflinks	exon	24352418	24352871	.	-	.	gene_id "XLOC_012920"; transcript_id "TCONS_00026700";
chr5	Cufflinks	exon	24353520	24353552	.	-	.	gene_id "XLOC_012920"; transcript_id "TCONS_00026700";
chr7	Cufflinks	exon	154795148	154795418	.	+	.	gene_id "XLOC_014822"; transcript_id "TCONS_00030481";
chr7	Cufflinks	exon	154795672	154797488	.	+	.	gene_id "XLOC_014822"; transcript_id "TCONS_00030481";
chr3	Cufflinks	exon	40807698	40807843	.	+	.	gene_id "XLOC_010524"; transcript_id "TCONS_00021657";
chr3	Cufflinks	exon	40815359	40815477	.	+	.	gene_id "XLOC_010524"; transcript_id "TCONS_00021657";
chr3	Cufflinks	exon	40903883	40904117	.	+	.	gene_id "XLOC_010524"; transcript_id "TCONS_00021657";
chr1	Cufflinks	exon	216367393	216367571	.	+	.	gene_id "XLOC_000696"; transcript_id "TCONS_00001376";
chr1	Cufflinks	exon	216369085	216369267	.	+	.	gene_id "XLOC_000696"; transcript_id "TCONS_00001376";
chr1	Cufflinks	exon	216377372	216377708	.	+	.	gene_id "XLOC_000696"; transcript_id "TCONS_00001376";
chr7	Cufflinks	exon	64103960	64104051	.	+	.	gene_id "XLOC_014582"; transcript_id "TCONS_00029967";
chr7	Cufflinks	exon	64115544	64115592	.	+	.	gene_id "XLOC_014582"; transcript_id "TCONS_00029967";
chr7	Cufflinks	exon	64115771	64116285	.	+	.	gene_id "XLOC_014582"; transcript_id "TCONS_00029967";
chr11	Cufflinks	exon	3875548	3875888	.	-	.	gene_id "XLOC_002793"; transcript_id "TCONS_00005718";
chr11	Cufflinks	exon	3876587	3876739	.	-	.	gene_id "XLOC_002793"; transcript_id "TCONS_00005718";
chr7	Cufflinks	exon	154995857	154996073	.	+	.	gene_id "XLOC_014823"; transcript_id "TCONS_00030486";
chr7	Cufflinks	exon	154996750	154996899	.	+	.	gene_id "XLOC_014823"; transcript_id "TCONS_00030486";
chr7	Cufflinks	exon	151109934	151109938	.	+	.	gene_id "XLOC_014811"; transcript_id "TCONS_00030448";
chr7	Cufflinks	exon	151110358	151113177	.	+	.	gene_id "XLOC_014811"; transcript_id "TCONS_00030448";
chr16	Cufflinks	exon	33647248	33647272	.	-	.	gene_id "XLOC_005775"; transcript_id "TCONS_00011706";
chr16	Cufflinks	exon	33661389	33661663	.	-	.	gene_id "XLOC_005775"; transcript_id "TCONS_00011706";
chr21	Cufflinks	exon	35389647	35389680	.	-	.	gene_id "XLOC_009946"; transcript_id "TCONS_00020280";
chr21	Cufflinks	exon	35391041	35391371	.	-	.	gene_id "XLOC_009946"; transcript_id "TCONS_00020280";
chr11	Cufflinks	exon	5127292	5128067	.	-	.	gene_id "XLOC_002796"; transcript_id "TCONS_00005721";
chr11	Cufflinks	exon	5128668	5128760	.	-	.	gene_id "XLOC_002796"; transcript_id "TCONS_00005721";
chr17	Cufflinks	exon	66794693	66794891	.	-	.	gene_id "XLOC_006592"; transcript_id "TCONS_00013448";
chr17	Cufflinks	exon	66795023	66795072	.	-	.	gene_id "XLOC_006592"; transcript_id "TCONS_00013448";
chr17	Cufflinks	exon	66820392	66820947	.	-	.	gene_id "XLOC_006592"; transcript_id "TCONS_00013448";
chr5	Cufflinks	exon	111857166	111857245	.	+	.	gene_id "XLOC_012652"; transcript_id "TCONS_00026141";
chr5	Cufflinks	exon	111865516	111868273	.	+	.	gene_id "XLOC_012652"; transcript_id "TCONS_00026141";
chr2	Cufflinks	exon	64834109	64834315	.	+	.	gene_id "XLOC_007954"; transcript_id "TCONS_00016190";
chr2	Cufflinks	exon	64839900	64840219	.	+	.	gene_id "XLOC_007954"; transcript_id "TCONS_00016190";
chr2	Cufflinks	exon	64840312	64840424	.	+	.	gene_id "XLOC_007954"; transcript_id "TCONS_00016190";
chr2	Cufflinks	exon	64842388	64843133	.	+	.	gene_id "XLOC_007954"; transcript_id "TCONS_00016190";
chrX	Cufflinks	exon	110754890	110755062	.	+	.	gene_id "XLOC_016829"; transcript_id "TCONS_00034699";
chrX	Cufflinks	exon	110755226	110755322	.	+	.	gene_id "XLOC_016829"; transcript_id "TCONS_00034699";
chrX	Cufflinks	exon	110761303	110765625	.	+	.	gene_id "XLOC_016829"; transcript_id "TCONS_00034699";
chr1	Cufflinks	exon	87819002	87819550	.	-	.	gene_id "XLOC_001130"; transcript_id "TCONS_00002309";
chr1	Cufflinks	exon	87823259	87823361	.	-	.	gene_id "XLOC_001130"; transcript_id "TCONS_00002309";
chr1	Cufflinks	exon	87837252	87837373	.	-	.	gene_id "XLOC_001130"; transcript_id "TCONS_00002309";
chr2	Cufflinks	exon	184043624	184043635	.	+	.	gene_id "XLOC_008284"; transcript_id "TCONS_00016928";
chr2	Cufflinks	exon	184043954	184044709	.	+	.	gene_id "XLOC_008284"; transcript_id "TCONS_00016928";
chr1	Cufflinks	exon	234786372	234786676	.	-	.	gene_id "XLOC_001571"; transcript_id "TCONS_00003262";
chr1	Cufflinks	exon	234792697	234793040	.	-	.	gene_id "XLOC_001571"; transcript_id "TCONS_00003262";
chr7	Cufflinks	exon	15728700	15728854	.	-	.	gene_id "XLOC_014894"; transcript_id "TCONS_00030601";
chr7	Cufflinks	exon	15730323	15730479	.	-	.	gene_id "XLOC_014894"; transcript_id "TCONS_00030601";
chr9	Cufflinks	exon	139543062	139543517	.	-	.	gene_id "XLOC_016609"; transcript_id "TCONS_00034196";
chr9	Cufflinks	exon	139543628	139543680	.	-	.	gene_id "XLOC_016609"; transcript_id "TCONS_00034196";
chr4	Cufflinks	exon	129436643	129437153	.	+	.	gene_id "XLOC_011772"; transcript_id "TCONS_00024329";
chr4	Cufflinks	exon	129439911	129440617	.	+	.	gene_id "XLOC_011772"; transcript_id "TCONS_00024329";
chr6	Cufflinks	exon	167322362	167322586	.	+	.	gene_id "XLOC_013794"; transcript_id "TCONS_00028386";
chr6	Cufflinks	exon	167334957	167335410	.	+	.	gene_id "XLOC_013794"; transcript_id "TCONS_00028386";
chr11	Cufflinks	exon	8032827	8033815	.	-	.	gene_id "XLOC_002804"; transcript_id "TCONS_00005737";
chr11	Cufflinks	exon	8035121	8035277	.	-	.	gene_id "XLOC_002804"; transcript_id "TCONS_00005737";
chr11	Cufflinks	exon	8037622	8038036	.	-	.	gene_id "XLOC_002804"; transcript_id "TCONS_00005737";
chr7	Cufflinks	exon	155058849	155059070	.	+	.	gene_id "XLOC_014826"; transcript_id "TCONS_00030489";
chr7	Cufflinks	exon	155059238	155059502	.	+	.	gene_id "XLOC_014826"; transcript_id "TCONS_00030489";
chr7	Cufflinks	exon	155059631	155059857	.	+	.	gene_id "XLOC_014826"; transcript_id "TCONS_00030489";
chr10	Cufflinks	exon	49872244	49872457	.	-	.	gene_id "XLOC_002158"; transcript_id "TCONS_00004489";
chr10	Cufflinks	exon	49880349	49880469	.	-	.	gene_id "XLOC_002158"; transcript_id "TCONS_00004489";
chr11	Cufflinks	exon	9776317	9778445	.	-	.	gene_id "XLOC_002809"; transcript_id "TCONS_00005746";
chr11	Cufflinks	exon	9779314	9779390	.	-	.	gene_id "XLOC_002809"; transcript_id "TCONS_00005746";
chr11	Cufflinks	exon	9780976	9781080	.	-	.	gene_id "XLOC_002809"; transcript_id "TCONS_00005746";
chr1	Cufflinks	exon	198566854	198567113	.	-	.	gene_id "XLOC_001437"; transcript_id "TCONS_00002999";
chr1	Cufflinks	exon	198567896	198567998	.	-	.	gene_id "XLOC_001437"; transcript_id "TCONS_00002999";
chr5	Cufflinks	exon	9854489	9854659	.	+	.	gene_id "XLOC_012414"; transcript_id "TCONS_00025616";
chr5	Cufflinks	exon	9857504	9857699	.	+	.	gene_id "XLOC_012414"; transcript_id "TCONS_00025616";
chr4	Cufflinks	exon	156127681	156128967	.	-	.	gene_id "XLOC_012269"; transcript_id "TCONS_00025339";
chr4	Cufflinks	exon	156129177	156129328	.	-	.	gene_id "XLOC_012269"; transcript_id "TCONS_00025339";
chr4	Cufflinks	exon	156129455	156129583	.	-	.	gene_id "XLOC_012269"; transcript_id "TCONS_00025339";
chr15	Cufflinks	exon	49021147	49021383	.	-	.	gene_id "XLOC_005153"; transcript_id "TCONS_00010484";
chr15	Cufflinks	exon	49021609	49022254	.	-	.	gene_id "XLOC_005153"; transcript_id "TCONS_00010484";
chr11	Cufflinks	exon	10391724	10391744	.	-	.	gene_id "XLOC_002811"; transcript_id "TCONS_00005752";
chr11	Cufflinks	exon	10529700	10530144	.	-	.	gene_id "XLOC_002811"; transcript_id "TCONS_00005752";
chr11	Cufflinks	exon	10530333	10530522	.	-	.	gene_id "XLOC_002811"; transcript_id "TCONS_00005752";
chrX	Cufflinks	exon	93944036	93948000	.	-	.	gene_id "XLOC_017106"; transcript_id "TCONS_00035250";
chrX	Cufflinks	exon	93952895	93953008	.	-	.	gene_id "XLOC_017106"; transcript_id "TCONS_00035250";
chrX	Cufflinks	exon	93953767	93954009	.	-	.	gene_id "XLOC_017106"; transcript_id "TCONS_00035250";
chr16	Cufflinks	exon	65263686	65264261	.	-	.	gene_id "XLOC_005829"; transcript_id "TCONS_00011817";
chr16	Cufflinks	exon	65309694	65309734	.	-	.	gene_id "XLOC_005829"; transcript_id "TCONS_00011817";
chr18	Cufflinks	exon	29542106	29543396	.	+	.	gene_id "XLOC_006719"; transcript_id "TCONS_00013713";
chr18	Cufflinks	exon	29543451	29543882	.	+	.	gene_id "XLOC_006719"; transcript_id "TCONS_00013713";
chr18	Cufflinks	exon	43462	43726	.	+	.	gene_id "XLOC_006662"; transcript_id "TCONS_00013590";
chr18	Cufflinks	exon	43959	44171	.	+	.	gene_id "XLOC_006662"; transcript_id "TCONS_00013590";
chr6	Cufflinks	exon	20330612	20331756	.	-	.	gene_id "XLOC_013898"; transcript_id "TCONS_00028604";
chr6	Cufflinks	exon	20334365	20334685	.	-	.	gene_id "XLOC_013898"; transcript_id "TCONS_00028604";
chr11	Cufflinks	exon	18230832	18232217	.	+	.	gene_id "XLOC_002484"; transcript_id "TCONS_00005132";
chr11	Cufflinks	exon	18234628	18235109	.	+	.	gene_id "XLOC_002484"; transcript_id "TCONS_00005132";
chr16	Cufflinks	exon	33962511	33963171	.	-	.	gene_id "XLOC_005778"; transcript_id "TCONS_00011716";
chr16	Cufflinks	exon	33963244	33963955	.	-	.	gene_id "XLOC_005778"; transcript_id "TCONS_00011716";
chr16	Cufflinks	exon	33964108	33964330	.	-	.	gene_id "XLOC_005778"; transcript_id "TCONS_00011716";
chr20	Cufflinks	exon	21074199	21074493	.	-	.	gene_id "XLOC_009519"; transcript_id "TCONS_00019392";
chr20	Cufflinks	exon	21086912	21086975	.	-	.	gene_id "XLOC_009519"; transcript_id "TCONS_00019392";
chr20	Cufflinks	exon	22541194	22545754	.	-	.	gene_id "XLOC_009526"; transcript_id "TCONS_00019413";
chr20	Cufflinks	exon	22547321	22547443	.	-	.	gene_id "XLOC_009526"; transcript_id "TCONS_00019413";
chr20	Cufflinks	exon	22548432	22548523	.	-	.	gene_id "XLOC_009526"; transcript_id "TCONS_00019413";
chr20	Cufflinks	exon	22559148	22559280	.	-	.	gene_id "XLOC_009526"; transcript_id "TCONS_00019413";
chr17	Cufflinks	exon	67703232	67703521	.	-	.	gene_id "XLOC_006593"; transcript_id "TCONS_00013449";
chr17	Cufflinks	exon	67703636	67703684	.	-	.	gene_id "XLOC_006593"; transcript_id "TCONS_00013449";
chr2	Cufflinks	exon	86726716	86727580	.	-	.	gene_id "XLOC_008736"; transcript_id "TCONS_00017829";
chr2	Cufflinks	exon	86727619	86729774	.	-	.	gene_id "XLOC_008736"; transcript_id "TCONS_00017829";
chr9	Cufflinks	exon	41285357	41285419	.	+	.	gene_id "XLOC_015955"; transcript_id "TCONS_00032836";
chr9	Cufflinks	exon	41286244	41287306	.	+	.	gene_id "XLOC_015955"; transcript_id "TCONS_00032836";
chr6	Cufflinks	exon	17311624	17311793	.	-	.	gene_id "XLOC_013889"; transcript_id "TCONS_00028589";
chr6	Cufflinks	exon	17311875	17312150	.	-	.	gene_id "XLOC_013889"; transcript_id "TCONS_00028589";
chr2	Cufflinks	exon	65257879	65257946	.	+	.	gene_id "XLOC_007956"; transcript_id "TCONS_00016194";
chr2	Cufflinks	exon	65258080	65258393	.	+	.	gene_id "XLOC_007956"; transcript_id "TCONS_00016194";
chr2	Cufflinks	exon	65277619	65280288	.	+	.	gene_id "XLOC_007956"; transcript_id "TCONS_00016194";
chr1	Cufflinks	exon	83485311	83487111	.	-	.	gene_id "XLOC_001120"; transcript_id "TCONS_00002286";
chr1	Cufflinks	exon	83697689	83697791	.	-	.	gene_id "XLOC_001120"; transcript_id "TCONS_00002286";
chr20	Cufflinks	exon	26167632	26168219	.	-	.	gene_id "XLOC_009548"; transcript_id "TCONS_00019463";
chr20	Cufflinks	exon	26172429	26172532	.	-	.	gene_id "XLOC_009548"; transcript_id "TCONS_00019463";
chr20	Cufflinks	exon	26172765	26172868	.	-	.	gene_id "XLOC_009548"; transcript_id "TCONS_00019463";
chr20	Cufflinks	exon	26180085	26180163	.	-	.	gene_id "XLOC_009548"; transcript_id "TCONS_00019463";
chr1	Cufflinks	exon	18336074	18336114	.	-	.	gene_id "XLOC_000902"; transcript_id "TCONS_00001838";
chr1	Cufflinks	exon	18336430	18337010	.	-	.	gene_id "XLOC_000902"; transcript_id "TCONS_00001838";
chr6	Cufflinks	exon	57840492	57840630	.	-	.	gene_id "XLOC_014057"; transcript_id "TCONS_00028936";
chr6	Cufflinks	exon	57840693	57840839	.	-	.	gene_id "XLOC_014057"; transcript_id "TCONS_00028936";
chr6	Cufflinks	exon	15749972	15750230	.	-	.	gene_id "XLOC_013885"; transcript_id "TCONS_00028584";
chr6	Cufflinks	exon	15757866	15758477	.	-	.	gene_id "XLOC_013885"; transcript_id "TCONS_00028584";
chr21	Cufflinks	exon	26819160	26822766	.	-	.	gene_id "XLOC_009915"; transcript_id "TCONS_00020230";
chr21	Cufflinks	exon	26825503	26825738	.	-	.	gene_id "XLOC_009915"; transcript_id "TCONS_00020230";
chr21	Cufflinks	exon	26832668	26833699	.	-	.	gene_id "XLOC_009915"; transcript_id "TCONS_00020230";
chr16	Cufflinks	exon	58455197	58455289	.	+	.	gene_id "XLOC_005513"; transcript_id "TCONS_00011195";
chr16	Cufflinks	exon	58469596	58469727	.	+	.	gene_id "XLOC_005513"; transcript_id "TCONS_00011195";
chr16	Cufflinks	exon	58471060	58477085	.	+	.	gene_id "XLOC_005513"; transcript_id "TCONS_00011195";
chr10	Cufflinks	exon	49195544	49195779	.	-	.	gene_id "XLOC_002155"; transcript_id "TCONS_00004483";
chr10	Cufflinks	exon	49199717	49200045	.	-	.	gene_id "XLOC_002155"; transcript_id "TCONS_00004483";
chr12	Cufflinks	exon	65996544	65996761	.	+	.	gene_id "XLOC_003308"; transcript_id "TCONS_00006680";
chr12	Cufflinks	exon	65999808	66000547	.	+	.	gene_id "XLOC_003308"; transcript_id "TCONS_00006680";
chr2	Cufflinks	exon	1754642	1755246	.	+	.	gene_id "XLOC_007773"; transcript_id "TCONS_00015817";
chr2	Cufflinks	exon	1756544	1757701	.	+	.	gene_id "XLOC_007773"; transcript_id "TCONS_00015817";
chr6	Cufflinks	exon	161293920	161294157	.	-	.	gene_id "XLOC_014234"; transcript_id "TCONS_00029314";
chr6	Cufflinks	exon	161301355	161301426	.	-	.	gene_id "XLOC_014234"; transcript_id "TCONS_00029314";
chr4	Cufflinks	exon	147162958	147163205	.	+	.	gene_id "XLOC_011819"; transcript_id "TCONS_00024417";
chr4	Cufflinks	exon	147164338	147164821	.	+	.	gene_id "XLOC_011819"; transcript_id "TCONS_00024417";
chr5	Cufflinks	exon	79232402	79232703	.	+	.	gene_id "XLOC_012568"; transcript_id "TCONS_00025962";
chr5	Cufflinks	exon	79238234	79238452	.	+	.	gene_id "XLOC_012568"; transcript_id "TCONS_00025962";
chr5	Cufflinks	exon	79263410	79263449	.	+	.	gene_id "XLOC_012568"; transcript_id "TCONS_00025962";
chr15	Cufflinks	exon	87865036	87870061	.	-	.	gene_id "XLOC_005281"; transcript_id "TCONS_00010728";
chr15	Cufflinks	exon	87898780	87898945	.	-	.	gene_id "XLOC_005281"; transcript_id "TCONS_00010728";
chr15	Cufflinks	exon	87949594	87949712	.	-	.	gene_id "XLOC_005281"; transcript_id "TCONS_00010728";
chr15	Cufflinks	exon	87962354	87962502	.	-	.	gene_id "XLOC_005281"; transcript_id "TCONS_00010728";
chr15	Cufflinks	exon	87962960	87963780	.	-	.	gene_id "XLOC_005281"; transcript_id "TCONS_00010728";
chr12	Cufflinks	exon	9469513	9470671	.	+	.	gene_id "XLOC_003139"; transcript_id "TCONS_00006351";
chr12	Cufflinks	exon	9472065	9473189	.	+	.	gene_id "XLOC_003139"; transcript_id "TCONS_00006351";
chr12	Cufflinks	exon	9475430	9475523	.	+	.	gene_id "XLOC_003139"; transcript_id "TCONS_00006351";
chr12	Cufflinks	exon	9476472	9476582	.	+	.	gene_id "XLOC_003139"; transcript_id "TCONS_00006351";
chr12	Cufflinks	exon	9480265	9480389	.	+	.	gene_id "XLOC_003139"; transcript_id "TCONS_00006351";
chr12	Cufflinks	exon	9481990	9482000	.	+	.	gene_id "XLOC_003139"; transcript_id "TCONS_00006351";
chr9	Cufflinks	exon	33487222	33487298	.	+	.	gene_id "XLOC_015914"; transcript_id "TCONS_00032751";
chr9	Cufflinks	exon	33489592	33489988	.	+	.	gene_id "XLOC_015914"; transcript_id "TCONS_00032751";
chr13	Cufflinks	exon	111748185	111748241	.	+	.	gene_id "XLOC_004076"; transcript_id "TCONS_00008284";
chr13	Cufflinks	exon	111749017	111749209	.	+	.	gene_id "XLOC_004076"; transcript_id "TCONS_00008284";
chr13	Cufflinks	exon	111755045	111755444	.	+	.	gene_id "XLOC_004076"; transcript_id "TCONS_00008284";
chr2	Cufflinks	exon	217384053	217384113	.	+	.	gene_id "XLOC_008370"; transcript_id "TCONS_00017078";
chr2	Cufflinks	exon	217385437	217385497	.	+	.	gene_id "XLOC_008370"; transcript_id "TCONS_00017078";
chr2	Cufflinks	exon	217393993	217394177	.	+	.	gene_id "XLOC_008370"; transcript_id "TCONS_00017078";
chr2	Cufflinks	exon	121935903	121935963	.	+	.	gene_id "XLOC_008135"; transcript_id "TCONS_00016580";
chr2	Cufflinks	exon	121939674	121940156	.	+	.	gene_id "XLOC_008135"; transcript_id "TCONS_00016580";
chr7	Cufflinks	exon	149239732	149255875	.	+	.	gene_id "XLOC_014803"; transcript_id "TCONS_00030416";
chr7	Cufflinks	exon	149279921	149280635	.	+	.	gene_id "XLOC_014803"; transcript_id "TCONS_00030416";
chr3	Cufflinks	exon	191632954	191633329	.	-	.	gene_id "XLOC_011422"; transcript_id "TCONS_00023526";
chr3	Cufflinks	exon	191644766	191645481	.	-	.	gene_id "XLOC_011422"; transcript_id "TCONS_00023526";
chr16	Cufflinks	exon	3995947	3998830	.	-	.	gene_id "XLOC_005652"; transcript_id "TCONS_00011442";
chr16	Cufflinks	exon	4000273	4001102	.	-	.	gene_id "XLOC_005652"; transcript_id "TCONS_00011442";
chr16	Cufflinks	exon	4002140	4002895	.	-	.	gene_id "XLOC_005652"; transcript_id "TCONS_00011442";
chr9	Cufflinks	exon	138025804	138026509	.	+	.	gene_id "XLOC_016229"; transcript_id "TCONS_00033424";
chr9	Cufflinks	exon	138027135	138027367	.	+	.	gene_id "XLOC_016229"; transcript_id "TCONS_00033424";
chr20	Cufflinks	exon	22255046	22255184	.	-	.	gene_id "XLOC_009523"; transcript_id "TCONS_00019401";
chr20	Cufflinks	exon	22257059	22261178	.	-	.	gene_id "XLOC_009523"; transcript_id "TCONS_00019401";
chr20	Cufflinks	exon	22262992	22263124	.	-	.	gene_id "XLOC_009523"; transcript_id "TCONS_00019401";
chr3	Cufflinks	exon	34262110	34262347	.	+	.	gene_id "XLOC_010513"; transcript_id "TCONS_00021637";
chr3	Cufflinks	exon	34309814	34311242	.	+	.	gene_id "XLOC_010513"; transcript_id "TCONS_00021637";
chr12	Cufflinks	exon	9558479	9558506	.	+	.	gene_id "XLOC_003141"; transcript_id "TCONS_00006357";
chr12	Cufflinks	exon	9558826	9560065	.	+	.	gene_id "XLOC_003141"; transcript_id "TCONS_00006357";
chr12	Cufflinks	exon	9561109	9561532	.	+	.	gene_id "XLOC_003141"; transcript_id "TCONS_00006357";
chr2	Cufflinks	exon	66610438	66610481	.	+	.	gene_id "XLOC_007965"; transcript_id "TCONS_00016217";
chr2	Cufflinks	exon	66616531	66616627	.	+	.	gene_id "XLOC_007965"; transcript_id "TCONS_00016217";
chr2	Cufflinks	exon	66618045	66619582	.	+	.	gene_id "XLOC_007965"; transcript_id "TCONS_00016217";
chr17	Cufflinks	exon	44344606	44344884	.	+	.	gene_id "XLOC_006149"; transcript_id "TCONS_00012511";
chr17	Cufflinks	exon	44345874	44346819	.	+	.	gene_id "XLOC_006149"; transcript_id "TCONS_00012511";
chr3	Cufflinks	exon	46468129	46472635	.	+	.	gene_id "XLOC_010538"; transcript_id "TCONS_00021679";
chr3	Cufflinks	exon	46472946	46473940	.	+	.	gene_id "XLOC_010538"; transcript_id "TCONS_00021679";
chr1	Cufflinks	exon	19918296	19918379	.	-	.	gene_id "XLOC_000905"; transcript_id "TCONS_00001845";
chr1	Cufflinks	exon	19923204	19923326	.	-	.	gene_id "XLOC_000905"; transcript_id "TCONS_00001845";
chr6	Cufflinks	exon	16126537	16128028	.	-	.	gene_id "XLOC_013888"; transcript_id "TCONS_00028588";
chr6	Cufflinks	exon	16128167	16129189	.	-	.	gene_id "XLOC_013888"; transcript_id "TCONS_00028588";
chr17	Cufflinks	exon	43611190	43611669	.	+	.	gene_id "XLOC_006142"; transcript_id "TCONS_00012503";
chr17	Cufflinks	exon	43623171	43623310	.	+	.	gene_id "XLOC_006142"; transcript_id "TCONS_00012503";
chr17	Cufflinks	exon	43626429	43628640	.	+	.	gene_id "XLOC_006142"; transcript_id "TCONS_00012503";
chr19	Cufflinks	exon	33851244	33851617	.	-	.	gene_id "XLOC_007544"; transcript_id "TCONS_00015330";
chr19	Cufflinks	exon	33851756	33851801	.	-	.	gene_id "XLOC_007544"; transcript_id "TCONS_00015330";
chr19	Cufflinks	exon	33851925	33852545	.	-	.	gene_id "XLOC_007544"; transcript_id "TCONS_00015330";
chr1	Cufflinks	exon	166864948	166865338	.	-	.	gene_id "XLOC_001357"; transcript_id "TCONS_00002848";
chr1	Cufflinks	exon	166876290	166876419	.	-	.	gene_id "XLOC_001357"; transcript_id "TCONS_00002848";
chr1	Cufflinks	exon	166877277	166877317	.	-	.	gene_id "XLOC_001357"; transcript_id "TCONS_00002848";
chr1	Cufflinks	exon	201433511	201434022	.	-	.	gene_id "XLOC_001444"; transcript_id "TCONS_00003008";
chr1	Cufflinks	exon	201434189	201434274	.	-	.	gene_id "XLOC_001444"; transcript_id "TCONS_00003008";
chr11	Cufflinks	exon	68996178	69000153	.	-	.	gene_id "XLOC_002958"; transcript_id "TCONS_00006037";
chr11	Cufflinks	exon	69000386	69000435	.	-	.	gene_id "XLOC_002958"; transcript_id "TCONS_00006037";
chr11	Cufflinks	exon	69002348	69002390	.	-	.	gene_id "XLOC_002958"; transcript_id "TCONS_00006037";
chr6	Cufflinks	exon	17585951	17586118	.	-	.	gene_id "XLOC_013890"; transcript_id "TCONS_00028590";
chr6	Cufflinks	exon	17587907	17589357	.	-	.	gene_id "XLOC_013890"; transcript_id "TCONS_00028590";
chr16	Cufflinks	exon	59889257	59889429	.	+	.	gene_id "XLOC_005518"; transcript_id "TCONS_00011202";
chr16	Cufflinks	exon	60078615	60078703	.	+	.	gene_id "XLOC_005518"; transcript_id "TCONS_00011202";
chr16	Cufflinks	exon	60080132	60080336	.	+	.	gene_id "XLOC_005518"; transcript_id "TCONS_00011202";
chr16	Cufflinks	exon	60081759	60087871	.	+	.	gene_id "XLOC_005518"; transcript_id "TCONS_00011202";
chr6	Cufflinks	exon	164767522	164767642	.	-	.	gene_id "XLOC_014244"; transcript_id "TCONS_00029332";
chr6	Cufflinks	exon	164769333	164769677	.	-	.	gene_id "XLOC_014244"; transcript_id "TCONS_00029332";
chr4	Cufflinks	exon	147878590	147878638	.	+	.	gene_id "XLOC_011822"; transcript_id "TCONS_00024421";
chr4	Cufflinks	exon	147880597	147880727	.	+	.	gene_id "XLOC_011822"; transcript_id "TCONS_00024421";
chr4	Cufflinks	exon	147883395	147883497	.	+	.	gene_id "XLOC_011822"; transcript_id "TCONS_00024421";
chr4	Cufflinks	exon	147896307	147896466	.	+	.	gene_id "XLOC_011822"; transcript_id "TCONS_00024421";
chr9	Cufflinks	exon	66033283	66033491	.	+	.	gene_id "XLOC_015995"; transcript_id "TCONS_00032916";
chr9	Cufflinks	exon	66038463	66039834	.	+	.	gene_id "XLOC_015995"; transcript_id "TCONS_00032916";
chr3	Cufflinks	exon	185840689	185843864	.	-	.	gene_id "XLOC_011409"; transcript_id "TCONS_00023494";
chr3	Cufflinks	exon	185843954	185845017	.	-	.	gene_id "XLOC_011409"; transcript_id "TCONS_00023494";
chr15	Cufflinks	exon	87965240	87965267	.	-	.	gene_id "XLOC_005282"; transcript_id "TCONS_00010729";
chr15	Cufflinks	exon	87976340	87976464	.	-	.	gene_id "XLOC_005282"; transcript_id "TCONS_00010729";
chr15	Cufflinks	exon	88044979	88045037	.	-	.	gene_id "XLOC_005282"; transcript_id "TCONS_00010729";
chr15	Cufflinks	exon	88247004	88247072	.	-	.	gene_id "XLOC_005282"; transcript_id "TCONS_00010729";
chr13	Cufflinks	exon	112967781	112974030	.	+	.	gene_id "XLOC_004080"; transcript_id "TCONS_00008291";
chr13	Cufflinks	exon	112975426	112976072	.	+	.	gene_id "XLOC_004080"; transcript_id "TCONS_00008291";
chr2	Cufflinks	exon	122548036	122548095	.	+	.	gene_id "XLOC_008138"; transcript_id "TCONS_00016590";
chr2	Cufflinks	exon	122550765	122550811	.	+	.	gene_id "XLOC_008138"; transcript_id "TCONS_00016590";
chr2	Cufflinks	exon	122552074	122552616	.	+	.	gene_id "XLOC_008138"; transcript_id "TCONS_00016590";
chr12	Cufflinks	exon	132122510	132122634	.	+	.	gene_id "XLOC_003467"; transcript_id "TCONS_00007080";
chr12	Cufflinks	exon	132123466	132124671	.	+	.	gene_id "XLOC_003467"; transcript_id "TCONS_00007080";
chr16	Cufflinks	exon	34552181	34553378	.	-	.	gene_id "XLOC_005780"; transcript_id "TCONS_00011720";
chr16	Cufflinks	exon	34557245	34557453	.	-	.	gene_id "XLOC_005780"; transcript_id "TCONS_00011720";
chr16	Cufflinks	exon	34559552	34560048	.	-	.	gene_id "XLOC_005780"; transcript_id "TCONS_00011720";
chr9	Cufflinks	exon	3684076	3684459	.	-	.	gene_id "XLOC_016270"; transcript_id "TCONS_00033513";
chr9	Cufflinks	exon	3689335	3689626	.	-	.	gene_id "XLOC_016270"; transcript_id "TCONS_00033513";
chr11	Cufflinks	exon	49057804	49057950	.	+	.	gene_id "XLOC_002531"; transcript_id "TCONS_00005210";
chr11	Cufflinks	exon	49059030	49059244	.	+	.	gene_id "XLOC_002531"; transcript_id "TCONS_00005210";
chr6	Cufflinks	exon	168393506	168394833	.	-	.	gene_id "XLOC_014254"; transcript_id "TCONS_00029360";
chr6	Cufflinks	exon	168396193	168396783	.	-	.	gene_id "XLOC_014254"; transcript_id "TCONS_00029360";
chr6	Cufflinks	exon	168396918	168397117	.	-	.	gene_id "XLOC_014254"; transcript_id "TCONS_00029360";
chr22	Cufflinks	exon	28062348	28062852	.	-	.	gene_id "XLOC_010327"; transcript_id "TCONS_00021259";
chr22	Cufflinks	exon	28065090	28066354	.	-	.	gene_id "XLOC_010327"; transcript_id "TCONS_00021259";
chr9	Cufflinks	exon	1924952	1927453	.	-	.	gene_id "XLOC_016264"; transcript_id "TCONS_00033492";
chr9	Cufflinks	exon	1929260	1929331	.	-	.	gene_id "XLOC_016264"; transcript_id "TCONS_00033492";
chr9	Cufflinks	exon	1930294	1930470	.	-	.	gene_id "XLOC_016264"; transcript_id "TCONS_00033492";
chr16	Cufflinks	exon	63764145	63764216	.	+	.	gene_id "XLOC_005521"; transcript_id "TCONS_00011205";
chr16	Cufflinks	exon	63764380	63764554	.	+	.	gene_id "XLOC_005521"; transcript_id "TCONS_00011205";
chr16	Cufflinks	exon	63765314	63765763	.	+	.	gene_id "XLOC_005521"; transcript_id "TCONS_00011205";
chr9	Cufflinks	exon	2535652	2536015	.	-	.	gene_id "XLOC_016266"; transcript_id "TCONS_00033504";
chr9	Cufflinks	exon	2536359	2536453	.	-	.	gene_id "XLOC_016266"; transcript_id "TCONS_00033504";
chr9	Cufflinks	exon	2539399	2539552	.	-	.	gene_id "XLOC_016266"; transcript_id "TCONS_00033504";
chr9	Cufflinks	exon	2570622	2570754	.	-	.	gene_id "XLOC_016266"; transcript_id "TCONS_00033504";
chr9	Cufflinks	exon	126099744	126101410	.	-	.	gene_id "XLOC_016538"; transcript_id "TCONS_00034084";
chr9	Cufflinks	exon	126102086	126102613	.	-	.	gene_id "XLOC_016538"; transcript_id "TCONS_00034084";
chr18	Cufflinks	exon	24287833	24293714	.	-	.	gene_id "XLOC_006861"; transcript_id "TCONS_00013991";
chr18	Cufflinks	exon	24293846	24296435	.	-	.	gene_id "XLOC_006861"; transcript_id "TCONS_00013991";
chr18	Cufflinks	exon	24309024	24309215	.	-	.	gene_id "XLOC_006861"; transcript_id "TCONS_00013991";
chr18	Cufflinks	exon	24312422	24312544	.	-	.	gene_id "XLOC_006861"; transcript_id "TCONS_00013991";
chr18	Cufflinks	exon	24321687	24321911	.	-	.	gene_id "XLOC_006861"; transcript_id "TCONS_00013991";
chr9	Cufflinks	exon	4676380	4676749	.	-	.	gene_id "XLOC_016272"; transcript_id "TCONS_00033515";
chr9	Cufflinks	exon	4679037	4679165	.	-	.	gene_id "XLOC_016272"; transcript_id "TCONS_00033515";
chr9	Cufflinks	exon	4679387	4679514	.	-	.	gene_id "XLOC_016272"; transcript_id "TCONS_00033515";
chr2	Cufflinks	exon	219765533	219765893	.	-	.	gene_id "XLOC_009116"; transcript_id "TCONS_00018638";
chr2	Cufflinks	exon	219771561	219771768	.	-	.	gene_id "XLOC_009116"; transcript_id "TCONS_00018638";
chr2	Cufflinks	exon	219786412	219786482	.	-	.	gene_id "XLOC_009116"; transcript_id "TCONS_00018638";
chr2	Cufflinks	exon	219791885	219791976	.	-	.	gene_id "XLOC_009116"; transcript_id "TCONS_00018638";
chr2	Cufflinks	exon	219795080	219795358	.	-	.	gene_id "XLOC_009116"; transcript_id "TCONS_00018638";
chr1	Cufflinks	exon	219583023	219583609	.	-	.	gene_id "XLOC_001505"; transcript_id "TCONS_00003117";
chr1	Cufflinks	exon	219585060	219585283	.	-	.	gene_id "XLOC_001505"; transcript_id "TCONS_00003117";
chr9	Cufflinks	exon	5898926	5899255	.	-	.	gene_id "XLOC_016274"; transcript_id "TCONS_00033519";
chr9	Cufflinks	exon	5910615	5910710	.	-	.	gene_id "XLOC_016274"; transcript_id "TCONS_00033519";
chr9	Cufflinks	exon	4382999	4383028	.	-	.	gene_id "XLOC_016271"; transcript_id "TCONS_00033514";
chr9	Cufflinks	exon	4431409	4431846	.	-	.	gene_id "XLOC_016271"; transcript_id "TCONS_00033514";
chr3	Cufflinks	exon	46849978	46853694	.	+	.	gene_id "XLOC_010541"; transcript_id "TCONS_00021684";
chr3	Cufflinks	exon	46854178	46857301	.	+	.	gene_id "XLOC_010541"; transcript_id "TCONS_00021684";
chr1	Cufflinks	exon	167145584	167146052	.	-	.	gene_id "XLOC_001359"; transcript_id "TCONS_00002853";
chr1	Cufflinks	exon	167151279	167151430	.	-	.	gene_id "XLOC_001359"; transcript_id "TCONS_00002853";
chr1	Cufflinks	exon	167164295	167164393	.	-	.	gene_id "XLOC_001359"; transcript_id "TCONS_00002853";
chr1	Cufflinks	exon	167164894	167165029	.	-	.	gene_id "XLOC_001359"; transcript_id "TCONS_00002853";
chr1	Cufflinks	exon	198975169	198976558	.	-	.	gene_id "XLOC_001440"; transcript_id "TCONS_00003002";
chr1	Cufflinks	exon	198977523	198977697	.	-	.	gene_id "XLOC_001440"; transcript_id "TCONS_00003002";
chr1	Cufflinks	exon	198989947	198990166	.	-	.	gene_id "XLOC_001440"; transcript_id "TCONS_00003002";
chr19	Cufflinks	exon	7436745	7443296	.	-	.	gene_id "XLOC_007393"; transcript_id "TCONS_00015031";
chr19	Cufflinks	exon	7455462	7455606	.	-	.	gene_id "XLOC_007393"; transcript_id "TCONS_00015031";
chr19	Cufflinks	exon	7456007	7459693	.	-	.	gene_id "XLOC_007393"; transcript_id "TCONS_00015031";
chr9	Cufflinks	exon	6415145	6415563	.	-	.	gene_id "XLOC_016276"; transcript_id "TCONS_00033521";
chr9	Cufflinks	exon	6449340	6449558	.	-	.	gene_id "XLOC_016276"; transcript_id "TCONS_00033521";
chrX	Cufflinks	exon	3847910	3849823	.	-	.	gene_id "XLOC_016945"; transcript_id "TCONS_00034937";
chrX	Cufflinks	exon	3855693	3855896	.	-	.	gene_id "XLOC_016945"; transcript_id "TCONS_00034937";
chr6	Cufflinks	exon	161236582	161237293	.	-	.	gene_id "XLOC_014233"; transcript_id "TCONS_00029313";
chr6	Cufflinks	exon	161237596	161237875	.	-	.	gene_id "XLOC_014233"; transcript_id "TCONS_00029313";
chr6	Cufflinks	exon	161238186	161238383	.	-	.	gene_id "XLOC_014233"; transcript_id "TCONS_00029313";
chr9	Cufflinks	exon	6688392	6688755	.	-	.	gene_id "XLOC_016279"; transcript_id "TCONS_00033525";
chr9	Cufflinks	exon	6727854	6728095	.	-	.	gene_id "XLOC_016279"; transcript_id "TCONS_00033525";
chr20	Cufflinks	exon	59048195	59048462	.	+	.	gene_id "XLOC_009416"; transcript_id "TCONS_00019203";
chr20	Cufflinks	exon	59048845	59048960	.	+	.	gene_id "XLOC_009416"; transcript_id "TCONS_00019203";
chr9	Cufflinks	exon	7924780	7924818	.	-	.	gene_id "XLOC_016281"; transcript_id "TCONS_00033530";
chr9	Cufflinks	exon	7925545	7930371	.	-	.	gene_id "XLOC_016281"; transcript_id "TCONS_00033530";
chr9	Cufflinks	exon	12759165	12759257	.	-	.	gene_id "XLOC_016286"; transcript_id "TCONS_00033542";
chr9	Cufflinks	exon	12759551	12759623	.	-	.	gene_id "XLOC_016286"; transcript_id "TCONS_00033542";
chr9	Cufflinks	exon	12790619	12790764	.	-	.	gene_id "XLOC_016286"; transcript_id "TCONS_00033542";
chr9	Cufflinks	exon	12814292	12814508	.	-	.	gene_id "XLOC_016286"; transcript_id "TCONS_00033542";
chr12	Cufflinks	exon	27963596	27964334	.	-	.	gene_id "XLOC_003561"; transcript_id "TCONS_00007275";
chr12	Cufflinks	exon	27973721	27973846	.	-	.	gene_id "XLOC_003561"; transcript_id "TCONS_00007275";
chr12	Cufflinks	exon	27976921	27977010	.	-	.	gene_id "XLOC_003561"; transcript_id "TCONS_00007275";
chr1	Cufflinks	exon	229644431	229644457	.	+	.	gene_id "XLOC_000746"; transcript_id "TCONS_00001491";
chr1	Cufflinks	exon	229645871	229645987	.	+	.	gene_id "XLOC_000746"; transcript_id "TCONS_00001491";
chr1	Cufflinks	exon	229649725	229650019	.	+	.	gene_id "XLOC_000746"; transcript_id "TCONS_00001491";
chr9	Cufflinks	exon	11825859	11826601	.	-	.	gene_id "XLOC_016284"; transcript_id "TCONS_00033534";
chr9	Cufflinks	exon	11829221	11829360	.	-	.	gene_id "XLOC_016284"; transcript_id "TCONS_00033534";
chr9	Cufflinks	exon	11834674	11834988	.	-	.	gene_id "XLOC_016284"; transcript_id "TCONS_00033534";
chr9	Cufflinks	exon	13000440	13003269	.	-	.	gene_id "XLOC_016287"; transcript_id "TCONS_00033543";
chr9	Cufflinks	exon	13003434	13003929	.	-	.	gene_id "XLOC_016287"; transcript_id "TCONS_00033543";
chr2	Cufflinks	exon	107159470	107159674	.	+	.	gene_id "XLOC_008092"; transcript_id "TCONS_00016480";
chr2	Cufflinks	exon	107160448	107160753	.	+	.	gene_id "XLOC_008092"; transcript_id "TCONS_00016480";
chr15	Cufflinks	exon	61696313	61696539	.	+	.	gene_id "XLOC_004917"; transcript_id "TCONS_00009959";
chr15	Cufflinks	exon	61702915	61703018	.	+	.	gene_id "XLOC_004917"; transcript_id "TCONS_00009959";
chr15	Cufflinks	exon	61703146	61703191	.	+	.	gene_id "XLOC_004917"; transcript_id "TCONS_00009959";
[truncated: 24,181 more rows]
