# Supplementary material for: Transposable elements reveal a stem cell-specific class of long noncoding RNAs
Source: Genome Biol. 2012 Nov 26;13(11):R107. doi: 10.1186/gb-2012-13-11-r107 (PMC3580499; doi:10.1186/gb-2012-13-11-r107)
Supplement: Additional file 9 — Cufflinks output file describing abundance estimates for our full lincRNA catalog. [file gb-2012-13-11-r107-S9.GZ]

Archive with 1 entries (1 files):
- genes.fpkm_tracking
