# Supplementary material for: Transposable elements reveal a stem cell-specific class of long noncoding RNAs
Source: Genome Biol. 2012 Nov 26;13(11):R107. doi: 10.1186/gb-2012-13-11-r107 (PMC3580499; doi:10.1186/gb-2012-13-11-r107)
Supplement: Additional file 9 — Cufflinks output file describing abundance estimates for our full lincRNA catalog. [file gb-2012-13-11-r107-S9.GZ › genes.fpkm_tracking]

tracking_id	class_code	nearest_ref_id	gene_id	gene_short_name	tss_id	locus	length	coverage	HUVEC_FPKM	HUVEC_conf_lo	HUVEC_conf_hi	HUVEC_status	HepG2_FPKM	HepG2_conf_lo	HepG2_conf_hi	HepG2_status	H1-hESC_FPKM	H1-hESC_conf_lo	H1-hESC_conf_hi	H1-hESC_status	NHEK_FPKM	NHEK_conf_lo	NHEK_conf_hi	NHEK_status	HSMM_FPKM	HSMM_conf_lo	HSMM_conf_hi	HSMM_status	K562_FPKM	K562_conf_lo	K562_conf_hi	K562_status	MFC7_FPKM	MFC7_conf_lo	MFC7_conf_hi	MFC7_status	GM12878_FPKM	GM12878_conf_lo	GM12878_conf_hi	GM12878_status	HeLa_FPKM	HeLa_conf_lo	HeLa_conf_hi	HeLa_status	Kidney_FPKM	Kidney_conf_lo	Kidney_conf_hi	Kidney_status	Heart_FPKM
XLOC_000001	-	-	XLOC_000001	linc-OR4F16-6	TSS1,TSS2	chr1:84742-328580	-	-	0.323961	0	1.28752	OK	2.02635	0.813068	3.23963	OK	6.10618	0	12.6577	OK	0.737189	0	3.75837	OK	0.0581766	0	0.355769	OK	10.3471	3.73121	16.9629	OK	0.117087	0	2.14749	OK	3.98337	2.42494	5.5418	OK	0.473008	0	3.05589	OK	0.26854	0	3.57152	OK	0.331843
XLOC_000002	-	-	XLOC_000002	linc-OR4F16-5	TSS3	chr1:84742-328580	-	-	0	0	0	OK	0	0	0	OK	0.252627	0	4.48207	OK	0.0666114	0	1.58823	OK	0	0	0	OK	0.0497816	0	1.81854	OK	0.0326917	0	1.39852	OK	0.0121699	0	0.343808	OK	0	0	0	OK	0	0	0	OK	0
XLOC_000003	-	-	XLOC_000003	linc-OR4F16-4	TSS4	chr1:84742-328580	-	-	0.715777	0	2.15728	OK	1.32281	0	4.15105	OK	8.06202	0	27.7996	OK	0.633612	0	4.45855	OK	0	0	0	OK	3.64353	0	16.3301	OK	0.164761	0	2.71579	OK	2.62219	0	6.52272	OK	0.655361	0	4.45561	OK	0.479579	0	4.51381	OK	0.392177
XLOC_000004	-	-	XLOC_000004	linc-OR4F16-3	TSS5,TSS6	chr1:329783-565234	-	-	0.137545	0	0.642442	OK	2.22878	0	5.63649	OK	0.360885	0	2.30478	OK	0.159685	0	2.30585	OK	0.0980678	0	0.475882	OK	0.530619	0	1.80827	OK	0.226532	0	1.78329	OK	0.190443	0	0.963884	OK	0.121653	0	1.08891	OK	0.319531	0	10.4766	OK	0.109817
XLOC_000005	-	-	XLOC_000005	linc-SAMD11-10	TSS7	chr1:329783-565234	-	-	0	0	0	OK	0	0	0	OK	0	0	0	OK	0	0	0	OK	0	0	0	OK	0.0128091	0	0.197311	OK	0	0	0	OK	0	0	0	OK	0.018094	0	0.323052	OK	0	0	0	OK	0
XLOC_000006	-	-	XLOC_000006	linc-SAMD11-9	TSS10,TSS8,TSS9	chr1:329783-565234	-	-	0.16707	0	0.916551	OK	0.134599	0	0.679985	OK	0	0	0	OK	0.0331939	0	0.87971	OK	0.284888	0	1.58132	OK	0.942487	0	4.01497	OK	0	0	0	OK	0.0661555	0	0.449479	OK	0.0654235	0	0.924393	OK	0	0	0	OK	0.0903487
XLOC_000007	-	-	XLOC_000007	linc-SAMD11-8	TSS11	chr1:329783-565234	-	-	0.000232797	0	0.100223	OK	0.039276	0	0.270475	OK	0.000305964	0	0.107734	OK	0	0	0	OK	0.0212775	0	0.166608	OK	0.319487	0	1.35051	OK	0	0	0	OK	0.000702123	0	0.0489131	OK	0	0	0	OK	0	0	0	OK	0
XLOC_000008	-	-	XLOC_000008	linc-SAMD11-7	TSS12	chr1:329783-565234	-	-	1.28148	0	2.87445	OK	1.22124	0	2.77643	OK	0.447776	0	1.87033	OK	2.16119	0	8.27417	OK	1.23235	0	2.63837	OK	6.04338	1.02961	11.0571	OK	1.56063	0	5.22368	OK	1.36181	0.0731911	2.65043	OK	1.02476	0	3.91564	OK	0.165665	0	4.45492	OK	1.72703
XLOC_000009	-	-	XLOC_000009	linc-SAMD11-6	TSS13,TSS14	chr1:329783-565234	-	-	0	0	0	OK	0.530349	0	1.70076	OK	0	0	0	OK	0.0423485	0	1.23455	OK	0.0729662	0	0.336539	OK	0.0487159	0	0.427497	OK	0	0	0	OK	0.0562735	0	0.40825	OK	0	0	0	OK	0.0351986	0	2.2651	OK	0
XLOC_000010	-	-	XLOC_000010	linc-SAMD11-5	TSS15	chr1:691280-794881	-	-	0	0	0	OK	0.0322133	0	0.703037	OK	0.0119751	0	0.52148	OK	0.0327339	0	1.1752	OK	0.0275524	0	0.459105	FAIL	0.0450869	0	1.05359	OK	0.0329218	0	1.70332	OK	0.0657777	0	0.819941	OK	0	0	0	OK	0	0	0	OK	0.121145
XLOC_000011	-	-	XLOC_000011	linc-SAMD11-4	TSS16,TSS17,TSS18,TSS19,TSS20	chr1:691280-794881	-	-	0.301403	0	3.2178	OK	1.46805	0	7.52399	OK	0.639725	0	16.5812	OK	0.426724	0	19.8126	OK	0.119384	0	0.825845	FAIL	1.06091	0	10.4338	OK	0.217345	0	4.27058	OK	1.32792	0	6.5836	OK	1.00199	0	6.94157	OK	0.632179	0	7.48106	OK	0.292564
XLOC_000012	-	-	XLOC_000012	linc-SAMD11-3	TSS21,TSS22,TSS23,TSS24,TSS25,TSS26,TSS27,TSS28,TSS29,TSS30,TSS31,TSS32	chr1:691280-794881	-	-	3.71427	1.06512	6.36341	OK	9.28629	0.4009	18.1717	OK	2.55199	0	9.67022	OK	5.1868	0	21.2239	OK	5.55952	0.0794863	11.0396	FAIL	8.65378	0	22.1473	OK	5.47287	0	70.7095	OK	8.06326	0.805125	15.3214	OK	4.21656	0	20.3727	OK	2.55425	0	16.0036	OK	20.5978
XLOC_000013	-	-	XLOC_000013	linc-SAMD11-2	TSS33	chr1:840478-843881	-	-	0.132552	0.0567104	0.208394	OK	0.00270171	0	0.0107538	OK	0.502134	0.0278329	0.976435	OK	0.00836813	0	0.0249276	OK	0.151521	0.0623298	0.240711	OK	0.261448	0.0899561	0.432941	OK	0	0	0	OK	0.0743904	0.0378367	0.110944	OK	1.06312	0	2.32055	OK	0.0394219	0	0.121593	OK	0.00573656
XLOC_000014	-	-	XLOC_000014	linc-SAMD11-1	TSS34,TSS35	chr1:846814-850351	-	-	0.25467	0.120411	0.388929	OK	0.00292766	0	0.0159303	OK	0.672221	0	6.13558	OK	0.0288403	0	0.17564	OK	0.191851	0	0.430478	OK	0.157447	0.04394	0.270953	OK	0	0	0	OK	0.0533128	0.02314	0.0834855	OK	1.20621	0	16.0785	OK	0.0712239	0	0.236447	OK	5.83947e-06
XLOC_000015	-	-	XLOC_000015	linc-HES4-AS	TSS36,TSS37	chr1:934341-943628	-	-	2.07008	0	4.4523	OK	1.98608	0.767227	3.20494	OK	0.159728	0	0.608114	OK	1.55712	0	5.0915	OK	0.355203	0	0.830173	OK	1.26751	0	4.14999	OK	0.11037	0	1.67662	OK	0.15654	0	0.314325	OK	2.60854	0	6.75269	OK	0.134041	0	1.17211	OK	1.97239
XLOC_000016	-	-	XLOC_000016	linc-RNF223-AS	TSS38,TSS39,TSS40	chr1:995037-1010304	-	-	0.462642	0	0.936859	OK	20.0836	11.4242	28.743	OK	0.522662	0	1.87233	OK	2.26114	0	33.4802	OK	0.128578	0	0.287192	OK	6.98888	0	14.3024	OK	0.624873	0	2.37975	OK	17.9982	10.1225	25.8739	OK	13.3187	0	49.0188	OK	1.06259	0	8.75136	OK	0.141498
XLOC_000017	-	-	XLOC_000017	linc-C1orf159-AS	TSS41	chr1:1017197-1051736	-	-	0.177349	0.0546266	0.300072	OK	0.136123	0.0421997	0.230047	OK	0.337708	0	0.714505	OK	0.284756	0	0.730218	OK	0.107857	0.0200807	0.195634	OK	0.273668	0	0.569826	OK	0.201997	0	0.73157	OK	0.20939	0.0920988	0.326681	OK	0.400467	0	1.05244	OK	0.0909796	0	0.307038	OK	0.120958
XLOC_000018	-	-	XLOC_000018	linc-SDF4-AS	TSS42,TSS43	chr1:1152169-1167447	-	-	1.33771	0	2.95471	OK	1.47613	0	2.98929	OK	0.952207	0	2.73128	OK	0.627669	0	5.00476	OK	0.635861	0	1.92086	OK	2.00357	0	4.91434	OK	0.692415	0	13.4458	OK	1.94445	0.752247	3.13666	OK	1.34457	0	4.73687	OK	0.613943	0	6.05221	OK	0.542591
XLOC_000019	-	-	XLOC_000019	linc-FAM132A-AS	TSS44	chr1:1177832-1209265	-	-	0.348185	0.135144	0.561226	OK	0.509594	0.305368	0.71382	OK	0.503649	0.061881	0.945417	OK	0.250111	0	0.722479	OK	0.129986	0.000482786	0.259489	OK	0.341238	0.0176952	0.66478	OK	0.125511	0	1.47851	OK	0.565999	0.37068	0.761317	OK	0.523545	0	1.21744	OK	0.183195	0	0.891813	OK	0.132651
XLOC_000020	-	-	XLOC_000020	linc-SCNN1D	TSS45	chr1:1210602-1215800	-	-	1.11736	0.196261	2.03845	OK	2.5724	1.18817	3.95663	OK	2.049	0	4.92157	OK	0.262375	0	0.672323	OK	0.509908	0.0679559	0.951859	OK	0.792871	0.152456	1.43329	OK	0.347878	0	1.39714	OK	1.40617	0.679827	2.13252	OK	2.2583	0	6.17711	OK	0.451941	0	1.76976	OK	0.166455
XLOC_000021	-	-	XLOC_000021	linc-ACAP3-AS	TSS46	chr1:1227757-1260046	-	-	0.312476	0	1.37674	OK	0.677598	0	2.44238	OK	0.312432	0	5.16413	OK	0.22355	0	7.18225	OK	0.119354	0	1.19276	OK	0.375089	0	3.98196	OK	0.286653	0	20.9505	OK	0.329977	0	1.0481	OK	0.537061	0	7.82268	OK	0.0540249	0	6.08883	OK	0.0298799
XLOC_000022	-	-	XLOC_000022	linc-DVL1-BP	TSS47,TSS48	chr1:1284950-1298001	-	-	0.146663	0.0559805	0.237345	OK	0.598821	0.11712	1.08052	FAIL	0.506602	0	1.05008	OK	0.211183	0	0.564958	OK	0.762132	0	3.01084	OK	0.8179	0.265592	1.37021	OK	1.33299	0	3.34414	OK	0.378804	0.245925	0.511682	OK	0.971283	0	2.13247	OK	0.209595	0	1.75848	OK	0.148085
XLOC_000023	-	-	XLOC_000023	linc-AURKAIP1-AS	TSS49	chr1:1308580-1314458	-	-	0.314664	0	0.760148	OK	0.261212	0	0.625023	OK	0.419559	0	1.46856	OK	0.527602	0	2.78974	OK	0.304983	0	0.852367	OK	0.777266	0	2.0538	OK	0.491323	0	8.08551	OK	0.756118	0.212651	1.29958	OK	0.425935	0	1.96994	OK	0.176304	0	2.82048	OK	0.112398
XLOC_000024	-	-	XLOC_000024	linc-CCNL2-AS	TSS50	chr1:1321088-1334718	-	-	0.865209	0	1.75866	OK	1.88789	0	3.84988	OK	1.41572	0	3.46266	OK	0.899879	0	3.80576	OK	0.543986	0	1.15617	OK	0.79516	0	2.65543	OK	0.523127	0	4.69486	OK	1.78275	0.847569	2.71794	OK	1.3469	0	5.22904	OK	0.403089	0	2.92277	OK	0.366204
XLOC_000025	-	-	XLOC_000025	linc-ANKRD65-AS	TSS51	chr1:1347658-1356650	-	-	0	0	0	OK	0.0791116	0	0.639754	OK	0.0141371	0	0.164457	OK	0.110649	0	2.67967	OK	0	0	0	OK	0.00985343	0	0.0334658	OK	0	0	0	OK	0.202932	0	0.454548	OK	0	0	0	OK	0.00279964	0	0.104104	OK	0.127288
XLOC_000026	-	-	XLOC_000026	linc-C1orf233-AS	TSS52,TSS53	chr1:1533265-1545864	-	-	0.0318089	0	0.0987817	OK	0.543516	0	1.27904	OK	0.659097	0	3.66142	OK	0.263805	0	3.32512	OK	0.434889	0	1.21664	OK	0.386791	0	1.24409	OK	0.433121	0	8.40413	OK	0.187137	0	0.426605	OK	0.199302	0	3.92857	OK	0.227177	0	3.02766	OK	0.0173921
XLOC_000027	-	-	XLOC_000027	linc-CDK11B-AS	TSS54	chr1:1570153-1677431	-	-	1.82874	0	4.64511	OK	1.61605	0	3.95027	OK	2.08808	0	9.82093	OK	1.77237	0	10.7243	OK	1.36999	0	3.98395	OK	2.98948	0	11.1574	OK	1.36094	0	23.5983	OK	2.9584	0	6.23258	OK	2.31163	0	13.791	OK	1.24429	0	15.8306	OK	0.925122
XLOC_000028	-	-	XLOC_000028	linc-SLC35E2B-AS	TSS55	chr1:1570153-1677431	-	-	0.68872	0	2.21163	OK	1.35919	0	3.14379	OK	0.891071	0	6.01609	OK	0.323664	0	6.25814	OK	0.205633	0	1.43184	OK	1.30677	0	5.13697	OK	0.221096	0	14.9683	OK	1.09037	0	2.77007	OK	0.978002	0	8.56102	OK	0.204401	0	2.18973	OK	0.404901
XLOC_000029	-	-	XLOC_000029	linc-GNB1-AS	TSS56	chr1:1716722-1822495	-	-	2.58141	0	8.23374	OK	1.43745	0	4.75199	OK	1.10011	0	14.0052	OK	2.27919	0	45.6992	OK	3.13356	0	13.2353	OK	0.868178	0	6.58724	OK	2.5986	0	147.471	OK	1.79306	0	4.80594	OK	1.02858	0	13.906	OK	1.6224	0	40.2487	OK	1.09496
XLOC_000030	-	-	XLOC_000030	linc-GNB1-AS	TSS57	chr1:1716722-1822495	-	-	1.71341	0	26.2418	OK	0.900051	0	13.1516	OK	2.75093	0	52.1267	OK	1.69442	0	72.2507	OK	5.19942	0	60.8156	OK	1.90024	0	28.4035	OK	4.49393	0	213.496	OK	1.40927	0	16.779	OK	1.71955	0	40.5166	OK	2.23704	0	92.6811	OK	1.97985
XLOC_000031	-	-	XLOC_000031	linc-C1orf86-AS	TSS58	chr1:1981908-2139172	-	-	0.0920799	0	0.583769	OK	0.0931826	0	0.84155	OK	0.223536	0	2.41889	OK	0.050957	0	1.40454	OK	0.0962162	0	0.673988	OK	0.190986	0	1.54251	OK	0.0781043	0	2.71988	OK	0.0529105	0	0.390739	OK	0.0818219	0	1.35954	OK	0	0	0	OK	0.0501761
XLOC_000032	-	-	XLOC_000032	linc-PLCH2	TSS59	chr1:2357418-2362089	-	-	0	0	0	OK	0	0	0	OK	0	0	0	OK	14.2003	0	29.8914	OK	0	0	0	OK	0	0	0	OK	11.0481	0	27.9407	OK	0.482434	0.126946	0.837921	OK	0	0	0	OK	0	0	0	OK	0
XLOC_000033	-	-	XLOC_000033	linc-FAM213B	TSS60,TSS61,TSS62,TSS63,TSS64,TSS65,TSS66	chr1:2497848-2516482	-	-	0.281855	0	0.708985	OK	0.239491	0.00578943	0.473193	OK	0.00980319	0	0.079195	OK	0.200288	0	0.793	OK	0.00769211	0	0.0292166	OK	0.0709619	0	0.248104	OK	0.0466681	0	0.205099	OK	4.69023	1.98457	7.3959	OK	0.0116296	0	0.0873187	OK	0.436729	0	1.5978	OK	0.511457
XLOC_000034	-	-	XLOC_000034	linc-MMEL1-BP	TSS67,TSS68	chr1:2518248-2572557	-	-	0.0452205	0	0.239593	OK	0.142571	0	0.865463	OK	0.628771	0	31.2231	OK	0.042677	0	1.75555	OK	0.033844	0	0.175539	OK	0.102916	0	0.382075	OK	0.0267713	0	0.532215	OK	0.277535	0.0444633	0.510607	OK	0.255967	0	0.912107	OK	0.184146	0	4.00832	OK	0.0453626
XLOC_000035	-	-	XLOC_000035	linc-TTC34-AS	TSS69	chr1:2584067-2587807	-	-	0	0	0	OK	0.0056169	0	0.0206854	OK	0.00909981	0	0.039751	OK	0	0	0	OK	0.00475118	0	0.0181177	OK	0.00786897	0	0.0204173	OK	0	0	0	OK	0.00428901	0	0.0148396	OK	0	0	0	OK	0	0	0	OK	0
XLOC_000036	-	-	XLOC_000036	linc-TTC34-AS	TSS70	chr1:2684220-2696066	-	-	0.000866525	0	0.0036126	OK	0.000917299	0	0.00337815	OK	0.000889244	0	0.00408416	OK	0.000770697	0	0.00299194	OK	0.000762575	0	0.00290793	OK	0.000316616	0	0.00126159	OK	0	0	0	OK	0.0568372	0.0303845	0.0832898	OK	0	0	0	OK	0.0135779	0	0.0407833	OK	0.00159924
XLOC_000037	-	-	XLOC_000037	linc-MEGF6-AS	TSS71	chr1:3404512-3528059	-	-	2.87203	0.671135	5.07293	OK	0.751658	0.139506	1.36381	OK	1.90903	0	3.93806	OK	0.0365907	0	0.312236	OK	0.198554	0	0.624046	OK	0.691129	0	1.70504	OK	0.0623846	0	0.37817	OK	0.0496157	0.00752885	0.0917025	OK	3.38921	0	12.3729	OK	0.0231382	0	0.209906	OK	0.060636
XLOC_000038	-	-	XLOC_000038	linc-TPRG1L	TSS72	chr1:3536150-3541338	-	-	0.418575	0.203288	0.633862	OK	0.494174	0.238316	0.750033	OK	0.0989979	0	0.268509	OK	0.0517475	0	0.131812	OK	0.0399884	0.00114242	0.0788345	OK	0.192609	0.0457654	0.339453	OK	0.0169757	0	0.076029	OK	0.145792	0.0769995	0.214584	OK	0.169906	0	0.447566	OK	0.163744	0	0.521127	OK	0.025042
XLOC_000039	-	-	XLOC_000039	linc-C1orf174-AS	TSS73,TSS74	chr1:3805562-3816857	-	-	0.709468	0	1.72014	OK	0.45683	0	1.226	OK	0.755599	0	3.76612	OK	0.59685	0	4.69052	OK	0.540548	0	1.49795	OK	1.30813	0	3.396	OK	0.502174	0	14.0117	OK	1.65835	0.505138	2.81155	OK	1.94871	0	5.0688	OK	0.894735	0	6.92731	OK	0.384491
XLOC_000040	-	-	XLOC_000040	linc-C1orf174-BP	TSS75,TSS76	chr1:3816935-3834121	-	-	0.0326839	0	0.0663646	OK	1.66579	0.445391	2.88618	OK	0.441689	0	1.23504	OK	0.18085	0	0.858438	OK	0.126715	0	0.291431	OK	0.247221	0	0.521586	OK	0.18141	0	0.655376	OK	0.185378	0.0623422	0.308414	OK	0.536513	0	2.07857	OK	0.324329	0	1.01536	OK	0.281847
XLOC_000041	-	-	XLOC_000041	linc-AJAP1-6	TSS77	chr1:4000672-4015322	-	-	0	0	0	OK	0	0	0	OK	0	0	0	OK	0	0	0	OK	0	0	0	OK	0	0	0	OK	0	0	0	OK	0.0656966	0	0.175227	OK	0	0	0	OK	0	0	0	OK	0
XLOC_000042	-	-	XLOC_000042	linc-AJAP1-5	TSS78	chr1:4036179-4117451	-	-	0	0	0	OK	0.0193432	0	0.105252	OK	0.00892514	0	0.122023	OK	0	0	0	OK	0	0	0	OK	7.69704	1.85337	13.5407	OK	0	0	0	OK	0.015244	0	0.0609769	OK	0	0	0	OK	0	0	0	OK	0
XLOC_000043	-	-	XLOC_000043	linc-AJAP1-4	TSS79	chr1:4472110-4484747	-	-	0	0	0	OK	0	0	0	OK	0	0	0	OK	0	0	0	OK	0	0	0	OK	0.00230539	0	0.00849761	OK	0	0	0	OK	0.00405511	0	0.0140303	OK	0	0	0	OK	0	0	0	OK	0
XLOC_000044	-	-	XLOC_000044	linc-AJAP1-3	TSS80	chr1:4611794-4612205	-	-	0	0	0	OK	0	0	0	OK	0	0	0	OK	0	0	0	OK	0	0	0	OK	0	0	0	OK	0	0	0	OK	0	0	0	OK	0	0	0	OK	0	0	0	OK	0
XLOC_000045	-	-	XLOC_000045	linc-AJAP1-2	TSS81	chr1:4631607-4643481	-	-	0	0	0	OK	0	0	0	OK	0	0	0	OK	0	0	0	OK	0	0	0	OK	0.00699376	0	0.0278674	OK	0	0	0	OK	0	0	0	OK	0	0	0	OK	0	0	0	OK	0
XLOC_000046	-	-	XLOC_000046	linc-AJAP1-1	TSS82,TSS83	chr1:4687396-4696222	-	-	0	0	0	OK	0	0	0	OK	0	0	0	OK	0.0815105	0	0.282146	OK	0	0	0	OK	0.000580134	0	0.00336562	OK	0	0	0	OK	1.25942	0.892936	1.62591	OK	0	0	0	OK	0	0	0	OK	0
XLOC_000047	-	-	XLOC_000047	linc-KCNAB2	TSS84	chr1:5058061-5075860	-	-	0	0	0	OK	0	0	0	OK	0	0	0	OK	0	0	0	OK	0	0	0	OK	0	0	0	OK	0	0	0	OK	0	0	0	OK	0	0	0	OK	0	0	0	OK	0
XLOC_000048	-	-	XLOC_000048	linc-RPL22-AS	TSS85	chr1:6245061-6259706	-	-	2.70406	0	6.74316	OK	3.91375	0	12.5236	OK	3.04453	0	11.0186	OK	3.71232	0	20.566	OK	1.20444	0	14.7202	OK	2.02243	0	19.3705	OK	1.1598	0	44.5889	OK	4.40279	0	14.4547	OK	5.2151	0	87.4039	OK	0.804871	0	21.0572	OK	0.424867
XLOC_000049	-	-	XLOC_000049	linc-ICMT-AS	TSS86	chr1:6266188-6296044	-	-	0.040544	0	1.92403	OK	0.137499	0	1.09371	OK	0.398933	0	6.86185	OK	0.027542	0	14.5452	OK	0.0221268	0	3.24517	OK	0.372611	0	2.75658	OK	0.0416572	0	46.5947	OK	0.555573	0	1.37878	OK	0.282623	0	12.8383	OK	0.121262	0	21.6734	OK	0.318216
XLOC_000050	-	-	XLOC_000050	linc-ICMT-BP	TSS87,TSS88	chr1:6296197-6299509	-	-	0.132634	0	0.29356	OK	0.0505222	0	0.131975	OK	1.98891	0	5.41424	OK	0.0938963	0	0.378389	OK	0.124393	0	0.253292	OK	0.257484	0	0.541302	OK	0.177222	0	0.671792	OK	0.11907	0.030483	0.207657	OK	0.870999	0	3.74933	OK	0.0941745	0	0.342308	OK	0.0156815
XLOC_000051	-	-	XLOC_000051	linc-ACOT7-AS	TSS89	chr1:6324248-6453826	-	-	1.27851	0	6.20539	OK	0.96785	0	3.05887	OK	1.19373	0	33.4041	FAIL	3.51844	0	160.869	FAIL	5.0468	0	13.0249	FAIL	0.59092	0	6.51649	OK	6.83141	0	244.621	FAIL	0.744138	0	2.62397	FAIL	0.541918	0	12.8538	OK	0	0	0	OK	0
XLOC_000052	-	-	XLOC_000052	linc-NOL9-AS	TSS90	chr1:6581407-6614581	-	-	2.1211	0.892273	3.34993	OK	1.30085	0.401789	2.19991	OK	2.84077	0	5.78886	OK	3.19935	0	7.51264	OK	5.19317	2.66097	7.72537	OK	2.77206	0.389064	5.15507	OK	3.67255	0	11.7415	OK	2.22922	1.19869	3.25974	OK	4.97989	0	12.2815	OK	3.98564	0	10.2002	OK	3.85908
XLOC_000053	-	-	XLOC_000053	linc-CAMTA1	TSS91,TSS92	chr1:6784696-6790072	-	-	0	0	0	OK	0	0	0	OK	0	0	0	OK	0	0	0	OK	0	0	0	OK	0.007592	0	0.0223755	OK	0	0	0	OK	0.00288516	0	0.0181563	OK	0	0	0	OK	0.0341837	0	0.146885	OK	0
XLOC_000054	-	-	XLOC_000054	linc-ERRFI1-AS	TSS93,TSS94	chr1:8063075-8182762	-	-	0.632773	0.170306	1.09524	OK	3.30217	0	15.8144	OK	0.177817	0	0.465437	OK	0.50515	0	2.30625	OK	0.898942	0	10.4563	OK	0.0673093	0	0.15962	OK	0.462749	0	7.09209	OK	0.0471754	0	0.0948531	OK	1.57297	0	7.65497	OK	0.844453	0	4.92674	OK	0.187288
XLOC_000055	-	-	XLOC_000055	linc-SLC45A1-3	TSS95	chr1:8262448-8263557	-	-	0	0	0	OK	0.254676	0.0193716	0.489981	OK	0	0	0	OK	0	0	0	OK	0.0267782	0	0.102113	OK	0.0137198	0	0.0505708	OK	0	0	0	OK	0	0	0	OK	0.128405	0	0.396352	OK	0	0	0	OK	0
XLOC_000056	-	-	XLOC_000056	linc-SLC45A1-2	TSS96	chr1:8268731-8275270	-	-	0	0	0	OK	0.0842257	0	0.223808	OK	0	0	0	OK	0	0	0	OK	0	0	0	OK	0	0	0	OK	0	0	0	OK	0.0522315	0	0.143084	OK	0.0645908	0	0.253145	OK	0.140823	0	0.50704	OK	0
XLOC_000057	-	-	XLOC_000057	linc-SLC45A1-1	TSS97	chr1:8299959-8304893	-	-	0	0	0	OK	0.656307	0.266145	1.04647	OK	0	0	0	OK	0	0	0	OK	0	0	0	OK	0.0153423	0	0.0417796	OK	0	0	0	OK	0.0114677	0	0.039677	OK	0.0182807	0	0.0773401	OK	0	0	0	OK	0
XLOC_000058	-	-	XLOC_000058	linc-RERE-AS	TSS98	chr1:8412465-8877699	-	-	0.100744	0	0.399524	OK	0.100156	0	0.425503	OK	0.181674	0	1.0271	OK	0.0692966	0	0.507258	OK	0.0447686	0	0.241907	OK	0.050158	0	0.279471	OK	0.0109158	0	0.301378	OK	0.138242	0	0.402345	OK	0.0630603	0	0.456775	OK	0.269897	0	2.44535	OK	0.541249
XLOC_000059	-	-	XLOC_000059	linc-ENO1-AS	TSS100,TSS101,TSS102,TSS99	chr1:8920579-8939953	-	-	3.86041	0	184.07	OK	9.85702	0	246.448	OK	3.36818	0	1876.6	OK	3.70046	0	1582	FAIL	3.32796	0	170.003	OK	3.2865	0	490.32	FAIL	6.57922	0	10132.1	OK	6.59463	0	307.555	FAIL	10.8749	0	5949.56	OK	1.68206	0	803.411	OK	0.238807
XLOC_000060	-	-	XLOC_000060	linc-H6PD	TSS103,TSS104	chr1:9208346-9253919	-	-	1.06503	0.208866	1.9212	OK	0.362335	0	0.880145	OK	0.671009	0	2.0444	OK	0.951498	0	3.18076	OK	0.543048	0.127073	0.959024	OK	0.0155511	0	0.0752605	OK	1.27859	0	3.89328	OK	0.616663	0.078941	1.15438	OK	0.237937	0	0.740838	OK	0.0623383	0	0.353493	OK	0.0670687
XLOC_000061	-	-	XLOC_000061	linc-PIK3CD	TSS105	chr1:9687002-9689519	-	-	0	0	0	OK	0	0	0	OK	0.0225306	0	0.0739757	OK	0	0	0	OK	0	0	0	OK	0.0156458	0	0.038161	OK	0	0	0	OK	0.344095	0.190762	0.497427	OK	0	0	0	OK	0	0	0	OK	0
XLOC_000062	-	-	XLOC_000062	linc-CTNNBIP1-AS	TSS106	chr1:9908332-9970316	-	-	0	0	0	OK	1.24735	0	3.15571	OK	0	0	0	OK	0.138259	0	16.9867	OK	0	0	0	OK	0	0	0	OK	0	0	0	OK	0	0	0	OK	0	0	0	OK	1.02844	0	8.51462	OK	5.0996
XLOC_000063	-	-	XLOC_000063	linc-CASZ1-AS	TSS107	chr1:10696667-10856707	-	-	0	0	0	OK	0.0883723	0	0.346237	OK	0.012691	0	0.197579	OK	1.60138	0	11.6028	OK	0.250605	0	1.068	OK	0.0234377	0	0.356943	OK	0.130135	0	7.74858	OK	0.272398	0	0.675882	OK	0.0189713	0	0.27051	OK	0.182481	0	6.09026	OK	0
XLOC_000064	-	-	XLOC_000064	linc-EXOSC10-AS	TSS108	chr1:11126677-11162390	-	-	0.414527	0	1.19079	OK	0.528294	0	1.29029	OK	0.507875	0	2.02228	OK	0.35563	0	2.06288	OK	0.137558	0	0.538929	OK	0.41063	0	1.55786	OK	0.197113	0	2.33474	OK	0.724024	0	1.48785	OK	0.910784	0	3.90921	OK	0.209351	0	1.56563	OK	0.154002
XLOC_000065	-	-	XLOC_000065	linc-EXOSC10-AS	TSS109	chr1:11126677-11162390	-	-	0.497747	0	5.34042	OK	0.0537013	0	3.70304	OK	0.644952	0	18.1567	OK	0.349631	0	39.7728	OK	0.59785	0	4.42989	OK	0.58815	0	10.9607	OK	1.38398	0	75.5072	OK	0.324542	0	3.10406	OK	0.909954	0	36.0523	OK	0.169417	0	2.85051	OK	0
XLOC_000066	-	-	XLOC_000066	linc-MTOR-AS	TSS110	chr1:11166588-11322608	-	-	0	0	0	OK	0.0173184	0	0.435564	OK	0.00665865	0	0.624976	OK	0.0557839	0	49.9329	OK	0.0352108	0	0.657725	OK	0.0146633	0	0.666166	OK	0.0357498	0	2.63296	OK	0.0266672	0	0.349248	OK	0	0	0	OK	0	0	0	OK	0
XLOC_000067	-	-	XLOC_000067	linc-MTOR-AS	TSS111	chr1:11166588-11322608	-	-	0.0230296	0	0.498983	OK	0.0543248	0	0.698442	OK	0.173479	0	24.8644	OK	0.0390799	0	1.59196	OK	0.0123462	0	0.337502	OK	0.0413817	0	11.9097	OK	0	0	0	OK	0.0995499	0	1.62237	OK	0.0712556	0	30.1226	OK	0	0	0	OK	0
XLOC_000068	-	-	XLOC_000068	linc-FBXO44	TSS112	chr1:11669587-11673412	-	-	0.00883595	0	0.0368376	OK	0.00765948	0	0.0304875	OK	0.00594862	0	0.0331595	OK	0	0	0	OK	0	0	0	OK	0.0785467	0.00530254	0.151791	OK	0	0	0	OK	0.0180005	0	0.0456125	OK	0.0156702	0	0.0587084	OK	0	0	0	OK	0.0159187
XLOC_000069	-	-	XLOC_000069	linc-CLCN6	TSS113	chr1:11824461-11826573	-	-	0	0	0	OK	0	0	0	OK	0.0557827	0	0.184853	OK	0	0	0	OK	0	0	0	OK	0.0899386	0	0.18268	OK	0	0	0	OK	0	0	0	OK	0	0	0	OK	0	0	0	OK	0
XLOC_000070	-	-	XLOC_000070	linc-PLOD1	TSS114	chr1:11951078-11953408	-	-	0	0	0	OK	0.863534	0.38102	1.34605	OK	0.00239698	0	0.0161062	OK	0.0123689	0	0.0378717	OK	0	0	0	OK	0.00805114	0	0.0214718	OK	0	0	0	OK	0	0	0	OK	0	0	0	OK	0	0	0	OK	0
XLOC_000071	-	-	XLOC_000071	linc-KIAA2013-AS	TSS115	chr1:11980123-11986480	-	-	0.0507554	0	6.41897	OK	0.394018	0	6.12624	OK	0.329235	0	9.54487	OK	0.0880686	0	20.3511	OK	0.277668	0	4.07446	OK	0.492734	0	6.56528	OK	0.0954643	0	73.4832	OK	0.19522	0	2.90468	OK	0.375203	0	23.0226	OK	0	0	0	OK	0
XLOC_000072	-	-	XLOC_000072	linc-AADACL4	TSS116,TSS117	chr1:12585634-12590004	-	-	0.023501	0	0.0630841	OK	0.33904	0.143486	0.534595	OK	0.0295078	0	0.240898	OK	0.037251	0	0.192266	OK	0.00389096	0	0.0196267	OK	0.0410959	0.00461789	0.077574	OK	0	0	0	OK	0	0	0	OK	0.00452152	0	0.0352716	OK	0.131907	0	0.655486	OK	0.00838251
XLOC_000073	-	-	XLOC_000073	linc-DHRS3-AS	TSS118,TSS119	chr1:12627939-12684088	-	-	0.468732	0.139063	0.798402	OK	2.17738	1.16747	3.18728	OK	0.539756	0	1.16711	OK	0.14018	0	0.784649	OK	0.178458	0.00652316	0.350393	OK	0.548619	0	1.15446	OK	0.106694	0	1.93489	OK	0.0172528	0	0.0412419	OK	0.467088	0	1.5347	OK	0.721307	0	3.75621	OK	0.604723
XLOC_000074	-	-	XLOC_000074	linc-LOC649330-AS	TSS120	chr1:12906991-12908578	-	-	18.3953	12.29	24.5007	OK	18.7603	12.5791	24.9416	OK	28.2506	10.7642	45.737	OK	20.274	2.33632	38.2117	OK	20.0768	12.7736	27.38	OK	19.9915	10.5395	29.4435	OK	22.6335	0	53.1181	OK	28.0622	20.5911	35.5333	OK	16.7522	1.61361	31.8908	OK	14.863	0	33.0108	OK	4.28411
XLOC_000075	-	-	XLOC_000075	linc-PRAMEF6	TSS121	chr1:13146776-13147256	-	-	0	0	0	OK	0	0	0	OK	0	0	0	OK	0	0	0	OK	0	0	0	OK	0	0	0	OK	0	0	0	OK	0	0	0	OK	0	0	0	OK	0	0	0	OK	0
XLOC_000076	-	-	XLOC_000076	linc-PRAMEF16	TSS122	chr1:13429633-13430107	-	-	0	0	0	OK	0	0	0	OK	0	0	0	OK	0	0	0	OK	0	0	0	OK	0	0	0	OK	0	0	0	OK	0	0	0	OK	0	0	0	OK	0	0	0	OK	0
XLOC_000077	-	-	XLOC_000077	linc-PRAMEF15	TSS123	chr1:13629937-13635298	-	-	0	0	0	OK	0	0	0	OK	0	0	0	OK	0	0	0	OK	0	0	0	OK	0	0	0	OK	0	0	0	OK	0	0	0	OK	0	0	0	OK	0	0	0	OK	0
XLOC_000078	-	-	XLOC_000078	linc-PRAMEF17	TSS124	chr1:13650430-13650910	-	-	0	0	0	OK	0	0	0	OK	0	0	0	OK	0	0	0	OK	0	0	0	OK	0	0	0	OK	0	0	0	OK	0	0	0	OK	0	0	0	OK	0	0	0	OK	0
XLOC_000079	-	-	XLOC_000079	linc-EFHD2	TSS125	chr1:15727280-15735929	-	-	0	0	0	OK	0.0052552	0	0.0241658	OK	0.00224463	0	0.0299474	OK	0	0	0	OK	0.00428054	0	0.0215918	OK	0.00855948	0	0.0269133	OK	0	0	0	OK	0	0	0	OK	0.013484	0	0.102537	OK	0	0	0	OK	0
XLOC_000080	-	-	XLOC_000080	linc-SPEN	TSS126,TSS127	chr1:16154218-16157111	-	-	28.0533	17.8026	38.304	OK	59.5446	41.273	77.8163	OK	18.8063	2.46983	35.1428	OK	25.4441	0.894394	49.9939	OK	18.6979	10.3169	27.0788	OK	35.4309	14.5787	56.2831	OK	24.2931	0	65.1464	OK	74.5486	39.1557	109.941	OK	48.0959	1.34926	94.8426	OK	13.7041	0	31.8207	OK	6.50646
XLOC_000081	-	-	XLOC_000081	linc-HSPB7-AS	TSS128	chr1:16340522-16400127	-	-	0	0	0	OK	0.0359113	0	0.160204	OK	0.072965	0	3.55987	OK	0	0	0	OK	0.37082	0	3.78597	OK	0.0173099	0	0.155316	OK	0	0	0	OK	0.0684707	0	0.217511	OK	0.0771625	0	0.732112	OK	0.366986	0	237.131	OK	2.43872
XLOC_000082	-	-	XLOC_000082	linc-EPHA2-BP	TSS129,TSS130,TSS131	chr1:16450831-16512163	-	-	0.229045	0	2.50373	OK	0.861655	0	14.3832	OK	0.259073	0	7.68814	OK	0.940456	0	193.765	OK	0.234743	0	2.20217	OK	0.0334031	0	0.0786208	OK	0.9293	0	176.274	OK	0.137227	0	0.327968	OK	2.26431	0	123.064	OK	0.116678	0	1.0964	OK	0.240141
XLOC_000083	-	-	XLOC_000083	linc-CROCC-3	TSS132,TSS133	chr1:16847188-16848303	-	-	4.81262	1.50243	8.12281	OK	0.081186	0	0.373331	OK	4.07328	0	10.3247	OK	1.63406	0	4.79432	OK	2.35036	0.784291	3.91642	OK	0.0845568	0	0.319422	OK	0.230476	0	1.31365	OK	0.541658	0	1.16591	OK	2.77849	0	9.25933	OK	1.15952	0	3.92914	OK	1.51863
XLOC_000084	-	-	XLOC_000084	linc-NBPF1-AS	TSS134,TSS135	chr1:16890411-16943961	-	-	0.643732	0.186881	1.10058	OK	2.37145	1.19075	3.55214	OK	0.629441	0	1.39334	OK	0.626211	0	1.82781	OK	0.368584	0	0.759641	OK	1.27145	0.000825978	2.54208	OK	0.86499	0	3.58911	OK	0.155134	0.0295484	0.28072	OK	0.732067	0	2.36008	OK	0.521223	0	2.5673	OK	0.552768
XLOC_000085	-	-	XLOC_000085	linc-CROCC-2	TSS136	chr1:16944178-16983287	-	-	0.744115	0	1.51905	OK	3.56156	0	11.1811	OK	1.35488	0	4.2934	OK	0.709923	0	3.0183	OK	0.283258	0	0.744012	OK	1.82496	0	5.25945	OK	0.302499	0	4.1239	OK	1.68814	0.19576	3.18051	OK	0.69789	0	4.37733	OK	0.599854	0	13.5872	OK	0.577651
XLOC_000086	-	-	XLOC_000086	linc-CROCC-1	TSS137,TSS138,TSS139,TSS140,TSS141,TSS142	chr1:16944178-16983287	-	-	0.611444	0	2.1798	OK	171.749	114.46	229.038	OK	2.12373	0	12.7111	OK	1.15965	0	10.8619	OK	0.386736	0	1.72025	OK	0.877483	0	11.717	OK	0.517989	0	17.8498	OK	2.43717	0	5.11551	OK	3.42149	0	20.9079	OK	13.2036	0	60.9282	OK	0.196446
XLOC_000087	-	-	XLOC_000087	linc-MFAP2-AS	TSS143	chr1:17300999-17338423	-	-	1.17314	0	3.67399	OK	0.0775937	0	0.440045	OK	2.16851	0	15.9965	OK	1.13259	0	25.5479	OK	0.40743	0	4.15998	OK	0.00229809	0	0.108176	OK	0.12121	0	3.65786	OK	0	0	0	OK	0.540406	0	3.38044	OK	0.0598814	0	0.937823	OK	0
XLOC_000088	-	-	XLOC_000088	linc-MFAP2-AS	TSS144,TSS145	chr1:17300999-17338423	-	-	0.0384956	0	0.437144	OK	0.0250235	0	0.211757	OK	0.157579	0	11.97	OK	0.310013	0	20.3528	OK	0.155464	0	3.38915	OK	0.0909485	0	0.947527	OK	0.161383	0	5.13269	OK	0.052493	0	0.245786	OK	0.227191	0	6.41491	OK	0.00562601	0	0.250351	OK	0.00947077
XLOC_000089	-	-	XLOC_000089	linc-SDHB-AS	TSS146	chr1:17345226-17380665	-	-	0	0	0	OK	0.0869936	0	1.17021	OK	0	0	0	OK	0	0	0	OK	0	0	0	OK	0.0294284	0	1.52876	OK	0	0	0	OK	0.0392508	0	0.799573	OK	0.234833	0	131.707	OK	0	0	0	OK	0
XLOC_000090	-	-	XLOC_000090	linc-PADI1	TSS147	chr1:17516277-17524814	-	-	0	0	0	OK	0	0	0	OK	0.00259836	0	0.0144849	OK	0.369366	0	3.83274	OK	2.38831	0.502293	4.27432	OK	0.0235636	0.000838076	0.0462892	OK	0.142785	0	0.61162	OK	0	0	0	OK	0.404433	0	1.32493	OK	0.0248478	0	0.092257	OK	0
XLOC_000091	-	-	XLOC_000091	linc-RCC2-AS	TSS148	chr1:17733180-17766220	-	-	0.870522	0	2.00087	OK	0.411565	0	0.864753	OK	3.09607	0	17.7962	OK	0.857689	0	7.1465	OK	0.252992	0	0.918942	OK	0.747389	0	3.48802	OK	0.386488	0	19.7482	OK	1.94135	0.832009	3.05069	OK	1.31661	0	8.7977	OK	0.20148	0	2.40687	OK	0.216525
XLOC_000092	-	-	XLOC_000092	linc-ACTL8	TSS149,TSS150	chr1:18026003-18076473	-	-	0	0	0	OK	6.84734	3.56641	10.1283	OK	0.0030583	0	0.0692497	OK	0.00814794	0	0.0538566	OK	0	0	0	OK	0.00967784	0	0.028523	OK	0	0	0	OK	0.0101605	0	0.0639403	OK	0.00450455	0	0.0872443	OK	0	0	0	OK	0.18007
XLOC_000093	-	-	XLOC_000093	linc-KLHDC7A	TSS151	chr1:18712322-18715008	-	-	0	0	0	OK	0	0	0	OK	0.0892456	0	0.303025	OK	0	0	0	OK	0	0	0	OK	0	0	0	OK	0	0	0	OK	0	0	0	OK	0	0	0	OK	0	0	0	OK	0
XLOC_000094	-	-	XLOC_000094	linc-IFFO2-AS	TSS152,TSS153,TSS154	chr1:19230773-19282826	-	-	0.390818	0	2.9084	OK	0.0616946	0	2.48454	OK	0.0759901	0	0.718053	OK	1.17491	0	97.4616	OK	0.149828	0	0.987592	OK	2.7398	0.459066	5.02054	OK	0.2494	0	6.67126	OK	0.144958	0	0.597083	OK	0.0810375	0	0.807448	OK	0.0520009	0	0.624377	OK	0.00396787
XLOC_000095	-	-	XLOC_000095	linc-UBR4-AS	TSS155	chr1:19398603-19578046	-	-	0.0610741	0	1.37261	OK	0.0376312	0	1.07557	OK	0.0667153	0	56.0147	OK	0.055096	0	2.56046	OK	0.0154602	0	0.706866	OK	0.0451183	0	32.3492	OK	0	0	0	OK	0.0985049	0	5.41299	OK	0.199226	0	73.2829	OK	0.00900809	0	1.02464	OK	0.0327626
XLOC_000096	-	-	XLOC_000096	linc-UBR4-AS	TSS156	chr1:19398603-19578046	-	-	4.52989	0	13.0042	OK	2.03338	0	8.10327	OK	1.20327	0	22.2586	OK	3.13842	0	27.3282	OK	6.45096	0	15.8159	OK	1.87326	0	15.2836	OK	5.04632	0	75.9199	OK	1.68809	0	4.80973	OK	2.61594	0	32.3887	OK	4.3628	0	28.3489	OK	4.09895
XLOC_000097	-	-	XLOC_000097	linc-UBR4-BP	TSS157	chr1:19398603-19578046	-	-	0.154856	0	3.1732	OK	0.272947	0	3.32148	OK	0.218104	0	10.7215	OK	0.240424	0	12.3655	OK	0.14448	0	3.47053	OK	0.373907	0	7.09517	OK	0.0650606	0	2.2141	OK	0.342844	0	1.44424	OK	0.482813	0	15.3533	OK	0.108976	0	1.7231	OK	0.300373
XLOC_000098	-	-	XLOC_000098	linc-AKR7A3-AS	TSS158	chr1:19592475-19638640	-	-	0.0851169	0	3.21283	OK	0.528312	0	2.51938	OK	0.384003	0	6.82693	OK	0.0809995	0	14.0719	OK	0.196898	0	3.81354	OK	0.469061	0	6.89274	OK	0.141648	0	66.3127	OK	0.362776	0	1.94221	OK	0.746466	0	16.6589	OK	0.509876	0	41.211	OK	0.845173
XLOC_000099	-	-	XLOC_000099	linc-MINOS1	TSS159	chr1:19852508-19858268	-	-	0.0472218	0	0.166204	OK	0	0	0	OK	0.01289	0	0.0777814	OK	0	0	0	OK	0	0	0	OK	0	0	0	OK	0	0	0	OK	0.0290275	0	0.0958098	OK	0	0	0	OK	0	0	0	OK	0
XLOC_000100	-	-	XLOC_000100	linc-RNF186-AS	TSS160	chr1:20140511-20145996	-	-	0	0	0	OK	0.0601538	0	0.237499	OK	3.08708e-07	0	0.0839862	OK	0	0	0	OK	0	0	0	OK	0	0	0	OK	0	0	0	OK	0	0	0	OK	0	0	0	OK	2.77804	0	27.2051	OK	0
XLOC_000101	-	-	XLOC_000101	linc-PLA2G2A-AS	TSS161	chr1:20301924-20308912	-	-	0	0	0	OK	0.0426929	0	0.140038	OK	0.00260778	0	0.0244537	OK	0	0	0	OK	0	0	0	OK	0	0	0	OK	0	0	0	OK	0.00122615	0	0.00663217	OK	0	0	0	OK	0.131619	0	0.863003	OK	0.246096
XLOC_000102	-	-	XLOC_000102	linc-UBXN10	TSS162,TSS163	chr1:20480830-20487061	-	-	0	0	0	OK	0.0298008	0	0.0899308	OK	0	0	0	OK	0.207398	0	0.778378	OK	0	0	0	OK	0.0285798	0	0.070535	OK	0	0	0	OK	0.00481414	0	0.0321872	OK	0	0	0	OK	0	0	0	OK	0
XLOC_000103	-	-	XLOC_000103	linc-VWA5B1	TSS164	chr1:20569587-20571148	-	-	0	0	0	OK	0	0	0	OK	0	0	0	OK	0	0	0	OK	0	0	0	OK	0	0	0	OK	0	0	0	OK	0	0	0	OK	0	0	0	OK	0	0	0	OK	0
XLOC_000104	-	-	XLOC_000104	linc-CAMK2N1-AS	TSS165	chr1:20808884-20813653	-	-	0.1719	0	0.754383	OK	7.3912	1.98935	12.7931	OK	0.656838	0	1.55861	OK	1.2583	0	8.68542	OK	0.695252	0	1.92511	OK	0.105971	0	0.303883	OK	2.90977	0	36.2167	OK	0.00374968	0	0.0181267	OK	0.04853	0	0.74505	OK	0.7002	0	17.5252	OK	0.0579981
XLOC_000105	-	-	XLOC_000105	linc-MUL1-AS	TSS166	chr1:20825940-20834674	-	-	0	0	0	OK	0.100866	0	1.96599	OK	0.0311495	0	0.48585	OK	0.167091	0	17.4161	OK	0.0659231	0	2.76204	OK	0.0479368	0	3.53988	OK	0	0	0	OK	0.0574106	0	1.17229	OK	0	0	0	OK	0	0	0	OK	0
XLOC_000106	-	-	XLOC_000106	linc-SH2D5-BP	TSS167	chr1:21059372-21060445	-	-	0	0	0	OK	0	0	0	OK	0	0	0	OK	0.244981	0	0.651864	OK	0	0	0	OK	0	0	0	OK	0	0	0	OK	0.0374422	0	0.159265	OK	0.0497946	0	0.309508	OK	0	0	0	OK	0
XLOC_000107	-	-	XLOC_000107	linc-HP1BP3-AS	TSS168,TSS169	chr1:21066682-21113799	-	-	0.677917	0	7.00253	OK	0.487873	0	5.2738	OK	0.0985961	0	1.61672	OK	0.874119	0	34.6728	OK	1.89109	0	10.7925	OK	0.405253	0	24.8684	OK	1.56373	0	93.0124	OK	1.33383	0	5.50151	OK	0.798407	0	59.0596	OK	10.3075	0	88.062	OK	2.63778
XLOC_000108	-	-	XLOC_000108	linc-EIF4G3-AS	TSS170	chr1:21132975-21503340	-	-	0.308603	0	12.2604	OK	0.0856342	0	9.74828	OK	0.0934134	0	2.34222	OK	0.186566	0	85.3598	OK	0.703787	0	20.4265	OK	0.0952648	0	15.095	OK	1.0143	0	198.911	OK	0.114602	0	5.32758	OK	0.170518	0	73.7876	OK	0	0	0	OK	0.0744402
XLOC_000109	-	-	XLOC_000109	linc-ECE1-AS	TSS171	chr1:21543671-21672034	-	-	0.0225653	0	21.4849	OK	0	0	0	OK	0.00706734	0	0.182376	OK	0.0183892	0	16.0589	OK	0.0436612	0	2.81958	OK	0.00613562	0	3.45142	OK	0.0337653	0	52.7499	OK	0	0	0	OK	0	0	0	OK	1.27357	0	9.51433	OK	0
XLOC_000110	-	-	XLOC_000110	linc-ECE1-AS	TSS172	chr1:21543671-21672034	-	-	0.196732	0	51.7494	OK	0.0422696	0	0.531557	OK	0.0261145	0	0.669354	OK	0.0249968	0	1.40027	OK	0.012063	0	0.460953	OK	0.0240178	0	0.615965	OK	0	0	0	OK	0.0064257	0	0.131328	OK	0.177122	0	37.2567	OK	0	0	0	OK	0
XLOC_000111	-	-	XLOC_000111	linc-NBPF3-2	TSS173	chr1:21716941-21727968	-	-	7.75708	4.33375	11.1804	OK	5.58176	2.96078	8.20274	OK	4.8556	0	9.71568	OK	10.8091	0	22.0112	OK	11.4219	6.36181	16.4819	OK	10.3985	4.69753	16.0995	OK	15.7887	0	37.4	OK	8.44884	5.24612	11.6516	OK	8.18238	0	18.7127	OK	9.75049	0	24.3368	OK	6.79645
XLOC_000112	-	-	XLOC_000112	linc-NBPF3-1	TSS174,TSS175	chr1:21742390-21743985	-	-	0.0342235	0	0.187545	OK	0.000501713	0	0.0908139	OK	0.031154	0	0.158092	OK	0	0	0	OK	0.0202917	0	0.132605	OK	0.0495206	0	0.123797	OK	0.0425652	0	0.26071	OK	0	0	0	OK	0	0	0	OK	0.0767087	0	0.34676	OK	0.281704
XLOC_000113	-	-	XLOC_000113	linc-LDLRAD2	TSS176	chr1:21912964-21917680	-	-	0	0	0	OK	0	0	0	OK	0.0151797	0	0.0793322	OK	0.013819	0	0.053647	OK	0.079977	0	0.171833	OK	0	0	0	OK	0	0	0	OK	0	0	0	OK	0	0	0	OK	0.0165231	0	0.0763571	OK	0
XLOC_000114	-	-	XLOC_000114	linc-USP48-AS	TSS177	chr1:22004793-22109688	-	-	1.42494	0	2.89851	OK	1.5658	0.522968	2.60864	OK	0.494818	0	1.61679	OK	0.45458	0	2.47116	OK	0.225789	0	0.770062	OK	1.50696	0	3.86837	OK	0.243968	0	6.59224	OK	3.45065	1.19656	5.70473	OK	0.704711	0	2.61123	OK	0.259936	0	3.3177	OK	0.596295
XLOC_000115	-	-	XLOC_000115	linc-HSPG2-AS	TSS178	chr1:22138757-22263750	-	-	7.08124	0	1277.19	OK	0.117055	0	1.78665	OK	0.224025	0	13.2623	OK	0.122788	0	34.6869	OK	0.38885	0	83.8912	OK	0.249612	0	10.9804	OK	0.16283	0	83.2129	OK	0.0324504	0	0.311934	OK	0.136136	0	19.7226	OK	0	0	0	OK	0.0862135
XLOC_000116	-	-	XLOC_000116	linc-HSPG2-AS	TSS179,TSS180,TSS181	chr1:22138757-22263750	-	-	7.93336	0	2864.58	OK	0.212284	0	3.83668	OK	0.663018	0	33.951	OK	0.330465	0	69.6648	OK	0.673122	0	189.616	OK	0.614857	0	25.3956	OK	0.173092	0	66.646	OK	0.201424	0	0.929847	OK	0.810265	0	47.0358	OK	0.177435	0	17.7258	OK	0.368156
XLOC_000117	-	-	XLOC_000117	linc-HSPG2-AS	TSS182,TSS183,TSS184,TSS185,TSS186,TSS187,TSS188,TSS189	chr1:22138757-22263750	-	-	12.0725	0	21105.6	OK	0.352145	0	2.69414	OK	0.518975	0	19.7555	OK	0.370785	0	42.3856	OK	1.03489	0	537.583	OK	0.312624	0	14.5181	OK	0.204241	0	88.8131	OK	0.157497	0	2.65387	OK	0.743538	0	73.7625	OK	0.174333	0	17.3162	OK	0.319769
XLOC_000118	-	-	XLOC_000118	linc-HSPG2-AS	TSS190,TSS191	chr1:22138757-22263750	-	-	2.13323	0	2858.1	OK	0.0684603	0	1.89687	OK	0.203325	0	30.9013	OK	0.10885	0	3.59113	OK	0.182847	0	192.608	OK	0.162297	0	24.3872	OK	0.0512849	0	2.97465	OK	0.00676787	0	0.067799	OK	0.531597	0	42.7841	OK	0.0162073	0	0.859957	OK	0.0933568
XLOC_000119	-	-	XLOC_000119	linc-CDC42	TSS192,TSS193,TSS194	chr1:22350350-22358313	-	-	5.80176	3.06841	8.53512	OK	8.34066	4.48293	12.1984	OK	7.86087	0	17.4552	OK	3.26801	0	10.3638	OK	6.77985	3.25956	10.3001	OK	7.74001	0	17.2996	OK	4.26018	0	14.9569	OK	6.40006	3.75422	9.0459	OK	7.35248	0	21.8644	OK	4.97427	0	15.9869	OK	10.2736
XLOC_000120	-	-	XLOC_000120	linc-ZBTB40-2	TSS195	chr1:22482048-22484294	-	-	0.054139	0	0.123245	OK	0	0	0	OK	0.0933819	0	0.251132	OK	0.0319561	0	0.0934343	OK	0.0226563	0	0.0597222	OK	0.00322022	0	0.0128313	OK	0.0329698	0	0.120881	OK	0.00709911	0	0.0245622	OK	0.0132489	0	0.0535194	OK	0	0	0	OK	0
XLOC_000121	-	-	XLOC_000121	linc-ZBTB40-1	TSS196	chr1:22489861-22502431	-	-	0.00759356	0	0.0214872	OK	0.0123433	0	0.0277483	OK	0.0106272	0	0.0349508	OK	0.0385632	0	0.0971969	OK	0.021988	0.00234195	0.0416341	OK	0.878532	0.368814	1.38825	OK	0.0141153	0	0.0485819	OK	0.0147666	0.00144019	0.0280931	OK	0.0352019	0	0.101101	OK	0.00530689	0	0.0214952	OK	0
XLOC_000122	-	-	XLOC_000122	linc-RPL11-2	TSS197	chr1:23570066-23571677	-	-	0.201641	0.0635894	0.339692	OK	0.762159	0.381737	1.14258	OK	0.0855247	0	0.244601	OK	0.17362	0	0.430672	OK	0.10439	0.0281328	0.180648	OK	0.125797	0.0290551	0.222539	OK	0.14574	0	0.425285	OK	0.771512	0.451154	1.09187	OK	0.518166	0	1.3238	OK	0.0953339	0	0.292351	OK	0
XLOC_000123	-	-	XLOC_000123	linc-HNRNPR-AS	TSS198	chr1:23628245-23670853	-	-	0.376384	0	1.18029	OK	1.34929	0.25446	2.44412	OK	0.311525	0	2.13871	OK	0.336304	0	3.52915	OK	0.625242	0	1.66836	OK	0.549061	0	2.00907	OK	0.338471	0	10.2205	OK	0.449181	0	1.04674	OK	1.28257	0	5.07348	OK	1.14181	0	5.09289	OK	1.24599
XLOC_000124	-	-	XLOC_000124	linc-E2F2-AS	TSS199	chr1:23832921-23862552	-	-	0.0200777	0	0.194703	OK	0	0	0	OK	0	0	0	OK	0	0	0	OK	0	0	0	OK	0	0	0	OK	0	0	0	OK	0	0	0	OK	0	0	0	OK	0	0	0	OK	0
XLOC_000125	-	-	XLOC_000125	linc-ID3-AS	TSS200	chr1:23884397-23886322	-	-	4.45063	0	21.2951	OK	1.75415	0	4.82177	OK	0.261068	0	80.5621	OK	4.42018	0	46.2767	OK	21.5436	0	49.3263	OK	0.24225	0	8.9914	OK	1.94913	0	36.6731	OK	2.48038	0	10.3636	OK	4.62779	0	87.9528	OK	11.8305	0	55.8816	OK	16.752
XLOC_000126	-	-	XLOC_000126	linc-RPL11-1	TSS201	chr1:23907910-23928730	-	-	0	0	0	OK	0	0	0	OK	0	0	0	OK	0	0	0	OK	0.80281	0.266471	1.33915	OK	0	0	0	OK	0	0	0	OK	0.0916599	0	0.202431	OK	0	0	0	OK	0	0	0	OK	0
XLOC_000127	-	-	XLOC_000127	linc-CNR2-AS	TSS202	chr1:24196389-24244435	-	-	0	0	0	OK	0	0	0	OK	0.000531406	0	0.00927639	OK	0	0	0	OK	0.00187476	0	0.00735935	OK	0.00388086	0	0.0101723	OK	0	0	0	OK	1.96123	1.29249	2.62998	OK	0	0	0	OK	0.00826198	0	0.0355023	OK	7.1656e-09
XLOC_000128	-	-	XLOC_000128	linc-CNR2-AS	TSS203	chr1:24196389-24244435	-	-	0	0	0	OK	0.00134577	0	0.00732273	OK	0.000538514	0	0.0091537	OK	0.00138908	0	0.00715838	OK	0.00133717	0	0.0067449	OK	0.0048265	0	0.0115419	OK	0	0	0	OK	0.433582	0.122708	0.744455	OK	0.000764758	0	0.0111667	OK	0	0	0	OK	0
XLOC_000129	-	-	XLOC_000129	linc-SRSF10-AS	TSS204,TSS205	chr1:24291315-24306955	-	-	2.5353	1.07399	3.99662	OK	3.74208	1.6588	5.82537	OK	3.04035	0	6.95862	OK	0.769576	0	4.29549	OK	1.28605	0.0690166	2.50309	OK	4.32345	0.302812	8.34409	OK	1.25693	0	13.7759	OK	10.5169	6.40477	14.6289	OK	9.30175	0	20.6358	OK	1.73846	0	6.6206	OK	1.18439
XLOC_000130	-	-	XLOC_000130	linc-GRHL3-2	TSS206	chr1:24348250-24438665	-	-	0	0	0	OK	1.47072	0.433519	2.50792	OK	0.00402369	0	0.0249128	OK	0	0	0	OK	0.00322591	0	0.0533305	OK	0.00445115	0	0.0238322	OK	0.00701198	0	0.0625009	OK	0.000843699	0	0.0053094	OK	0.0105351	0	0.0620865	OK	0.00592025	0	0.206705	OK	0.0208139
XLOC_000131	-	-	XLOC_000131	linc-MYOM3-AS	TSS207,TSS208	chr1:24348250-24438665	-	-	0	0	0	OK	0.471867	0	1.29343	OK	0.00374563	0	0.0327424	OK	0.00675015	0	0.10405	OK	0.0144531	0	0.173095	OK	0.291098	0.0571534	0.525044	OK	0	0	0	OK	0	0	0	OK	0.00333955	0	0.052318	OK	0.0135183	0	0.470281	OK	0.0813498
XLOC_000132	-	-	XLOC_000132	linc-IL22RA1-AS	TSS209	chr1:24445418-24469611	-	-	0	0	0	OK	0.114913	0	0.487938	OK	0.00399469	0	0.0382274	OK	0.0340721	0	1.66603	OK	0	0	0	OK	0.00291203	0	0.0111199	OK	0.0169862	0	0.253285	OK	0	0	0	OK	0.00464073	0	0.083465	OK	0	0	0	OK	0
XLOC_000133	-	-	XLOC_000133	linc-IL28RA-AS	TSS210	chr1:24477942-24513751	-	-	0	0	0	OK	0.0950731	0	0.220314	OK	1.61275	0.261889	2.96361	OK	0.0687463	0	0.401977	OK	0.00144595	0	0.00729358	OK	0.00135333	0	0.00523498	OK	1.56013	0	4.71956	OK	0.223707	0.0725947	0.37482	OK	0.0405409	0	0.260552	OK	0.190608	0	1.48858	OK	0.106916
XLOC_000134	-	-	XLOC_000134	linc-GRHL3-1	TSS211	chr1:24526729-24538183	-	-	0	0	0	OK	0.0110906	0	0.0492549	OK	0	0	0	OK	0.0104366	0	0.0479542	OK	0	0	0	OK	0.00262413	0	0.0160009	OK	0	0	0	OK	0	0	0	OK	0	0	0	OK	0	0	0	OK	0
XLOC_000135	-	-	XLOC_000135	linc-RHD-3	TSS212	chr1:25183894-25194132	-	-	0	0	0	OK	0.0124856	0	0.0324663	OK	0	0	0	OK	0.00755756	0	0.0231401	OK	0.0733396	0.0212037	0.125475	OK	0.00308014	0	0.0095806	OK	0	0	0	OK	0.0033451	0	0.0115737	OK	0	0	0	OK	0	0	0	OK	0.0154751
XLOC_000136	-	-	XLOC_000136	linc-RHD-2	TSS213	chr1:25357760-25439611	-	-	0	0	0	OK	0	0	0	OK	0.000311448	0	0.00742069	OK	0.0016452	0	0.00638391	OK	0	0	0	OK	0.00101368	0	0.00358709	OK	0	0	0	OK	0.871076	0.57652	1.16563	OK	0.0284061	0	0.074998	OK	0	0	0	OK	0
XLOC_000137	-	-	XLOC_000137	linc-RHD-1	TSS214	chr1:25534629-25535360	-	-	0	0	0	OK	0	0	0	OK	0	0	0	OK	0	0	0	OK	0	0	0	OK	0.0183214	0	0.0675321	OK	0	0	0	OK	0.0183141	0	0.077901	OK	0	0	0	OK	0	0	0	OK	0
XLOC_000138	-	-	XLOC_000138	linc-C1orf63-AS	TSS215	chr1:25562663-25575697	-	-	0.0622151	0	0.309206	OK	0.218907	0	0.672762	OK	0.147677	0	0.81892	OK	0.138438	0	2.02449	OK	0.0685224	0	0.301843	OK	0.228993	0	1.59132	OK	0.0404014	0	0.468787	OK	0.302531	0	0.928768	OK	0.399633	0	2.47919	OK	0.185584	0	5.59025	OK	0.0790853
XLOC_000139	-	-	XLOC_000139	linc-C1orf63-AS	TSS216	chr1:25562663-25575697	-	-	3.61424	1.98698	5.24149	OK	5.08394	2.8666	7.30128	OK	1.27692	0	2.95827	OK	3.55305	0	8.37449	OK	2.68997	1.30466	4.07529	OK	8.82435	2.73302	14.9157	OK	1.91852	0	6.6999	OK	10.0186	6.34203	13.6951	OK	4.33579	0	9.66369	OK	8.22153	0	22.2349	OK	2.86472
XLOC_000140	-	-	XLOC_000140	linc-MAN1C1	TSS217	chr1:25907968-25916847	-	-	0.165181	0	0.399283	OK	0.26424	0.0114133	0.517067	OK	0.125226	0	0.394908	OK	0	0	0	OK	0.233314	0.0110236	0.455604	OK	0.127112	0	0.26041	OK	0.0598298	0	0.247377	OK	0.197728	0.02098	0.374475	OK	0.0513709	0	0.20602	OK	0.111042	0	0.41906	OK	0.0555019
XLOC_000141	-	-	XLOC_000141	linc-C1orf135-BP	TSS218	chr1:26186068-26197744	-	-	0.598757	0	1.71157	OK	1.52582	0	3.78932	OK	0.499832	0	1.95754	OK	1.9153	0	7.24083	OK	0.300259	0	0.993524	OK	0.909434	0.0026467	1.81622	OK	0.759853	0	10.2834	OK	0.804872	0.132946	1.4768	OK	0.952492	0	3.66056	OK	0.366199	0	7.94509	OK	0
XLOC_000142	-	-	XLOC_000142	linc-SLC30A2-BP	TSS219	chr1:26364513-26376388	-	-	0	0	0	OK	0	0	0	OK	0	0	0	OK	0.00919325	0	0.055354	OK	0	0	0	OK	0.00818836	0	0.0251043	OK	0	0	0	OK	0.00176119	0	0.0110832	OK	0	0	0	OK	1.02717	0	3.67179	OK	0.0291569
XLOC_000143	-	-	XLOC_000143	linc-CEP85	TSS220,TSS221,TSS222,TSS223	chr1:26542602-26556426	-	-	0.0462557	0	0.113307	OK	0.759404	0.122751	1.39606	OK	0.761698	0	2.017	OK	0	0	0	OK	0.0280094	0	0.0869739	OK	0.0318537	0	0.0888555	OK	0.0713193	0	0.236028	OK	0.0233958	0	0.060432	OK	0.112295	0	0.396755	OK	3.21728	0	9.85052	OK	0.614366
XLOC_000144	-	-	XLOC_000144	linc-AIM1L-AS	TSS224	chr1:26648349-26680621	-	-	0.00122115	0	0.00735313	OK	0.040435	0	0.113787	OK	0.130452	0	0.420902	OK	0.336586	0	1.69217	OK	1.2125e-06	0	0.0042527	OK	0.174703	0	0.374643	OK	0.0165638	0	0.166684	OK	0.0459748	0.0231672	0.0687823	OK	0.030492	0	0.274981	OK	0.0175585	0	0.0665517	OK	0.00675383
XLOC_000145	-	-	XLOC_000145	linc-AIM1L-AS	TSS225,TSS226	chr1:26648349-26680621	-	-	0	0	0	OK	0.883194	0.351523	1.41486	OK	1.42966	0	3.21927	OK	4.80879	0	12.8096	OK	0	0	0	OK	0.00327307	0	0.0478707	OK	0.793157	0	3.64203	OK	0	0	0	OK	0.314189	0	1.53795	OK	0.00411568	0	0.0445862	OK	0
XLOC_000146	-	-	XLOC_000146	linc-NUDC	TSS227	chr1:27202623-27204736	-	-	2.13094	0.796348	3.46553	OK	1.9886	0.695255	3.28195	OK	0.609392	0	1.71585	OK	1.49325	0	3.36805	OK	2.04713	0.701806	3.39245	OK	1.07403	0.201397	1.94667	OK	1.88581	0	5.41984	OK	3.48048	1.92082	5.04014	OK	1.29873	0	3.5591	OK	6.43593	0	17.3881	OK	2.214
XLOC_000147	-	-	XLOC_000147	linc-FAM46B-AS	TSS228	chr1:27328759-27339333	-	-	0.0334914	0	0.0980877	OK	0.111931	0.0451779	0.178684	OK	0.544586	0	4.40028	OK	0.395622	0	7.63094	OK	0.0338259	0	0.160292	OK	0.00200528	0	0.0148849	OK	0.157856	0	4.25113	OK	0.00293156	0	0.0118153	OK	0.0397478	0	0.282623	OK	0.036816	0	1.27386	OK	0.118424
XLOC_000148	-	-	XLOC_000148	linc-WDTC1-2	TSS229,TSS230	chr1:27371212-27391687	-	-	0.00714866	0	0.0230712	OK	0.0102363	0	0.0242551	OK	0.72635	0	1.45857	OK	0.0208018	0	0.0551402	OK	0.00315329	0	0.0121284	OK	0.0117818	0	0.0237495	OK	0.00686572	0	0.0337784	OK	0.014555	0.00220045	0.0269095	OK	0.0120978	0	0.0393772	OK	0.0289642	0	0.101552	OK	0.0476591
XLOC_000149	-	-	XLOC_000149	linc-SLC9A1-AS	TSS231	chr1:27425300-27481451	-	-	0.19582	0	1.07687	OK	0.0359373	0	0.253571	OK	0.193623	0	1.3913	OK	0.184236	0	7.00717	OK	0.0388362	0	0.698917	OK	0.0628953	0	0.557722	OK	0.199809	0	21.8028	OK	0.128816	0	0.423783	OK	0.072246	0	2.00077	OK	0.0701452	0	0.739238	OK	0.0311365
XLOC_000150	-	-	XLOC_000150	linc-WDTC1-1	TSS232	chr1:27503287-27535242	-	-	249.728	148.897	350.559	OK	401.57	237.149	565.991	OK	189.942	0	416.938	OK	182.586	0	419.95	OK	133.483	65.3258	201.641	OK	172.508	49.0391	295.977	OK	212.644	0	651.956	OK	240.444	130.622	350.266	OK	333.289	0	740.748	OK	77.4054	0	228.757	OK	40.2413
XLOC_000151	-	-	XLOC_000151	linc-WASF2-AS	TSS233	chr1:27730729-27816669	-	-	6.65599	0	24.4148	OK	10.1476	0	27.8859	OK	3.24318	0	43.4895	OK	12.2312	0	158.752	OK	19.6692	0	65.0465	OK	6.35414	0	55.9363	OK	11.1657	0	515.697	OK	15.4724	0	40.9594	OK	10.9448	0	178.242	OK	15.6098	0	190.42	OK	21.08
XLOC_000152	-	-	XLOC_000152	linc-AHDC1-AS	TSS234,TSS235	chr1:27852259-27930361	-	-	0.172575	0	0.708382	OK	0.404912	0	2.19242	OK	0.261286	0	2.328	OK	0.528412	0	21.8034	OK	0.926961	0	60.2954	OK	2.66069	0	8.16585	OK	0.364198	0	18.6708	OK	0.492647	0	1.68306	OK	1.24678	0	17.3348	OK	0.518514	0	4.75596	OK	0.503238
XLOC_000153	-	-	XLOC_000153	linc-FGR-AS	TSS236	chr1:27938416-27961727	-	-	0.0016073	0	0.00911429	OK	2.95405e-09	0	0.00567801	OK	0.0103631	0	0.050902	OK	0.00556919	0	0.0167338	OK	0	0	0	OK	0.0012962	0	0.00473458	OK	0	0	0	OK	2.00504	0.798051	3.21203	OK	0.000834294	0	0.0107965	OK	0.0408697	0	0.795165	OK	0.0764368
XLOC_000154	-	-	XLOC_000154	linc-TAF12-BP	TSS237,TSS238	chr1:28969739-28975093	-	-	0.142948	0	0.327255	OK	0.0598531	0	0.192472	OK	0.106992	0	0.417405	OK	0.183367	0	0.48454	OK	0.24318	0	0.499377	OK	0.208552	0.00823902	0.408865	OK	0.326024	0	1.1267	OK	0.223201	0.0239871	0.422414	OK	0.253255	0	0.949989	OK	0.154417	0	0.533876	OK	0.944697
XLOC_000155	-	-	XLOC_000155	linc-EPB41	TSS239	chr1:29138653-29450407	-	-	0.0103951	0	0.158467	OK	0	0	0	OK	0.607427	0	8.65126	OK	0	0	0	OK	0.0725077	0	0.24658	OK	0	0	0	OK	0	0	0	OK	0.00411648	0	0.0895441	OK	0.0138995	0	0.429311	OK	0	0	0	OK	0
XLOC_000156	-	-	XLOC_000156	linc-SRSF4-AS	TSS240,TSS241	chr1:29474250-29508677	-	-	0.746531	0.239896	1.25317	OK	0.497925	0.0891609	0.906689	OK	0.600371	0	1.46165	OK	0.71357	0	2.16902	OK	0.321005	0	0.645421	OK	0.636456	0	1.44462	OK	0.393275	0	4.33016	OK	2.10191	1.19649	3.00734	OK	1.48731	0	3.97485	OK	0.654421	0	3.34099	OK	0.770833
XLOC_000157	-	-	XLOC_000157	linc-MECR-AS	TSS242	chr1:29518633-29557454	-	-	0.259241	0.0325785	0.485904	OK	0.2942	0.072244	0.516157	OK	0.32601	0	0.799491	OK	0.245099	0	0.793034	OK	0.123401	0	0.303397	OK	0.33175	0	0.773753	OK	0.149196	0	1.64965	OK	0.221778	0.0555459	0.388009	OK	0.39454	0	1.18885	OK	0.190313	0	0.962659	OK	0.119437
XLOC_000158	-	-	XLOC_000158	linc-ZCCHC17-5	TSS243	chr1:30464248-30465136	-	-	0	0	0	OK	0	0	0	OK	0	0	0	OK	0	0	0	OK	0	0	0	OK	0	0	0	OK	0	0	0	OK	0	0	0	OK	0	0	0	OK	0	0	0	OK	0
XLOC_000159	-	-	XLOC_000159	linc-ZCCHC17-4	TSS244	chr1:30613109-30614454	-	-	0	0	0	OK	0	0	0	OK	0	0	0	OK	0	0	0	OK	0	0	0	OK	0.0118262	0	0.0435911	OK	0	0	0	OK	0	0	0	OK	0	0	0	OK	0	0	0	OK	0
XLOC_000160	-	-	XLOC_000160	linc-ZCCHC17-3	TSS245	chr1:30888671-30893955	-	-	0	0	0	OK	0	0	0	OK	0	0	0	OK	0	0	0	OK	0	0	0	OK	0	0	0	OK	0	0	0	OK	0	0	0	OK	0	0	0	OK	0	0	0	OK	0
XLOC_000161	-	-	XLOC_000161	linc-MATN1-AS	TSS246,TSS247,TSS248,TSS249,TSS250	chr1:31184125-31231045	-	-	0.935601	0	52.6426	OK	0.101288	0	0.270614	OK	0.0437774	0	0.290157	OK	0.226356	0	0.751704	OK	0.693369	0	3.35873	OK	4.51668	0	37.9791	OK	0.535058	0	3.00204	OK	8.13378	0	176.392	OK	1.91453	0	36.7862	OK	0.260062	0	8.49451	OK	0.0778972
XLOC_000162	-	-	XLOC_000162	linc-ZCCHC17-2	TSS251,TSS252	chr1:31297074-31306693	-	-	0.0403228	0	0.141563	OK	0	0	0	OK	0	0	0	OK	0	0	0	OK	0.202703	0.0242459	0.381161	OK	0.0518896	0	0.123929	OK	0.11074	0	0.474556	OK	0	0	0	OK	0.0101519	0	0.148235	OK	0	0	0	OK	0.070265
XLOC_000163	-	-	XLOC_000163	linc-ZCCHC17-1	TSS253	chr1:31331004-31333101	-	-	0	0	0	OK	0	0	0	OK	0	0	0	OK	0	0	0	OK	0.00523142	0	0.0201096	OK	0	0	0	OK	0	0	0	OK	0.00277261	0	0.0117936	OK	0	0	0	OK	0	0	0	OK	0
XLOC_000164	-	-	XLOC_000164	linc-SDC3-AS	TSS254	chr1:31342312-31381480	-	-	0	0	0	OK	0	0	0	OK	0.0678477	0	9.65292	OK	0.0309985	0	20.6734	OK	0.0277447	0	9.62956	OK	0.0937879	0	11.2372	OK	0	0	0	OK	0	0	0	OK	0.00956646	0	0.343866	OK	0	0	0	OK	0
XLOC_000165	-	-	XLOC_000165	linc-TINAGL1-2	TSS255	chr1:31920047-31927426	-	-	0.00786636	0	0.0193097	OK	0.30901	0.164838	0.453183	OK	0.00281776	0	0.0123089	OK	0.171403	0	0.430419	OK	0.00439747	0	0.0115401	OK	0.0598923	0.00879155	0.110993	OK	0	0	0	OK	0.0157072	0.00455393	0.0268605	OK	0.043637	0	0.108761	OK	0.256384	0	0.662491	OK	0.00306866
XLOC_000166	-	-	XLOC_000166	linc-TINAGL1-1	TSS256,TSS257	chr1:31984035-31989846	-	-	0	0	0	OK	0.0540249	0	0.134517	OK	0.00554173	0	0.0289376	OK	0.00932589	0	0.0504775	OK	0.00322181	0	0.0162513	OK	0.0121686	0	0.0385578	OK	0	0	0	OK	0.218511	0.0436679	0.393355	OK	0.017056	0	0.0605049	OK	0.0916827	0	0.292965	OK	0
XLOC_000167	-	-	XLOC_000167	linc-PEF1-AS	TSS258,TSS259	chr1:32083300-32117283	-	-	0.143995	0	1.71749	OK	0.154147	0	1.23795	OK	0.609049	0	5.3739	OK	0.192972	0	1.97107	OK	0.111275	0	0.623753	OK	0.23955	0	4.50203	OK	0.149685	0	26.1219	OK	0.201398	0	1.2082	OK	0.389855	0	6.98385	OK	0.092863	0	1.81775	OK	0.161335
XLOC_000168	-	-	XLOC_000168	linc-COL16A1-AS	TSS260	chr1:32117455-32169768	-	-	0.0814693	0	0.355909	OK	0.255101	0	1.31429	OK	0.0878883	0	1.06513	OK	1.36328	0	96.0683	OK	0.110353	0	0.715041	OK	0.0245881	0	0.0762444	OK	0.542438	0	13.7675	OK	0.100826	0	0.374113	OK	0.00503189	0	0.17268	OK	0	0	0	OK	0.0546026
XLOC_000169	-	-	XLOC_000169	linc-BAI2-AS	TSS261	chr1:32192718-32229648	-	-	0.0959078	0	0.274535	OK	0	0	0	OK	0.941747	0	3.29064	OK	0.0249564	0	0.221704	OK	0.0290266	0	0.14773	OK	0.00856312	0	0.0408319	OK	0.0585107	0	0.531588	OK	0.0102431	0	0.0308758	OK	0.47094	0	4.86576	OK	0.011388	0	0.143212	OK	0
XLOC_000170	-	-	XLOC_000170	linc-TSSK3	TSS262,TSS263	chr1:32816854-32819143	-	-	0.398159	0	1.53284	OK	0.528446	0	1.28798	OK	0.242752	0	1.30971	OK	0	0	0	OK	0.0329138	0	0.0994684	OK	0.322357	0	0.809724	OK	0	0	0	OK	0.41842	0	1.12053	OK	0.0207492	0	0.161861	OK	0.712085	0	3.43317	OK	0.349122
XLOC_000171	-	-	XLOC_000171	linc-FNDC5-AS	TSS264	chr1:33327132-33338082	-	-	0	0	0	OK	0.0386598	0	0.106449	OK	0.183905	0	0.629215	OK	0.0260878	0	0.0657067	OK	8.11321	2.02821	14.1982	OK	0.0810798	0	0.166542	OK	0	0	0	OK	0.102613	0.0351416	0.170084	OK	0.041326	0	0.117749	OK	0.0406202	0	0.522315	OK	9.16525
XLOC_000172	-	-	XLOC_000172	linc-RNF19B-AS	TSS265,TSS266	chr1:33393946-33430286	-	-	4.34603	0.990971	7.70109	OK	0.699009	0	1.76928	OK	0.645447	0	2.12825	OK	10.1017	0	26.4456	OK	3.74583	1.22486	6.2668	OK	0.0851864	0	1.37536	OK	16.7555	0	45.7847	OK	0.287549	0	1.00395	OK	1.61353	0	6.78801	OK	1.53825	0	10.3101	OK	1.0666
XLOC_000173	-	-	XLOC_000173	linc-RNF19B-AS	TSS267	chr1:33393946-33430286	-	-	0.0869194	0	1.25134	OK	0	0	0	OK	0	0	0	OK	0.104765	0	4.16375	OK	0	0	0	OK	0	0	0	OK	0	0	0	OK	0	0	0	OK	0.0848547	0	2.50016	OK	0	0	0	OK	0
XLOC_000174	-	-	XLOC_000174	linc-AK2-AS	TSS268	chr1:33452569-33502492	-	-	1.86238	0	4.65206	OK	4.09656	0	8.29752	OK	2.38596	0	8.29482	OK	1.90747	0	19.9159	OK	2.79668	0	7.89405	FAIL	3.36604	0	15.9286	OK	2.2505	0	60.1764	OK	2.11133	0	6.00269	OK	5.88858	0	31.7179	OK	4.37417	0	34.5346	OK	2.0585
XLOC_000175	-	-	XLOC_000175	linc-TRIM62-AS	TSS269	chr1:33599185-33647671	-	-	0.180612	0	0.380689	OK	0.201667	0.0707699	0.332563	OK	0.129646	0	0.402848	OK	0.552835	0	1.41872	OK	0.153109	0	0.351266	OK	0.0315269	0	0.123245	OK	0.10215	0	0.999717	OK	0.152321	0.0459535	0.258688	OK	0.0402613	0	0.223926	OK	0.194114	0	0.726882	OK	0.110285
XLOC_000176	-	-	XLOC_000176	linc-PHC2-AS	TSS270,TSS271,TSS272	chr1:33772366-33896216	-	-	4.18862	0.0498101	8.32744	OK	5.06898	0	11.1413	OK	1.07875	0	3.48828	OK	8.93263	0	206.762	OK	17.6664	3.85831	31.4745	OK	4.35642	0	10.1307	OK	19.7765	0	257.046	OK	1.11787	0	2.31173	OK	4.55221	0	21.1803	OK	33.9579	0	207.437	OK	16.7403
XLOC_000177	-	-	XLOC_000177	linc-PHC2-BP	TSS273,TSS274	chr1:33772366-33896216	-	-	0.0200655	0	0.284974	OK	0.354063	0	3.7187	OK	0.0720334	0	0.86419	OK	0.0274526	0	0.923385	OK	0.0200461	0	0.395781	OK	0.398442	0	4.26741	OK	0	0	0	OK	0.108455	0	0.754621	OK	0.410716	0	19.0926	OK	0.00757135	0	0.776229	OK	0.129447
XLOC_000178	-	-	XLOC_000178	linc-C1orf212-AS	TSS275,TSS276	chr1:35313584-35325392	-	-	0.475021	0	5.02636	OK	1.184	0	3.11093	OK	0.447005	0	1.55062	OK	0.769288	0	18.7659	OK	0.532743	0	3.5779	OK	0.427769	0	7.20819	OK	0.37665	0	73.9307	OK	0.716956	0	2.33616	OK	0.891998	0	31.6406	OK	1.41701	0	42.5642	OK	0.706332
XLOC_000179	-	-	XLOC_000179	linc-SFPQ-AS	TSS277	chr1:35641122-35659808	-	-	3.66039	1.13333	6.18744	OK	2.75784	1.16294	4.35274	OK	2.27473	0	7.45347	OK	1.23429	0	7.38771	OK	1.48881	0	3.24432	OK	1.59686	0	4.37414	OK	1.01181	0	18.9104	OK	4.57967	2.25151	6.90782	OK	3.22999	0	9.24225	OK	1.38712	0	9.40395	OK	1.55808
XLOC_000180	-	-	XLOC_000180	linc-PSMB2-AS	TSS278	chr1:36035412-36107143	-	-	3.23193	0.630979	5.83288	OK	1.87264	0.217682	3.52759	OK	0.850896	0	3.24737	OK	4.05569	0	14.8619	OK	4.70898	1.07512	8.34283	OK	5.53563	0	11.7208	OK	4.68922	0	25.6348	OK	2.36043	0.582599	4.13827	OK	2.7814	0	8.86845	OK	3.16582	0	11.7759	OK	2.33048
XLOC_000181	-	-	XLOC_000181	linc-CLSPN-AS	TSS279	chr1:36201819-36235581	-	-	0.106917	0	0.826168	OK	0.068418	0	0.474594	OK	0.22703	0	15.8935	OK	0.0428146	0	1.08058	OK	0.0723583	0	3.76774	OK	0.1974	0	8.79873	OK	0	0	0	OK	0.27234	0	1.97142	OK	0.380181	0	32.0824	OK	0	0	0	OK	0
XLOC_000182	-	-	XLOC_000182	linc-CLSPN-AS	TSS280	chr1:36201819-36235581	-	-	0.0713539	0	0.332789	OK	0.0424808	0	0.189639	OK	0.23951	0	2.94828	OK	0.0237183	0	0.371364	OK	0.0221943	0	0.179206	OK	0.178583	0	1.84687	OK	0.130273	0	1.8467	OK	0.208049	0	0.661052	OK	0.393415	0	6.20086	OK	0	0	0	OK	0
XLOC_000183	-	-	XLOC_000183	linc-CLSPN-AS	TSS281	chr1:36201819-36235581	-	-	1.96484	0	19.4375	OK	0.377077	0	8.4554	OK	4.12883	0	92.626	OK	1.2885	0	89.7783	OK	2.27179	0	20.1619	OK	2.62002	0	54.0054	OK	8.19976	0	378.735	OK	1.736	0	14.4336	OK	1.26486	0	519.948	OK	0	0	0	OK	0.0960343
XLOC_000184	-	-	XLOC_000184	linc-TRAPPC3-AS	TSS282	chr1:36602171-36615098	-	-	1.49311	0	4.0389	OK	0.726399	0	1.94877	OK	1.01216	0	3.85086	OK	2.69545	0	16.4725	OK	2.03851	0	5.14362	OK	1.98813	0	6.03185	OK	2.51624	0	33.19	OK	1.2561	0	2.66218	OK	1.36848	0	7.41538	OK	1.92049	0	16.0089	OK	1.23724
XLOC_000185	-	-	XLOC_000185	linc-ZC3H12A-3	TSS283	chr1:36791308-36795831	-	-	1.19306	0.709046	1.67708	OK	0.809917	0.441959	1.17787	OK	2.40212	0.643211	4.16102	OK	2.92295	0.0681722	5.77773	OK	0.57117	0.287282	0.855057	OK	1.58822	0.755311	2.42112	OK	2.8091	0	6.2411	OK	2.02047	1.37577	2.66516	OK	1.97944	0	4.30442	OK	0.856943	0	2.12558	OK	0.0617177
XLOC_000186	-	-	XLOC_000186	linc-ZC3H12A-2	TSS284	chr1:36796469-36802903	-	-	0.0416404	0.0140377	0.0692431	OK	0.0190765	0.00212431	0.0360287	OK	0.102734	0	0.228305	OK	0.111514	0	0.276725	OK	0.03756	0.0117411	0.063379	OK	0.175191	0.0625288	0.287852	OK	0.0235654	0	0.0723201	OK	0.0192689	0.00640368	0.0321341	OK	0.0642532	0	0.159468	OK	0.0549393	0	0.155141	OK	0.036638
XLOC_000187	-	-	XLOC_000187	linc-STK40-AS	TSS285	chr1:36805224-36851485	-	-	2.00883	0	11.4922	OK	0	0	0	OK	0.0920997	0	2.48767	OK	0.577222	0	94.1048	OK	0	0	0	OK	0	0	0	OK	0	0	0	OK	0	0	0	OK	0	0	0	OK	0	0	0	OK	0
XLOC_000188	-	-	XLOC_000188	linc-STK40-BP	TSS286	chr1:36851605-36863493	-	-	0.101826	0	0.288036	OK	0.463891	0.109713	0.818068	OK	0.26923	0	0.993144	OK	0.0973185	0	0.864138	OK	0.151374	0	0.40233	OK	0.393368	0	1.05513	OK	0.116651	0	2.14482	OK	0.267514	0.0317449	0.503283	OK	0.236735	0	0.880276	OK	0.0770569	0	1.15368	OK	0.0915685
XLOC_000189	-	-	XLOC_000189	linc-OSCP1-AS	TSS287,TSS288,TSS289,TSS290	chr1:36883507-36948509	-	-	0.227418	0	2.14889	OK	1.16531	0	6.92895	OK	0.34935	0	6.53278	OK	0.155755	0	41.6359	OK	0.161904	0	3.16283	OK	0.659496	0	5.09108	OK	0.385842	0	33.1501	OK	0.511123	0	2.0179	OK	0.424018	0	11.0168	OK	0.109179	0	1.33624	OK	0.107218
XLOC_000190	-	-	XLOC_000190	linc-OSCP1-AS	TSS291	chr1:36883507-36948509	-	-	0.0165842	0	0.174862	OK	0.148383	0	0.814402	OK	0.080735	0	0.719401	OK	0.0207844	0	0.534236	OK	0.00392535	0	0.0826129	OK	0.108648	0	0.771869	OK	0.00853053	0	0.550532	OK	0.081924	0	0.376503	OK	0.0512514	0	0.733033	OK	0.019478	0	0.635161	OK	0.0600956
XLOC_000191	-	-	XLOC_000191	linc-ZC3H12A-1	TSS292	chr1:37238740-37241369	-	-	0	0	0	OK	0	0	0	OK	0	0	0	OK	0	0	0	OK	0	0	0	OK	0.015523	0	0.0572173	OK	0	0	0	OK	0	0	0	OK	0	0	0	OK	0	0	0	OK	0
XLOC_000192	-	-	XLOC_000192	linc-SNIP1-AS	TSS293	chr1:38000862-38019903	-	-	0.638509	0.0270747	1.24994	OK	1.08106	0.282667	1.87946	OK	0.430942	0	1.57151	OK	1.08382	0	3.67732	OK	0.895572	0.0392135	1.75193	OK	0.370531	0	0.978509	OK	0.931461	0	5.2811	OK	0.915236	0.275094	1.55538	OK	0.881746	0	2.80608	OK	1.15253	0	4.23407	OK	1.55
XLOC_000193	-	-	XLOC_000193	linc-C1orf109-AS	TSS294	chr1:38147249-38157888	-	-	0.301748	0.0260786	0.577418	OK	0.487957	0.0734585	0.902455	OK	0.575299	0	1.45816	OK	0.263353	0	1.18984	OK	0.197489	0	0.508626	OK	0.68968	0	1.44737	OK	0.321166	0	2.7909	OK	0.511433	0.19205	0.830816	OK	0.923448	0	2.68714	OK	0.175412	0	1.82325	OK	0.062962
XLOC_000194	-	-	XLOC_000194	linc-EPHA10-AS	TSS295	chr1:38179554-38230824	-	-	0	0	0	OK	0	0	0	OK	0.031582	0	0.602262	OK	0	0	0	OK	0	0	0	OK	0	0	0	OK	0	0	0	OK	0	0	0	OK	0.0382602	0	0.831506	OK	0	0	0	OK	0
XLOC_000195	-	-	XLOC_000195	linc-SF3A3-AS	TSS296	chr1:38422653-38455761	-	-	0	0	0	OK	0.0787374	0	7.22092	OK	0.0702326	0	144.637	OK	0.18305	0	40.7953	OK	0	0	0	OK	0.0409956	0	30.7921	OK	0	0	0	OK	0.066463	0	5.13977	OK	0.216974	0	63.1003	OK	0	0	0	OK	0
XLOC_000196	-	-	XLOC_000196	linc-POU3F1-BP	TSS297,TSS298,TSS299,TSS300	chr1:38512521-38585496	-	-	0.0129459	0	0.0540404	OK	0.0617369	0	0.202314	OK	0.802707	0	3.65984	OK	1.16196	0	3.89146	OK	0.161298	0	0.369924	OK	0.0454927	0	0.111885	OK	3.69907	0	12.6464	OK	0.0965283	0	0.23687	OK	0	0	0	OK	0	0	0	OK	0
XLOC_000197	-	-	XLOC_000197	linc-AKIRIN1-3	TSS301	chr1:38586787-38660757	-	-	0	0	0	OK	0	0	0	OK	0.029794	0	0.088398	OK	0.750277	0	1.62242	OK	0.00440726	0	0.0169415	OK	0.00378713	0	0.0117796	OK	0.00967229	0	0.0399918	OK	0.0023288	0	0.00990581	OK	0	0	0	OK	0	0	0	OK	0
XLOC_000198	-	-	XLOC_000198	linc-AKIRIN1-2	TSS302	chr1:38940867-38961624	-	-	0	0	0	OK	0	0	0	OK	0.0061773	0	0.144265	OK	0	0	0	OK	0.0149687	0	0.0961006	OK	0.00767308	0	0.0353516	OK	0	0	0	OK	0.253342	0.0837643	0.42292	OK	0	0	0	OK	0	0	0	OK	0
XLOC_000199	-	-	XLOC_000199	linc-AKIRIN1-1	TSS303	chr1:39174571-39176922	-	-	7.68811	4.68901	10.6872	OK	5.3383	3.24414	7.43245	OK	3.06618	0.443214	5.68915	OK	8.87141	1.48742	16.2554	OK	9.33597	6.27534	12.3966	OK	3.89948	1.83705	5.96191	OK	8.90954	0	20.068	OK	3.67689	2.46812	4.88566	OK	3.91187	0	8.35619	OK	10.9542	0	25.6513	OK	1.94627
XLOC_000200	-	-	XLOC_000200	linc-RRAGC-BP	TSS304,TSS305,TSS306,TSS307	chr1:39305014-39407456	-	-	1.17353	0	3.51267	OK	0.891419	0	2.41312	OK	0.666384	0	6.08071	OK	1.79724	0	22.6183	OK	1.09651	0	6.37944	OK	1.11106	0	10.6404	OK	0.776657	0	44.2643	OK	0.963081	0	3.97505	OK	0.917755	0	15.1643	OK	2.16048	0	41.1295	OK	2.69718
XLOC_000201	-	-	XLOC_000201	linc-NT5C1A-BP	TSS308,TSS309	chr1:40137893-40157089	-	-	0	0	0	OK	0	0	0	OK	0.0903899	0	0.423733	OK	0	0	0	OK	0.024764	0	0.101412	OK	0.0456893	0	0.138166	OK	0	0	0	OK	0.0479304	0	0.112864	OK	0.0319644	0	0.335697	OK	0.839545	0	3.14461	OK	0.0725461
XLOC_000202	-	-	XLOC_000202	linc-PPIE	TSS310	chr1:40183740-40184974	-	-	1.11087	0.545829	1.67592	OK	0.822151	0.387334	1.25697	OK	0.519373	0	1.20655	OK	0.644181	0	1.47194	OK	1.4304	0.669279	2.19151	OK	0.535208	0.169353	0.901063	OK	1.65306	0	4.31313	OK	1.25601	0.735448	1.77658	OK	0.991162	0	2.36634	OK	2.33353	0	5.98449	OK	3.95709
XLOC_000203	-	-	XLOC_000203	linc-BMP8B-BP	TSS311	chr1:40254860-40270589	-	-	0	0	0	OK	0.153548	0	0.315987	OK	0.0800993	0	0.269497	OK	0	0	0	OK	0	0	0	OK	0.579006	0.0973857	1.06063	OK	0	0	0	OK	0.322904	0.13027	0.515538	OK	0.723121	0	1.87333	OK	0.0787034	0	0.297019	OK	0
XLOC_000204	-	-	XLOC_000204	linc-MFSD2A	TSS312	chr1:40273373-40275358	-	-	0.036626	0	0.0979548	OK	0.018218	0	0.0563902	OK	0.014575	0	0.0611509	OK	0.153568	0	0.366036	OK	0.0529954	0	0.114191	OK	0.280035	0.0733088	0.486761	OK	0	0	0	OK	0.163028	0.0731754	0.25288	OK	0.219634	0	0.630738	OK	0	0	0	OK	0.0558519
XLOC_000205	-	-	XLOC_000205	linc-TRIT1-BP	TSS313,TSS314	chr1:40306707-40367687	-	-	0.121507	0	1.12467	OK	0.0276347	0	0.358304	OK	0.119126	0	1.87607	OK	0.0630437	0	2.50891	OK	0.433886	0	2.88477	OK	0.114887	0	1.45976	OK	0.135563	0	5.03797	OK	0.00395997	0	0.491776	OK	0.02603	0	0.710882	OK	0.0327914	0	0.816251	OK	0
XLOC_000206	-	-	XLOC_000206	linc-CTPS1	TSS315	chr1:41329585-41342342	-	-	0	0	0	OK	0.0304378	0	0.121154	OK	0	0	0	OK	0.0310569	0	0.118091	OK	0	0	0	OK	0.027085	0	0.0811609	OK	0.0623122	0	0.257641	OK	0	0	0	OK	0.0177204	0	0.110144	OK	0	0	0	OK	0
XLOC_000207	-	-	XLOC_000207	linc-SLFNL1-AS	TSS316	chr1:41478808-41707788	-	-	0.299675	0	0.685863	OK	0.427302	0	1.08244	OK	0.689916	0	1.75841	OK	0.479837	0	1.60404	OK	0.071434	0	0.30406	OK	0.293603	0	0.901542	OK	0.292098	0	3.11237	OK	0.35179	0	0.729086	OK	0.575595	0	2.04042	OK	0.0631311	0	0.662916	OK	0.0520405
XLOC_000208	-	-	XLOC_000208	linc-SCMH1-AS	TSS317	chr1:41478808-41707788	-	-	0.240751	0	0.829099	OK	0.384595	0	1.38032	OK	0.183125	0	1.3383	OK	0.205967	0	2.31076	OK	0.0479055	0	0.252357	OK	0.227116	0	1.36291	OK	0.114956	0	1.21627	OK	0.260877	0	0.707949	OK	0.29299	0	3.04125	OK	0.104822	0	1.16391	OK	0.115493
XLOC_000209	-	-	XLOC_000209	linc-SCMH1-BP	TSS318,TSS319,TSS320,TSS321	chr1:41708044-41750533	-	-	0	0	0	OK	0.102835	0	0.248867	OK	0.0453052	0	0.196362	OK	0.0202702	0	0.104459	OK	0	0	0	OK	0.0973638	0	0.21732	OK	0	0	0	OK	0.0246719	0	0.0993181	OK	0.00882575	0	0.0835579	OK	0.0602225	0	0.25878	OK	0
XLOC_000210	-	-	XLOC_000210	linc-GUCA2B	TSS322	chr1:41898883-41930540	-	-	1.18451	0.184377	2.18465	OK	0	0	0	OK	0	0	0	OK	0	0	0	OK	3.56166	1.1732	5.95013	OK	0	0	0	OK	0	0	0	OK	0	0	0	OK	0	0	0	OK	0.288832	0	1.21401	OK	0.140757
XLOC_000211	-	-	XLOC_000211	linc-YBX1	TSS323	chr1:43124047-43147329	-	-	0.125433	0	0.795519	OK	0.21384	0	1.03483	OK	0.21538	0	2.08858	OK	0.0960972	0	1.54362	OK	0.141539	0	0.895152	OK	0.246807	0	2.34206	OK	0.0386142	0	1.59189	OK	0.240877	0	1.20571	OK	0.255775	0	3.38655	OK	0.138025	0	2.33124	OK	0.219856
XLOC_000212	-	-	XLOC_000212	linc-CCDC23-AS	TSS324	chr1:43270160-43312067	-	-	0.243871	0	0.851026	OK	0.262729	0	0.980543	OK	0.432927	0	1.98716	OK	0.220599	0	1.62497	OK	0.505934	0	1.66655	OK	0.255486	0	1.58498	OK	0.0808854	0	1.40859	OK	0.144102	0	0.574997	OK	0.137877	0	1.33833	OK	0.421042	0	3.45957	OK	0.941615
XLOC_000213	-	-	XLOC_000213	linc-FAM183A-3	TSS325	chr1:43321273-43354460	-	-	0.220404	0.000145903	0.440662	OK	0.38877	0	0.825756	OK	0.381555	0	1.10621	OK	0.0852424	0	0.477067	OK	0.0566483	0	0.136175	OK	0.305139	0	0.867493	OK	0.0678413	0	0.363434	OK	0.422988	0	0.874259	OK	0.176934	0	0.780779	OK	0.0853859	0	0.36119	OK	0.039794
XLOC_000214	-	-	XLOC_000214	linc-FAM183A-2	TSS326	chr1:43321273-43354460	-	-	0.36163	0.142552	0.580708	OK	1.48388	0.816538	2.15122	OK	0.693603	0	1.45563	OK	0.888083	0	1.87695	OK	0.118076	0.0314293	0.204723	OK	2.25357	1.06073	3.4464	OK	0.219853	0	0.670279	OK	2.67419	1.79041	3.55798	OK	0.541785	0	1.36548	OK	0.112522	0	0.355834	OK	0.414691
XLOC_000215	-	-	XLOC_000215	linc-SLC2A1-AS	TSS327,TSS328	chr1:43390605-43449103	-	-	0.0235966	0	0.201527	OK	0.823915	0	14.3579	OK	0.609819	0	9.66949	OK	2.58925	0	255.756	OK	0.202688	0	2.37792	OK	0.15184	0	1.77863	OK	0.501255	0	88.7713	OK	0.326365	0	1.05375	OK	0.473094	0	12.5096	OK	0.0196933	0	3.00832	OK	0.0236278
XLOC_000216	-	-	XLOC_000216	linc-SLC2A1-BP	TSS329	chr1:43390605-43449103	-	-	0.314092	0	2.77461	OK	1.16394	0	55.3396	OK	1.19899	0	101.221	OK	1.16695	0	1533.26	OK	0.28615	0	8.68406	OK	1.00868	0	21.1121	OK	0.443859	0	1046.1	OK	0.960828	0	7.49344	OK	0.873547	0	169.367	OK	0.125328	0	2.0154	OK	0.355798
XLOC_000217	-	-	XLOC_000217	linc-FAM183A-1	TSS330,TSS331	chr1:43585818-43611958	-	-	0.0742893	0	0.178866	OK	1.54562	0.614767	2.47646	OK	0.19829	0	0.626061	OK	0.28922	0	0.961126	OK	0.0147934	0	0.056259	OK	0.0660971	0	0.162143	OK	0.118704	0	0.415248	OK	0	0	0	OK	0.0255256	0	0.104029	OK	0.142666	0	0.475405	OK	0
XLOC_000218	-	-	XLOC_000218	linc-EBNA1BP2-AS	TSS332	chr1:43629845-43739672	-	-	0	0	0	OK	0	0	0	OK	0	0	0	OK	0	0	0	OK	0	0	0	OK	0	0	0	OK	0	0	0	OK	0	0	0	OK	1.03046	0	203.666	OK	4.80753	0	391.481	OK	0
XLOC_000219	-	-	XLOC_000219	linc-MED8-AS	TSS333,TSS334	chr1:43841318-43855483	-	-	0.403674	0	1.34714	OK	1.21239	0	3.35505	OK	0.365177	0	3.84644	OK	0.64262	0	8.76224	OK	0.446496	0	1.54197	OK	0.45896	0	4.43048	OK	0.555552	0	4.45094	OK	1.2459	0	2.73992	OK	0.731853	0	9.23759	OK	0.380926	0	2.98293	OK	0.173794
XLOC_000220	-	-	XLOC_000220	linc-SLC6A9-BP	TSS335,TSS336	chr1:44457171-44506689	-	-	0.169541	0	0.48876	OK	0.411982	0	2.66296	OK	0.339832	0	1.87652	OK	0.143476	0	1.56876	OK	0.0957148	0	0.315975	OK	0.758132	0	6.74483	OK	0.308637	0	27.2202	OK	0.0569953	0	0.202565	OK	0.28879	0	2.19877	OK	0.17824	0	1.58696	OK	0.0749387
XLOC_000221	-	-	XLOC_000221	linc-EIF2B3-BP	TSS337	chr1:45316449-45458512	-	-	4.69003	1.68153	7.69852	OK	2.94361	0.831924	5.0553	OK	2.22537	0	5.4534	OK	5.8544	0	13.9888	OK	5.42454	1.66276	9.18632	OK	3.95756	0	10.0096	OK	10.916	0	39.2148	OK	2.59192	1.01689	4.16694	OK	3.00087	0	8.39547	OK	0.899241	0	4.30025	OK	1.73833
XLOC_000222	-	-	XLOC_000222	linc-ZSWIM5-BP	TSS338	chr1:45672403-45683710	-	-	0.032591	0	0.135874	OK	0.727558	0.268236	1.18688	OK	0.088723	0	0.296453	OK	0	0	0	OK	0	0	0	OK	0	0	0	OK	0	0	0	OK	0.0142749	0	0.0607198	OK	0.0420278	0	0.177807	OK	0.109436	0	0.413	OK	0
XLOC_000223	-	-	XLOC_000223	linc-GPBP1L1-AS	TSS339	chr1:46092977-46152302	-	-	0.219164	0	2.49416	OK	0.302574	0	3.93572	OK	0.275241	0	10.9054	OK	0.111221	0	20.6976	OK	0.0498799	0	0.59941	OK	0.264473	0	7.64034	OK	0.105671	0	3.14187	OK	0.949168	0	3.17833	OK	0.372486	0	16.4118	OK	0.249669	0	5.2447	OK	0.281362
XLOC_000224	-	-	XLOC_000224	linc-GPBP1L1-AS	TSS340	chr1:46092977-46152302	-	-	0.0847573	0	0.763822	OK	0.188963	0	4.598	OK	0.13355	0	13.1296	OK	0.0732616	0	1.93382	OK	0.0137496	0	0.337073	OK	0.0334826	0	0.808674	OK	0.0613081	0	2.62875	OK	0.0650893	0	0.664884	OK	0.122151	0	2.25119	OK	0.192754	0	5.08727	OK	0.0607682
XLOC_000225	-	-	XLOC_000225	linc-MAST2	TSS341	chr1:46246927-46247614	-	-	2.90003	0.0172397	5.78283	OK	2.6714	1.10925	4.23355	OK	1.06017	0	2.82066	OK	1.46362	0	3.77379	OK	1.79599	0.751031	2.84096	OK	1.19907	0.180843	2.21731	OK	1.80271	0	6.72696	OK	2.83824	1.51523	4.16124	OK	2.54418	0	6.85144	OK	0.353597	0	1.18602	OK	0.278611
XLOC_000226	-	-	XLOC_000226	linc-PIK3R3-AS	TSS342	chr1:46505812-46651630	-	-	0	0	0	OK	0	0	0	OK	0	0	0	OK	0	0	0	OK	0	0	0	OK	0	0	0	OK	0	0	0	OK	0	0	0	OK	0	0	0	OK	0	0	0	OK	0
XLOC_000227	-	-	XLOC_000227	linc-DMBX1	TSS343,TSS344,TSS345	chr1:46899498-46948153	-	-	0.279602	0	0.804267	OK	0.0320166	0	0.100045	OK	0.417709	0	1.51943	OK	0.182972	0	0.662503	OK	0.0231851	0	0.0667488	OK	1.49706	0	3.46268	OK	0.205248	0	0.653423	OK	0.152751	0	0.48554	OK	2.60786	0	34.1675	OK	0.391734	0	1.24836	OK	0.0161777
XLOC_000228	-	-	XLOC_000228	linc-MKNK1-AS	TSS346	chr1:47023090-47082563	-	-	0	0	0	OK	0.049626	0	1.64535	OK	0.0150932	0	0.324118	OK	0	0	0	OK	0	0	0	OK	0	0	0	OK	0	0	0	OK	0.0913032	0	1.52162	OK	0	0	0	OK	2.71085	0	16.3391	OK	1.42231
XLOC_000229	-	-	XLOC_000229	linc-MKNK1-AS	TSS347	chr1:47023090-47082563	-	-	0.130238	0	1.89234	OK	0.144439	0	1.84084	OK	0.0540817	0	1.82029	OK	0	0	0	OK	0	0	0	OK	0.0955443	0	2.41819	OK	0	0	0	OK	0.621316	0	14.3877	OK	0.103306	0	4.63635	OK	0	0	0	OK	0
XLOC_000230	-	-	XLOC_000230	linc-CYP4B1	TSS348	chr1:47223946-47233300	-	-	0	0	0	OK	0	0	0	OK	0	0	0	OK	0.0590171	0	0.177594	OK	0	0	0	OK	0	0	0	OK	0	0	0	OK	0	0	0	OK	0	0	0	OK	0	0	0	OK	0.0546547
XLOC_000231	-	-	XLOC_000231	linc-CMPK1	TSS349,TSS350	chr1:47641175-47646080	-	-	0.153801	0	0.40111	OK	0.582223	0	1.34585	OK	0.101017	0	0.233607	OK	0.18289	0	0.641832	OK	0.10926	0	0.311248	OK	0.743687	0	1.77386	OK	0.232615	0	0.928671	OK	0.196654	0	0.410545	OK	0.324914	0	1.30163	OK	2.64752	0	18.8904	OK	0.0619954
XLOC_000232	-	-	XLOC_000232	linc-TAL1-AS	TSS351,TSS352	chr1:47667300-47779819	-	-	1.40499	0.21648	2.5935	OK	0.000856263	0	0.00744793	OK	0.00184473	0	0.047254	OK	0.000306648	0	0.0100061	OK	0.000303695	0	0.0048005	OK	1.49613	0	4.20778	OK	0	0	0	OK	0.000637896	0	0.0060667	OK	0	0	0	OK	0.202865	0	0.880906	OK	0.318057
XLOC_000233	-	-	XLOC_000233	linc-SLC5A9-3	TSS353	chr1:48154134-48169055	-	-	0	0	0	OK	0	0	0	OK	0.00510742	0	0.0344085	OK	0	0	0	OK	0	0	0	OK	0	0	0	OK	0	0	0	OK	0	0	0	OK	0	0	0	OK	0.266994	0	0.796074	OK	0
XLOC_000234	-	-	XLOC_000234	linc-LOC388630-AS	TSS354,TSS355	chr1:48224446-48463101	-	-	0.00171536	0	0.0071605	OK	0.0216025	0	0.0600379	OK	0.0945355	0	0.454993	OK	0.0257497	0	0.178195	OK	0.00237521	0	0.00892979	OK	0.00336642	0	0.0184683	OK	0.03006	0	0.445374	OK	0	0	0	OK	0.752128	0	6.31179	OK	0.252169	0	2.86126	OK	0.0103281
XLOC_000235	-	-	XLOC_000235	linc-LOC388630-AS	TSS356	chr1:48224446-48463101	-	-	0	0	0	OK	0.11673	0	0.284816	OK	0.00866226	0	0.138707	OK	0.0323129	0	0.259327	OK	0	0	0	OK	0	0	0	OK	0.0332662	0	0.370126	OK	0.00740905	0	0.0275805	OK	0.152573	0	1.12505	OK	0.0505721	0	1.25743	OK	0.021744
XLOC_000236	-	-	XLOC_000236	linc-SLC5A9-2	TSS357,TSS358	chr1:48519216-48532873	-	-	0	0	0	OK	0	0	0	OK	0	0	0	OK	0	0	0	OK	0	0	0	OK	0	0	0	OK	0	0	0	OK	0	0	0	OK	0.0252492	0	0.132148	OK	0.0348742	0	0.158563	OK	0
XLOC_000237	-	-	XLOC_000237	linc-SLC5A9-1	TSS359	chr1:48671636-48672515	-	-	0	0	0	OK	0	0	0	OK	0	0	0	OK	0	0	0	OK	0	0	0	OK	0	0	0	OK	0	0	0	OK	0	0	0	OK	0.0916862	0	0.468995	OK	0	0	0	OK	0
XLOC_000238	-	-	XLOC_000238	linc-ELAVL4	TSS360	chr1:48726541-48730440	-	-	0.0381571	0	0.113412	OK	0.0548502	0	0.134294	OK	0.0660672	0	0.228301	OK	0.12619	0	0.332387	OK	0.36664	0.0959887	0.637292	OK	0.00545291	0	0.0217277	OK	0.168108	0	0.525849	OK	0	0	0	OK	0	0	0	OK	0.344726	0	0.999664	OK	0.296317
XLOC_000239	-	-	XLOC_000239	linc-DMRTA2-AS	TSS361	chr1:50870402-51425936	-	-	0.225504	0	0.612986	OK	0.18587	0	0.509081	OK	0.164493	0	0.854343	OK	0.327972	0	1.93886	OK	0.366507	0	0.884038	OK	0.506453	0	1.80614	OK	0.381318	0	5.27751	OK	0.314735	0	0.720663	OK	0.655835	0	3.28867	OK	0.930419	0	4.07505	OK	2.41632
XLOC_000240	-	-	XLOC_000240	linc-C1orf185	TSS362	chr1:51443655-51479513	-	-	0.082041	0.0273406	0.136741	OK	0.286054	0.137032	0.435077	OK	0	0	0	OK	0	0	0	OK	0.618476	0.329498	0.907454	OK	0.355971	0.142831	0.569111	OK	0	0	0	OK	0.570546	0.357437	0.783654	OK	0.619927	0	1.39949	OK	0.146207	0	0.395341	OK	0.277733
XLOC_000241	-	-	XLOC_000241	linc-RNF11	TSS363	chr1:51623237-51624697	-	-	116.665	78.6131	154.716	OK	25.9341	14.8563	37.0118	OK	56.005	20.0093	92.0008	OK	96.1191	3.87386	188.364	OK	156.246	111.705	200.787	OK	42.826	20.2597	65.3922	OK	152.875	0	335.904	OK	52.41	34.5019	70.318	OK	37.7287	0	75.8918	OK	46.1242	0	122.827	OK	28.4532
XLOC_000242	-	-	XLOC_000242	linc-TTC39A-AS	TSS364	chr1:51751358-51810785	-	-	0.0755489	0	0.190314	OK	0.0222791	0	0.0740399	OK	0.0800811	0	0.63091	OK	0.192503	0	1.234	OK	0.135791	0.0152505	0.256331	OK	0.0143543	0	0.0678637	OK	0	0	0	OK	0.0306431	0	0.0721702	OK	0.0648842	0	0.371142	OK	1.31822	0	12.2146	OK	0.361996
XLOC_000243	-	-	XLOC_000243	linc-KTI12-AS	TSS365	chr1:52485806-52521047	-	-	0.497682	0	4.0493	OK	0.361221	0	5.93726	OK	0.204213	0	17.5039	OK	0.211419	0	21.8	OK	0.39598	0	4.40306	OK	0.918789	0	11.2784	OK	0.238547	0	55.5331	OK	1.48153	0	4.42671	OK	0.637062	0	23.1915	OK	0	0	0	OK	0
XLOC_000244	-	-	XLOC_000244	linc-SELRC1-AS	TSS366	chr1:53150025-53164038	-	-	5.42174	3.4656	7.37788	OK	5.81958	3.68874	7.95043	OK	6.12812	1.6227	10.6335	OK	5.67715	0	11.4882	OK	5.87194	3.68744	8.05643	OK	7.85947	3.44577	12.2732	OK	8.62478	0	20.5419	OK	2.87062	1.89086	3.85039	OK	5.83216	0.353067	11.3113	OK	3.5553	0	8.67858	OK	2.69669
XLOC_000245	-	-	XLOC_000245	linc-MAGOH-AS	TSS367,TSS368,TSS369	chr1:53692563-53793821	-	-	1.34304	0.612078	2.074	OK	0.505804	0.151393	0.860214	OK	1.16007	0	2.9552	OK	0.407514	0	2.14143	OK	0.578639	0.0910126	1.06627	OK	0.71508	0	1.62209	OK	1.22194	0	8.69569	OK	0.878275	0.55473	1.20182	OK	2.00108	0	5.0416	OK	0.292207	0	1.10593	OK	0.174422
XLOC_000246	-	-	XLOC_000246	linc-LRP8-BP	TSS370	chr1:53793852-53806429	-	-	0.117838	0	0.237778	OK	0.03835	0	0.0854971	OK	0.365108	0	1.38159	OK	0.0112722	0	0.0334037	OK	0.015392	0	0.0507925	OK	0.0240956	0	0.0799475	OK	0.106232	0	0.326759	OK	0.760282	0.276344	1.24422	OK	0.154901	0	1.19422	OK	0.00631528	0	0.0287137	OK	0.0220692
XLOC_000247	-	-	XLOC_000247	linc-TCEANC2-2	TSS371	chr1:54440287-54441700	-	-	3.41159	0	7.03295	OK	3.96277	1.29997	6.62558	OK	6.63826	0	16.1467	OK	4.67634	0	13.158	OK	7.7189	4.35881	11.079	OK	6.67129	1.9846	11.358	OK	6.01436	0	20.9442	OK	3.65172	0.447494	6.85596	OK	0.71944	0	4.51315	OK	2.7145	0	8.1033	OK	0.620946
XLOC_000248	-	-	XLOC_000248	linc-TCEANC2-1	TSS372	chr1:54447916-54452234	-	-	0	0	0	OK	0	0	0	OK	0	0	0	OK	0	0	0	OK	0	0	0	OK	0.0170234	0	0.0352442	OK	0	0	0	OK	0	0	0	OK	0	0	0	OK	0.00991606	0	0.0401644	OK	0
XLOC_000249	-	-	XLOC_000249	linc-CYB5RL-AS	TSS373	chr1:54635160-54665746	-	-	0.656761	0.139018	1.1745	OK	0.659698	0.153623	1.16577	OK	1.21469	0	3.18395	OK	0.164898	0	0.497784	OK	0.979595	0.267203	1.69199	OK	1.71304	0.175027	3.25106	OK	0.272433	0	1.17312	OK	0.917784	0.36618	1.46939	OK	1.28996	0	3.62238	OK	0.450252	0	1.49276	OK	1.07013
XLOC_000250	-	-	XLOC_000250	linc-ACOT11	TSS374	chr1:54881928-54886533	-	-	0	0	0	OK	0	0	0	OK	0	0	0	OK	0	0	0	OK	0	0	0	OK	0	0	0	OK	0	0	0	OK	0	0	0	OK	0	0	0	OK	0	0	0	OK	0
XLOC_000251	-	-	XLOC_000251	linc-DHCR24-AS	TSS375	chr1:55314872-55354712	-	-	0.0469557	0	2.03017	OK	0.774569	0	12.428	OK	0.402452	0	49.7945	OK	0.422683	0	118.556	OK	0.039508	0	1.91556	OK	0.103276	0	5.08149	OK	0.340842	0	236.462	OK	0.146052	0	1.81041	OK	0.285355	0	13.3142	OK	0.316568	0	10.4383	OK	0
XLOC_000252	-	-	XLOC_000252	linc-DHCR24-AS	TSS376	chr1:55314872-55354712	-	-	0.0231283	0	0.297248	OK	0.287374	0	11.2997	OK	0.320136	0	28.9235	OK	0.170957	0	75.4379	OK	0.00956384	0	0.179795	OK	0.034344	0	4.6786	OK	0.0464599	0	4.51053	OK	0.0509641	0	1.08485	OK	0.124462	0	7.69792	OK	0.00581221	0	0.331933	OK	0.0157325
XLOC_000253	-	-	XLOC_000253	linc-DHCR24-AS	TSS377,TSS378,TSS379	chr1:55314872-55354712	-	-	0.0189148	0	0.431171	OK	0.300929	0	24.673	OK	0.156455	0	61.462	OK	0.414903	0	157.441	OK	0.264314	0	3.87692	OK	0.670433	0	10.4276	OK	1.85262	0	2744.77	OK	0.442252	0	6.19206	OK	0.498163	0	16.606	OK	0.130776	0	2.37024	OK	0
XLOC_000254	-	-	XLOC_000254	linc-USP24-BP	TSS380	chr1:55681080-55683124	-	-	0.144484	0.048568	0.2404	OK	0.764106	0.393176	1.13504	OK	0.179315	0	0.419412	OK	0.0717292	0	0.16508	OK	0.338195	0.139935	0.536456	OK	0.575556	0.217369	0.933743	OK	0.122959	0	0.35881	OK	0.370301	0.210699	0.529903	OK	0.240055	0	0.56521	OK	0.0509613	0	0.165652	OK	0.120544
XLOC_000255	-	-	XLOC_000255	linc-PRKAA2-6	TSS381	chr1:55683533-55699850	-	-	0	0	0	OK	0	0	0	OK	0.00784495	0	0.0527131	OK	0	0	0	OK	0	0	0	OK	0.00957241	0	0.0352836	OK	0	0	0	OK	0	0	0	OK	0	0	0	OK	0	0	0	OK	0
XLOC_000256	-	-	XLOC_000256	linc-PRKAA2-5	TSS382	chr1:56289479-56333921	-	-	0	0	0	OK	0	0	0	OK	0	0	0	OK	0	0	0	OK	0.172363	0.0121231	0.332603	OK	0	0	0	OK	0	0	0	OK	0	0	0	OK	0	0	0	OK	0	0	0	OK	0
XLOC_000257	-	-	XLOC_000257	linc-PRKAA2-4	TSS383	chr1:56335836-56345952	-	-	0	0	0	OK	0	0	0	OK	0	0	0	OK	0	0	0	OK	0.0127784	0	0.0335339	OK	0	0	0	OK	0	0	0	OK	0	0	0	OK	0	0	0	OK	0	0	0	OK	0
XLOC_000258	-	-	XLOC_000258	linc-PRKAA2-3	TSS384	chr1:56410759-56415792	-	-	0	0	0	OK	0	0	0	OK	0	0	0	OK	0	0	0	OK	0	0	0	OK	0	0	0	OK	0	0	0	OK	0	0	0	OK	0	0	0	OK	0	0	0	OK	0
XLOC_000259	-	-	XLOC_000259	linc-PRKAA2-2	TSS385	chr1:56611392-56620896	-	-	0	0	0	OK	0	0	0	OK	0	0	0	OK	0	0	0	OK	0	0	0	OK	0	0	0	OK	0	0	0	OK	0	0	0	OK	0	0	0	OK	0	0	0	OK	0
XLOC_000260	-	-	XLOC_000260	linc-PRKAA2-1	TSS386	chr1:56880585-56882258	-	-	0.03338	0	0.0995588	OK	3.10462	1.51034	4.69891	OK	0.0578533	0	0.185435	OK	0.0254072	0	0.0863317	OK	0	0	0	OK	0.00340946	0	0.018595	OK	0	0	0	OK	0.0463604	0	0.143482	OK	0.0196913	0	0.210099	OK	0.120624	0	0.443989	OK	0.140275
XLOC_000261	-	-	XLOC_000261	linc-PPAP2B-AS	TSS387	chr1:56960432-57045257	-	-	0.0743846	0	0.571675	OK	0.109264	0	4.5008	OK	0.262841	0	7.50773	OK	0	0	0	OK	0.0147944	0	0.429049	OK	0	0	0	OK	0	0	0	OK	0	0	0	OK	0	0	0	OK	0.155034	0	6.10461	OK	0.257486
XLOC_000262	-	-	XLOC_000262	linc-DAB1-AS	TSS388,TSS389	chr1:57457022-59012446	-	-	0	0	0	OK	0.00507853	0	0.0524528	OK	0.00185275	0	0.0700291	OK	0	0	0	OK	0	0	0	OK	0	0	0	OK	0	0	0	OK	0.00247767	0	0.0438575	OK	0	0	0	OK	0.0175276	0	0.456262	OK	0.0182603
XLOC_000263	-	-	XLOC_000263	linc-TACSTD2-AS	TSS390,TSS391,TSS392	chr1:59038542-59060010	-	-	5.93426	2.63912	9.2294	OK	0	0	0	OK	0.00927106	0	0.0593433	OK	359.03	0	1100.21	OK	0.0609278	0	0.138755	OK	2.0545e-07	0	0.0163514	OK	59.9612	0	238.487	OK	0.992237	0.34728	1.63719	OK	1.58303	0	5.43868	OK	54.2878	0	141.876	OK	0.588132
XLOC_000264	-	-	XLOC_000264	linc-FGGY	TSS393,TSS394,TSS395	chr1:59486047-59569769	-	-	1.1298	0	3.36162	OK	0	0	0	OK	0.0558735	0	0.21558	OK	0.0760486	0	0.257439	OK	2.80275	0.232528	5.37297	OK	0.119362	0	0.296738	OK	0.0734327	0	0.453856	OK	1.37248	0.333671	2.41129	OK	0.0412114	0	0.317505	OK	0.356908	0	1.33888	OK	0.689289
XLOC_000265	-	-	XLOC_000265	linc-HOOK1	TSS396	chr1:59762624-60254854	-	-	0.0271162	0	0.262914	OK	0.296506	0	1.34528	OK	0.0893036	0	0.888446	OK	0.0246965	0	0.689411	OK	0.0699956	0	0.600395	OK	0.179193	0	1.35152	OK	0.0986955	0	1.82654	OK	0.0222811	0	0.224515	OK	0	0	0	OK	0.239808	0	3.28352	OK	0.0926518
XLOC_000266	-	-	XLOC_000266	linc-NFIA	TSS397	chr1:60580546-60615351	-	-	0	0	0	OK	0	0	0	OK	0	0	0	OK	0	0	0	OK	0	0	0	OK	0	0	0	OK	0	0	0	OK	0	0	0	OK	0	0	0	OK	0.064047	0	0.241707	OK	0
XLOC_000267	-	-	XLOC_000267	linc-DOCK7-BP	TSS398,TSS399	chr1:62920397-63214475	-	-	0.138536	0	2.50214	OK	2.83425	0	6.66137	OK	0.264493	0	4.32172	OK	0.0359882	0	0.692625	OK	0.0499738	0	0.30275	OK	0.0900994	0	2.0261	OK	0.042597	0	1.44391	OK	0.128949	0	0.609181	OK	0.133834	0	16.9508	OK	0.143909	0	1.91974	OK	0.0823765
XLOC_000268	-	-	XLOC_000268	linc-FOXD3-4	TSS400	chr1:63361679-63367310	-	-	0	0	0	OK	0	0	0	OK	0	0	0	OK	0	0	0	OK	0.0924468	0	0.243145	OK	0.120891	0	0.269545	OK	0	0	0	OK	0.0164396	0	0.0699275	OK	0.0389417	0	0.182561	OK	0.170582	0	0.614189	OK	0
XLOC_000269	-	-	XLOC_000269	linc-FOXD3-3	TSS401	chr1:63489877-63491329	-	-	0	0	0	OK	0	0	0	OK	0	0	0	OK	0	0	0	OK	0	0	0	OK	0	0	0	OK	0	0	0	OK	0	0	0	OK	0	0	0	OK	0	0	0	OK	0
XLOC_000270	-	-	XLOC_000270	linc-FOXD3-2	TSS402	chr1:63604920-63782958	-	-	0	0	0	OK	0	0	0	OK	0	0	0	OK	0	0	0	OK	0	0	0	OK	0	0	0	OK	0	0	0	OK	0	0	0	OK	0	0	0	OK	0.0164692	0	0.123305	OK	0
XLOC_000271	-	-	XLOC_000271	linc-FOXD3-1	TSS403	chr1:63604920-63782958	-	-	0	0	0	OK	0	0	0	OK	0	0	0	OK	0	0	0	OK	0	0	0	OK	0	0	0	OK	0	0	0	OK	0	0	0	OK	0.0305994	0	0.146008	OK	0	0	0	OK	0
XLOC_000272	-	-	XLOC_000272	linc-ITGB3BP-AS	TSS404	chr1:63906461-63988835	-	-	0	0	0	OK	0.00955939	0	0.106855	OK	0.0275886	0	0.317314	OK	0	0	0	OK	0	0	0	OK	0.00759766	0	0.187406	OK	0	0	0	OK	0.0083641	0	0.107358	OK	0.107163	0	1.21043	OK	0	0	0	OK	3.64939
XLOC_000273	-	-	XLOC_000273	linc-JAK1-AS	TSS405	chr1:65210777-65432619	-	-	0	0	0	OK	0	0	0	OK	0	0	0	OK	0	0	0	OK	0	0	0	OK	0	0	0	OK	0	0	0	OK	0	0	0	OK	0	0	0	OK	0	0	0	FAIL	0
XLOC_000274	-	-	XLOC_000274	linc-JAK1-AS	TSS406	chr1:65210777-65432619	-	-	1.88259	0	50.4355	OK	0.270506	0	11.5008	OK	0.435153	0	19.5181	OK	4.92317	0	113.655	OK	2.95752	0	27.7935	OK	1.84798	0	21.8609	OK	5.67681	0	309.006	OK	3.87155	0	15.5774	OK	0.226104	0	93.5064	OK	0.805751	0	25.4224	FAIL	1.19288
XLOC_000275	-	-	XLOC_000275	linc-GADD45A-2	TSS407	chr1:67773046-67869386	-	-	0	0	0	OK	0.024671	0	0.0885915	OK	0.0756627	0	0.494422	OK	0.128486	0	0.819551	OK	0	0	0	OK	0.207201	0	0.573674	OK	0.0474581	0	0.262386	OK	0.968649	0.19099	1.74631	OK	0.0648773	0	0.754822	OK	0.147296	0	1.25213	OK	0.108525
XLOC_000276	-	-	XLOC_000276	linc-SERBP1-AS	TSS408,TSS409	chr1:67873494-67897854	-	-	1.9203	0	16.7981	OK	1.65065	0	18.8802	FAIL	5.60119	0	90.1089	FAIL	0.90767	0	143.784	OK	0.280938	0	34.1508	OK	0.916524	0	45.8181	FAIL	0.747644	0	566.597	OK	2.56831	0	20.3458	FAIL	5.74684	0	173.821	OK	0.227972	0	15.2256	OK	0.304542
XLOC_000277	-	-	XLOC_000277	linc-GADD45A-1	TSS410,TSS411	chr1:67987950-67998473	-	-	0	0	0	OK	0.0775697	0	0.295637	OK	0	0	0	OK	0.197856	0	0.578474	OK	0	0	0	OK	0	0	0	OK	0	0	0	OK	0.0242944	0	0.0849614	OK	0	0	0	OK	4.01493	0	12.9277	OK	0
XLOC_000278	-	-	XLOC_000278	linc-GNG12-BP	TSS412	chr1:68167148-68339402	-	-	1.61377	0	6.12523	OK	0	0	0	OK	0.0538664	0	0.566673	OK	0.601344	0	9.92903	OK	0.780397	0	4.21852	OK	0.0526522	0	0.331672	OK	0.773586	0	15.9922	OK	0.00388245	0	0.0244323	OK	0.730333	0	6.28453	OK	0.240723	0	6.68097	OK	0.267056
XLOC_000279	-	-	XLOC_000279	linc-LRRC7-5	TSS413	chr1:68421108-68421917	-	-	0	0	0	OK	0	0	0	OK	0	0	0	OK	0	0	0	OK	0	0	0	OK	0	0	0	OK	0	0	0	OK	0	0	0	OK	0	0	0	OK	0	0	0	OK	0
XLOC_000280	-	-	XLOC_000280	linc-WLS-AS	TSS414,TSS415,TSS416,TSS417	chr1:68537491-68698253	-	-	1.88755	0	3.82002	OK	2.21122e-07	0	0.00446809	OK	0.117636	0	1.22752	OK	0.747795	0	5.63651	OK	0.537158	0	1.24438	OK	0.024182	0	0.055239	OK	0.939859	0	17.246	OK	0.00337704	0	0.010178	OK	0.47972	0	3.64832	OK	1.22151	0	13.228	OK	1.24921
XLOC_000281	-	-	XLOC_000281	linc-LRRC7-4	TSS418	chr1:68708114-68708786	-	-	17.0816	10.9556	23.2077	OK	43.2839	29.7374	56.8304	OK	6.99277	0.148878	13.8367	OK	14.55	0.480151	28.6199	OK	10.1012	5.65245	14.5498	OK	10.2646	4.58836	15.9409	OK	12.902	0	30.1332	OK	23.778	16.5214	31.0346	OK	24.0152	0.0597322	47.9707	OK	29.4289	0	65.4051	OK	10.7597
XLOC_000282	-	-	XLOC_000282	linc-RPE65-AS	TSS419	chr1:68884191-68917190	-	-	0.00671596	0	0.023578	OK	0	0	0	OK	0	0	0	OK	0.0338267	0	0.0801574	OK	0	0	0	OK	0	0	0	OK	1.6467	0	3.88187	OK	0	0	0	OK	0	0	0	OK	0.00705267	0	0.0320664	OK	0
XLOC_000283	-	-	XLOC_000283	linc-DEPDC1-AS	TSS420	chr1:68939836-69004310	-	-	0.184593	0	0.822744	OK	0.328029	0	1.06386	OK	0.516422	0	2.58088	OK	0.044547	0	0.58476	OK	0.152422	0	1.14047	OK	0.300758	0	1.56112	OK	0.561929	0	17.6966	OK	0.150273	0	0.509453	OK	1.02632	0	9.11389	OK	0	0	0	OK	0
XLOC_000284	-	-	XLOC_000284	linc-DEPDC1-AS	TSS421	chr1:68939836-69004310	-	-	0.784444	0	38.276	OK	2.22191	0	12.8417	OK	6.48132	0	54.7273	OK	0	0	0	OK	2.15548	0	25.0804	OK	0.558048	0	46.4839	OK	4.39726	0	529.42	OK	0.839388	0	22.1718	OK	6.17645	0	246.425	OK	0	0	0	OK	0
XLOC_000285	-	-	XLOC_000285	linc-DEPDC1-AS	TSS422	chr1:68939836-69004310	-	-	1.51057	0	9.01344	OK	1.32363	0	6.53707	OK	2.37064	0	26.8808	OK	3.16583	0	39.4805	OK	7.60401	0	21.5355	OK	3.1861	0	17.0827	OK	6.72363	0	201.412	OK	0.796146	0	5.80007	OK	2.31966	0	106.547	OK	0	0	0	OK	0
XLOC_000286	-	-	XLOC_000286	linc-DEPDC1-BP	TSS423	chr1:68939836-69004310	-	-	0.0323515	0	0.263611	OK	0.00932535	0	0.120621	OK	0.0162625	0	0.307284	OK	0.00851357	0	0.271574	OK	0.0712275	0	0.489897	OK	0.157228	0	0.858066	OK	0.321447	0	4.01128	OK	0.060899	0	0.296314	OK	0.0759687	0	1.31082	OK	0	0	0	OK	0
XLOC_000287	-	-	XLOC_000287	linc-LRRC7-3	TSS424	chr1:69521580-69650686	-	-	0	0	0	OK	0	0	0	OK	0	0	0	OK	0.0200808	0	0.0779563	OK	0	0	0	OK	0	0	0	OK	0	0	0	OK	0.0458308	0	0.116134	OK	0	0	0	OK	0	0	0	OK	0
XLOC_000288	-	-	XLOC_000288	linc-LRRC7-2	TSS425	chr1:69898937-69901092	-	-	0	0	0	OK	0	0	0	OK	0	0	0	OK	0	0	0	OK	0	0	0	OK	0	0	0	OK	0	0	0	OK	0.378821	0.117487	0.640155	OK	0	0	0	OK	0	0	0	OK	0
XLOC_000289	-	-	XLOC_000289	linc-LRRC7-1	TSS426,TSS427	chr1:70017546-70031733	-	-	0	0	0	OK	0	0	0	OK	0.000757105	0	0.0132163	OK	0	0	0	OK	0	0	0	OK	3.13298	1.25108	5.01488	OK	0	0	0	OK	0.0133438	0	0.0317766	OK	0.0626001	0	0.255158	OK	0	0	0	OK	0
XLOC_000290	-	-	XLOC_000290	linc-LRRC40-AS	TSS428,TSS429	chr1:70608156-70671275	-	-	0.338017	0	0.685228	OK	0.496101	0.101528	0.890674	OK	0.369712	0	1.03324	OK	0.286504	0	1.25112	OK	0.138181	0	0.42062	OK	0.334231	0	0.81299	OK	0.196088	0	2.62105	OK	0.728262	0.314643	1.14188	OK	0.520055	0	1.97475	OK	0.428755	0	2.3032	OK	0.168381
XLOC_000291	-	-	XLOC_000291	linc-FPGT-6	TSS430	chr1:70996151-70997403	-	-	5.44417	3.38463	7.50371	OK	3.08186	1.70212	4.46159	OK	4.11929	0.75379	7.48479	OK	5.59042	0.19952	10.9813	OK	6.82981	4.21829	9.44133	OK	5.9033	2.79144	9.01517	OK	5.38059	0	12.5531	OK	2.14415	1.32287	2.96544	OK	3.09371	0	6.77374	OK	2.35561	0	5.92837	OK	4.07241
XLOC_000292	-	-	XLOC_000292	linc-FPGT-5	TSS431,TSS432	chr1:71172135-71252214	-	-	0	0	0	OK	0	0	0	OK	0.0138473	0	0.0563935	OK	0	0	0	OK	0.0607809	0.000589825	0.120972	OK	0.00702832	0	0.0249554	OK	0	0	0	OK	0.0124502	0	0.0390862	OK	0	0	0	OK	1.07143	0	3.02093	OK	0
XLOC_000293	-	-	XLOC_000293	linc-ZRANB2-BP	TSS433,TSS434	chr1:71547006-71733913	-	-	0.248005	0	0.715195	OK	0.960263	0	2.05208	OK	0.0673549	0	0.485158	OK	0.587266	0	1.69948	OK	1.08554	0	2.34136	OK	0.685998	0	1.92666	OK	0.0599506	0	0.2685	OK	1.41833	0.0173951	2.81926	OK	0.0832187	0	0.6458	OK	0.273547	0	1.14458	OK	0.316309
XLOC_000294	-	-	XLOC_000294	linc-FPGT-4	TSS435	chr1:71547006-71733913	-	-	0	0	0	OK	0	0	0	OK	0	0	0	OK	0	0	0	OK	0	0	0	OK	0	0	0	OK	0	0	0	OK	0	0	0	OK	0	0	0	OK	0	0	0	OK	0
XLOC_000295	-	-	XLOC_000295	linc-NEGR1-AS	TSS436,TSS437	chr1:71833763-72748405	-	-	0.0227828	0	0.438345	OK	0.00704565	0	0.0180807	OK	0.00170961	0	0.0244469	OK	0.00713309	0	0.490925	OK	0.0230292	0	0.365639	OK	0.00651625	0	0.0142292	OK	0	0	0	OK	0.00637617	0	0.0152758	OK	0	0	0	OK	0.0616461	0	2.46742	OK	0.115037
XLOC_000296	-	-	XLOC_000296	linc-FPGT-3	TSS438	chr1:73163169-73364823	-	-	0	0	0	OK	0	0	0	OK	0	0	0	OK	0	0	0	OK	0	0	0	OK	0	0	0	OK	0	0	0	OK	0	0	0	OK	0	0	0	OK	0	0	0	OK	0
XLOC_000297	-	-	XLOC_000297	linc-FPGT-2	TSS439,TSS440,TSS441	chr1:73771820-73820934	-	-	0	0	0	OK	0	0	0	OK	0.00772857	0	0.047155	OK	0	0	0	OK	0	0	0	OK	0	0	0	OK	0	0	0	OK	0.00206983	0	0.00833222	OK	0	0	0	OK	0	0	0	OK	0
XLOC_000298	-	-	XLOC_000298	linc-FPGT-1	TSS442,TSS443	chr1:74100898-74180897	-	-	0	0	0	OK	0	0	0	OK	0	0	0	OK	0	0	0	OK	0	0	0	OK	0	0	0	OK	0	0	0	OK	0	0	0	OK	0	0	0	OK	0	0	0	OK	0
XLOC_000299	-	-	XLOC_000299	linc-C1orf173-AS	TSS444,TSS445,TSS446	chr1:75033795-75139422	-	-	0	0	0	OK	0.00145139	0	0.00667417	OK	0	0	0	OK	0	0	0	OK	0	0	0	OK	0.00050179	0	0.00273674	OK	0	0	0	OK	0.00354143	0	0.0133223	OK	0	0	0	OK	0.00287442	0	0.0215209	OK	0
XLOC_000300	-	-	XLOC_000300	linc-LHX8	TSS447	chr1:75428997-75430802	-	-	0	0	0	OK	0	0	0	OK	0	0	0	OK	0	0	0	OK	0	0	0	OK	0	0	0	OK	0	0	0	OK	0	0	0	OK	0	0	0	OK	0	0	0	OK	0
XLOC_000301	-	-	XLOC_000301	linc-ACADM	TSS448	chr1:75667815-76174733	-	-	0.921387	0.443161	1.39961	OK	0.934608	0.330562	1.53865	OK	0.283116	0	0.647836	OK	0.395427	0	0.956164	OK	0.951625	0.540996	1.36225	OK	1.75064	0.725139	2.77615	OK	0.574208	0	1.47768	OK	0.64098	0.381393	0.900568	OK	0.608413	0	1.56839	OK	0.214127	0	0.729007	OK	0.541872
XLOC_000302	-	-	XLOC_000302	linc-ASB17-AS	TSS449	chr1:76384559-76454570	-	-	0	0	0	OK	0	0	0	OK	0	0	0	OK	0	0	0	OK	0.00996265	0	0.0493882	OK	0.00510794	0	0.0235334	OK	0	0	0	OK	0	0	0	OK	0	0	0	OK	0	0	0	OK	0
XLOC_000303	-	-	XLOC_000303	linc-ST6GALNAC3-2	TSS450	chr1:76477008-76485041	-	-	0	0	0	OK	0	0	0	OK	0	0	0	OK	0.0505308	0	0.196167	OK	0	0	0	OK	0	0	0	OK	0	0	0	OK	0	0	0	OK	0	0	0	OK	0	0	0	OK	0
XLOC_000304	-	-	XLOC_000304	linc-ST6GALNAC3-1	TSS451,TSS452	chr1:76507375-76533682	-	-	0	0	0	OK	0	0	0	OK	0	0	0	OK	0	0	0	OK	0.00343788	0	0.0170427	OK	0.00176311	0	0.00812305	OK	0	0	0	OK	0	0	0	OK	0	0	0	OK	2.13358	0	8.21903	OK	0
XLOC_000305	-	-	XLOC_000305	linc-ST6GALNAC5	TSS453	chr1:77165351-77166692	-	-	172.666	121.34	223.992	OK	183.934	132.852	235.015	OK	151.925	46.4363	257.413	OK	160.504	18.5502	302.458	OK	227.704	158.905	296.503	OK	119.099	68.6683	169.529	OK	426.181	0	1072.29	OK	275.009	208.973	341.044	OK	175.32	14.9087	335.732	OK	63.7228	0	145.223	OK	58.415
XLOC_000306	-	-	XLOC_000306	linc-AK5-2	TSS454	chr1:77533604-77544167	-	-	0	0	0	OK	0	0	0	OK	0.0657078	0	0.243934	OK	0.171602	0	0.421819	OK	0.0242644	0	0.0932726	OK	0	0	0	OK	0	0	0	OK	0	0	0	OK	0	0	0	OK	0	0	0	OK	0
XLOC_000307	-	-	XLOC_000307	linc-AK5-1	TSS455	chr1:77685684-77687217	-	-	0.182749	0	0.366724	OK	0.161766	0.0105934	0.312938	OK	0.375116	0	0.944279	OK	0.0178022	0	0.0676914	OK	0.0335977	0	0.100434	OK	0.115457	0.00554322	0.22537	OK	0	0	0	OK	0.0642864	0	0.141977	OK	0.185902	0	0.537996	OK	0.274057	0	0.837137	OK	0.135478
XLOC_000308	-	-	XLOC_000308	linc-PTGFR	TSS456	chr1:78695282-78759574	-	-	0	0	0	OK	0.0213232	0	0.0506287	OK	0	0	0	OK	0	0	0	OK	0.00470396	0	0.0179376	OK	0	0	0	OK	0	0	0	OK	0	0	0	OK	0	0	0	OK	0.175428	0	0.493023	OK	0
XLOC_000309	-	-	XLOC_000309	linc-LPHN2-6	TSS457	chr1:79214871-79216461	-	-	7.23138	4.8055	9.65727	OK	5.93937	3.78095	8.09778	OK	5.69111	1.60946	9.77276	OK	7.58484	0.98047	14.1892	OK	9.12008	6.00765	12.2325	OK	5.87749	3.01505	8.73992	OK	9.12432	0	19.8039	OK	6.79696	4.75069	8.84322	OK	7.44942	0.470641	14.4282	OK	5.01345	0	11.4938	OK	6.42239
XLOC_000310	-	-	XLOC_000310	linc-ELTD1-AS	TSS458	chr1:79355450-79472495	-	-	0	0	0	OK	0	0	0	OK	0	0	0	OK	0	0	0	OK	0	0	0	OK	0	0	0	OK	0	0	0	OK	0	0	0	OK	0	0	0	OK	0.779862	0	130.528	OK	3.62486
XLOC_000311	-	-	XLOC_000311	linc-LPHN2-5	TSS459,TSS460	chr1:79518695-79589211	-	-	6.33278	2.60529	10.0603	OK	59.5458	35.2129	83.8788	OK	25.8626	0.315027	51.4101	OK	18.6273	0	42.8192	OK	12.5646	5.09156	20.0377	OK	12.2933	0	25.1358	OK	28.6458	0	80.7119	OK	5.38932	2.6133	8.16534	OK	9.52849	0	27.3833	OK	2.83083	0	18.7147	OK	0
XLOC_000312	-	-	XLOC_000312	linc-LPHN2-3	TSS461,TSS462	chr1:79775227-79872716	-	-	0	0	0	OK	0	0	0	OK	0	0	0	OK	0.00925246	0	0.0455846	OK	0	0	0	OK	0.00446131	0	0.0205542	OK	0	0	0	OK	0.00443442	0	0.0279058	OK	0	0	0	OK	0	0	0	OK	0
XLOC_000313	-	-	XLOC_000313	linc-LPHN2-4	TSS463	chr1:79775227-79872716	-	-	0	0	0	OK	0	0	0	OK	0	0	0	OK	0	0	0	OK	0	0	0	OK	0	0	0	OK	0	0	0	OK	0	0	0	OK	0	0	0	OK	0	0	0	OK	0
XLOC_000314	-	-	XLOC_000314	linc-LPHN2-2	TSS464,TSS465	chr1:81000662-81112492	-	-	0	0	0	OK	0	0	0	OK	0	0	0	OK	0	0	0	OK	0	0	0	OK	0	0	0	OK	0	0	0	OK	4.17003	1.91534	6.42471	OK	0	0	0	OK	2.69995	0	7.84151	OK	0
XLOC_000315	-	-	XLOC_000315	linc-LPHN2-1	TSS466	chr1:81674454-81674917	-	-	0.604084	0	1.23532	OK	0.58933	0.0302948	1.14837	OK	0.258583	0	0.851573	OK	0.509086	0	1.33636	OK	8.96337e-05	0	0.197469	OK	0.652875	0.096294	1.20946	OK	0.325255	0	1.39383	OK	1.45399	0.733917	2.17406	OK	0.605055	0	1.81341	OK	1.16312e-05	0	0.475639	OK	0.0015455
XLOC_000316	-	-	XLOC_000316	linc-PRKACB-2	TSS467,TSS468	chr1:83368865-83697791	-	-	0	0	0	OK	0.00550025	0	0.0299285	OK	0.00219941	0	0.0530726	OK	0.0170452	0	0.0642414	OK	0	0	0	OK	0	0	0	OK	0	0	0	OK	0	0	0	OK	0	0	0	OK	0	0	0	OK	0
XLOC_000317	-	-	XLOC_000317	linc-PRKACB-1	TSS469,TSS470	chr1:83911735-83920953	-	-	0	0	0	OK	0	0	0	OK	0	0	0	OK	0.0160058	0	0.0824831	OK	0	0	0	OK	0	0	0	OK	0	0	0	OK	0.00784431	0	0.0493643	OK	0	0	0	OK	0	0	0	OK	0
XLOC_000318	-	-	XLOC_000318	linc-TTLL7-AS	TSS471	chr1:84330709-84464833	-	-	0.151617	0.00659473	0.29664	OK	0.00611002	0	0.019229	OK	0.169231	0	0.49693	OK	0.381921	0	1.47916	OK	2.66644	1.338	3.99488	OK	0.413306	0.0658754	0.760736	OK	0.595651	0	2.0139	OK	0.032136	0.00094285	0.0633291	OK	0.437781	0	1.64078	OK	0.966404	0	3.10852	OK	1.10265
XLOC_000319	-	-	XLOC_000319	linc-TTLL7-BP	TSS472	chr1:84464969-84469733	-	-	0	0	0	OK	0	0	0	OK	0.00336528	0	0.0584066	OK	0	0	0	OK	0.0080039	0	0.0403731	OK	0.00347303	0	0.0189417	OK	0	0	0	OK	0	0	0	OK	0	0	0	OK	0	0	0	OK	0
XLOC_000320	-	-	XLOC_000320	linc-DDAH1-AS	TSS473,TSS474	chr1:85784168-86044104	-	-	0.854841	0.181173	1.52851	OK	0.00503176	0	0.054639	OK	0.0223698	0	0.715473	OK	0.0226399	0	0.604368	OK	1.98395	0	4.93357	OK	0.0122406	0	0.0297589	OK	0.056934	0	1.63188	OK	0.00422444	0	0.00903629	OK	0.0233301	0	0.157419	OK	0.0465902	0	0.845921	OK	0.144042
XLOC_000321	-	-	XLOC_000321	linc-DDAH1-AS	TSS475,TSS476	chr1:85784168-86044104	-	-	0.315674	0	28.78	OK	0	0	0	OK	0.117704	0	4.48034	OK	0.0239076	0	0.419924	OK	29.981	0	93.0569	OK	0.0432856	0	0.192634	OK	0	0	0	OK	0.00368761	0	0.0232062	OK	0.179522	0	2.44113	OK	0	0	0	OK	0.0192915
XLOC_000322	-	-	XLOC_000322	linc-CLCA2	TSS477	chr1:86064813-86066417	-	-	0	0	0	OK	0	0	0	OK	0.074642	0	0.375292	OK	0	0	0	OK	0.19323	0	0.579704	OK	0	0	0	OK	0	0	0	OK	0	0	0	OK	0	0	0	OK	0	0	0	OK	0
XLOC_000323	-	-	XLOC_000323	linc-ZNHIT6-AS	TSS478	chr1:86118491-86174116	-	-	3.08805	0	7.33592	OK	1.29899	0	3.73082	OK	2.23039	0	7.7677	OK	3.78429	0	22.8781	OK	7.67312	0	15.3497	OK	3.41781	0	10.7232	OK	6.03371	0	45.7318	OK	2.4826	0	6.3842	OK	0.0155448	0	0.607642	OK	0	0	0	OK	0
XLOC_000324	-	-	XLOC_000324	linc-ODF2L-AS	TSS479	chr1:86814411-86862018	-	-	0.909489	0.20411	1.61487	OK	0	0	0	OK	0.199259	0	0.694477	OK	0.287047	0	1.23415	OK	0.529	0.0685244	0.989476	OK	0.028542	0	0.110238	OK	0.33383	0	2.76487	OK	0.28355	0.047321	0.519779	OK	0.541358	0	1.72101	OK	0.883027	0	3.36523	OK	0.391341
XLOC_000325	-	-	XLOC_000325	linc-SH3GLB1	TSS480	chr1:87099955-87121059	-	-	0.00600514	0	0.0210825	OK	0.00518322	0	0.0166933	OK	0	0	0	OK	0.0669412	0	0.163299	OK	0.0237377	0	0.0493044	OK	0.00196355	0	0.00904649	OK	0.0781068	0	0.250272	OK	0.00473244	0	0.014857	OK	0.0034223	0	0.0324007	OK	0	0	0	OK	0.0165163
XLOC_000326	-	-	XLOC_000326	linc-PKN2	TSS481	chr1:88425114-88533729	-	-	0	0	0	OK	0	0	0	OK	0	0	0	OK	0	0	0	OK	0	0	0	OK	0	0	0	OK	0	0	0	OK	0	0	0	OK	0	0	0	OK	0	0	0	OK	0
XLOC_000327	-	-	XLOC_000327	linc-GBP6	TSS482	chr1:89358335-89363729	-	-	0	0	0	OK	0.864268	0.423666	1.30487	OK	0.0391162	0	0.126947	OK	0	0	0	OK	0	0	0	OK	0.00325744	0	0.0120068	OK	0	0	0	OK	0.00323619	0	0.0137655	OK	0.099097	0	0.257729	OK	0	0	0	OK	0
XLOC_000328	-	-	XLOC_000328	linc-GBP3-AS	TSS483	chr1:89472366-89645420	-	-	0	0	0	OK	1.89464	0	46.1914	OK	0	0	0	OK	0	0	0	OK	0	0	0	OK	0	0	0	OK	0	0	0	OK	0	0	0	OK	0	0	0	OK	0	0	0	OK	1.29315
XLOC_000329	-	-	XLOC_000329	linc-GBP2-AS	TSS484	chr1:89472366-89645420	-	-	0.0141322	0	0.41943	OK	0.146281	0	1.27824	OK	0.0185462	0	0.60919	OK	0.0125737	0	0.900712	OK	0.0225307	0	0.674769	OK	0.034368	0	0.827229	OK	0.0493359	0	3.00884	OK	0.0708053	0	0.767515	OK	0.0199852	0	1.13949	OK	0.00282913	0	0.68014	OK	0.0241869
XLOC_000330	-	-	XLOC_000330	linc-GBP2-AS	TSS485,TSS486	chr1:89472366-89645420	-	-	25.3903	17.892	32.8885	OK	20.074	14.2307	25.9174	OK	13.4019	6.41316	20.3906	OK	15.6	2.17136	29.0286	OK	17.4228	9.19421	25.6513	OK	20.5655	11.9624	29.1686	OK	24.4914	0	53.1339	OK	16.6136	11.9565	21.2707	OK	15.1086	0	30.5661	OK	9.92517	0	34.0011	OK	8.60924
XLOC_000331	-	-	XLOC_000331	linc-GBP2-AS	TSS487	chr1:89472366-89645420	-	-	0	0	0	OK	0.261687	0	13.9452	OK	0	0	0	OK	0.0450599	0	2.67242	OK	0.651228	0	25.4984	OK	0.060037	0	31.3792	OK	0	0	0	OK	0.237333	0	10.1934	OK	0.317477	0	123.148	OK	0	0	0	OK	0
XLOC_000332	-	-	XLOC_000332	linc-GBP7-AS	TSS488	chr1:89472366-89645420	-	-	0	0	0	OK	0	0	0	OK	0	0	0	OK	0	0	0	OK	0.0725413	0	1.22852	OK	0.388221	0	13.3923	OK	0	0	0	OK	0	0	0	OK	0	0	0	OK	0.289984	0	7.03338	OK	0
XLOC_000333	-	-	XLOC_000333	linc-LRRC8B	TSS489,TSS490,TSS491	chr1:89873141-89893743	-	-	0.239556	0.00917709	0.469935	OK	0.0353773	0.00638484	0.0643698	OK	0.0202943	0	0.0872126	OK	0.438268	0	1.45829	OK	0.724185	0.144065	1.30431	OK	0.00750943	0	0.0166916	OK	0.178001	0	0.767567	OK	0.268096	0.0747054	0.461487	OK	0.172573	0	0.604079	OK	0.83632	0	2.14907	OK	0.681157
XLOC_000334	-	-	XLOC_000334	linc-LRRC8D-2	TSS492	chr1:90224436-90229610	-	-	0.228194	0.097988	0.3584	OK	0	0	0	OK	0.064635	0	0.168269	OK	0.06996	0	0.206531	OK	0.0171827	0	0.0416171	OK	0.0787618	0	0.161111	OK	0.186731	0	0.589019	OK	0.157818	0.0820754	0.233561	OK	0.0652658	0	0.184952	OK	0	0	0	OK	0.100901
XLOC_000335	-	-	XLOC_000335	linc-LRRC8D-1	TSS493	chr1:90254472-90256051	-	-	0.04359	0	0.153422	OK	0	0	0	OK	0	0	0	OK	0	0	0	OK	0	0	0	OK	0	0	0	OK	0	0	0	OK	0.0383417	0	0.113576	OK	0	0	0	OK	0	0	0	OK	0.205446
XLOC_000336	-	-	XLOC_000336	linc-CDC7-2	TSS494,TSS495	chr1:91248544-91320704	-	-	0	0	0	OK	0.0361134	0	0.169771	OK	0.0053308	0	0.0356477	OK	0.00244862	0	0.0168246	OK	0	0	0	OK	0.0780472	0	0.387736	OK	0	0	0	OK	0	0	0	OK	0.0137506	0	0.0502432	OK	0	0	0	OK	0
XLOC_000337	-	-	XLOC_000337	linc-CDC7-1	TSS496	chr1:91489450-91490402	-	-	19.5471	10.6249	28.4692	OK	33.9966	20.6885	47.3047	OK	8.48101	0	17.9931	OK	6.62309	0	15.8399	OK	9.6118	4.67933	14.5443	OK	6.7164	1.5701	11.8627	OK	4.99654	0	23.7854	OK	14.3637	7.93703	20.7903	OK	8.84892	0	25.17	OK	2.18013	0	7.7697	OK	4.56158
XLOC_000338	-	-	XLOC_000338	linc-TGFBR3-AS	TSS497,TSS498	chr1:92145901-92371559	-	-	0	0	0	OK	0.0591738	0	15.8351	OK	0	0	0	OK	0.0133022	0	0.229649	OK	0	0	0	OK	0.181834	0	10.2728	OK	0	0	0	OK	0.209043	0	1.82415	OK	0.0155553	0	0.434351	OK	0	0	0	OK	0.18409
XLOC_000339	-	-	XLOC_000339	linc-BTBD8	TSS499	chr1:92539287-92613395	-	-	4.95741	2.40037	7.51444	OK	2.59422	0.995533	4.19291	OK	11.1734	1.98346	20.3634	OK	6.62514	0	14.8861	OK	0.751788	0	1.92079	OK	3.57376	0.160489	6.98703	OK	1.90724	0	12.4148	OK	5.21393	3.13765	7.29021	OK	5.31561	0	14.012	OK	0	0	0	OK	0
XLOC_000340	-	-	XLOC_000340	linc-EVI5-AS	TSS500	chr1:92974254-93257961	-	-	0	0	0	OK	0.224689	0	0.582481	OK	0	0	0	OK	0	0	0	OK	0	0	0	OK	0	0	0	OK	0	0	0	OK	0.0815099	0	0.225451	OK	0	0	0	OK	2.83965	0	9.52906	OK	2.44094
XLOC_000341	-	-	XLOC_000341	linc-DR1	TSS501	chr1:93617410-93828146	-	-	0.327515	0	1.70606	OK	1.30607	0	4.13729	OK	0.164425	0	3.0152	OK	1.35715	0	11.3461	OK	0.0515089	0	2.8131	OK	0.563025	0	5.24058	OK	0	0	0	OK	5.7607	0.799807	10.7216	OK	0.472784	0	10.0497	OK	0.573032	0	45.3555	OK	0.134358
XLOC_000342	-	-	XLOC_000342	linc-BCAR3-AS	TSS502	chr1:94027350-94312706	-	-	0.157992	0	0.804315	OK	59.1772	37.6078	80.7466	OK	0.0402677	0	0.379853	OK	0.143754	0	2.44839	OK	0.0474263	0	0.597926	OK	0.0694275	0	0.684315	OK	0	0	0	OK	0.0438803	0	0.178384	OK	0.107008	0	1.90474	OK	0.736376	0	42.9644	OK	0.0642716
XLOC_000343	-	-	XLOC_000343	linc-GCLM-AS	TSS503	chr1:94352589-94375222	-	-	0.327721	0	2.86981	OK	0.883646	0	3.28499	OK	0.638563	0	3.56858	OK	1.22386	0	21.1875	OK	1.01167	0	4.26472	OK	0.567331	0	5.76721	OK	3.79961	0	145.747	OK	1.00199	0	2.15383	OK	0.407373	0	18.5238	OK	0.201977	0	3.89149	OK	0.154768
XLOC_000344	-	-	XLOC_000344	linc-ABCA4-AS	TSS504	chr1:94458395-94586705	-	-	0.809331	0.30265	1.31601	OK	0.00804512	0	0.0417323	OK	0	0	0	OK	0	0	0	OK	0	0	0	OK	0	0	0	OK	0	0	0	OK	0.00244872	0	0.00985749	OK	0	0	0	OK	0.0260859	0	0.263523	OK	0
XLOC_000345	-	-	XLOC_000345	linc-ABCD3-2	TSS505	chr1:94610666-94611175	-	-	0.119542	0	0.387421	OK	0	0	0	OK	0	0	0	OK	0	0	0	OK	0	0	0	OK	0	0	0	OK	0	0	0	OK	0	0	0	OK	0	0	0	OK	0	0	0	OK	0
XLOC_000346	-	-	XLOC_000346	linc-ARHGAP29-AS	TSS506	chr1:94615402-94740624	-	-	4.56825	0.52277	8.61373	OK	0.0933624	0	0.31609	OK	0.0112651	0	0.179691	OK	0.51616	0	5.65247	OK	0.382704	0	1.07734	OK	0.00153446	0	0.00414375	OK	0.825628	0	13.157	OK	0.00306066	0	0.00907733	OK	0.0589726	0	0.778139	OK	1.33081	0	7.30391	OK	0.916551
XLOC_000347	-	-	XLOC_000347	linc-ABCD3-1	TSS507	chr1:94798822-94800404	-	-	0.24204	0	0.517644	OK	0	0	0	OK	0	0	0	OK	0.0907429	0	0.242406	OK	1.60279	0.607563	2.59802	OK	0	0	0	OK	0.181295	0	0.623979	OK	0.511809	0.225147	0.798471	OK	0	0	0	OK	0.112277	0	0.423723	OK	0
XLOC_000348	-	-	XLOC_000348	linc-F3-AS	TSS508,TSS509	chr1:94993370-95008727	-	-	0.0165151	0.000142234	0.032888	OK	0.138251	0	0.374682	OK	0.11188	0	0.682223	OK	9.00216	0	263.492	OK	0.0811871	0	0.52403	OK	0.00143746	0	0.00816421	OK	6.84565	0	395.7	OK	0.00171974	0	0.0112475	OK	5.17525	0	26.4005	OK	0.0580584	0	1.18561	OK	0.68394
XLOC_000349	-	-	XLOC_000349	linc-CNN3-BP	TSS510,TSS511,TSS512,TSS513,TSS514,TSS515,TSS516,TSS517	chr1:95362508-95538507	-	-	1.27693	0	5.21222	OK	12.2285	0	28.8649	OK	3.08687	0	249.036	OK	0.244717	0	13.4386	OK	13.5677	0	282.62	OK	0.0179203	0	0.106282	OK	0.368867	0	179.919	OK	1.24776	0	3.98349	OK	0.187482	0	2.55251	OK	4.20197	0	1376.79	OK	5.67906
XLOC_000350	-	-	XLOC_000350	linc-ALG14-AS	TSS518	chr1:95362508-95538507	-	-	0	0	0	OK	0.0108051	0	0.331429	OK	0.0744967	0	1.70491	OK	0.00958303	0	0.894211	OK	0	0	0	OK	0.0163185	0	0.148152	OK	0	0	0	OK	0.0360601	0	0.267885	OK	0	0	0	OK	0	0	0	OK	0.0191525
XLOC_000351	-	-	XLOC_000351	linc-PTBP2-5	TSS519	chr1:95940292-95944912	-	-	0	0	0	OK	0	0	0	OK	0	0	0	OK	0	0	0	OK	0	0	0	OK	0	0	0	OK	0	0	0	OK	0	0	0	OK	0	0	0	OK	0.00396427	0	0.0183198	OK	0
XLOC_000352	-	-	XLOC_000352	linc-PTBP2-4	TSS520,TSS521,TSS522,TSS523,TSS524	chr1:95975538-96249421	-	-	0	0	0	OK	0	0	0	OK	0.0200179	0	0.126224	OK	0.0176126	0	0.090763	OK	0	0	0	OK	0	0	0	OK	0.0356711	0	0.165191	OK	0	0	0	OK	0	0	0	OK	0	0	0	OK	0.0323395
XLOC_000353	-	-	XLOC_000353	linc-PTBP2-3	TSS525,TSS526,TSS527,TSS528	chr1:96403456-96488437	-	-	0	0	0	OK	0	0	0	OK	0	0	0	OK	0	0	0	OK	0	0	0	OK	0	0	0	OK	0	0	0	OK	0	0	0	OK	0	0	0	OK	0	0	0	OK	0
XLOC_000354	-	-	XLOC_000354	linc-PTBP2-1	TSS529	chr1:96912422-97145201	-	-	238.757	106.742	370.773	OK	425.085	0	1179.88	OK	251.293	0	908.625	OK	200.502	0	731.755	OK	281.112	91.3551	470.869	OK	237.89	0	526.837	OK	229.928	0	1709.37	OK	574.221	261.503	886.939	OK	241.945	0	1135.06	OK	76.7489	0	496.97	OK	41.944
XLOC_000355	-	-	XLOC_000355	linc-PTBP2-2	TSS530,TSS531,TSS532	chr1:96912422-97145201	-	-	0	0	0	OK	0	0	0	OK	0.00894765	0	1.80507	OK	0	0	0	OK	0	0	0	OK	0	0	0	OK	0	0	0	OK	0	0	0	OK	0	0	0	OK	0	0	0	OK	0
XLOC_000356	-	-	XLOC_000356	linc-SNX7-5	TSS533	chr1:98507019-98511952	-	-	0.494395	0.159868	0.828921	OK	0	0	0	OK	0	0	0	OK	0.022553	0	0.0856855	OK	0.322422	0.0889909	0.555852	OK	0	0	0	OK	0.0707762	0	0.306885	OK	0	0	0	OK	0.06646	0	0.268316	OK	0	0	0	OK	0
XLOC_000357	-	-	XLOC_000357	linc-SNX7-4	TSS534	chr1:98519335-98597387	-	-	0.76672	0.374695	1.15874	OK	0	0	0	OK	0.0271932	0	0.11891	OK	0	0	0	OK	0.134828	0.0355949	0.234062	OK	0.00334185	0	0.013316	OK	0	0	0	OK	0	0	0	OK	0	0	0	OK	0	0	0	OK	0
XLOC_000358	-	-	XLOC_000358	linc-SNX7-3	TSS535	chr1:98660947-98675034	-	-	0.155326	0	0.396555	OK	0	0	0	OK	0	0	0	OK	0	0	0	OK	0.153487	0	0.348704	OK	0	0	0	OK	0	0	0	OK	0	0	0	OK	0	0	0	OK	0	0	0	OK	0
XLOC_000359	-	-	XLOC_000359	linc-SNX7-2	TSS536,TSS537	chr1:98675821-98792516	-	-	2.82609	0.74713	4.90506	OK	0	0	0	OK	0.00776163	0	0.111019	OK	0.142653	0	0.480678	OK	0.947135	0.0696487	1.82462	OK	0	0	0	OK	0.0729014	0	0.293651	OK	0	0	0	OK	0	0	0	OK	0	0	0	OK	0
XLOC_000360	-	-	XLOC_000360	linc-SNX7-1	TSS538	chr1:98858621-98861547	-	-	0.258316	0.110169	0.406463	OK	0	0	0	OK	0.0165732	0	0.0608166	OK	0	0	0	OK	0.455557	0.212191	0.698922	OK	0.00152481	0	0.00607578	OK	0	0	0	OK	0.00187385	0	0.00797062	OK	0.00328895	0	0.0168237	OK	0	0	0	OK	0
XLOC_000361	-	-	XLOC_000361	linc-VCAM1	TSS539,TSS540	chr1:100810583-101328231	-	-	0.0171936	0	0.148068	OK	0	0	0	OK	0	0	0	OK	0	0	0	OK	0.100073	0	0.622903	OK	0	0	0	OK	0	0	0	OK	0	0	0	OK	0	0	0	OK	3.24904	0	48.1943	OK	0
XLOC_000362	-	-	XLOC_000362	linc-DPH5-AS	TSS541,TSS542,TSS543,TSS544,TSS545,TSS546,TSS547	chr1:101455179-101552903	-	-	4.57883	0	17.7139	OK	2.73312	0	20.1042	OK	2.29261	0	76.2627	OK	5.83426	0	104.183	OK	7.12647	0	22.5971	OK	7.09475	0	44.2463	OK	7.09452	0	94.6554	OK	7.37978	0	25.0014	OK	1.58435	0	48.3132	OK	6.7066	0	248.587	OK	4.87576
XLOC_000363	-	-	XLOC_000363	linc-S1PR1	TSS548	chr1:101616108-101643601	-	-	0.184349	0	0.382679	OK	0.000693019	0	0.00377092	OK	0	0	0	OK	0	0	0	OK	0.00210649	0	0.0060645	OK	0.00402782	0	0.00836949	OK	0.00149715	0	0.00693321	OK	0.0018011	0	0.00449752	OK	0	0	0	OK	0.0335996	0	0.104653	OK	0.312972
XLOC_000364	-	-	XLOC_000364	linc-RNPC3-4	TSS549,TSS550,TSS551	chr1:101788892-101914787	-	-	0	0	0	OK	0	0	0	OK	0	0	0	OK	0	0	0	OK	0	0	0	OK	0	0	0	OK	0	0	0	OK	5.68225	1.29025	10.0742	OK	0	0	0	OK	0	0	0	OK	0
XLOC_000365	-	-	XLOC_000365	linc-RNPC3-3	TSS552	chr1:102251810-102253094	-	-	650.099	476.63	823.567	OK	512.014	379.425	644.602	OK	541.154	110.163	972.144	OK	887.23	75.6675	1698.79	OK	801.975	531.127	1072.82	OK	698.201	383.362	1013.04	OK	976.707	0	2394.5	OK	1101.68	819.373	1383.98	OK	539.73	2.86364	1076.6	OK	48.8748	0	115.156	OK	91.4198
XLOC_000366	-	-	XLOC_000366	linc-COL11A1-AS	TSS553	chr1:103341863-103574052	-	-	0	0	0	OK	0	0	0	OK	0	0	0	OK	0.0187501	0	0.0730835	OK	0.0363197	0	13.5803	OK	0	0	0	OK	0.029142	0	0.124883	OK	0.00138742	0	0.0138668	OK	0	0	0	OK	0	0	0	OK	0
XLOC_000367	-	-	XLOC_000367	linc-COL11A1-AS	TSS554	chr1:103341863-103574052	-	-	0	0	0	OK	0	0	0	OK	0.567092	0	127.22	OK	0.0765836	0	0.536429	OK	25.0041	0	191.188	OK	0	0	0	OK	0	0	0	OK	0.119919	0	0.4805	OK	0	0	0	OK	0	0	0	OK	0
XLOC_000368	-	-	XLOC_000368	linc-RNPC3-2	TSS555	chr1:103817768-103835986	-	-	0	0	0	OK	0	0	0	OK	0	0	0	OK	0	0	0	OK	0.0157548	0	0.143185	OK	0	0	0	OK	0	0	0	OK	0.00923514	0	0.106997	OK	0	0	0	OK	0	0	0	OK	0
XLOC_000369	-	-	XLOC_000369	linc-RNPC3-1	TSS556	chr1:103957500-104068139	-	-	0	0	0	OK	0	0	0	OK	0	0	0	OK	0	0	0	OK	0.0157548	0	0.143185	OK	0	0	0	OK	0	0	0	OK	0.00923499	0	0.106997	OK	0	0	0	OK	0	0	0	OK	0
XLOC_000370	-	-	XLOC_000370	linc-PRMT6-3	TSS557	chr1:104615644-104619709	-	-	0.484819	0.210346	0.759292	OK	0.624537	0.295482	0.953592	OK	0.38094	0	0.847033	OK	0.434037	0	0.942464	OK	0.635056	0.273905	0.996208	OK	0.668421	0.240603	1.09624	OK	0.347134	0	0.966058	OK	0.934562	0.518035	1.35109	OK	0.429482	0	1.03191	OK	0.437494	0	1.2027	OK	0.184975
XLOC_000371	-	-	XLOC_000371	linc-PRMT6-2	TSS558,TSS559	chr1:106615868-106627121	-	-	0	0	0	OK	0.517316	0.000304278	1.03433	OK	4.16007	0	9.80837	OK	0.195172	0	0.663178	OK	0	0	0	OK	0.299289	0	0.608361	OK	0.241534	0	1.08176	OK	0	0	0	OK	0.854999	0	2.75964	OK	1.00379	0	3.69471	OK	0
XLOC_000372	-	-	XLOC_000372	linc-PRMT6-1	TSS560	chr1:107360860-107380815	-	-	0	0	0	OK	0	0	0	OK	0	0	0	OK	0	0	0	OK	0	0	0	OK	0.00634213	0	0.0252709	OK	0.0326351	0	0.134936	OK	0	0	0	OK	0	0	0	OK	0	0	0	OK	0
XLOC_000373	-	-	XLOC_000373	linc-VAV3-BP	TSS561	chr1:108113781-108537229	-	-	0	0	0	OK	0	0	0	OK	0	0	0	OK	0	0	0	OK	0	0	0	OK	0	0	0	OK	0	0	0	OK	0	0	0	OK	0	0	0	OK	0	0	0	OK	0
XLOC_000374	-	-	XLOC_000374	linc-NBPF6-2	TSS562,TSS563	chr1:108614103-108617141	-	-	0.0400023	0	0.240873	OK	0	0	0	OK	0	0	0	OK	0	0	0	OK	0	0	0	OK	0	0	0	OK	0	0	0	OK	0	0	0	OK	0	0	0	OK	0	0	0	OK	0
XLOC_000375	-	-	XLOC_000375	linc-SLC25A24-AS	TSS564	chr1:108677448-108742974	-	-	0.0865951	0	1.51534	OK	0	0	0	OK	0	0	0	OK	0	0	0	OK	0	0	0	OK	0.0713162	0	1.59837	OK	0	0	0	OK	0	0	0	OK	0.0634986	0	3.34577	OK	0	0	0	OK	0
XLOC_000376	-	-	XLOC_000376	linc-NBPF6-1	TSS565,TSS566	chr1:108803726-108964477	-	-	0	0	0	OK	0	0	0	OK	0.0017466	0	0.0304893	OK	0	0	0	OK	0	0	0	OK	0.807503	0	2.75141	OK	0	0	0	OK	0	0	0	OK	0.681755	0	3.96431	OK	0	0	0	OK	0
XLOC_000377	-	-	XLOC_000377	linc-HENMT1-BP	TSS567	chr1:109190911-109209861	-	-	0.0373482	0	0.126579	OK	0	0	0	OK	0.0376362	0	0.235495	OK	0.00546655	0	0.053269	OK	0.0167728	0	0.0943667	OK	0.00930674	0	0.024647	OK	0	0	0	OK	0.0815084	0	0.179473	OK	0.582253	0	2.30166	OK	0.0345523	0	0.317518	OK	0
XLOC_000378	-	-	XLOC_000378	linc-AKNAD1-AS	TSS568	chr1:109358531-109506111	-	-	0	0	0	OK	0	0	0	OK	0	0	0	OK	0.067895	0	2.90892	OK	0.105003	0	1.60632	OK	0	0	0	OK	0.090512	0	4.99545	OK	0	0	0	OK	0	0	0	OK	0	0	0	OK	0
XLOC_000379	-	-	XLOC_000379	linc-SORT1-AS	TSS569	chr1:109852130-109940563	-	-	0.0157896	0	0.227157	OK	0.0860272	0	1.50307	OK	0.066895	0	1.86663	OK	0.12545	0	1.80121	OK	0.118732	0	5.2035	OK	0.199857	0	1.88467	OK	0.037122	0	4.82042	OK	0.00382408	0	0.108253	OK	0.0260757	0	3.44158	OK	9.97552	0	37.1486	OK	0.238906
XLOC_000380	-	-	XLOC_000380	linc-SORT1-AS	TSS570	chr1:109852130-109940563	-	-	0	0	0	OK	0	0	0	OK	0	0	0	OK	0	0	0	OK	0	0	0	OK	0.0260382	0	1.4342	OK	0	0	0	OK	0	0	0	OK	0	0	0	OK	0	0	0	OK	0
XLOC_000381	-	-	XLOC_000381	linc-AMIGO1-AS	TSS571	chr1:110046762-110054328	-	-	0.485848	0.241877	0.729819	OK	0.60129	0.31997	0.882609	OK	0.57436	0.0385623	1.11016	OK	0.162396	0	0.414558	OK	0.228414	0.0903798	0.366448	OK	0.208532	0.0559218	0.361142	OK	0.0884139	0	0.292935	OK	0.109994	0.0522864	0.167702	OK	0.390295	0	0.946514	OK	1.4637	0	3.52378	OK	4.26602
XLOC_000382	-	-	XLOC_000382	linc-AMPD2	TSS572	chr1:110138846-110140403	-	-	0.188793	0	0.398189	OK	0.107804	0	0.245201	OK	0.200442	0	0.639767	OK	0.23868	0	0.554453	OK	0.171189	0.00262094	0.339757	OK	0.0674425	0	0.144733	OK	0.174031	0	0.574573	OK	0.275766	0.0989415	0.45259	OK	0.097474	0	0.300876	OK	0.575662	0	1.66232	OK	0.369916
XLOC_000383	-	-	XLOC_000383	linc-GSTM3-AS	TSS573	chr1:110276553-110306564	-	-	0.31671	0	1.30097	OK	0.881181	0	4.41926	OK	0.0291728	0	0.246793	OK	0.15659	0	1.70706	OK	0.2398	0	1.1074	OK	0.0171698	0	0.138789	OK	0	0	0	OK	0.0135632	0	0.0763752	OK	0.797593	0	16.995	OK	0.0867923	0	2.78661	OK	0.332977
XLOC_000384	-	-	XLOC_000384	linc-EPS8L3-AS	TSS574	chr1:110276553-110306564	-	-	0	0	0	OK	4.28958	0.58938	7.98978	OK	0	0	0	OK	0	0	0	OK	0	0	0	OK	0.0079827	0	0.0601355	OK	0	0	0	OK	0.00175406	0	0.014884	OK	0.493172	0	6.93822	OK	0.0453909	0	1.26034	OK	0
XLOC_000385	-	-	XLOC_000385	linc-CSF1	TSS575	chr1:110370976-110414058	-	-	0	0	0	OK	0	0	0	OK	0.133625	0	0.483906	OK	0	0	0	OK	0	0	0	OK	0.0117936	0	0.0469929	OK	0	0	0	OK	0	0	0	OK	0.0173946	0	0.108119	OK	0	0	0	OK	0
XLOC_000386	-	-	XLOC_000386	linc-UBL4B	TSS576,TSS577,TSS578,TSS579,TSS580	chr1:110616562-110652878	-	-	0	0	0	OK	0.040308	0	0.206136	OK	0.0166683	0	0.224828	OK	0.0207313	0	0.0778571	OK	0.0122121	0	0.0701083	OK	0.790672	0	2.34623	OK	0	0	0	OK	0.0504368	0	0.173275	OK	0.221459	0	1.07526	OK	0.212862	0	0.992282	OK	0.0747329
XLOC_000387	-	-	XLOC_000387	linc-RBM15	TSS581	chr1:110825155-110825722	-	-	0	0	0	OK	0	0	0	OK	0	0	0	OK	0.374461	0	1.4537	OK	0.123336	0	0.474103	OK	0	0	0	OK	0	0	0	OK	0	0	0	OK	0.441468	0	1.77048	OK	0	0	0	OK	0
XLOC_000388	-	-	XLOC_000388	linc-SLC16A4-AS	TSS582	chr1:110905504-110933996	-	-	0.0475099	0	0.410209	OK	0.144818	0	0.346951	OK	0.0718004	0	0.271568	OK	0.0207641	0	0.13575	OK	0.196755	0	0.639734	OK	0.139001	0	0.322349	OK	0.140408	0	1.52895	OK	0.0636892	0	0.139866	OK	0.0492965	0	0.297094	OK	0.0855089	0	1.9992	OK	0.0559177
XLOC_000389	-	-	XLOC_000389	linc-HBXIP-AS	TSS583,TSS584,TSS585,TSS586,TSS587	chr1:110943878-110961033	-	-	0.846426	0	3.63596	OK	1.56989	0	4.3375	OK	0.589107	0	6.87402	OK	0.84166	0	29.3432	OK	0.757888	0	4.9018	OK	1.36416	0	28.6621	OK	0.502703	0	64.8246	OK	2.31417	0	5.19549	OK	1.87106	0	32.5063	OK	0.646208	0	35.7286	OK	0.605859
XLOC_000390	-	-	XLOC_000390	linc-CD53	TSS588,TSS589,TSS590	chr1:111016377-111033892	-	-	0	0	0	OK	0	0	0	OK	0.00306389	0	0.0534842	OK	0	0	0	OK	0	0	0	OK	0.0129592	0	0.070679	OK	0	0	0	OK	0	0	0	OK	0	0	0	OK	0	0	0	OK	0
XLOC_000391	-	-	XLOC_000391	linc-LRIF1-AS	TSS591	chr1:111489812-111507232	-	-	0.175957	0	0.490582	OK	0.482862	0	1.13794	OK	0.0556496	0	0.531851	OK	0.229111	0	1.36402	OK	0.194412	0	0.514049	OK	0.508778	0	1.85461	OK	0.204321	0	3.31278	OK	0.618053	0.153417	1.08269	OK	0.485683	0	2.21654	OK	0.107847	0	2.21568	OK	0.0561185
XLOC_000392	-	-	XLOC_000392	linc-CHIA	TSS592,TSS593	chr1:111822686-111828729	-	-	0	0	0	OK	0	0	0	OK	0	0	0	OK	0	0	0	OK	0	0	0	OK	0	0	0	OK	0	0	0	OK	0.00618956	0	0.0249165	OK	0	0	0	OK	0	0	0	OK	0
XLOC_000393	-	-	XLOC_000393	linc-FAM212B-AS	TSS594	chr1:112261171-112310198	-	-	1.1771	0.570546	1.78366	OK	0.691705	0.302147	1.08126	OK	1.75629	0.308763	3.20381	OK	0.567015	0	1.72061	OK	1.64903	0.811247	2.48681	OK	0.0873388	0	0.303324	OK	1.28628	0	4.85531	OK	0.541177	0.238408	0.843946	OK	0.176458	0	0.950928	OK	0.373204	0	1.60418	OK	3.53242
XLOC_000394	-	-	XLOC_000394	linc-PPM1J-BP	TSS595	chr1:113258270-113261120	-	-	0.00930795	0	0.0327608	OK	0.00620311	0	0.0228442	OK	0.00404609	0	0.0203433	OK	0.00560001	0	0.0212935	OK	0	0	0	OK	0.0124429	0	0.0284794	OK	0	0	0	OK	0	0	0	OK	0.0106237	0	0.0398016	OK	0	0	0	OK	0
XLOC_000395	-	-	XLOC_000395	linc-LRIG2	TSS596	chr1:113289870-113291149	-	-	14.9527	9.28435	20.621	OK	7.11078	3.97152	10.2501	OK	7.34297	0.7265	13.9594	OK	6.97041	0	14.7309	OK	12.4626	7.30602	17.6191	OK	4.32595	1.6802	6.9717	OK	9.72888	0	23.577	OK	3.40524	2.03434	4.77613	OK	2.93638	0	7.10635	OK	3.00331	0	7.9238	OK	4.25848
XLOC_000396	-	-	XLOC_000396	linc-SLC16A1-AS	TSS597,TSS598,TSS599,TSS600	chr1:113362630-113615727	-	-	6.23338	0	33.1187	OK	1.67716	0	62.2949	OK	1.91836	0	418.619	OK	1.90967	0	292.518	OK	1.17726	0	17.6269	OK	0.865266	0	12.9505	OK	0.659614	0	174.499	OK	1.76532	0	4.80069	OK	3.64231	0	732.246	OK	0.501547	0	12.7715	OK	1.03944
XLOC_000397	-	-	XLOC_000397	linc-SLC16A1-AS	TSS601	chr1:113362630-113615727	-	-	0	0	0	OK	0	0	0	OK	0	0	0	OK	0	0	0	OK	0	0	0	OK	0	0	0	OK	0	0	0	OK	0	0	0	OK	0	0	0	OK	0	0	0	OK	0
XLOC_000398	-	-	XLOC_000398	linc-RSBN1-BP	TSS602	chr1:114355281-114447741	-	-	0	0	0	OK	0	0	0	OK	0	0	0	OK	0	0	0	OK	0	0	0	OK	0	0	0	OK	0	0	0	OK	0.0538671	0	0.716225	OK	0	0	0	OK	0	0	0	OK	0
XLOC_000399	-	-	XLOC_000399	linc-PTPN22-AS	TSS603	chr1:114355281-114447741	-	-	0.273291	0	1.00139	OK	0.218178	0	0.676569	OK	0.107689	0	1.45796	OK	0.097066	0	2.74611	OK	0.14526	0	0.801206	OK	0.244391	0	1.47093	OK	0.098342	0	1.18789	OK	0.684521	0	2.42238	OK	0.423764	0	3.80161	OK	0.203091	0	5.75492	OK	0.160498
XLOC_000400	-	-	XLOC_000400	linc-SYCP1-3	TSS604,TSS605	chr1:114556780-114580252	-	-	0.00456384	0	0.019051	OK	0	0	0	OK	11.5753	4.41171	18.7389	OK	0.00342237	0	0.0105295	OK	0.00911199	0	0.0277803	OK	1.41075e-07	0	0.00312339	OK	0.00357484	0	0.0165549	OK	0.00237532	0	0.00883381	OK	0.000942278	0	0.0137588	OK	0	0	0	OK	0.00534277
XLOC_000401	-	-	XLOC_000401	linc-SYT6-AS	TSS606	chr1:114631914-114701644	-	-	0	0	0	OK	0	0	0	OK	1.58451	0.162132	3.0069	OK	0	0	0	OK	0.0433219	0	0.11466	OK	0.000771601	0	0.0022741	OK	0	0	0	OK	0.00299813	0	0.00609506	OK	0	0	0	OK	0.00476944	0	0.0457583	OK	0
XLOC_000402	-	-	XLOC_000402	linc-SYCP1-2	TSS607	chr1:114749048-114804900	-	-	0	0	0	OK	0	0	0	OK	0	0	0	OK	0	0	0	OK	0	0	0	OK	0	0	0	OK	0	0	0	OK	0	0	0	OK	0	0	0	OK	0.0829619	0	0.383386	OK	0
XLOC_000403	-	-	XLOC_000403	linc-SYCP1-1	TSS608,TSS609,TSS610	chr1:115064017-115213044	-	-	165.618	102.617	228.62	OK	147.762	97.8488	197.675	OK	106.099	28.2833	183.914	OK	362.581	0	831.507	OK	533.097	337.325	728.868	OK	73.7415	31.4986	115.984	OK	740.031	0	2314.22	OK	256.98	184.071	329.888	OK	277.188	0	583.921	OK	141.073	0	369.605	OK	153.794
XLOC_000404	-	-	XLOC_000404	linc-BCAS2-AS	TSS611,TSS612	chr1:115064017-115213044	-	-	0.0923725	0	1.76198	OK	0.125451	0	1.54561	OK	0.461098	0	5.75327	OK	7.38228	0	50.9375	OK	0.7187	0	7.77785	OK	0.160102	0	2.12132	OK	1.54157	0	111.189	OK	0.322438	0	2.36049	OK	0.588246	0	21.1048	OK	0.303225	0	15.0546	OK	0.858371
XLOC_000405	-	-	XLOC_000405	linc-NRAS-AS	TSS613	chr1:115247078-115300671	-	-	0	0	0	OK	0	0	0	OK	0.0627362	0	141.652	FAIL	0	0	0	OK	0	0	0	OK	0	0	0	OK	0	0	0	OK	0	0	0	OK	0	0	0	OK	0	0	0	FAIL	0
XLOC_000406	-	-	XLOC_000406	linc-NRAS-AS	TSS614,TSS615	chr1:115247078-115300671	-	-	0.626119	0	27.7298	OK	0.486382	0	26.0784	OK	0.804926	0	90.1799	FAIL	0.358535	0	15.4877	OK	0.227173	0	5.90182	OK	0.507634	0	6.59599	OK	0.191472	0	48.6178	OK	1.32234	0	27.0659	OK	0.957193	0	239.457	OK	0.366112	0	26.2482	FAIL	0.499976
XLOC_000407	-	-	XLOC_000407	linc-CSDE1-AS	TSS616	chr1:115247078-115300671	-	-	0.324309	0	37.3042	OK	0.289043	0	29.1071	OK	0.311789	0	147.157	FAIL	0.130327	0	286.968	OK	0.104477	0	101.883	OK	0.150876	0	62.438	OK	0.110068	0	13.6924	OK	0.479673	0	35.8986	OK	0.293014	0	326.796	OK	0.0532629	0	7.01753	FAIL	1.40749
XLOC_000408	-	-	XLOC_000408	linc-CSDE1-AS	TSS617	chr1:115247078-115300671	-	-	1.2311	0	13.8092	OK	0.976063	0	10.9056	OK	1.10362	0	49.5216	FAIL	0.856159	0	91.0319	OK	1.81376	0	35.6133	OK	2.0209	0	23.2204	OK	1.08179	0	291.92	OK	2.06749	0	14.0494	OK	1.06857	0	107.401	OK	0.167766	0	156.12	FAIL	1.3806
XLOC_000409	-	-	XLOC_000409	linc-SIKE1-AS	TSS618	chr1:115312106-115323308	-	-	0	0	0	OK	0.022696	0	0.347483	OK	0.0414733	0	1.00116	OK	0.00780364	0	2.59578	OK	0	0	0	OK	0.01721	0	0.646792	OK	0	0	0	OK	0.02993	0	0.223723	OK	0.117963	0	2.13156	OK	0.334127	0	4.30765	OK	0.0556032
XLOC_000410	-	-	XLOC_000410	linc-VANGL1	TSS619	chr1:115642292-115645279	-	-	0	0	0	OK	0	0	0	OK	0	0	0	OK	0	0	0	OK	0	0	0	OK	0.0112323	0	0.0447564	OK	0	0	0	OK	0	0	0	OK	0	0	0	OK	0	0	0	OK	0.216634
XLOC_000411	-	-	XLOC_000411	linc-NGF-AS	TSS620	chr1:115825654-115910693	-	-	0	0	0	OK	0	0	0	OK	0	0	0	OK	0	0	0	OK	0	0	0	OK	0.00359883	0	0.0127783	OK	0	0	0	OK	0	0	0	OK	0	0	0	OK	0.0168153	0	0.129255	OK	0.153467
XLOC_000412	-	-	XLOC_000412	linc-NHLH2-AS	TSS621	chr1:116377625-116383747	-	-	0.00460256	0	0.0277142	OK	0	0	0	OK	0.863742	0	1.7666	OK	0.307324	0	0.764831	OK	0.0154458	0	0.0428444	OK	0	0	0	OK	0.0710789	0	0.238066	OK	0	0	0	OK	0	0	0	OK	0	0	0	OK	0
XLOC_000413	-	-	XLOC_000413	linc-SLC22A15	TSS622	chr1:116461996-116468529	-	-	0	0	0	OK	0	0	0	OK	0.00809879	0	0.0706506	OK	0.0109361	0	0.0705904	OK	0.00833012	0	0.0357806	OK	0	0	0	OK	0	0	0	OK	0.00922459	0	0.03651	OK	0	0	0	OK	0	0	0	OK	0
XLOC_000414	-	-	XLOC_000414	linc-ATP1A1	TSS623	chr1:116706904-116708862	-	-	0	0	0	OK	0.118454	0.00952976	0.227379	OK	0	0	0	OK	0	0	0	OK	0	0	0	OK	0	0	0	OK	0	0	0	OK	0	0	0	OK	0	0	0	OK	0	0	0	OK	0.0950251
XLOC_000415	-	-	XLOC_000415	linc-CD2-2	TSS624	chr1:116966345-117045386	-	-	0.0401962	0	0.0965475	OK	0.189093	0	0.444667	OK	0.045416	0	0.149559	OK	0.0512191	0	0.204882	OK	0.0486556	0	0.113209	OK	0.173562	0	0.404032	OK	0.0314662	0	0.168777	OK	0.489816	0.0954725	0.884159	OK	0.132983	0	0.402177	OK	0.107469	0	1.205	OK	0.0720355
XLOC_000416	-	-	XLOC_000416	linc-CD2-1	TSS625	chr1:117256319-117256948	-	-	13.5057	4.4838	22.5276	OK	12.3471	4.14659	20.5475	OK	13.2782	0	31.3684	OK	5.31114	0	13.5567	OK	5.13462	1.31222	8.95701	OK	6.24206	0.710983	11.7731	OK	13.4767	0	47.4731	OK	15.4761	7.32175	23.6305	OK	10.4839	0	30.9948	OK	0	0	0	OK	0.382037
XLOC_000417	-	-	XLOC_000417	linc-TRIM45-AS	TSS626,TSS627	chr1:117651516-117685956	-	-	0.0129793	0	0.0585283	OK	0.00238192	0	0.020705	OK	0.0215824	0	0.218412	OK	0.0101331	0	0.101873	OK	0.084982	0	0.255605	OK	0.00899781	0	0.0626101	OK	0.00528458	0	0.112119	OK	0.0117561	0	0.0410518	OK	0.0297656	0	0.341122	OK	0.0208808	0	0.173179	OK	1.93538
XLOC_000418	-	-	XLOC_000418	linc-TRIM45-AS	TSS628	chr1:117651516-117685956	-	-	0	0	0	OK	0.0163599	0	0.102277	OK	0.254817	0	1.27575	OK	0.0193193	0	0.541242	OK	0.0293946	0	0.140093	OK	0.0299398	0	0.210288	OK	0.0188726	0	0.223242	OK	0.0236819	0	0.0796773	OK	0.178473	0	2.03569	OK	0	0	0	OK	0.00887654
XLOC_000419	-	-	XLOC_000419	linc-MAN1A2	TSS629	chr1:117838101-117863958	-	-	0	0	0	OK	0	0	0	OK	0	0	0	OK	0	0	0	OK	0	0	0	OK	0	0	0	OK	0	0	0	OK	0	0	0	OK	0	0	0	OK	0	0	0	OK	0
XLOC_000420	-	-	XLOC_000420	linc-WDR3	TSS630	chr1:118319164-118321524	-	-	0.213259	0	0.836621	OK	0.296765	0	1.03745	OK	0.0862196	0	4.98011	OK	0.0632144	0	4.78783	OK	0.0978493	0	0.760559	OK	0.23499	0	2.85793	OK	0.0860002	0	1.25646	OK	0.200193	0	0.988552	OK	0.189626	0	7.31338	OK	5.55715	0	20.7271	OK	0.275255
XLOC_000421	-	-	XLOC_000421	linc-GDAP2-AS	TSS631	chr1:118406107-118472302	-	-	0	0	0	OK	0	0	0	OK	0	0	0	OK	0	0	0	OK	0	0	0	OK	0	0	0	OK	0	0	0	OK	0	0	0	OK	0	0	0	OK	0	0	0	OK	0
XLOC_000422	-	-	XLOC_000422	linc-WARS2-BP	TSS632,TSS633,TSS634,TSS635,TSS636,TSS637,TSS638,TSS639,TSS640	chr1:119573840-119776804	-	-	1.83153	0.0433735	3.61968	OK	3.36125	0	9.36761	OK	2.01187	0	9.3554	OK	2.37389	0	27.5064	OK	2.39351	0	7.17806	OK	4.35743	0	18.7166	OK	4.25891	0	38.9476	OK	2.93173	0	7.15125	OK	7.33358	0	131.175	OK	2.97607	0	57.0568	OK	1.63658
XLOC_000423	-	-	XLOC_000423	linc-HAO2	TSS641,TSS642	chr1:119870065-119873438	-	-	0	0	0	OK	0.915518	0.196995	1.63404	OK	0.537586	0	1.9538	OK	0	0	0	OK	0	0	0	OK	0.0255525	0	0.101132	OK	0	0	0	OK	0.0231853	0	0.0597271	OK	0.01988	0	0.290281	OK	0.34853	0	1.36482	OK	0
XLOC_000424	-	-	XLOC_000424	linc-ZNF697-AS	TSS643,TSS644,TSS645,TSS646	chr1:120102959-120190390	-	-	0.361987	0.15752	0.566454	OK	0.0440279	0	0.0998137	OK	0.118129	0	0.361185	OK	0.0735381	0	0.512748	OK	0.00923334	0	0.0495287	OK	0.0340027	0	0.208326	OK	0.124111	0	0.69379	OK	0.0199172	0	0.0429759	OK	0.0642469	0	0.500009	OK	0.727871	0	1.87438	OK	0.331332
XLOC_000425	-	-	XLOC_000425	linc-PHGDH	TSS647	chr1:120229092-120231882	-	-	0	0	0	OK	0	0	0	OK	0.0106463	0	0.0708669	OK	0.0309512	0	0.117689	OK	0	0	0	OK	0	0	0	OK	0	0	0	OK	0	0	0	OK	0	0	0	OK	0	0	0	OK	0
XLOC_000426	-	-	XLOC_000426	linc-NOTCH2-AS	TSS648	chr1:120454177-120612276	-	-	0	0	0	OK	0	0	0	OK	0	0	0	OK	0	0	0	OK	0	0	0	OK	0	0	0	OK	0	0	0	OK	0	0	0	OK	0	0	0	OK	0	0	0	OK	0
XLOC_000427	-	-	XLOC_000427	linc-NOTCH2-BP	TSS649	chr1:120612585-120639811	-	-	0	0	0	OK	0	0	0	OK	0	0	0	OK	0	0	0	OK	0	0	0	OK	0	0	0	OK	0	0	0	OK	0	0	0	OK	0	0	0	OK	0	0	0	OK	0
XLOC_000428	-	-	XLOC_000428	linc-FCGR1B-AS	TSS650,TSS651,TSS652	chr1:120875957-120935944	-	-	1.41585	0.658295	2.1734	OK	0.0421736	0.000887558	0.0834597	OK	0.312715	0	1.97601	OK	0.247945	0	0.918964	OK	0.861263	0.32843	1.3941	OK	0.685642	0	3.27804	OK	0.47063	0	2.83398	OK	0.164233	0.0480549	0.280411	OK	0.375683	0	1.12069	OK	0.589172	0	2.13477	OK	0.625406
XLOC_000429	-	-	XLOC_000429	linc-FCGR1B-AS	TSS653	chr1:120875957-120935944	-	-	0	0	0	OK	0	0	0	OK	0.014983	0	0.0980963	OK	0.0598987	0	0.19825	OK	0.0339166	0	0.106049	OK	0.217306	0	0.581003	OK	0.00536164	0	0.0669238	OK	0	0	0	OK	0.0112053	0	0.0927194	OK	0.0519731	0	0.367977	OK	0.00787676
XLOC_000430	-	-	XLOC_000430	linc-NBPF9-10	TSS654,TSS655	chr1:121102016-121204983	-	-	0.0664124	0	0.263678	OK	0.00240293	0	0.0361747	OK	0.00819265	0	0.0996217	OK	0.0148924	0	0.188037	OK	0.15137	0	0.796359	OK	0.0166865	0	0.298226	OK	0	0	0	OK	0.00563436	0	0.0295436	OK	0.0393472	0	1.01874	OK	0.257996	0	3.25593	OK	0.509387
XLOC_000431	-	-	XLOC_000431	linc-NBPF9-9	TSS656	chr1:142553292-142559170	-	-	0	0	0	OK	0	0	0	OK	0	0	0	OK	0	0	0	OK	0	0	0	OK	0.013872	0	0.0374735	OK	0	0	0	OK	0	0	0	OK	0	0	0	OK	0	0	0	OK	0
XLOC_000432	-	-	XLOC_000432	linc-NBPF9-8	TSS657,TSS658	chr1:142618768-142730602	-	-	0.126166	0	0.356354	OK	5.34974	1.81362	8.88586	OK	0	0	0	OK	0.165779	0	0.725814	OK	0.000340763	0	0.0982879	OK	5.85355	0	16.0352	OK	0.0686006	0	0.431415	OK	0.0700225	0	0.158803	OK	0.40609	0	1.99434	OK	0.266065	0	1.35631	OK	0.634897
XLOC_000433	-	-	XLOC_000433	linc-NBPF9-7	TSS659,TSS660,TSS661	chr1:142781022-142891108	-	-	0.0313029	0.00792251	0.0546833	OK	1.29339	0.579656	2.00712	OK	0	0	0	OK	0.0492253	0	1.04953	OK	0.0717626	0	0.345942	OK	2.30163	0	8.72584	OK	0.0564044	0	0.641266	OK	0.244703	0	0.684512	OK	0.2437	0	10.3088	OK	0.0120564	0	0.466136	OK	0.809235
XLOC_000434	-	-	XLOC_000434	linc-NBPF9-6	TSS662	chr1:143118703-143420708	-	-	0.0043871	0	0.0796084	OK	1.09977	0	6.88482	OK	0	0	0	OK	0.173946	0	4.35058	OK	0.218213	0	0.828782	OK	9.13651	0	28.6691	OK	0.15332	0	6.248	OK	0.614096	0	1.54756	OK	0.870294	0	11.3662	OK	0.00122407	0	0.091995	OK	0.254339
XLOC_000435	-	-	XLOC_000435	linc-NBPF9-5	TSS663	chr1:143118703-143420708	-	-	0	0	0	OK	0.234088	0	13.3345	OK	0	0	0	OK	0.0794703	0	1.19777	OK	0	0	0	OK	1.69685	0	32.496	OK	0.0625343	0	1.28516	OK	0.269757	0	1.7908	OK	0.216064	0	29.4685	OK	0	0	0	OK	0.216496
XLOC_000436	-	-	XLOC_000436	linc-NBPF9-4	TSS664,TSS665,TSS666,TSS667,TSS668,TSS669,TSS670,TSS671,TSS672,TSS673,TSS674,TSS675,TSS676	chr1:143118703-143420708	-	-	0.330202	0	0.902892	OK	19.1695	0	39.1536	OK	0.00196858	0	0.0341657	OK	0.0477806	0	0.698838	OK	0.306727	0	1.07489	OK	5.62331	0	109.229	OK	0.168523	0	1.86505	OK	0.35303	0	1.58509	OK	1.6146	0	44.098	OK	0.0667707	0	1.09744	OK	3.85774
XLOC_000437	-	-	XLOC_000437	linc-NBPF9-3	TSS677	chr1:143498343-143517299	-	-	0	0	0	OK	0	0	0	OK	0	0	0	OK	0	0	0	OK	0	0	0	OK	0	0	0	OK	0	0	0	OK	0	0	0	OK	0	0	0	OK	0	0	0	OK	0
XLOC_000438	-	-	XLOC_000438	linc-NBPF9-2	TSS678	chr1:143647637-143746105	-	-	0	0	0	OK	0.258709	0	1.63413	OK	0.16376	0	0.960589	OK	0.104516	0	0.907753	OK	0.0545359	0	1.47248	OK	0.0791982	0	1.22103	OK	0.00306435	0	0.230953	OK	0.114144	0	1.1142	OK	0.454737	0	8.38286	OK	0	0	0	OK	0.140835
XLOC_000439	-	-	XLOC_000439	linc-NBPF9-1	TSS679	chr1:143647637-143746105	-	-	0.0443276	0	0.251968	OK	0.455999	0	0.984401	OK	0.323152	0	1.11502	OK	0.10917	0	1.36972	OK	0.106959	0	0.389901	OK	0	0	0	OK	0.264337	0	3.17011	OK	0.687323	0.0870322	1.28761	OK	0.370266	0	2.30549	OK	0.143423	0	2.25359	OK	0
XLOC_000440	-	-	XLOC_000440	linc-PDE4DIP-AS	TSS680	chr1:144146806-146467638	-	-	0.929944	0	3.30876	OK	0.505725	0	3.02565	OK	0.663501	0	5.75629	OK	0.791753	0	22.5295	OK	1.46599	0	13.2034	OK	0.0724728	0	10.6266	OK	1.31434	0	71.1315	OK	0.420148	0	2.13435	OK	0.515881	0	38.9812	OK	1.16178	0	281.748	OK	0.597495
XLOC_000441	-	-	XLOC_000441	linc-PDE4DIP-AS	TSS681,TSS682,TSS683,TSS684	chr1:144146806-146467638	-	-	0.864193	0	18.6775	OK	0.661041	0	16.0425	OK	2.30121	0	46.4232	OK	1.15049	0	137.645	OK	7.38321	0	121.023	OK	0.957452	0	78.826	OK	2.58154	0	482.897	OK	2.11359	0	19.4747	OK	1.42416	0	299.364	OK	4.23595	0	1680.15	OK	1.48388
XLOC_000442	-	-	XLOC_000442	linc-PDE4DIP-AS	TSS685	chr1:144146806-146467638	-	-	0.230084	0	171.568	OK	0	0	0	OK	0	0	0	OK	1.0087	0	1041.65	OK	18.1087	0	452.411	OK	0	0	0	OK	0	0	0	OK	0.188583	0	91.0938	OK	0	0	0	OK	0.159615	0	64.9282	OK	0
XLOC_000443	-	-	XLOC_000443	linc-GPR89A-AS	TSS686	chr1:144146806-146467638	-	-	0.273515	0	20.2888	OK	0.52619	0	21.6259	OK	0.124064	0	3.36518	OK	0.266589	0	185.697	OK	0.170017	0	5.92886	OK	0.466059	0	88.8556	OK	0.222441	0	16.3872	OK	0.613319	0	15.2011	OK	0.486388	0	18.2263	OK	0.173804	0	29.2544	OK	0.334039
XLOC_000444	-	-	XLOC_000444	linc-GPR89A-BP	TSS687	chr1:144146806-146467638	-	-	0.113147	0	4.87693	OK	0.143202	0	5.22275	OK	0.173391	0	9.00879	OK	0.102315	0	13.6932	OK	0.220832	0	14.2215	OK	0.230305	0	14.0452	OK	0.500146	0	53.3947	OK	0.0977903	0	4.04199	OK	0.381933	0	34.6913	OK	0.134812	0	60.0506	OK	0
XLOC_000445	-	-	XLOC_000445	linc-NBPF24-AS	TSS688	chr1:144146806-146467638	-	-	0.241281	0	3.60445	OK	0.062477	0	1.8278	OK	0.153344	0	4.10757	OK	0.272162	0	11.1823	OK	2.79066	0	28.172	OK	2.19622	0	23.6892	OK	0.102263	0	12.0502	OK	0.0645716	0	1.57251	OK	0.032951	0	5.104	OK	0.569395	0	58.1354	OK	13.3422
XLOC_000446	-	-	XLOC_000446	linc-CHD1L	TSS689	chr1:146522330-146524518	-	-	6.78828	4.60944	8.96711	OK	11.4578	8.00613	14.9094	OK	6.35436	2.1181	10.5906	OK	8.71834	1.33691	16.0998	OK	7.94872	5.2919	10.6055	OK	2.67666	1.28837	4.06496	OK	10.1554	0	21.459	OK	0.00961975	0	0.0257837	OK	0.0887965	0	0.24992	OK	0.355627	0	0.962425	OK	1.09375
XLOC_000447	-	-	XLOC_000447	linc-PRKAB2-BP	TSS690	chr1:146644349-146646784	-	-	0.775063	0.385446	1.16468	OK	2.8433	1.66792	4.01868	OK	0.565476	0	1.16652	OK	0.627743	0	1.43058	OK	1.06913	0.523223	1.61503	OK	0.279626	0.0872307	0.472022	OK	0.544844	0	1.45707	OK	0.575211	0.334944	0.815478	OK	0.368527	0	0.876517	OK	0.756259	0	1.99232	OK	1.75136
XLOC_000448	-	-	XLOC_000448	linc-FMO5-AS	TSS691	chr1:146652612-146697230	-	-	0	0	0	OK	5.87211	0	61.5862	OK	0.0396904	0	0.518965	OK	0.0782572	0	0.53379	OK	0	0	0	OK	0	0	0	OK	0	0	0	OK	0	0	0	OK	0	0	0	OK	0.717522	0	54.269	OK	0
XLOC_000449	-	-	XLOC_000449	linc-GJA8-2	TSS692	chr1:147169913-147171461	-	-	0	0	0	OK	0	0	0	OK	0	0	0	OK	0	0	0	OK	0	0	0	OK	0	0	0	OK	0	0	0	OK	0	0	0	OK	0	0	0	OK	0	0	0	OK	0
XLOC_000450	-	-	XLOC_000450	linc-GJA8-1	TSS693	chr1:147249688-147267415	-	-	0	0	0	OK	0	0	0	OK	0	0	0	OK	0	0	0	OK	0	0	0	OK	0	0	0	OK	0	0	0	OK	0	0	0	OK	0	0	0	OK	1.40687	0	3.4023	OK	0
XLOC_000451	-	-	XLOC_000451	linc-NBPF15-3	TSS694,TSS695	chr1:147494089-147498172	-	-	0.0388767	0	0.291215	OK	0.951793	0.135583	1.768	OK	0.55618	0	2.63079	OK	0.441739	0	1.78234	OK	0.0621517	0	0.223817	OK	0.57139	0	1.18676	OK	0.140128	0	0.670738	OK	0.427622	0.0819819	0.773261	OK	0.683251	0	2.92315	OK	0	0	0	OK	0.385618
XLOC_000452	-	-	XLOC_000452	linc-NBPF15-2	TSS696,TSS697,TSS698,TSS699	chr1:147552891-147571351	-	-	0.96018	0.131404	1.78896	OK	0.254095	0	0.551506	OK	0.458017	0	1.34516	OK	1.01771	0	2.85971	OK	7.16447	2.80943	11.5195	OK	4.012	0	9.00833	OK	1.5078	0	4.7373	OK	0.370272	0.0346544	0.705889	OK	0.273478	0	0.882632	OK	1.67837	0	6.43656	OK	52.0419
XLOC_000453	-	-	XLOC_000453	linc-NBPF15-1	TSS700	chr1:148349104-148361354	-	-	1.49138	1.02831	1.95445	OK	0.501959	0.306542	0.697377	OK	0.522059	0.117355	0.926764	OK	0.877825	0.0391944	1.71646	OK	1.93018	1.30989	2.55047	OK	0.453861	0.20769	0.700031	OK	1.4369	0	3.27461	OK	0.979725	0.694701	1.26475	OK	1.12564	0	2.27992	OK	0.445829	0	1.09554	OK	0.426827
XLOC_000454	-	-	XLOC_000454	linc-PPIAL4E	TSS701	chr1:148555334-148758311	-	-	0.111289	0	2.09627	OK	0.220373	0	2.14504	OK	0.302656	0	3.37574	OK	0.444756	0	9.77681	OK	0.0898988	0	1.86162	OK	0.0304983	0	1.05421	OK	0.0983605	0	6.70304	OK	0.077898	0	1.46231	OK	0.69759	0	15.976	OK	0	0	0	OK	0
XLOC_000455	-	-	XLOC_000455	linc-PPIAL4D	TSS702	chr1:148760503-148761583	-	-	0.102481	0	0.386001	OK	0.327728	0	0.721816	OK	0.342987	0	1.04252	OK	0.378321	0	0.982984	OK	0.0566309	0	0.218327	OK	0.210501	0	0.453107	OK	0.136289	0	0.563511	OK	0.296064	0	0.633419	OK	1.39164	0	3.48609	OK	0	0	0	OK	0
XLOC_000456	-	-	XLOC_000456	linc-PPIAL4A-2	TSS703	chr1:148845376-148854203	-	-	0	0	0	OK	0	0	0	OK	0	0	0	OK	0	0	0	OK	0	0	0	OK	0.185211	0	0.392208	OK	0.0796655	0	0.368925	OK	0	0	0	OK	0	0	0	OK	0	0	0	OK	0
XLOC_000457	-	-	XLOC_000457	linc-PPIAL4A-3	TSS704	chr1:148876039-148902123	-	-	0.0206856	0	0.0665782	OK	0.0816424	0.00205625	0.161229	OK	0.0182763	0	0.0683149	OK	0.019076	0	0.0580572	OK	0.0353063	0	0.0848678	OK	0.203157	0.0500822	0.356231	OK	0.0374585	0	0.137338	OK	0.0969936	0.0282978	0.165689	OK	0.0435852	0	0.144095	OK	0.0111335	0	0.0511486	OK	0.0364017
XLOC_000458	-	-	XLOC_000458	linc-PPIAL4A-4	TSS705,TSS706,TSS707,TSS708,TSS709	chr1:148928022-148954447	-	-	35.0669	21.8216	48.3123	OK	36.8252	19.29	54.3605	OK	0.519312	0	1.51618	OK	19.5974	0	47.8787	OK	45.2449	23.4533	67.0365	OK	2.04897	0.0703214	4.02763	OK	8.66556	0	24.6277	OK	1.39702	0.465718	2.32832	OK	1.01491	0	2.98947	OK	4.71527	0	16.773	OK	1.89915
XLOC_000459	-	-	XLOC_000459	linc-PPIAL4A-5	TSS710	chr1:149007508-149008282	-	-	0	0	0	OK	0	0	0	OK	0	0	0	OK	0	0	0	OK	0.0483626	0	0.184421	OK	0	0	0	OK	0	0	0	OK	0	0	0	OK	0	0	0	OK	0	0	0	OK	0
XLOC_000460	-	-	XLOC_000460	linc-PPIAL4A-6	TSS711	chr1:149036585-149038986	-	-	0.310012	0	0.789796	OK	0.00656743	0	0.0731117	OK	0.100416	0	0.449372	OK	0.0705955	0	0.268433	OK	2.64541	1.00982	4.28099	OK	2.0393	0.519733	3.55887	OK	0.0154428	0	0.142478	OK	0.184568	0	0.467689	OK	0	0	0	OK	0.450736	0	1.60352	OK	16.4644
XLOC_000461	-	-	XLOC_000461	linc-PPIAL4A-7	TSS712,TSS713	chr1:149047138-149064174	-	-	0.0530468	0	0.143519	OK	0.0232294	0	0.10682	OK	0.0791583	0	0.322115	OK	0.192717	0	0.528908	OK	2.3523	0.828331	3.87627	OK	0.918632	0.07209	1.76517	OK	0.0893399	0	0.37753	OK	0.0935836	0	0.220138	OK	0	0	0	OK	0.690866	0	2.13344	OK	29.8245
XLOC_000462	-	-	XLOC_000462	linc-PPIAL4A-8	TSS714,TSS715	chr1:149065275-149068294	-	-	0.276805	0	0.553697	OK	0.104233	0	0.221237	OK	0.163398	0	0.837821	OK	0.186245	0	0.514612	OK	0.794869	0.185446	1.40429	OK	1.19514	0.136638	2.25365	OK	0.173679	0	0.582379	OK	0.0991891	0.000563683	0.197814	OK	0.214022	0	0.584292	OK	0.483898	0	1.48359	OK	16.8202
XLOC_000463	-	-	XLOC_000463	linc-PPIAL4A-9	TSS716	chr1:149147586-149295478	-	-	0	0	0	OK	0	0	0	OK	0	0	0	OK	0	0	0	OK	0	0	0	OK	0	0	0	OK	0	0	0	OK	0	0	0	OK	0	0	0	OK	0	0	0	OK	0
XLOC_000464	-	-	XLOC_000464	linc-PPIAL4A-10	TSS717	chr1:149147586-149295478	-	-	0	0	0	OK	0.0110817	0	0.149106	OK	0.0341646	0	0.268749	OK	0.0249063	0	0.336979	OK	0.00995973	0	0.0865089	OK	0.00311517	0	0.0446539	OK	0.0614068	0	1.2032	OK	0.0342662	0	0.154699	OK	0.070955	0	0.633194	OK	0.102844	0	1.03413	OK	0.00758281
XLOC_000465	-	-	XLOC_000465	linc-PPIAL4A-11	TSS718,TSS719,TSS720,TSS721,TSS722	chr1:149147586-149295478	-	-	2.99652	2.07961	3.91342	OK	2.42452	1.46918	3.37985	OK	0.901062	0	1.87578	OK	2.54104	0.213164	4.86892	OK	2.35033	1.50217	3.1985	OK	0.909166	0.316677	1.50166	OK	3.97781	0	8.81669	OK	1.37118	0.759159	1.9832	OK	2.03919	0	12.2887	OK	0.710796	0	2.02518	OK	0.659096
XLOC_000466	-	-	XLOC_000466	linc-PPIAL4A-12	TSS723	chr1:149147586-149295478	-	-	0	0	0	OK	0.29607	0	0.907017	OK	0.227293	0	1.56883	OK	0.404796	0	3.24304	OK	0.0754235	0	0.538553	OK	0.0392909	0	0.478049	OK	0.262278	0	8.52913	OK	0.472411	0	1.08418	OK	0.253669	0	3.84039	OK	0.18186	0	3.68869	OK	0.0477675
XLOC_000467	-	-	XLOC_000467	linc-PPIAL4A-13	TSS724,TSS725	chr1:149369293-149379646	-	-	0	0	0	OK	0	0	0	OK	0	0	0	OK	0.0430819	0	0.237436	OK	0	0	0	OK	1.00214	0	2.20582	OK	0	0	0	OK	0.00169179	0	0.0709347	OK	0	0	0	OK	0.557003	0	1.95081	OK	1.09616
XLOC_000468	-	-	XLOC_000468	linc-HIST2H2BF-AS	TSS726,TSS727	chr1:149379715-149429580	-	-	0.380567	0.0482903	0.712843	OK	0.0355652	0.00576626	0.0653641	OK	0.0450224	0	0.257938	OK	0.0553362	0	0.386237	OK	0.205542	0	0.472754	OK	0.578805	0	1.57724	OK	0.0516517	0	1.11579	OK	0.0266744	0.00493166	0.0484172	OK	0.104284	0	0.761621	OK	0.0385381	0	0.455587	OK	0.0113933
XLOC_000469	-	-	XLOC_000469	linc-FCGR1A-5	TSS728	chr1:149572683-149575298	-	-	0	0	0	OK	0.0559887	0	0.20619	OK	0	0	0	OK	0	0	0	OK	0.675454	0.0722511	1.27866	OK	0	0	0	OK	0	0	0	OK	0	0	0	OK	0	0	0	OK	0	0	0	OK	0.427399
XLOC_000470	-	-	XLOC_000470	linc-FCGR1A-4	TSS729,TSS730,TSS731	chr1:149575774-149592306	-	-	0.804553	0	1.71238	OK	1.59666	0	3.46707	OK	4.32006	0	12.1695	OK	2.83211	0	9.64161	OK	11.4189	4.49025	18.3476	OK	1.10877	0	8.26637	OK	4.2603	0	17.6539	OK	3.8495	0.69848	7.00051	OK	4.97511	0	18.729	OK	0.726301	0	3.61007	OK	7.70804
XLOC_000471	-	-	XLOC_000471	linc-FCGR1A-3	TSS732,TSS733	chr1:149616065-149617067	-	-	0	0	0	OK	0.0344147	0	0.176738	OK	1.7464	0	4.96664	OK	2.55257	0	6.13987	OK	1.85045	0.416142	3.28476	OK	1.64588	0.563001	2.72875	OK	6.52755	0	19.603	OK	1.04623	0.543585	1.54887	OK	0.461439	0	1.23095	OK	2.37598	0	7.01674	OK	1.22864
XLOC_000472	-	-	XLOC_000472	linc-FCGR1A-2	TSS734,TSS735,TSS736,TSS737,TSS738	chr1:149627006-149651107	-	-	0.41605	0.165965	0.666136	OK	0.306552	0.0860266	0.527078	OK	0.255471	0	1.14984	OK	0.295508	0	1.02601	OK	0.33922	0.115297	0.563143	OK	0.165716	0	0.399939	OK	0.334089	0	1.33535	OK	0.280003	0.0147504	0.545256	OK	0.505486	0	3.14702	OK	0.553943	0	3.40424	OK	0.165029
XLOC_000473	-	-	XLOC_000473	linc-FCGR1A-1	TSS739	chr1:149672996-149677287	-	-	0.0151604	0	0.0437831	OK	0.551964	0.275404	0.828524	OK	0.191448	0	0.436344	OK	0.480325	0	1.02398	OK	0.184954	0.0673087	0.302599	OK	0.108303	0.0241066	0.1925	OK	0.454082	0	1.20963	OK	0.431155	0.245883	0.616428	OK	0.723893	0	1.76187	OK	0.573165	0	1.51071	OK	0.160222
XLOC_000474	-	-	XLOC_000474	linc-SV2A-AS	TSS740	chr1:149874700-149889434	-	-	0.0840112	0	0.287092	OK	0.121492	0	0.382378	OK	0.535867	0	3.8898	OK	0.0255352	0	0.33654	OK	0.0375299	0	0.249314	OK	0.0163549	0	0.0677906	OK	0.0376619	0	1.07496	OK	0.274248	0	0.587436	OK	0.0167572	0	2.44104	OK	0.0648161	0	1.20275	OK	0
XLOC_000475	-	-	XLOC_000475	linc-ANP32E-AS	TSS741,TSS742	chr1:150190717-150208504	-	-	14.962	0	60.3822	OK	7.15885	0	38.1689	OK	30.8916	0	275.512	OK	10.3044	0	296.794	OK	31.5181	0	102.108	OK	26.2223	0	273.901	OK	21.2275	0	1354.97	OK	13.9249	0	129.53	OK	12.9306	0	756.369	OK	0	0	0	OK	0.0242282
XLOC_000476	-	-	XLOC_000476	linc-ADAMTSL4-2	TSS743	chr1:150488232-150490508	-	-	0	0	0	OK	0.394892	0.118992	0.670791	OK	0.198173	0	0.570925	OK	0.163882	0	0.402656	OK	0.239832	0.0217911	0.457872	OK	0.172569	0.012691	0.332446	OK	0.046905	0	0.193937	OK	0.0761169	0	0.173264	OK	0.0331105	0	0.140081	OK	3.26037e-06	0	0.00109881	OK	0.0441424
XLOC_000477	-	-	XLOC_000477	linc-ADAMTSL4-1	TSS744	chr1:150504508-150509813	-	-	0.017274	0	0.0597469	OK	0.14835	0.0351425	0.261558	OK	0.03184	0	0.203161	OK	0.107145	0	0.30541	OK	0.0614269	0	0.157098	OK	0.0317457	0	0.0681685	OK	0.0472571	0	0.214011	OK	0.0179382	0	0.0440503	OK	0.0101174	0	0.0427983	OK	0.0786829	0	0.367127	OK	0.0942623
XLOC_000478	-	-	XLOC_000478	linc-MCL1-AS	TSS745,TSS746	chr1:150546791-150552160	-	-	4.75663	0.800874	8.71239	OK	1.35584	0	7.03952	OK	2.31823	0	37.2824	OK	3.15069	0	105.337	OK	1.32407	0	4.49304	OK	3.28121	0	19.2047	OK	3.35221	0	87.7815	OK	4.03593	0	11.0806	OK	37.8409	0	904.456	OK	1.62343	0	27.5529	OK	2.1286
XLOC_000479	-	-	XLOC_000479	linc-GOLPH3L-AS	TSS747	chr1:150614018-150669672	-	-	0.00688715	0	0.070028	OK	0.0708017	0	0.21878	OK	0.579731	0	1.49224	OK	0.043041	0	0.34569	OK	0.00594038	0	0.0549464	OK	0.0422639	0	0.229311	OK	0.0170731	0	0.316385	OK	0.0695046	0	0.230009	OK	0.0826211	0	0.56892	OK	0.0601365	0	0.781979	OK	0.0885873
XLOC_000480	-	-	XLOC_000480	linc-CTSK-AS	TSS748,TSS749,TSS750	chr1:150767376-150780812	-	-	0.0606635	0	0.305747	OK	0.0283493	0	0.273517	OK	0.0867329	0	1.70933	OK	0.0586388	0	3.57637	OK	0.00790638	0	0.0564952	OK	0.00950756	0	0.0595813	OK	0.053221	0	0.469481	OK	0.0566637	0	0.202836	OK	0.00747572	0	0.118653	OK	0	0	0	OK	0.096738
XLOC_000481	-	-	XLOC_000481	linc-CTSK-AS	TSS751	chr1:150767376-150780812	-	-	0	0	0	OK	0.144113	0	1.34869	OK	0	0	0	OK	0	0	0	OK	0	0	0	OK	0.43111	0	5.6251	OK	0	0	0	OK	0	0	0	OK	0	0	0	OK	0	0	0	OK	0.728666
XLOC_000482	-	-	XLOC_000482	linc-CERS2-AS	TSS752,TSS753	chr1:150937649-150948010	-	-	0.164858	0	0.82	OK	0.521683	0	2.17545	OK	0.705586	0	3.29848	OK	0.0506807	0	0.979257	OK	0.0943889	0	0.66791	OK	0.38261	0	2.07274	OK	0.13789	0	2.82103	OK	0.224171	0	0.673964	OK	0.844843	0	5.95556	OK	0.238359	0	4.71905	OK	0.0929173
XLOC_000483	-	-	XLOC_000483	linc-CELF3-AS	TSS754	chr1:151673501-151702082	-	-	0	0	0	OK	0	0	0	OK	0.01821	0	0.344523	OK	0.0459411	0	0.236749	OK	0.035845	0	0.180808	OK	0.0213669	0	0.0984418	OK	0	0	0	OK	0	0	0	OK	0	0	0	OK	0	0	0	OK	0
XLOC_000484	-	-	XLOC_000484	linc-TDRKH-BP	TSS755	chr1:151763250-151771035	-	-	0.112649	0.0517745	0.173523	OK	0.417071	0.226913	0.60723	OK	0.148037	0	0.30817	OK	0.100758	0	0.227755	OK	0.038422	0.0121918	0.0646522	OK	0.116282	0.0389201	0.193644	OK	0.0644366	0	0.180633	OK	0.181533	0.106758	0.256309	OK	0.136271	0	0.314099	OK	0.072547	0	0.20186	OK	0.0389498
XLOC_000485	-	-	XLOC_000485	linc-C2CD4D-AS	TSS756,TSS757,TSS758,TSS759,TSS760,TSS761	chr1:151810338-151828831	-	-	2.85423	0	5.9381	OK	0.205337	0	0.471054	OK	2.65253	0	12.4227	OK	0.681447	0	16.6786	OK	0.184173	0	0.440559	OK	0.00938044	0	0.0344399	OK	2.37572	0	32.226	OK	0.64623	0.210743	1.08172	OK	1.13477	0	26.8695	OK	2.28913	0	38.6176	OK	0.390956
XLOC_000486	-	-	XLOC_000486	linc-S100A10-AS	TSS762,TSS763,TSS764	chr1:151952285-152015250	-	-	0.180728	0	2.01282	OK	0.0620617	0	0.234488	OK	0.0909662	0	1.55589	OK	0.864326	0	493.048	OK	0.145234	0	3.86978	OK	0.00971431	0	0.214213	OK	0.819085	0	451.885	OK	0.00771732	0	0.0419946	OK	0.775029	0	15.4933	OK	0.200615	0	16.5745	OK	0.128092
XLOC_000487	-	-	XLOC_000487	linc-LCE5A-2	TSS765	chr1:152051987-152053381	-	-	0.0287559	0	0.0854696	OK	0	0	0	OK	0.00400604	0	0.0269181	OK	0	0	0	OK	0	0	0	OK	0.0041008	0	0.0163401	OK	0	0	0	OK	0	0	0	OK	0	0	0	OK	0	0	0	OK	0
XLOC_000488	-	-	XLOC_000488	linc-TCHH-AS	TSS766	chr1:152078718-152117706	-	-	0.00816138	0	0.0208106	OK	0	0	0	OK	0.070406	0	0.189848	OK	4.70594	0	14.0804	OK	0.0570802	0.00485055	0.10931	OK	0	0	0	OK	0.131193	0	0.411576	OK	0.00120983	0	0.00719612	OK	0.00227567	0	0.0141518	OK	0.00934073	0	0.0401377	OK	4.63717e-06
XLOC_000489	-	-	XLOC_000489	linc-HRNR-AS	TSS767,TSS768,TSS769,TSS770	chr1:152161826-152339163	-	-	0.39103	0	1.08094	OK	0.00452027	0	0.0192207	OK	0.00326984	0	0.013212	OK	14.2173	0	584.524	OK	0.21937	0.0713296	0.36741	OK	0.00113017	0	0.00364702	OK	0.152381	0	0.913993	OK	0.00973968	0	0.0440267	OK	0.0184098	0	0.231025	OK	1.36022	0	4.59716	OK	1.33492
XLOC_000490	-	-	XLOC_000490	linc-LCE5A-1	TSS771	chr1:152161826-152339163	-	-	0.0640336	0	0.51839	OK	0	0	0	OK	0	0	0	OK	0.520691	0	84.6912	OK	0	0	0	OK	0	0	0	OK	0.083737	0	1.908	OK	0.0801296	0	0.240098	OK	0	0	0	OK	0	0	0	OK	0.15138
XLOC_000491	-	-	XLOC_000491	linc-CRNN-AS	TSS772	chr1:152346429-152417932	-	-	0	0	0	OK	0	0	0	OK	0	0	0	OK	0.0676773	0	0.766867	OK	0	0	0	OK	0.00666456	0	0.0363482	OK	0	0	0	OK	0	0	0	OK	0	0	0	OK	0	0	0	OK	0
XLOC_000492	-	-	XLOC_000492	linc-LCE2D	TSS773	chr1:152627930-152629494	-	-	0	0	0	OK	0	0	0	OK	0	0	0	OK	3.50025	0	8.2086	OK	0.0137601	0	0.0682133	OK	0	0	0	OK	0.0582078	0	0.260695	OK	0	0	0	OK	0	0	0	OK	0	0	0	OK	0
XLOC_000493	-	-	XLOC_000493	linc-SPRR4	TSS774	chr1:152902515-152921734	-	-	0	0	0	OK	0	0	0	OK	0	0	0	OK	9.60968	0	21.3189	OK	0	0	0	OK	0	0	0	OK	0.226792	0	0.793646	OK	0	0	0	OK	0.00771683	0	0.112679	OK	0	0	0	OK	0
XLOC_000494	-	-	XLOC_000494	linc-SPRR2D-AS	TSS775,TSS776	chr1:153012166-153123429	-	-	0	0	0	OK	0	0	0	OK	0	0	0	OK	4.41554	0	2079.92	OK	0	0	0	OK	0.743023	0	12.788	OK	0.22074	0	4.75563	OK	0	0	0	OK	2.40397e-06	0	0.172061	OK	0	0	0	OK	0
XLOC_000495	-	-	XLOC_000495	linc-LELP1	TSS777	chr1:153146993-153164152	-	-	0	0	0	OK	0	0	0	OK	0.00157007	0	0.0105775	OK	0.0292831	0	0.0827456	OK	0	0	0	OK	0.00170312	0	0.00678626	OK	0.00869676	0	0.0359583	OK	0.00950262	0	0.0240793	OK	0	0	0	OK	0	0	0	OK	0
XLOC_000496	-	-	XLOC_000496	linc-S100A6-AS	TSS778	chr1:153506078-153508717	-	-	0.0975903	0	2.95759	OK	0.155613	0	0.887741	OK	0.0917341	0	1.09593	OK	1.05812	0	69.8821	OK	0.395639	0	15.1028	OK	0.0199346	0	0.380592	OK	0.309637	0	94.081	OK	0	0	0	OK	4.63202	0	58.6139	OK	0.0944161	0	8.33706	OK	0.096624
XLOC_000497	-	-	XLOC_000497	linc-S100A5-BP	TSS779	chr1:153514649-153525301	-	-	0.0195311	0	0.0495354	OK	0.0679664	0	0.140167	OK	0.106359	0	0.439594	OK	0.383635	0	1.25392	OK	1.14853	0	3.44501	OK	0.0534487	0	0.142035	OK	1.05473	0	3.25795	OK	0.0354843	0	0.0852327	OK	2.89603	0	18.6797	OK	0.236637	0	2.20933	OK	0.12331
XLOC_000498	-	-	XLOC_000498	linc-S100A16-AS	TSS780,TSS781	chr1:153573531-153585600	-	-	6.88255	0.371738	13.3934	OK	0.952737	0.16037	1.7451	OK	0.18801	0	0.731248	OK	15.3954	0	77.0499	OK	12.5512	1.30826	23.794	OK	0.0810431	0	0.204718	OK	15.5444	0	209.795	OK	2.55398e-05	0	0.00573333	OK	3.46763	0	16.5108	OK	1.21588	0	6.26705	OK	0.542758
XLOC_000499	-	-	XLOC_000499	linc-S100A14-AS	TSS782	chr1:153586623-153589748	-	-	0.0120089	0	0.0358204	OK	0.0487024	0	0.200809	OK	0.0179733	0	0.281183	OK	5.5064	0	88.8425	OK	0.014865	0	0.0434292	OK	0.0111534	0	0.0316241	OK	3.17418	0	262.165	OK	0.00596259	0	0.0198329	OK	0.458587	0	2.66351	OK	0.065401	0	2.39244	OK	0.0131759
XLOC_000500	-	-	XLOC_000500	linc-GATAD2B-AS	TSS783,TSS784	chr1:153764062-153895451	-	-	0	0	0	OK	0	0	0	OK	0.276663	0	3.15572	OK	0.00669593	0	0.293957	OK	0	0	0	OK	0.00331266	0	0.0901716	OK	0	0	0	OK	0.12137	0	1.72948	OK	0.0127887	0	0.442377	OK	0	0	0	OK	0
XLOC_000501	-	-	XLOC_000501	linc-GATAD2B-AS	TSS785	chr1:153764062-153895451	-	-	0.0363779	0	0.263396	OK	0.072044	0	0.253027	OK	0.0367657	0	1.28677	OK	0.0548102	0	2.06946	OK	0	0	0	OK	0.00576952	0	0.483442	OK	0.0478006	0	4.26542	OK	0.0866824	0	0.366263	OK	0.0915818	0	2.57424	OK	1.06556	0	3.97157	OK	0
XLOC_000502	-	-	XLOC_000502	linc-GATAD2B-BP	TSS786,TSS787	chr1:153895878-153919154	-	-	0.428814	0	1.14887	OK	0.436837	0	0.907356	OK	0.804464	0	3.36292	OK	0.201443	0	2.09065	OK	0.107361	0	0.473735	OK	0.481402	0	2.24761	OK	0.193662	0	5.23481	OK	1.52652	0.386765	2.66627	OK	0.814421	0	4.85891	OK	0.175684	0	3.25817	OK	0.136541
XLOC_000503	-	-	XLOC_000503	linc-DENND4B-AS	TSS788	chr1:153895878-153919154	-	-	0.860576	0	56.2238	OK	1.91703	0	43.5622	OK	0.363159	0	11.1798	OK	0	0	0	OK	0.434585	0	48.0518	OK	0.504785	0	197.613	OK	0	0	0	OK	1.8325	0	103.548	OK	0.670326	0	28.283	OK	0	0	0	OK	0
XLOC_000504	-	-	XLOC_000504	linc-CRTC2-AS	TSS789	chr1:153920153-153931043	-	-	0.437272	0	0.903931	OK	0.495902	0.00388883	0.987916	OK	0.889334	0	2.1255	OK	0.300102	0	1.68712	OK	0.156156	0	0.440127	OK	0.349297	0	0.885357	OK	0.276746	0	3.37657	OK	1.66597	0.621512	2.71042	OK	1.14857	0	4.06991	OK	0.200215	0	2.11594	OK	0.158895
XLOC_000505	-	-	XLOC_000505	linc-CRTC2-BP	TSS790	chr1:153931578-153940188	-	-	0.304312	0	3.8591	OK	0.376689	0	4.00177	OK	0.464834	0	57.8067	OK	0.225177	0	32.9818	OK	0.626041	0	4.7208	OK	0.0899328	0	7.01266	OK	0.665424	0	84.5646	OK	0.0939349	0	3.34536	OK	0.409549	0	58.8691	OK	0.400354	0	70.9695	OK	2.32511
XLOC_000506	-	-	XLOC_000506	linc-C1orf189-BP	TSS791	chr1:154171847-154248589	-	-	0.148108	0	1.92386	OK	0.412409	0	1.8279	OK	0.30638	0	7.86475	OK	0.21456	0	13.3088	OK	0.139797	0	3.53913	OK	0.220298	0	4.50766	OK	0.106091	0	42.0164	OK	0.471433	0	1.65428	OK	0.761318	0	20.5136	OK	0.689388	0	20.1755	OK	0.275438
XLOC_000507	-	-	XLOC_000507	linc-SHE-AS	TSS792	chr1:154442092-154474589	-	-	1.86322	0	5.79914	OK	0	0	0	OK	0.0109459	0	0.136518	OK	0.015029	0	0.154583	OK	0	0	0	OK	0.00741276	0	0.0341522	OK	0	0	0	OK	0	0	0	OK	0	0	0	OK	0.917853	0	6.95838	OK	1.46603
XLOC_000508	-	-	XLOC_000508	linc-UBE2Q1-AS	TSS793	chr1:154521050-154531120	-	-	0.183544	0	0.861208	OK	0.388904	0	0.932351	OK	0.330986	0	1.90012	OK	0.211348	0	3.57332	OK	0.225061	0	0.907467	OK	0.337821	0	1.19249	OK	0.265944	0	9.39795	OK	0.766979	0	1.56311	OK	0.654331	0	4.14831	OK	0.261976	0	7.23254	OK	0.166734
XLOC_000509	-	-	XLOC_000509	linc-ADAR-AS	TSS794,TSS795	chr1:154554174-154600437	-	-	0.507336	0	2.40779	OK	0.543194	0	1.70151	OK	0.5675	0	14.761	FAIL	0.241483	0	10.6379	OK	0.156054	0	1.16371	OK	0.34215	0	2.11997	OK	0.0886851	0	14.1455	OK	2.32	0	5.83764	OK	0.723569	0	10.4131	OK	0.259409	0	9.15206	OK	0.205982
XLOC_000510	-	-	XLOC_000510	linc-ADAR-AS	TSS796,TSS797	chr1:154554174-154600437	-	-	1.00192	0	3.23014	OK	0.649306	0	2.07187	OK	1.2631	0	12.2158	FAIL	0.45321	0	18.6825	OK	0.423515	0	2.18553	OK	0.339049	0	2.21681	OK	0.249062	0	24.7775	OK	2.76667	0	6.27924	OK	0.9998	0	11.2743	OK	0.298993	0	15.9671	OK	0.307064
XLOC_000511	-	-	XLOC_000511	linc-CKS1B	TSS798	chr1:154644053-154652383	-	-	0.0206102	0	0.0482555	OK	0.591832	0.304723	0.878941	OK	0.347494	0	0.7139	OK	0.0173351	0	0.0498107	OK	0.0926645	0.0321455	0.153184	OK	2.60311	1.32189	3.88434	OK	0.0550441	0	0.166262	OK	0.106498	0.0564493	0.156547	OK	0.164134	0	0.394275	OK	0.00389388	0	0.0179945	OK	0
XLOC_000512	-	-	XLOC_000512	linc-PBXIP1-AS	TSS799	chr1:154913597-154928567	-	-	0.218141	0	0.999821	OK	0.252626	0	0.939065	OK	0.202924	0	1.50561	OK	0.0927154	0	2.67273	OK	0.145153	0	2.60028	OK	0.115103	0	0.725147	OK	0.0316527	0	0.598854	OK	0.728204	0	1.68412	OK	0.0940614	0	2.73521	OK	0.0627695	0	1.16885	OK	0.0549857
XLOC_000513	-	-	XLOC_000513	linc-FAM189B-BP	TSS800,TSS801	chr1:155108287-155533732	-	-	1.07339	0	3.60824	OK	1.48281	0	4.07456	OK	1.32269	0	14.6287	OK	0.631716	0	25.9945	OK	0.690846	0	3.59121	OK	1.43372	0	6.96289	OK	0.73341	0	97.7919	OK	2.18782	0	4.64193	OK	2.0381	0	31.9131	OK	0.569699	0	45.2419	OK	0.366153
XLOC_000514	-	-	XLOC_000514	linc-ASH1L-AS	TSS802	chr1:155108287-155533732	-	-	0.240674	0	6.9869	OK	0.312005	0	5.13784	OK	0.0933407	0	41.1587	OK	0.882177	0	62.9803	OK	1.03399	0	8.16729	OK	0.365727	0	14.0766	OK	0.488439	0	242.528	OK	1.50948	0	5.52401	OK	0.813449	0	75.9515	OK	5.85906	0	114.632	OK	3.18981
XLOC_000515	-	-	XLOC_000515	linc-LAMTOR2	TSS803	chr1:155961180-155972355	-	-	0	0	0	OK	0.0408949	0	0.222521	OK	0.0145136	0	0.253354	OK	0.0425323	0	0.219182	OK	0	0	0	OK	0	0	0	OK	0	0	0	OK	0.0785788	0	0.235455	OK	0.154424	0	1.42444	OK	0	0	0	OK	0
XLOC_000516	-	-	XLOC_000516	linc-SSR2-AS	TSS804	chr1:155978499-155990758	-	-	0.0258202	0	0.537278	OK	0.0572076	0	3.3988	OK	0.0953527	0	10.09	OK	0.061171	0	1.46335	OK	0.0958107	0	7.764	OK	0.110555	0	10.6473	OK	0	0	0	OK	0.260806	0	3.94572	OK	0.230008	0	26.1007	OK	0.16922	0	3.63869	OK	0
XLOC_000517	-	-	XLOC_000517	linc-PAQR6-AS	TSS805	chr1:156213206-156252620	-	-	0.711662	0	2.05988	OK	2.25326	0	4.58509	OK	1.43233	0	6.90698	OK	1.26503	0	7.52948	OK	0.327566	0	1.52883	OK	0.789363	0	2.66659	OK	0.496334	0	17.2462	OK	1.32264	0	2.71578	OK	1.07077	0	5.94091	OK	0.242555	0	10.0144	OK	0.121052
XLOC_000518	-	-	XLOC_000518	linc-SMG5-AS	TSS806,TSS807	chr1:156213206-156252620	-	-	0.483606	0	1.93139	OK	0.436088	0	3.22185	OK	0.558682	0	12.9542	OK	0.813537	0	86.6207	OK	0.161748	0	57.2582	OK	0.161692	0	28.7765	OK	0.137079	0	3.36247	OK	0.832077	0	9.01884	OK	0.624649	0	409.664	OK	0.516155	0	148.58	OK	0.572887
XLOC_000519	-	-	XLOC_000519	linc-TTC24-2	TSS808	chr1:156358017-156365401	-	-	0	0	0	OK	0.0245646	0.00561854	0.0435107	OK	0.00428339	0	0.0153821	OK	0	0	0	OK	0	0	0	OK	0.00635078	0	0.0132695	OK	0	0	0	OK	0.00442482	0	0.0105642	OK	0	0	0	OK	0.00562946	0	0.021245	OK	0
XLOC_000520	-	-	XLOC_000520	linc-C1orf61-AS	TSS809	chr1:156373968-156400493	-	-	0	0	0	OK	0.0251181	0	0.0706054	OK	0.334643	0	1.34933	OK	0.00976083	0	0.0552076	OK	0	0	0	OK	0.0407021	0	0.154786	OK	0.0159735	0	0.0739723	OK	0.258885	0.00782755	0.509943	OK	0.00855307	0	0.0667211	OK	0	0	0	OK	0
XLOC_000521	-	-	XLOC_000521	linc-MEF2D-AS	TSS810	chr1:156432965-156470529	-	-	0.299593	0	0.828376	OK	0.124445	0	0.349542	OK	0.083377	0	0.686164	OK	0.188774	0	2.17311	OK	0.107801	0	1.14277	FAIL	0.102214	0	0.36556	OK	0.0630218	0	3.28879	OK	0.703404	0	1.56697	OK	0.590692	0	2.9096	OK	0.152361	0	3.789	OK	0.504241
XLOC_000522	-	-	XLOC_000522	linc-TTC24-1	TSS811	chr1:156481454-156483764	-	-	0	0	0	OK	0.00588703	0	0.0216802	OK	0.00196385	0	0.0131959	OK	0	0	0	OK	0	0	0	OK	0.00619079	0	0.0168585	OK	0	0	0	OK	0.0070414	0	0.0208581	OK	0.00560712	0	0.0262864	OK	0	0	0	OK	0.134476
XLOC_000523	-	-	XLOC_000523	linc-MRPL24-AS	TSS812	chr1:156707093-156710923	-	-	0.109806	0	0.953203	OK	0.28256	0	2.19764	OK	0.392299	0	8.25327	OK	0.41253	0	34.5389	OK	0.17087	0	6.04928	OK	0.241071	0	7.58907	OK	0.426696	0	8.81326	OK	0.334476	0	2.97314	OK	0.322064	0	28.8292	OK	0	0	0	OK	0.128079
XLOC_000524	-	-	XLOC_000524	linc-HDGF-AS	TSS813,TSS814	chr1:156711682-156736717	-	-	0.32363	0	5.67924	OK	1.89899	0	6.71469	OK	0.960781	0	28.7968	OK	0.834949	0	52.1717	OK	0.886595	0	8.35321	OK	1.11671	0	12.2749	OK	0.870855	0	206.609	OK	1.45061	0	4.83241	OK	2.1772	0	76.7839	OK	2.15083	0	50.8574	OK	0.231291
XLOC_000525	-	-	XLOC_000525	linc-ARHGEF11-AS	TSS815	chr1:156904632-157015162	-	-	0	0	0	OK	0	0	0	OK	0.0793967	0	2.62278	OK	0.212977	0	4.99526	OK	0.055631	0	1.21822	OK	0.0514704	0	1.36696	OK	0.124305	0	5.77737	OK	0.0315458	0	0.433136	OK	0.0459003	0	2.19444	OK	1.01097	0	125.554	OK	0
XLOC_000526	-	-	XLOC_000526	linc-KIRREL-6	TSS816	chr1:157028899-157030565	-	-	16.6661	5.43357	27.8986	OK	10.8726	5.25505	16.4901	OK	10.2765	0	21.1186	OK	14.1827	0	32.3504	OK	18.2268	9.18892	27.2646	OK	5.89949	0.867426	10.9316	OK	16.3063	0	52.7329	OK	11.4322	6.33564	16.5288	OK	12.9478	0	31.975	OK	8.12776	0	25.6473	OK	10.5202
XLOC_000527	-	-	XLOC_000527	linc-KIRREL-5	TSS817	chr1:157043174-157044736	-	-	0.21181	0.0794903	0.344129	OK	7.04778	4.4937	9.60186	OK	3.50881	0.656271	6.36134	OK	2.62577	0	5.71133	OK	0.0193751	0	0.0508454	OK	4.07663	1.99816	6.15509	OK	7.65754	0	16.8288	OK	0.0221534	0	0.0501422	OK	7.64512	0.60474	14.6855	OK	4.04918	0	9.4534	OK	1.61875
XLOC_000528	-	-	XLOC_000528	linc-ETV3L-BP	TSS818	chr1:157061835-157108383	-	-	0.0628662	0	0.560287	OK	0.139027	0	2.06157	OK	0	0	0	OK	0.0447541	0	1.32867	OK	0.0388444	0	0.469391	OK	0.078403	0	3.12444	OK	0.0816549	0	2.3704	OK	0.0237266	0	0.259401	OK	0.179342	0	26.803	OK	0	0	0	OK	0
XLOC_000529	-	-	XLOC_000529	linc-KIRREL-4	TSS819	chr1:157155177-157157195	-	-	0	0	0	OK	0	0	0	OK	0.0106801	0	0.0710925	OK	0	0	0	OK	0	0	0	OK	0	0	0	OK	0	0	0	OK	0.547998	0.234864	0.861133	OK	0	0	0	OK	0	0	0	OK	0
XLOC_000530	-	-	XLOC_000530	linc-KIRREL-3	TSS820,TSS821	chr1:157244884-157254881	-	-	0	0	0	OK	0.024453	0	0.0544777	OK	0.0699181	0	0.309798	OK	0	0	0	OK	0	0	0	OK	1.2116	0.398179	2.02502	OK	0	0	0	OK	0.00114675	0	0.0072165	OK	0	0	0	OK	0.0619474	0	0.21439	OK	0
XLOC_000531	-	-	XLOC_000531	linc-KIRREL-2	TSS822	chr1:157678828-157681322	-	-	12.0603	8.75245	15.3682	OK	7.39935	5.09818	9.70052	OK	8.73727	3.72519	13.7493	OK	9.94133	2.61466	17.268	OK	12.4509	8.71096	16.1909	OK	8.30235	4.67083	11.9339	OK	10.6567	0	22.1491	OK	11.6455	8.71249	14.5785	OK	4.79194	0.367501	9.21639	OK	7.09897	0	15.0829	OK	7.6327
XLOC_000532	-	-	XLOC_000532	linc-KIRREL-1	TSS823,TSS824	chr1:157895763-157918861	-	-	0	0	0	OK	0	0	0	OK	0	0	0	OK	0	0	0	OK	0	0	0	OK	0.0101683	0	0.0361046	OK	0	0	0	OK	0.00505484	0	0.0318101	OK	0	0	0	OK	0	0	0	OK	0
XLOC_000533	-	-	XLOC_000533	linc-OR10Z1	TSS825,TSS826	chr1:158493792-158495746	-	-	20.0798	12.2141	27.9454	OK	13.1925	8.45549	17.9295	OK	20.5644	6.80835	34.3205	OK	29.8955	0.854821	58.9362	OK	31.095	21.1392	41.0508	OK	16.2236	7.58177	24.8654	OK	36.6383	0	84.1262	OK	10.1524	6.92959	13.3753	OK	12.6873	0	30.5533	OK	60.103	0	152.117	OK	35.8094
XLOC_000534	-	-	XLOC_000534	linc-APCS	TSS827	chr1:159315955-159453166	-	-	0	0	0	OK	0	0	0	OK	0	0	0	OK	0	0	0	OK	0	0	0	OK	0	0	0	OK	0	0	0	OK	0	0	0	OK	0	0	0	OK	0	0	0	OK	0
XLOC_000535	-	-	XLOC_000535	linc-C1orf204-BP	TSS828,TSS829	chr1:159796478-159837672	-	-	0.0817298	0.0166324	0.146827	OK	0	0	0	OK	0.011097	0	0.0357007	OK	0.0531217	0	0.166926	OK	0.129393	0.0364606	0.222326	OK	0.00795274	0	0.0165845	OK	0.022659	0	0.0883932	OK	0.00977812	0	0.021724	OK	3.03556	0	6.40472	OK	0.14441	0	0.733752	OK	0.0471401
XLOC_000536	-	-	XLOC_000536	linc-CCDC19-AS	TSS830	chr1:159842155-159895688	-	-	0.091734	0	1.95892	OK	0	0	0	OK	0	0	0	OK	0.144428	0	6.88797	OK	0.0615007	0	1.20239	OK	0.0248713	0	1.0694	OK	0.0223036	0	4.6527	OK	0.0690818	0	1.00425	OK	0.278753	0	7.23169	OK	0	0	0	OK	0
XLOC_000537	-	-	XLOC_000537	linc-TAGLN2-AS	TSS831	chr1:159842155-159895688	-	-	0.575513	0	3.55639	OK	0.0338659	0	0.153508	OK	0.0879269	0	1.99591	OK	0.749169	0	36.4299	OK	0.333206	0	1.98974	OK	0.453108	0	3.84977	OK	0.865862	0	109.642	OK	0.703959	0	2.50983	OK	0.806313	0	14.1239	OK	0.491527	0	17.4733	OK	0.213222
XLOC_000538	-	-	XLOC_000538	linc-IGSF9-BP	TSS832	chr1:159915539-159917488	-	-	0.00628648	0	0.0262087	OK	0	0	0	OK	0.0650261	0	0.180222	OK	0.0850118	0	0.207256	OK	0	0	0	OK	0.0119392	0	0.0283363	OK	0.046591	0	0.153822	OK	0.0127685	0	0.0323549	OK	0	0	0	OK	0	0	0	OK	0
XLOC_000539	-	-	XLOC_000539	linc-KCNJ9	TSS833,TSS834	chr1:159930835-159954488	-	-	0.00369601	0	0.016059	OK	6.87586e-08	0	0.00769198	OK	0	0	0	OK	24.4467	0	49.3891	OK	1.73679	0	4.57034	OK	0.192481	0	0.480499	OK	1.43923	0	4.89597	OK	0.00698493	0	0.0439562	OK	1.43707	0	4.57629	OK	0.022354	0	0.101637	OK	0.469746
XLOC_000540	-	-	XLOC_000540	linc-PIGM-AS	TSS835	chr1:159992571-160002909	-	-	0.674903	0.329524	1.02028	OK	0.927896	0.511998	1.3438	OK	0.304224	0	0.796841	OK	0.269495	0	0.840233	OK	1.47581	0.767309	2.18431	OK	0.773515	0.268172	1.27886	OK	0.434373	0	1.67399	OK	0.522457	0.290604	0.754311	OK	0.569594	0	1.4292	OK	1.27738	0	3.1415	OK	0.410044
XLOC_000541	-	-	XLOC_000541	linc-KCNJ10-AS	TSS836	chr1:160008032-160049611	-	-	0	0	0	OK	0.0205383	0	0.242258	OK	0.0239286	0	0.315249	OK	0.270322	0	0.813397	OK	0.073579	0	0.199662	OK	0	0	0	OK	0	0	0	OK	0.0173006	0	0.0696447	OK	0	0	0	OK	0	0	0	OK	0
XLOC_000542	-	-	XLOC_000542	linc-DCAF8-AS	TSS837	chr1:160185504-160328741	-	-	4.26413	0	14.3244	OK	6.35869	0	19.0183	OK	4.01799	0	29.056	OK	3.18978	0	62.7388	OK	1.86588	0	19.6762	OK	4.52607	0	21.9486	OK	1.6543	0	166.282	OK	6.17741	0	16.0785	OK	4.96063	0	72.9791	OK	2.76375	0	106.37	OK	4.4814
XLOC_000543	-	-	XLOC_000543	linc-PEX19-AS	TSS838,TSS839	chr1:160185504-160328741	-	-	0.157204	0	6.64255	OK	0.223301	0	6.19313	OK	0.152619	0	33.2725	OK	0.207909	0	37.8326	OK	0.209891	0	11.4085	OK	0.135202	0	11.0555	OK	0.176645	0	103.652	OK	0.168393	0	3.77863	OK	0.275009	0	64.0564	OK	0.587677	0	63.6435	OK	0.278486
XLOC_000544	-	-	XLOC_000544	linc-PEX19-BP	TSS840,TSS841	chr1:160185504-160328741	-	-	0.278581	0	4.90639	OK	0.30087	0	4.36171	OK	0.143431	0	7.99799	OK	0.127581	0	18.5855	OK	0.123656	0	5.67014	OK	0.160982	0	5.59513	OK	0.0894009	0	76.3313	OK	0.428658	0	2.94518	OK	0.400141	0	31.4778	OK	0.124695	0	32.1248	OK	0.100643
XLOC_000545	-	-	XLOC_000545	linc-CD84-AS	TSS842	chr1:160506862-160549251	-	-	0	0	0	OK	0	0	0	OK	0	0	0	OK	0	0	0	OK	0	0	0	OK	0.00770968	0	0.157388	OK	0	0	0	OK	0	0	0	OK	0	0	0	OK	0	0	0	OK	0
XLOC_000546	-	-	XLOC_000546	linc-CD48-AS	TSS843	chr1:160646678-160682628	-	-	0	0	0	OK	0	0	0	OK	0.0563757	0	0.164243	OK	0.00409445	0	0.0192301	OK	0	0	0	OK	0.0444797	0	0.139171	OK	0	0	0	OK	0.946305	0	6.8521	OK	0	0	0	OK	0	0	0	OK	0
XLOC_000547	-	-	XLOC_000547	linc-CD48-AS	TSS844	chr1:160646678-160682628	-	-	0	0	0	OK	0	0	0	OK	0	0	0	OK	0	0	0	OK	0	0	0	OK	0	0	0	OK	0	0	0	OK	10.8174	0	169.225	OK	0	0	0	OK	0	0	0	OK	0.799759
XLOC_000548	-	-	XLOC_000548	linc-CD48-AS	TSS845	chr1:160646678-160682628	-	-	0	0	0	OK	0	0	0	OK	0	0	0	OK	0	0	0	OK	0	0	0	OK	0.0178747	0	0.0964254	OK	0	0	0	OK	5.09493	0	19.4892	OK	0	0	0	OK	0	0	0	OK	0
XLOC_000549	-	-	XLOC_000549	linc-LY9	TSS846	chr1:160743206-160746443	-	-	0	0	0	OK	0	0	0	OK	0	0	0	OK	0	0	0	OK	0	0	0	OK	0	0	0	OK	0	0	0	OK	0	0	0	OK	0	0	0	OK	0	0	0	OK	0
XLOC_000550	-	-	XLOC_000550	linc-ITLN1-AS	TSS847	chr1:160846331-160924589	-	-	0	0	0	OK	0	0	0	OK	0.0741195	0	1.44492	OK	0.0772356	0	1.7508	OK	0	0	0	OK	0	0	0	OK	0	0	0	OK	0	0	0	OK	0	0	0	OK	0	0	0	OK	0.126273
XLOC_000551	-	-	XLOC_000551	linc-KLHDC9	TSS848	chr1:160846331-160924589	-	-	98.6971	70.8297	126.564	OK	36.4964	23.3447	49.6481	OK	60.5473	20.9448	100.15	OK	53.5304	7.20656	99.8543	OK	60.3034	40.4833	80.1236	OK	34.6965	17.7795	51.6135	OK	91.2525	0	202.818	OK	36.5006	25.1762	47.825	OK	182.382	35.2818	329.482	OK	35.5596	0	82.3237	OK	9.35751
XLOC_000552	-	-	XLOC_000552	linc-F11R-AS	TSS849	chr1:160954964-161008774	-	-	0.329884	0	0.660493	OK	0.126995	0	0.413608	OK	0.432743	0	1.64206	OK	0.967201	0	4.11302	OK	0.0969052	0	0.206866	OK	0.135657	0	0.371322	OK	0.394792	0	7.19701	OK	0.341255	0.110803	0.571708	OK	0.0424822	0	0.27971	OK	0.444397	0	3.45424	OK	0.0590444
XLOC_000553	-	-	XLOC_000553	linc-ADAMTS4-AS	TSS850	chr1:161159538-161168845	-	-	0.10082	0	0.482096	OK	0.0142967	0	0.0476219	OK	0.0398224	0	0.872591	OK	0	0	0	OK	0.0289311	0	0.291789	OK	0.0108967	0	0.0962832	OK	0	0	0	OK	0.005422	0	0.0152597	OK	0.00491929	0	0.0439885	OK	0.0452255	0	0.412355	OK	0.164442
XLOC_000554	-	-	XLOC_000554	linc-C1orf192-BP	TSS851	chr1:161337811-161341754	-	-	1.1243	0.611758	1.63684	OK	1.99657	1.14256	2.85058	OK	1.0112	0.0604353	1.96196	OK	1.61354	0	3.29329	OK	1.45302	0.762364	2.14368	OK	1.12823	0.471355	1.78511	OK	1.78638	0	4.40307	OK	0.814166	0.489234	1.1391	OK	2.26066	0	4.91333	OK	4.03992	0	9.24526	OK	8.67026
XLOC_000555	-	-	XLOC_000555	linc-FCGR2A	TSS852,TSS853	chr1:161375961-161377483	-	-	2.36941	0.712089	4.02673	OK	2.06163	0.320438	3.80283	OK	1.41936	0	4.63641	OK	1.35889	0	5.02694	OK	1.04966	0	3.08482	OK	1.00007	0	2.85383	OK	1.96729	0	7.91751	OK	2.36333	0	4.83943	OK	2.20392	0	8.93178	OK	0.0034624	0	0.19686	OK	0
XLOC_000556	-	-	XLOC_000556	linc-FCRLA	TSS854	chr1:161653818-161655506	-	-	11.6965	8.19397	15.199	OK	29.5062	21.3762	37.6361	OK	7.0242	2.01182	12.0366	OK	7.80875	1.20977	14.4077	OK	8.19385	5.35936	11.0283	OK	6.62985	3.43736	9.82234	OK	5.06099	0	11.4481	OK	16.9444	12.656	21.2328	OK	12.1668	1.3527	22.9809	OK	0.644483	0	1.70808	OK	0.703421
XLOC_000557	-	-	XLOC_000557	linc-OLFML2B-AS	TSS855	chr1:161952983-161993644	-	-	0.079691	0	0.174012	OK	0	0	0	OK	0.0773149	0	0.928724	OK	0.00346569	0	0.0170746	OK	0.662734	0	2.51905	OK	0	0	0	OK	0	0	0	OK	0	0	0	OK	0.0144123	0	0.0692336	OK	0	0	0	OK	0.114162
XLOC_000558	-	-	XLOC_000558	linc-NOS1AP	TSS856	chr1:162008805-162009357	-	-	0	0	0	OK	0	0	0	OK	0	0	0	OK	0	0	0	OK	0	0	0	OK	0.0127722	0	0.0508923	OK	0	0	0	OK	0	0	0	OK	0	0	0	OK	0	0	0	OK	0
XLOC_000559	-	-	XLOC_000559	linc-RGS5-AS	TSS857	chr1:163112097-163182813	-	-	0	0	0	OK	0.011683	0	0.0416027	OK	0.0168721	0	0.23105	OK	0	0	0	OK	0	0	0	OK	0	0	0	OK	0	0	0	OK	0.00489566	0	0.023745	OK	0.0139127	0	0.0922364	OK	0	0	0	OK	0
XLOC_000560	-	-	XLOC_000560	linc-RGS5-AS	TSS858	chr1:163214294-163325553	-	-	0	0	0	OK	0	0	0	OK	0	0	0	OK	0	0	0	OK	0	0	0	OK	0	0	0	OK	0	0	0	OK	0.030348	0	0.41553	OK	0	0	0	OK	0	0	0	OK	0
XLOC_000561	-	-	XLOC_000561	linc-LMX1A-AS	TSS859	chr1:165171104-165325475	-	-	0	0	0	OK	0	0	0	OK	0	0	0	OK	0	0	0	OK	0	0	0	OK	0	0	0	OK	0	0	0	OK	0	0	0	OK	0	0	0	OK	0	0	0	OK	0
XLOC_000562	-	-	XLOC_000562	linc-MGST3	TSS860	chr1:165567699-165592568	-	-	0	0	0	OK	0	0	0	OK	0.0103317	0	0.0696042	OK	0	0	0	OK	0	0	0	OK	0.0111968	0	0.0446149	OK	0	0	0	OK	0.0531463	0	0.14559	OK	0	0	0	OK	0	0	0	OK	0
XLOC_000563	-	-	XLOC_000563	linc-ALDH9A1-AS	TSS861	chr1:165631448-165667900	-	-	0	0	0	OK	0	0	0	OK	0	0	0	OK	0	0	0	OK	0	0	0	OK	0	0	0	OK	0	0	0	OK	0	0	0	OK	0	0	0	OK	0	0	0	OK	0
XLOC_000564	-	-	XLOC_000564	linc-POGK-3	TSS862	chr1:166244682-166246961	-	-	26.106	11.5624	40.6495	OK	19.8884	10.9597	28.8171	OK	28.1407	0	62.2529	OK	31.3065	0	76.1536	OK	39.494	18.2015	60.7865	OK	19.1734	4.48434	33.8624	OK	47.2856	0	154.077	OK	19.5207	11.6915	27.35	OK	11.1931	0	26.4379	OK	9.76431	0	28.6052	OK	8.35607
XLOC_000565	-	-	XLOC_000565	linc-POGK-2	TSS863	chr1:166304120-166304999	-	-	0	0	0	OK	0	0	0	OK	0.0383833	0	0.176755	OK	0	0	0	OK	0	0	0	OK	0	0	0	OK	0	0	0	OK	0	0	0	OK	0	0	0	OK	0	0	0	OK	0
XLOC_000566	-	-	XLOC_000566	linc-POGK-1	TSS864	chr1:166716596-166717996	-	-	12.3082	2.51118	22.1052	OK	16.4554	6.88493	26.0258	OK	2.77295	0	13.8717	OK	21.3574	0	48.148	OK	16.925	5.21739	28.6327	OK	3.31188	0	10.4913	OK	25.8192	0	73.2264	OK	11.0701	5.1006	17.0395	OK	28.9979	0	68.9877	OK	5.71609	0	35.9985	OK	20.9548
XLOC_000567	-	-	XLOC_000567	linc-GPA33-AS	TSS865	chr1:167021787-167059868	-	-	0	0	0	OK	0	0	0	OK	0	0	0	OK	0	0	0	OK	0	0	0	OK	0	0	0	OK	0	0	0	OK	0	0	0	OK	0	0	0	OK	0	0	0	OK	0
XLOC_000568	-	-	XLOC_000568	linc-CD247-AS	TSS866	chr1:167399759-167487847	-	-	0	0	0	OK	0	0	0	OK	0.0385381	0	0.156546	OK	0.00919991	0	0.0515033	OK	0	0	0	OK	0.0097156	0	0.0214943	OK	0.00296165	0	0.0263336	OK	0.00460626	0	0.0128605	OK	0.0151073	0	0.0666796	OK	0.0128739	0	0.0656189	OK	0.0323021
XLOC_000569	-	-	XLOC_000569	linc-CREG1-AS	TSS867,TSS868	chr1:167510105-167523064	-	-	0.0628995	0	0.343338	OK	0.124911	0	0.323492	OK	0.166562	0	0.511434	OK	0.383408	0	2.66427	OK	0.124822	0	0.785795	OK	0.816077	0	45.7142	OK	0.471092	0	13.9454	OK	0.300471	0.0195766	0.581366	OK	0.204947	0	2.3192	OK	0.304734	0	6.43552	OK	0.231872
XLOC_000570	-	-	XLOC_000570	linc-ADCY10-AS	TSS869	chr1:167778837-167883453	-	-	0.0603541	0.00547808	0.11523	OK	0.0562823	0.00355727	0.109007	OK	0.0328061	0	0.10483	OK	0.113268	0	0.260697	OK	0.177749	0.0542788	0.301219	OK	0.42799	0.092563	0.763417	OK	0.182847	0	0.569633	OK	0.0226951	0	0.046138	OK	0.0426225	0	0.129538	OK	0.0831145	0	0.285233	OK	0.153221
XLOC_000571	-	-	XLOC_000571	linc-SFT2D2	TSS870	chr1:168179662-168180767	-	-	5.6283	0	11.5394	OK	5.81597	0	13.0044	OK	2.85195	0	11.7117	OK	0.593401	0	19.3559	OK	0	0	0	OK	8.46758	1.72836	15.2068	OK	5.97294	0	32.1622	OK	17.9547	7.92628	27.9831	OK	1.14319	0	30.1843	OK	0	0	0	OK	0
XLOC_000572	-	-	XLOC_000572	linc-ATP1B1-2	TSS871	chr1:168756176-168762124	-	-	0	0	0	OK	0.0582889	0	0.132578	OK	0.00947175	0	0.0453123	OK	0	0	0	OK	0.347581	0.107785	0.587378	OK	0	0	0	OK	0	0	0	OK	0.0101346	0	0.0350646	OK	0.141225	0	0.448938	OK	0.311629	0	0.896376	OK	0.0901216
XLOC_000573	-	-	XLOC_000573	linc-ATP1B1-1	TSS872	chr1:169073361-169074145	-	-	0	0	0	OK	0.0242712	0	0.0893837	OK	0	0	0	OK	0	0	0	OK	0	0	0	OK	0	0	0	OK	0	0	0	OK	0	0	0	OK	0	0	0	OK	7.02565	0	17.5245	OK	0
XLOC_000574	-	-	XLOC_000574	linc-SLC19A2-BP	TSS873	chr1:169455417-169457547	-	-	0.384838	0.148653	0.621023	OK	1.59366	0.798224	2.3891	OK	0.393936	0	0.932548	OK	0.415478	0	0.909812	OK	0.524434	0.208077	0.840791	OK	0.990621	0.36444	1.6168	OK	0.386234	0	1.08704	OK	0.292696	0.135125	0.450268	OK	0.858936	0	1.97356	OK	0.211114	0	0.629461	OK	2.39551
XLOC_000575	-	-	XLOC_000575	linc-F5-AS	TSS874,TSS875	chr1:169481191-169555769	-	-	0.00336954	0	0.0376632	OK	10.2994	0	21.7088	OK	0.0137206	0	0.0766591	OK	0.00746051	0	0.0370555	OK	0.00372328	0	0.0319907	OK	0	0	0	OK	0	0	0	OK	0.0249843	0	0.0686495	OK	0.00619545	0	0.0524003	OK	0	0	0	OK	3.41627
XLOC_000576	-	-	XLOC_000576	linc-SELL-AS	TSS876	chr1:169631244-169863076	-	-	0	0	0	OK	0	0	0	OK	0	0	0	OK	0	0	0	OK	0	0	0	OK	0	0	0	OK	0	0	0	OK	0.0107491	0	2.3844	OK	0.0033929	0	0.204552	OK	0.363355	0	9.43669	OK	0
XLOC_000577	-	-	XLOC_000577	linc-GORAB	TSS877,TSS878,TSS879	chr1:170143225-170211107	-	-	0	0	0	OK	0	0	0	OK	0.00106385	0	0.0180834	OK	0	0	0	OK	0	0	0	OK	0.239301	0	0.605895	OK	0	0	0	OK	0	0	0	OK	0	0	0	OK	0	0	0	OK	0.0585628
XLOC_000578	-	-	XLOC_000578	linc-PRRX1	TSS880	chr1:170567994-170616480	-	-	0	0	0	OK	0	0	0	OK	0	0	0	OK	0	0	0	OK	0	0	0	OK	0.00656083	0	0.0174483	OK	0	0	0	OK	0.0176758	0	0.0394162	OK	0	0	0	OK	0	0	0	OK	0
XLOC_000579	-	-	XLOC_000579	linc-METTL13-2	TSS881	chr1:171591382-171595732	-	-	0.0547027	0	0.228059	OK	0	0	0	OK	0	0	0	OK	0	0	0	OK	0	0	0	OK	0	0	0	OK	0	0	0	OK	0	0	0	OK	0	0	0	OK	0.322134	0	1.12037	OK	0
XLOC_000580	-	-	XLOC_000580	linc-METTL13-1	TSS882	chr1:171639494-171640217	-	-	336.42	177.707	495.133	OK	95.8942	46.9303	144.858	OK	186.468	12.3551	360.581	OK	468.206	0	1235.89	OK	211.346	72.3875	350.304	OK	120.238	12.1212	228.354	OK	767.403	0	2545.78	OK	840.043	525.159	1154.93	OK	305.344	0	613.612	OK	66.9656	0	145.195	OK	11.9453
XLOC_000581	-	-	XLOC_000581	linc-VAMP4-AS	TSS883	chr1:171668769-171711214	-	-	0.348441	0.0623733	0.634509	OK	0.226471	0.0223146	0.430628	OK	0.110602	0	0.38115	OK	0.524656	0	1.83182	OK	0.440035	0.082933	0.797137	OK	0.884631	0.0952865	1.67397	OK	0.29324	0	1.81555	OK	0.345	0.0946953	0.595305	OK	0.40298	0	1.27857	OK	1.47402	0	4.57526	OK	1.814
XLOC_000582	-	-	XLOC_000582	linc-TNFSF18-AS	TSS884	chr1:172745044-173033155	-	-	0.0158895	0	0.194302	OK	0	0	0	OK	0	0	0	OK	0	0	0	OK	0.0672085	0	0.245159	OK	0.00568047	0	0.030981	OK	0	0	0	OK	0	0	0	OK	0	0	0	OK	0	0	0	OK	0
XLOC_000583	-	-	XLOC_000583	linc-PRDX6	TSS885	chr1:172745044-173033155	-	-	0.224824	0	0.926421	OK	0	0	0	OK	0	0	0	OK	0	0	0	OK	0.209074	0	0.556299	OK	0.00917063	0	0.0559535	OK	0	0	0	OK	0	0	0	OK	0	0	0	OK	0	0	0	OK	0.0359799
XLOC_000584	-	-	XLOC_000584	linc-SLC9C2-BP	TSS886	chr1:173469603-173639001	-	-	0	0	0	OK	0.0013265	0	0.00609989	OK	0.00713198	0	0.0390254	OK	0.00223388	0	0.0102689	OK	0.00325786	0	0.00942369	OK	0.0341739	0	0.0727163	OK	0.00577254	0	0.0265501	OK	0.00563189	0	0.0115952	OK	0.000855298	0	0.00921795	OK	0.0406868	0	0.184169	OK	0.00231416
XLOC_000585	-	-	XLOC_000585	linc-ZBTB37	TSS887	chr1:173831289-173833079	-	-	0.336245	0.110013	0.562477	OK	0.490967	0.202839	0.779095	OK	0.578423	0	1.53059	OK	0.41067	0	0.926962	OK	0.44125	0.163523	0.718978	OK	0.285582	0.0701064	0.501057	OK	0.134246	0	0.429955	OK	0.483364	0.260807	0.705921	OK	1.75141	0	4.23335	OK	0.879208	0	2.38574	OK	1.42168
XLOC_000586	-	-	XLOC_000586	linc-GPR52	TSS888	chr1:173991646-173992123	-	-	0	0	0	OK	0	0	0	OK	0.0283867	0	0.190741	OK	0	0	0	OK	0	0	0	OK	0.022238	0	0.0886096	OK	0	0	0	OK	0	0	0	OK	0	0	0	OK	0	0	0	OK	0
XLOC_000587	-	-	XLOC_000587	linc-PAPPA2-3	TSS889	chr1:175846478-175849604	-	-	0	0	0	OK	0	0	0	OK	0	0	0	OK	0.0106789	0	0.0326971	OK	0	0	0	OK	0	0	0	OK	0	0	0	OK	0	0	0	OK	0	0	0	OK	0	0	0	OK	0
XLOC_000588	-	-	XLOC_000588	linc-PAPPA2-2	TSS890	chr1:175873897-175891679	-	-	636.303	470.181	802.426	OK	1050.52	784.011	1317.03	OK	565.613	147.221	984.004	OK	572.305	132.94	1011.67	OK	481.408	242.698	720.118	OK	337.377	151.552	523.202	OK	527.98	0	1163.3	OK	1606.42	1170.91	2041.94	OK	669.658	58.7051	1280.61	OK	4.94896	0	14.5999	OK	4.36497
XLOC_000589	-	-	XLOC_000589	linc-RFWD2-BP	TSS891	chr1:176176783-176198466	-	-	0.02488	0	0.103726	OK	0.0709708	0	0.180895	OK	0.0539235	0	0.189925	OK	0.0679513	0	0.181522	OK	0.103415	0	0.234089	OK	0.0747382	0	0.169461	OK	0	0	0	OK	0.107959	0	0.220456	OK	0.140681	0	0.407792	OK	0.0273734	0	0.126499	OK	0.427713
XLOC_000590	-	-	XLOC_000590	linc-PAPPA2-1	TSS892	chr1:176234211-176242184	-	-	1.66528	0.54649	2.78407	OK	1.17213	0.395862	1.94839	OK	0.659861	0	1.84435	OK	1.55593	0	3.46804	OK	0.253828	0	0.57456	OK	1.21595	0.258804	2.17309	OK	0.2322	0	0.851339	OK	1.48423	0.74414	2.22432	OK	2.89126	0	6.86527	OK	0	0	0	OK	0.70982
XLOC_000591	-	-	XLOC_000591	linc-ASTN1-AS	TSS893	chr1:176826440-177134024	-	-	0	0	0	OK	0	0	0	OK	0.00337199	0	0.0843525	OK	0	0	0	OK	0	0	0	OK	2.67858	1.03881	4.31835	OK	0	0	0	OK	0	0	0	OK	0	0	0	OK	0	0	0	OK	0
XLOC_000592	-	-	XLOC_000592	linc-RASAL2-2	TSS894	chr1:177320721-177335408	-	-	0	0	0	OK	0	0	0	OK	0	0	0	OK	0	0	0	OK	0	0	0	OK	0	0	0	OK	0	0	0	OK	0	0	0	OK	0	0	0	OK	0	0	0	OK	0
XLOC_000593	-	-	XLOC_000593	linc-RASAL2-1	TSS895	chr1:177669658-177679465	-	-	0	0	0	OK	0	0	0	OK	0	0	0	OK	0	0	0	OK	0.0284715	0	0.0643699	OK	0	0	0	OK	0	0	0	OK	0	0	0	OK	0	0	0	OK	0	0	0	OK	0
XLOC_000594	-	-	XLOC_000594	linc-TOR1AIP2-AS	TSS896	chr1:179813953-179847490	-	-	2.50588	1.58647	3.42529	OK	2.52798	1.55547	3.5005	OK	1.41578	0.211728	2.61983	OK	3.77892	0	7.66283	OK	3.97186	2.37382	5.5699	OK	2.22677	1.13083	3.32272	OK	3.18155	0	9.26385	OK	1.60039	1.06126	2.13952	OK	4.44133	0	9.35385	OK	3.02625	0	7.45387	OK	4.18421
XLOC_000595	-	-	XLOC_000595	linc-XPR1	TSS897,TSS898	chr1:180528109-180535654	-	-	0.0648301	0	0.137908	OK	0.0269462	0	0.0669176	OK	0.003167	0	0.0541799	OK	0	0	0	OK	0.541102	0.199658	0.882545	OK	0.0127024	0	0.0335332	OK	0	0	0	OK	0.00921993	0	0.0343216	OK	0	0	0	OK	0	0	0	OK	0.712626
XLOC_000596	-	-	XLOC_000596	linc-KIAA1614	TSS899,TSS900	chr1:180875786-180878302	-	-	0.0381115	0	0.229487	OK	0	0	0	OK	0.13951	0	0.55242	OK	0	0	0	OK	0	0	0	OK	0.0352683	0	0.120642	OK	0	0	0	OK	0	0	0	OK	0.0197142	0	0.348252	OK	0.129579	0	0.626399	OK	0.0935929
XLOC_000597	-	-	XLOC_000597	linc-CACNA1E-2	TSS901,TSS902,TSS903	chr1:181143619-181151344	-	-	0.0119017	0	0.044637	OK	0	0	0	OK	0.0634608	0	0.319068	OK	0.0336157	0	0.0864401	OK	0.0432271	0	0.194929	OK	0.0377227	0	0.10983	OK	0.049803	0	0.310854	OK	0.532096	0.0259044	1.03829	OK	0.0143033	0	0.285737	OK	0	0	0	OK	0.377233
XLOC_000598	-	-	XLOC_000598	linc-CACNA1E-1	TSS904	chr1:181205523-181207740	-	-	0	0	0	OK	0	0	0	OK	0.0400915	0	0.241922	OK	0	0	0	OK	0.157918	0	0.475493	OK	0	0	0	OK	0	0	0	OK	0.0571741	0	0.243197	OK	0	0	0	OK	0	0	0	OK	0
XLOC_000599	-	-	XLOC_000599	linc-RGSL1-2	TSS905	chr1:182055685-182059247	-	-	0	0	0	OK	0.017582	0	0.0546348	OK	0.0179663	0	0.0650337	OK	0.00908672	0	0.0352758	OK	0	0	0	OK	0.00453539	0	0.0167173	OK	0.0187098	0	0.077359	OK	0.0413424	0	0.0861856	OK	0	0	0	OK	0.043177	0	0.155461	OK	0.0181824
XLOC_000600	-	-	XLOC_000600	linc-GLUL-AS	TSS906	chr1:182346688-182361226	-	-	0.241541	0	1.12547	OK	1.24217	0	4.44042	OK	0.887738	0	8.48953	OK	0.354039	0	8.31825	OK	0.121223	0	1.38296	OK	1.14302	0	11.6176	OK	0.514082	0	36.4188	OK	0.182824	0	0.445514	OK	0.2161	0	0.977055	OK	0.430379	0	12.2124	OK	1.08544
XLOC_000601	-	-	XLOC_000601	linc-RGSL1-1	TSS907	chr1:182376755-182383950	-	-	0	0	0	OK	0	0	0	OK	0.0173233	0	0.0795993	OK	0	0	0	OK	0	0	0	OK	0	0	0	OK	0	0	0	OK	0	0	0	OK	0.0176515	0	0.082751	OK	0	0	0	OK	0
XLOC_000602	-	-	XLOC_000602	linc-NPL	TSS908	chr1:182681996-182683679	-	-	0	0	0	OK	0	0	0	OK	0	0	0	OK	0	0	0	OK	0	0	0	OK	0	0	0	OK	0	0	0	OK	0	0	0	OK	0	0	0	OK	0	0	0	OK	0
XLOC_000603	-	-	XLOC_000603	linc-ARPC5-AS	TSS909	chr1:183582344-183604985	-	-	0.122692	0	0.668959	OK	0.0434022	0	0.191694	OK	1.00494	0	2.05856	OK	0.115447	0	3.43546	OK	0.078974	0	0.758342	OK	0.0699425	0	0.761302	OK	0.155063	0	11.5952	OK	0.371612	0	0.973053	OK	3.46857	0	8.99749	OK	0.0665159	0	3.96833	OK	0.0879582
XLOC_000604	-	-	XLOC_000604	linc-C1orf21	TSS910	chr1:184298204-184301960	-	-	0	0	0	OK	0	0	0	OK	0	0	0	OK	0	0	0	OK	0	0	0	OK	0	0	0	OK	0	0	0	OK	0	0	0	OK	0	0	0	OK	0	0	0	OK	0
XLOC_000605	-	-	XLOC_000605	linc-EDEM3-AS	TSS911	chr1:184659591-184724041	-	-	0	0	0	OK	0	0	0	OK	0	0	0	OK	0.0613273	0	5.58936	OK	0	0	0	OK	0.0657616	0	1.79058	OK	0	0	0	OK	0.532881	0	1.38785	OK	0.0198993	0	13.2032	OK	8.91067	0	26.0709	OK	2.8736
XLOC_000606	-	-	XLOC_000606	linc-FAM129A-AS	TSS912	chr1:184760166-184943682	-	-	0	0	0	OK	0	0	0	OK	0.0396613	0	0.491	OK	0.0440826	0	0.914505	OK	0	0	0	OK	0.136317	0	5.89623	OK	0.0131229	0	0.508608	OK	0.102568	0	0.581389	OK	0.00543544	0	0.170594	OK	0.00727617	0	0.366444	OK	0.60987
XLOC_000607	-	-	XLOC_000607	linc-HMCN1-2	TSS913	chr1:185339116-185346022	-	-	0.0475622	0.00977328	0.0853512	OK	0.313563	0.152669	0.474457	OK	0.0872846	0	0.209251	OK	0.434978	0	0.982909	OK	0.0444689	0.010171	0.0787669	OK	0.0483815	0.0099771	0.0867859	OK	0.0446601	0	0.134897	OK	0.285769	0.164956	0.406582	OK	0.203044	0	0.534076	OK	0.145024	0	0.397685	OK	0.0165265
XLOC_000608	-	-	XLOC_000608	linc-HMCN1-1	TSS914	chr1:185527510-185597659	-	-	0	0	0	OK	0	0	0	OK	0	0	0	OK	0	0	0	OK	0	0	0	OK	0	0	0	OK	0	0	0	OK	0	0	0	OK	0	0	0	OK	0	0	0	OK	0
XLOC_000609	-	-	XLOC_000609	linc-PDC-AS	TSS915	chr1:186412718-186490399	-	-	0.0737639	0.00982718	0.137701	OK	0.00418719	0	0.0227837	OK	0.00165284	0	0.0280951	OK	0.0347962	0	0.105641	OK	0.0166959	0	0.0403091	OK	0.0087993	0	0.0223757	OK	0.0359494	0	0.144379	OK	0.0897282	0.0395344	0.139922	OK	0.0245848	0	0.0885177	OK	0.061243	0	0.230055	OK	0.0353335
XLOC_000610	-	-	XLOC_000610	linc-PTGS2-AS	TSS916	chr1:186640927-186649559	-	-	1.02284	0	2.94833	OK	0	0	0	OK	0	0	0	OK	0.156662	0	3.69522	OK	0	0	0	OK	0.00219473	0	0.00859428	OK	0.0709258	0	3.88989	OK	0	0	0	OK	1.30346	0	12.4093	OK	0	0	0	OK	0
XLOC_000611	-	-	XLOC_000611	linc-PTGS2-AS	TSS917	chr1:186640927-186649559	-	-	1.17882	0	5.56746	OK	0	0	0	OK	0	0	0	OK	0.179605	0	19.0313	OK	0	0	0	OK	0	0	0	OK	0.105076	0	20.9563	OK	0	0	0	OK	2.64718	0	57.959	OK	0	0	0	OK	0
XLOC_000612	-	-	XLOC_000612	linc-RGS18-11	TSS918,TSS919	chr1:187061801-187343324	-	-	0	0	0	OK	0	0	0	OK	0.00604404	0	0.102737	OK	0	0	0	OK	0	0	0	OK	0.404005	0.101486	0.706523	OK	0	0	0	OK	0.441944	0.116633	0.767255	OK	0.0144771	0	0.137063	OK	0	0	0	OK	0
XLOC_000613	-	-	XLOC_000613	linc-RGS18-10	TSS920	chr1:187412737-187449737	-	-	0	0	0	OK	0	0	0	OK	0.0106126	0	0.180393	OK	0	0	0	OK	0	0	0	OK	0.431961	0.0141265	0.849796	OK	0	0	0	OK	0.540015	0.192858	0.887172	OK	0	0	0	OK	0	0	0	OK	0.0679278
XLOC_000614	-	-	XLOC_000614	linc-RGS18-9	TSS921,TSS922	chr1:187982743-188334699	-	-	2.78334	1.12254	4.44415	OK	0.00659795	0	0.0359013	OK	0	0	0	OK	0.282382	0	0.836804	OK	0.0178685	0	0.240479	OK	0.427988	0	1.12367	OK	0	0	0	OK	0.0215488	0	0.0531661	OK	0	0	0	OK	0	0	0	OK	0
XLOC_000615	-	-	XLOC_000615	linc-RGS18-8	TSS923	chr1:188477668-188505596	-	-	0	0	0	OK	0	0	0	OK	0	0	0	OK	0	0	0	OK	0	0	0	OK	0	0	0	OK	0	0	0	OK	0	0	0	OK	0	0	0	OK	0	0	0	OK	0
XLOC_000616	-	-	XLOC_000616	linc-RGS18-7	TSS924	chr1:188838607-188857675	-	-	0	0	0	OK	0	0	0	OK	0	0	0	OK	0	0	0	OK	0	0	0	OK	0	0	0	OK	0	0	0	OK	0	0	0	OK	0.343442	0	1.49159	OK	0	0	0	OK	0
XLOC_000617	-	-	XLOC_000617	linc-RGS18-6	TSS925	chr1:188874818-189006393	-	-	0	0	0	OK	0	0	0	OK	0	0	0	OK	0	0	0	OK	0	0	0	OK	0	0	0	OK	0	0	0	OK	0	0	0	OK	0	0	0	OK	0	0	0	OK	0
XLOC_000618	-	-	XLOC_000618	linc-RGS18-5	TSS926	chr1:189118797-189394732	-	-	0	0	0	OK	0.224897	0	0.469376	OK	0.00716071	0	0.151656	OK	0.065098	0	0.196494	OK	0	0	0	OK	0.961275	0.127151	1.7954	OK	0	0	0	OK	0	0	0	OK	0	0	0	OK	0	0	0	OK	0
XLOC_000619	-	-	XLOC_000619	linc-RGS18-4	TSS927	chr1:189744594-189784048	-	-	0	0	0	OK	0	0	0	OK	0	0	0	OK	0.0340983	0	0.132374	OK	0	0	0	OK	0	0	0	OK	0	0	0	OK	0	0	0	OK	0	0	0	OK	0	0	0	OK	0
XLOC_000620	-	-	XLOC_000620	linc-FAM5C-BP	TSS928,TSS929,TSS930,TSS931,TSS932	chr1:190446832-190463427	-	-	0	0	0	OK	0	0	0	OK	0.335996	0	1.82763	OK	0	0	0	OK	0	0	0	OK	0.010722	0	0.0584774	OK	0	0	0	OK	0	0	0	OK	0.0188773	0	0.0919834	OK	0.582804	0	2.80696	OK	0.403842
XLOC_000621	-	-	XLOC_000621	linc-RGS18-3	TSS933	chr1:190594019-190770788	-	-	0	0	0	OK	0	0	0	OK	0	0	0	OK	0	0	0	OK	0	0	0	OK	0	0	0	OK	0	0	0	OK	0	0	0	OK	0.00470132	0	0.02204	OK	0	0	0	OK	3.20329e-07
XLOC_000622	-	-	XLOC_000622	linc-RGS18-2	TSS934	chr1:191190288-191197597	-	-	0	0	0	OK	0	0	0	OK	0	0	0	OK	0	0	0	OK	0	0	0	OK	0	0	0	OK	0	0	0	OK	0	0	0	OK	0	0	0	OK	0	0	0	OK	0
XLOC_000623	-	-	XLOC_000623	linc-RGS18-1	TSS935	chr1:191827836-191980390	-	-	0	0	0	OK	0	0	0	OK	0	0	0	OK	0	0	0	OK	0	0	0	OK	0.007615	0	0.0223014	OK	0	0	0	OK	0.00468275	0	0.0170757	OK	0	0	0	OK	0	0	0	OK	0
XLOC_000624	-	-	XLOC_000624	linc-RGS21	TSS936	chr1:192215360-192217086	-	-	23.4524	16.9662	29.9386	OK	14.6999	10.1403	19.2595	OK	11.8998	4.36199	19.4375	OK	20.9892	5.15891	36.8195	OK	25.3984	17.7813	33.0155	OK	18.5377	10.3413	26.7341	OK	30.5751	0	62.7784	OK	14.7586	10.8047	18.7126	OK	8.92213	0.632042	17.2122	OK	7.12787	0	16.0171	OK	9.0807
XLOC_000625	-	-	XLOC_000625	linc-RGS1	TSS937	chr1:192486768-192536347	-	-	0.0391797	0	0.13755	OK	0.019054	0	0.0876194	OK	0	0	0	OK	0	0	0	OK	0.14757	0.00108003	0.294061	OK	0	0	0	OK	0	0	0	OK	0.00865897	0	0.0544909	OK	0	0	0	OK	0	0	0	OK	0
XLOC_000626	-	-	XLOC_000626	linc-CDC73	TSS938	chr1:193082108-193085840	-	-	0.00447068	0	0.0186386	OK	0.546647	0.275867	0.817427	OK	0.0504332	0	0.140479	OK	0.00398919	0	0.0154865	OK	0.0233988	0	0.0503212	OK	0.325956	0.115452	0.536459	OK	0	0	0	OK	0.00752639	0	0.0201729	OK	0.0065993	0	0.026658	OK	0	0	0	OK	0.00816086
XLOC_000627	-	-	XLOC_000627	linc-CFH-4	TSS939,TSS940	chr1:193273874-193335083	-	-	0	0	0	OK	0.0767363	0	0.237395	OK	0.00916348	0	0.193953	OK	0	0	0	OK	0.544133	0	1.09277	OK	0.0127958	0	0.0589532	OK	0	0	0	OK	0.0973373	0	0.220451	OK	0.0600544	0	0.253955	OK	0.373963	0	1.19826	OK	0
XLOC_000628	-	-	XLOC_000628	linc-CFH-3	TSS941	chr1:193648023-193696313	-	-	0	0	0	OK	0	0	0	OK	0	0	0	OK	0	0	0	OK	0	0	0	OK	0	0	0	OK	0	0	0	OK	0	0	0	OK	0	0	0	OK	0	0	0	OK	0
XLOC_000629	-	-	XLOC_000629	linc-CFH-2	TSS942	chr1:194118602-194167824	-	-	0	0	0	OK	0	0	0	OK	0	0	0	OK	0	0	0	OK	0	0	0	OK	0	0	0	OK	0	0	0	OK	0	0	0	OK	0.00753247	0	0.0468194	OK	0	0	0	OK	0
XLOC_000630	-	-	XLOC_000630	linc-CFH-1	TSS943	chr1:194320072-194321556	-	-	0	0	0	OK	0	0	0	OK	0	0	0	OK	0	0	0	OK	0	0	0	OK	0.0979155	0	0.22584	OK	0	0	0	OK	0	0	0	OK	0	0	0	OK	0	0	0	OK	0
XLOC_000631	-	-	XLOC_000631	linc-NR5A2-2	TSS944,TSS945	chr1:198952449-198954529	-	-	0	0	0	OK	0	0	0	OK	0	0	0	OK	0	0	0	OK	0	0	0	OK	0.0118826	0	0.0421915	OK	0	0	0	OK	0.0133053	0	0.0604029	OK	0	0	0	OK	0	0	0	OK	0
XLOC_000632	-	-	XLOC_000632	linc-NR5A2-1	TSS946	chr1:198975168-199045864	-	-	0	0	0	OK	0	0	0	OK	0	0	0	OK	0	0	0	OK	0	0	0	OK	0	0	0	OK	0	0	0	OK	0	0	0	OK	0	0	0	OK	0	0	0	OK	0
XLOC_000633	-	-	XLOC_000633	linc-CAMSAP2-2	TSS947,TSS948,TSS949,TSS950	chr1:200380767-200452662	-	-	0.00391356	0	0.0305762	OK	0.00338019	0	0.023746	OK	19.2082	0	54.4848	OK	0.014473	0	0.110023	OK	0.00343507	0	0.0218807	OK	0.00142359	0	0.0100281	OK	0	0	0	OK	0.297594	0	0.703267	OK	0.0316183	0	0.195819	OK	0.04945	0	0.186512	OK	0.034503
XLOC_000634	-	-	XLOC_000634	linc-KIF14-AS	TSS951	chr1:200520624-200589926	-	-	0.165516	0	0.432579	OK	0.15172	0	0.358382	OK	0.170028	0	0.814091	OK	0.0504401	0	0.974649	OK	0.071464	0	0.250022	OK	0.323578	0	1.01803	OK	0.0916239	0	3.85812	OK	0.201724	0	0.45055	OK	0.588346	0	2.93598	OK	0.00373975	0	0.0247495	OK	0.00657581
XLOC_000635	-	-	XLOC_000635	linc-CAMSAP2-1	TSS952	chr1:200661391-200663379	-	-	0.0165425	0	0.0582239	OK	0.020344	0	0.0609083	OK	0.0190489	0	0.0807368	OK	0.461214	0	1.04202	OK	0	0	0	OK	1.27437	0.308299	2.24045	OK	0.259961	0	0.747128	OK	0.207473	0.0984885	0.316458	OK	0.0759767	0	0.205704	OK	0.034684	0	0.130894	OK	0
XLOC_000636	-	-	XLOC_000636	linc-KIF21B-BP	TSS953,TSS954,TSS955	chr1:200993019-201081694	-	-	0.0104336	0	0.0393255	OK	0.00559152	0	0.0278217	OK	2.52565	0	15.6143	OK	0	0	0	OK	0.343369	0	2.21203	OK	0.112018	0.0111851	0.21285	OK	0	0	0	OK	0.178131	0.0755832	0.280679	OK	0.0120533	0	0.0516474	OK	0	0	0	OK	0
XLOC_000637	-	-	XLOC_000637	linc-LAD1-BP	TSS956,TSS957	chr1:201349967-201398994	-	-	0	0	0	OK	1.07442	0.0296032	2.11923	OK	0.485066	0	2.56578	OK	2.19933	0	45.7123	OK	0.431866	0	11.6664	OK	0.000395159	0	0.00228406	OK	2.3097	0	86.5007	OK	0.0104961	0	0.0395885	OK	0	0	0	OK	1.04153	0	11.6823	OK	0.0114422
XLOC_000638	-	-	XLOC_000638	linc-CSRP1-BP	TSS958,TSS959	chr1:201452659-201504036	-	-	0.548749	0	5.18147	OK	0.802414	0	1.61444	OK	0.305274	0	1.41862	OK	0.598164	0	17.1514	OK	0.552172	0	6.89704	OK	0.888176	0	2.38791	OK	0.275746	0	74.5136	OK	2.11274	0.873862	3.35161	OK	1.57784	0	17.0981	OK	1.35947	0	36.8773	OK	0.967261
XLOC_000639	-	-	XLOC_000639	linc-NAV1-2	TSS960,TSS961	chr1:201507922-201553220	-	-	1.79435	0.939648	2.64904	OK	0	0	0	OK	0.0459237	0	0.174711	OK	0.0633705	0	0.208492	OK	1.70091	0.814949	2.58688	OK	0.0784995	0.000440079	0.156559	OK	0	0	0	OK	0.0433618	0	0.161416	OK	0.135939	0	0.559757	OK	0	0	0	OK	0.0670009
XLOC_000640	-	-	XLOC_000640	linc-NAV1-1	TSS962	chr1:201591982-201604113	-	-	8.74151	5.57395	11.9091	OK	0	0	0	OK	0.25991	0	0.635215	OK	0.0351418	0	0.0938763	OK	8.52238	5.25467	11.7901	OK	0.276707	0.0608705	0.492544	OK	0.047102	0	0.172695	OK	0.0682389	0.00346023	0.133018	OK	0.307116	0	0.911287	OK	0.164355	0	0.506938	OK	0.50071
XLOC_000641	-	-	XLOC_000641	linc-LMOD1-AS	TSS963	chr1:201862996-201915716	-	-	0.0769732	0	0.222271	OK	0	0	0	OK	0.089212	0	1.15603	OK	0.0192752	0	0.0987741	OK	0.194271	0	0.673665	OK	0.0699647	0	0.261444	OK	0.0200722	0	0.116285	OK	0	0	0	OK	0.054242	0	0.19773	OK	0	0	0	OK	0.142869
XLOC_000642	-	-	XLOC_000642	linc-LMOD1-AS	TSS964	chr1:201862996-201915716	-	-	0.00833075	0	0.0371124	OK	0.00352466	0	0.0191787	OK	0.0337396	0	0.881292	OK	0.0227423	0	0.113441	OK	0.0807775	0	0.266962	OK	0.0303063	0	0.105488	OK	0.010149	0	0.0651546	OK	0	0	0	OK	0.0284725	0	0.105543	OK	0.196269	0	5.60055	OK	0.474623
XLOC_000643	-	-	XLOC_000643	linc-ARL8A-AS	TSS965	chr1:202101976-202113866	-	-	6.4572	0	25.3408	OK	1.50216	0	5.47903	OK	11.5272	0	49.2154	OK	18.7544	0	139.029	OK	12.1502	0	33.8491	OK	5.56227	0	19.2904	OK	15.1034	0	180.765	OK	9.0836	0	24.4405	OK	3.17782	0	83.0941	OK	0	0	0	OK	0.0139044
XLOC_000644	-	-	XLOC_000644	linc-PTPN7-AS	TSS966	chr1:202116142-202136616	-	-	0.00402248	0	0.0201427	OK	0	0	0	OK	0.0061999	0	0.0314165	OK	0	0	0	OK	0.00824723	0	0.0240249	OK	3.72971	0	8.25833	OK	0	0	0	OK	1.38439	0.327368	2.4414	OK	0.00357932	0	0.0250101	OK	0.0216681	0	0.172748	OK	0.0083816
XLOC_000645	-	-	XLOC_000645	linc-SYT2-AS	TSS967	chr1:202558527-202679551	-	-	0.0175786	0	0.0459643	OK	0.07827	0.018336	0.138204	OK	0.109838	0	1.21132	OK	0.0619205	0	0.260299	OK	0.0200142	0	0.0453788	OK	0.0737454	0	0.157932	OK	0.0288426	0	0.120045	OK	0.0406109	0.011453	0.0697688	OK	0.0468158	0	0.193227	OK	0.0647558	0	0.334652	OK	0.192084
XLOC_000646	-	-	XLOC_000646	linc-KDM5B-AS	TSS968	chr1:202696532-202777549	-	-	5.10285	2.35412	7.85157	OK	5.51362	2.77909	8.24814	OK	6.3315	0	16.8209	OK	4.67345	0	12.6399	OK	5.24576	2.14985	8.34167	OK	11.5378	4.54185	18.5337	OK	6.77819	0	25.4127	OK	13.7328	9.99873	17.4669	OK	3.24496	0	7.33844	OK	2.99995	0	7.82251	OK	2.38646
XLOC_000647	-	-	XLOC_000647	linc-TMEM183B-2	TSS969	chr1:202780055-202781595	-	-	2.21833	0.706783	3.72987	OK	10.5899	5.94364	15.2362	OK	5.01956	0	11.0841	OK	6.31647	0	14.4778	OK	4.24117	1.63915	6.84319	OK	1.30549	0.394878	2.21611	OK	2.64556	0	9.58713	OK	2.27321	1.12098	3.42543	OK	0.084103	0	0.285892	OK	0.287155	0	1.04412	OK	0.755704
XLOC_000648	-	-	XLOC_000648	linc-TMEM183B-1	TSS970	chr1:202789393-202796353	-	-	0	0	0	OK	0.0063775	0	0.0198177	OK	0.0825234	0	0.206426	OK	0.0330877	0	0.0868428	OK	0.00962121	0	0.0253048	OK	0.00799361	0	0.0188419	OK	0	0	0	OK	0.00874012	0	0.0211531	OK	0	0	0	OK	0.0077608	0	0.0314346	OK	0
XLOC_000649	-	-	XLOC_000649	linc-RABIF-AS	TSS971,TSS972	chr1:202820987-202858263	-	-	1.12405	0	7.12362	OK	3.24698	0	8.49082	OK	1.54742	0	4.72042	OK	0.128036	0	0.631724	OK	0.20349	0	0.410246	OK	0.275801	0	15.6327	OK	0.148407	0	1.34778	OK	1.03596	0	3.53182	OK	0.585219	0	116.392	OK	0.393843	0	1.30936	OK	0.185076
XLOC_000650	-	-	XLOC_000650	linc-KLHL12-AS	TSS973	chr1:202860229-202936404	-	-	0	0	0	OK	0	0	0	OK	0	0	0	OK	0	0	0	OK	0	0	0	OK	0	0	0	OK	0	0	0	OK	0	0	0	OK	0	0	0	OK	0	0	0	OK	0
XLOC_000651	-	-	XLOC_000651	linc-KLHL12-BP	TSS974,TSS975	chr1:202860229-202936404	-	-	0.361508	0	6.3248	OK	0.314844	0	2.85421	OK	0.462144	0	15.3687	OK	2.96713	0	153.364	OK	2.06213	0	23.9737	OK	0.597127	0	14.7955	OK	0.805243	0	170.484	OK	0.882365	0	4.41234	OK	1.2354	0	42.6319	OK	0.498843	0	93.7837	OK	0.55548
XLOC_000652	-	-	XLOC_000652	linc-PRELP	TSS976,TSS977	chr1:203347771-203367727	-	-	0	0	0	OK	0	0	0	OK	0	0	0	OK	0	0	0	OK	0	0	0	OK	0.0112742	0	0.0267942	OK	0	0	0	OK	0.00382877	0	0.0169871	OK	0	0	0	OK	0	0	0	OK	0.148685
XLOC_000653	-	-	XLOC_000653	linc-ETNK2-AS	TSS978	chr1:204100190-204121307	-	-	0.0229725	0	0.105625	OK	0.0362574	0	0.150885	OK	0.0308169	0	0.20752	OK	0.0388132	0	0.34394	OK	0.00165543	0	0.0162794	OK	0.00153339	0	0.00585532	OK	0.00349945	0	0.0967734	OK	0.000841243	0	0.00529395	OK	0.00847554	0	0.0598716	OK	0.31545	0	2.87481	OK	0.0104019
XLOC_000654	-	-	XLOC_000654	linc-PPP1R15B-AS	TSS979,TSS980	chr1:204346977-204463852	-	-	0.475967	0	2.13027	OK	0.413039	0	2.3364	OK	0.477574	0	3.0058	OK	0.229241	0	4.05286	OK	0.197735	0	0.804241	OK	0.25864	0	1.12686	OK	0.182653	0	8.62991	OK	0.336764	0	1.14687	OK	1.41827	0	15.0825	OK	0.0537351	0	8.8584	OK	0.108928
XLOC_000655	-	-	XLOC_000655	linc-LRRN2-AS	TSS981	chr1:204485510-204677661	-	-	0	0	0	OK	0	0	0	OK	0.0535066	0	0.480705	OK	0.00307249	0	0.122099	OK	0	0	0	OK	0.00435871	0	0.0836889	OK	0	0	0	OK	0	0	0	OK	0	0	0	OK	0.00361998	0	0.275456	OK	0.0189327
XLOC_000656	-	-	XLOC_000656	linc-NUAK2-AS	TSS982	chr1:205271192-205293900	-	-	0	0	0	OK	0	0	0	OK	0.194827	0	23.2934	OK	0	0	0	OK	0.0488765	0	0.407171	OK	0.0717854	0	0.373695	OK	0	0	0	OK	0	0	0	OK	0	0	0	OK	0	0	0	OK	0
XLOC_000657	-	-	XLOC_000657	linc-LEMD1-AS	TSS983	chr1:205342379-205391181	-	-	0	0	0	OK	0	0	0	OK	0.01207	0	0.0801025	OK	0.0832377	0	0.600098	OK	0	0	0	OK	0.00607924	0	0.0165722	OK	0	0	0	OK	0.00923018	0	0.0246188	OK	0.00952805	0	0.0446882	OK	0.00392419	0	0.0399249	OK	0
XLOC_000658	-	-	XLOC_000658	linc-CDK18	TSS984	chr1:205424476-205438152	-	-	0	0	0	OK	0.00995053	0	0.0292747	OK	0.622869	0	1.31659	OK	0.00335942	0	0.016551	OK	0	0	0	OK	0.00130642	0	0.00712515	OK	0	0	0	OK	0.00283179	0	0.0113996	OK	0	0	0	OK	0	0	0	OK	0
XLOC_000659	-	-	XLOC_000659	linc-NUCKS1-AS	TSS985	chr1:205681930-205719361	-	-	0	0	0	OK	0	0	0	OK	0	0	0	OK	0	0	0	OK	0	0	0	OK	0	0	0	OK	0	0	0	OK	0	0	0	OK	0	0	0	OK	0	0	0	OK	0
XLOC_000660	-	-	XLOC_000660	linc-NUCKS1-AS	TSS986	chr1:205681930-205719361	-	-	0.745217	0	100.139	OK	10.6937	0	52.074	OK	14.7776	0	592.102	OK	9.70617	0	461.553	OK	7.62924	0	267.668	OK	2.62707	0	179.203	OK	8.75533	0	1955.87	OK	24.0954	0	80.6155	OK	12.3636	0	2916.28	OK	8.89017	0	1504.28	OK	0
XLOC_000661	-	-	XLOC_000661	linc-RAB7L1-AS	TSS987	chr1:205736514-205744610	-	-	0.22826	0	0.713512	OK	0.107599	0	0.381979	OK	0.0650708	0	0.699757	OK	0.077131	0	2.09398	OK	0.0398423	0	0.265152	OK	0.059584	0	0.342637	OK	0.14747	0	6.39469	OK	0.188022	0	0.479895	OK	0.247881	0	1.91326	OK	0.28802	0	6.31161	OK	0.0819539
XLOC_000662	-	-	XLOC_000662	linc-FAM72A	TSS988,TSS989	chr1:205831206-205865674	-	-	1.3898	0.7093	2.07031	OK	0.00119961	0	0.00551635	OK	0.00701454	0	0.0213687	OK	0.00753152	0	0.0290966	OK	1.59173	0.800519	2.38294	OK	0.272307	0.0467314	0.497882	OK	0.0149419	0	0.0669202	OK	0.142725	0.0574272	0.228022	OK	0	0	0	OK	0.0389707	0	0.146413	OK	2.35337
XLOC_000663	-	-	XLOC_000663	linc-AVPR1B	TSS990	chr1:206164083-206166270	-	-	0	0	0	OK	0	0	0	OK	0	0	0	OK	0	0	0	OK	0	0	0	OK	0.0371765	0	0.148134	OK	0	0	0	OK	0	0	0	OK	0	0	0	OK	0	0	0	OK	0
XLOC_000664	-	-	XLOC_000664	linc-FAIM3-AS	TSS991	chr1:207070788-207098622	-	-	0.802379	0.538184	1.06657	OK	1.22847	0.814454	1.64248	OK	0.313887	0.0544962	0.573279	OK	0.653776	0.0369159	1.27064	OK	0.451397	0.273813	0.62898	OK	1.02061	0.529579	1.51163	OK	0.420767	0	1.02546	OK	2.49719	1.02602	3.96836	OK	1.10548	0.0614937	2.14946	OK	0.145894	0	0.415179	OK	0.0724218
XLOC_000665	-	-	XLOC_000665	linc-CD55-2	TSS992	chr1:207277606-207534309	-	-	0	0	0	OK	0.119787	0	0.958291	OK	0	0	0	OK	0	0	0	OK	0	0	0	OK	0	0	0	OK	0	0	0	OK	0	0	0	OK	0.14038	0	11.7328	OK	0	0	0	OK	0
XLOC_000666	-	-	XLOC_000666	linc-CD55-1	TSS993	chr1:207277606-207534309	-	-	0	0	0	OK	0	0	0	OK	0	0	0	OK	0	0	0	OK	0	0	0	OK	0	0	0	OK	0.0490251	0	1.20604	OK	0.0224892	0	0.218194	OK	0.102254	0	10.1735	OK	0	0	0	OK	0
XLOC_000667	-	-	XLOC_000667	linc-CR2	TSS994	chr1:207593882-207599699	-	-	2.43994e-06	0	0.00021503	OK	2.00668e-06	0	0.000170613	OK	0.0190614	0	0.0550526	OK	0	0	0	OK	0	0	0	OK	0.00285831	0	0.00700387	OK	0	0	0	OK	0.595756	0.381029	0.810483	OK	0.00236872	0	0.010004	OK	0.00387182	0	0.0156826	OK	0
XLOC_000668	-	-	XLOC_000668	linc-MIR205HG-6	TSS995	chr1:207979338-207980593	-	-	0.227949	0.0581698	0.397728	OK	0.208171	0.0644008	0.351941	OK	0.0094123	0	0.045028	OK	0.486683	0	1.21725	OK	0.0547424	0	0.123616	OK	0.0517343	0	0.106405	OK	0.0694727	0	0.23911	OK	2.21472	1.34755	3.0819	OK	0.155497	0	0.4555	OK	0.92865	0	2.49368	OK	0.671685
XLOC_000669	-	-	XLOC_000669	linc-CD34-AS	TSS996	chr1:208054138-208084683	-	-	0.679185	0.182979	1.17539	OK	0	0	0	OK	0.0106123	0	0.0575802	OK	0.00227243	0	0.0109461	OK	0.257466	0.0471122	0.46782	OK	0.000496367	0	0.00270563	OK	0	0	0	OK	0.00992596	0.00140393	0.018448	OK	0	0	0	OK	1.46258	0	4.9971	OK	4.46074
XLOC_000670	-	-	XLOC_000670	linc-MIR205HG-5	TSS997	chr1:208136995-208141412	-	-	0.205327	0.0989459	0.311707	OK	0	0	0	OK	0.0036277	0	0.0161894	OK	0.0246544	0	0.0580052	OK	0.0442633	0.0125529	0.0759737	OK	0.0367305	0.00714355	0.0663174	OK	0.00498906	0	0.0206281	OK	0.00240148	0	0.00792646	OK	0.00869303	0	0.0292414	OK	0.112595	0	0.311259	OK	0.103459
XLOC_000671	-	-	XLOC_000671	linc-PLXNA2-AS	TSS998	chr1:208195589-208417665	-	-	0.710822	0	1.77876	OK	0.0128421	0	0.0453566	OK	0.0162986	0	0.0725368	OK	0.11043	0	0.838523	OK	0.0736691	0	0.285752	OK	0.00355569	0	0.0155018	OK	0.0228138	0	0.317383	OK	0.00399452	0	0.00868712	OK	0.0268817	0	0.177848	OK	0.0157059	0	0.137597	OK	0.0712289
XLOC_000672	-	-	XLOC_000672	linc-MIR205HG-4	TSS999	chr1:208902032-208910106	-	-	0.010671	0	0.0445442	OK	0	0	0	OK	0	0	0	OK	0	0	0	OK	0	0	0	OK	0	0	0	OK	0	0	0	OK	0	0	0	OK	0	0	0	OK	0	0	0	OK	0
XLOC_000673	-	-	XLOC_000673	linc-MIR205HG-3	TSS1000	chr1:209145798-209148652	-	-	0	0	0	OK	0	0	0	OK	0	0	0	OK	0	0	0	OK	0	0	0	OK	0	0	0	OK	0	0	0	OK	0	0	0	OK	0	0	0	OK	0	0	0	OK	0
XLOC_000674	-	-	XLOC_000674	linc-MIR205HG-2	TSS1001	chr1:209498800-209501877	-	-	0	0	0	OK	0	0	0	OK	0	0	0	OK	0	0	0	OK	0	0	0	OK	0	0	0	OK	0	0	0	OK	0	0	0	OK	0	0	0	OK	0	0	0	OK	0
XLOC_000675	-	-	XLOC_000675	linc-MIR205HG-1	TSS1002,TSS1003,TSS1004	chr1:209530425-209553165	-	-	0	0	0	OK	0	0	0	OK	0	0	0	OK	0.236168	0	0.560987	OK	0.108268	0	0.23106	OK	0	0	0	OK	0.122815	0	0.526301	OK	0	0	0	OK	0	0	0	OK	0	0	0	OK	0
XLOC_000676	-	-	XLOC_000676	linc-LAMB3-AS	TSS1005	chr1:209787770-209827522	-	-	0.087228	0	0.174812	OK	0	0	0	OK	0.00473237	0	0.0384757	OK	4.31413	0	245.376	OK	0.0173674	0	0.0466764	OK	0.0107992	0	0.0729954	OK	4.93914	0	675.19	OK	0.00306599	0	0.00774228	OK	2.04787	0	36.4072	OK	0.0197308	0	0.140368	OK	0.0286048
XLOC_000677	-	-	XLOC_000677	linc-LAMB3-AS	TSS1006,TSS1007	chr1:209787770-209827522	-	-	0.077384	0	0.25168	OK	0	0	0	OK	0.0277675	0	0.112114	OK	6.28782	0	639.589	OK	0.00825937	0	0.0474978	OK	0.0270373	0	0.2367	OK	6.53837	0	1776.91	OK	0.0100594	0	0.0283447	OK	1.47004	0	45.6536	OK	0.0890115	0	0.611274	OK	0.0167153
XLOC_000678	-	-	XLOC_000678	linc-IRF6-AS	TSS1008	chr1:209961261-209979482	-	-	0	0	0	OK	0	0	0	OK	0.163419	0	1.69885	OK	0	0	0	OK	0	0	0	OK	0.0264821	0	0.170915	OK	0.84031	0	586.084	OK	0.227394	0	0.631778	OK	0	0	0	OK	1.45341	0	47.4153	OK	0
XLOC_000679	-	-	XLOC_000679	linc-RCOR3	TSS1009	chr1:211346863-211347243	-	-	344.011	245.608	442.415	OK	472.972	329.464	616.48	OK	157.182	43.6824	270.681	OK	550.441	154.66	946.222	OK	336.346	228.566	444.126	OK	550.244	318.569	781.919	OK	493.296	0	1021.76	OK	1055.31	803.029	1307.59	OK	318.59	8.6219	628.558	OK	376.223	0	829.821	OK	2.10828
XLOC_000680	-	-	XLOC_000680	linc-DTL-2	TSS1010	chr1:211775983-211780317	-	-	0	0	0	OK	0.534295	0.281988	0.786601	OK	0.0026867	0	0.0123452	OK	0	0	0	OK	0	0	0	OK	0.499781	0.202228	0.797335	OK	0	0	0	OK	0.312896	0.185627	0.440166	OK	0.00207572	0	0.0106178	OK	0.00840039	0	0.031652	OK	0.0291349
XLOC_000681	-	-	XLOC_000681	linc-DTL-1	TSS1011	chr1:211809247-211816209	-	-	0	0	0	OK	0.0214885	0	0.0855322	OK	0	0	0	OK	0	0	0	OK	0	0	0	OK	0.00865184	0	0.0344742	OK	0	0	0	OK	0	0	0	OK	0.0496694	0	0.194665	OK	0	0	0	OK	0.0421668
XLOC_000682	-	-	XLOC_000682	linc-NEK2-BP	TSS1012,TSS1013,TSS1014	chr1:211849103-211863445	-	-	0	0	0	OK	0	0	0	OK	0.0370489	0	0.113949	OK	0	0	0	OK	0	0	0	OK	0.0625226	0	0.1663	OK	0.0943185	0	0.404186	OK	0.0101612	0	0.0291764	OK	0.0257562	0	0.142532	OK	0.0308374	0	0.139722	OK	0
XLOC_000683	-	-	XLOC_000683	linc-LPGAT1-BP	TSS1015,TSS1016	chr1:212004302-212026985	-	-	0	0	0	OK	0	0	0	OK	0	0	0	OK	0	0	0	OK	0	0	0	OK	0.0120213	0	0.0705828	OK	0	0	0	OK	0	0	0	OK	0	0	0	OK	0	0	0	OK	0
XLOC_000684	-	-	XLOC_000684	linc-PPP2R5A	TSS1017	chr1:212341548-212363601	-	-	0	0	0	OK	0.0562421	0	0.162931	OK	0	0	0	OK	0	0	0	OK	0	0	0	OK	0.06109	0	0.139823	OK	0	0	0	OK	0.0132701	0	0.0564459	OK	0.109573	0	0.379911	OK	0	0	0	OK	0
XLOC_000685	-	-	XLOC_000685	linc-TMEM206-AS	TSS1018	chr1:212537818-212590809	-	-	0.224694	0	0.523568	OK	0.0641396	0	0.188944	OK	0.319091	0	1.10069	OK	0.175613	0	0.71964	OK	0.0351695	0	0.137991	OK	0.199906	0	0.54358	OK	0.0892131	0	0.642366	OK	0.431577	0.116181	0.746973	OK	0.22518	0	0.885615	OK	0.130362	0	0.772368	OK	0.0600626
XLOC_000686	-	-	XLOC_000686	linc-ATF3-2	TSS1019	chr1:212719035-212729407	-	-	0	0	0	OK	0	0	0	OK	0	0	0	OK	0	0	0	OK	0.0466842	0	0.179454	OK	0.0453299	0	0.140996	OK	0	0	0	OK	0.0291425	0	0.123961	OK	0.0524593	0	0.268341	OK	0	0	0	OK	0
XLOC_000687	-	-	XLOC_000687	linc-ATF3-1	TSS1020	chr1:212732516-212734736	-	-	0.0503055	0	0.102504	OK	0.00565707	0	0.0208334	OK	0.0111365	0	0.0406514	OK	0.0443271	0	0.109955	OK	0.028361	0	0.0610515	OK	0.126366	0.03189	0.220843	OK	0.0303697	0	0.104526	OK	0.0221574	0	0.0461909	OK	0.185344	0	0.448418	OK	0.167015	0	0.471627	OK	0.248415
XLOC_000688	-	-	XLOC_000688	linc-BATF3-AS	TSS1021,TSS1022	chr1:212856781-212873327	-	-	0.0319638	0	0.0858926	OK	0.0204144	0	0.0618231	OK	0.0534788	0	0.415219	OK	0.00709761	0	0.040625	OK	0	0	0	OK	0.208543	0	0.563883	OK	0	0	0	OK	0.3424	0.0146438	0.670156	OK	0.0337252	0	0.540373	OK	0.0884791	0	0.794511	OK	0.0809476
XLOC_000689	-	-	XLOC_000689	linc-VASH2	TSS1023,TSS1024	chr1:213089286-213093734	-	-	0	0	0	OK	0.0101482	0	0.0252017	OK	0.921267	0	2.32759	OK	0.00248537	0	0.0128079	OK	0.0145902	0	0.0608428	OK	0.00328978	0	0.00969579	OK	0	0	0	OK	0.00219756	0	0.00884643	OK	0.00136924	0	0.0199932	OK	0	0	0	OK	0
XLOC_000690	-	-	XLOC_000690	linc-ANGEL2-AS	TSS1025	chr1:213165524-213189168	-	-	0.381084	0.0745274	0.687641	OK	0.243073	0.0285738	0.457571	OK	0.463792	0	1.15178	OK	0.473649	0	1.42735	OK	0.274278	0	0.576699	OK	0.236452	0	0.521012	OK	0.2007	0	1.76909	OK	0.883765	0.456236	1.31129	OK	0.595327	0	1.70837	OK	0.290196	0	1.85323	OK	0.329845
XLOC_000691	-	-	XLOC_000691	linc-PROX1-2	TSS1026	chr1:213665643-213719790	-	-	0	0	0	OK	0.0695582	0	0.201507	OK	0	0	0	OK	0	0	0	OK	0	0	0	OK	0.016904	0	0.0623077	OK	0	0	0	OK	0	0	0	OK	0	0	0	OK	0	0	0	OK	0
XLOC_000692	-	-	XLOC_000692	linc-PROX1-1	TSS1027	chr1:213904758-213967930	-	-	0	0	0	OK	0.154198	0	0.400962	OK	0	0	0	OK	0	0	0	OK	0	0	0	OK	0	0	0	OK	0	0	0	OK	0	0	0	OK	0	0	0	OK	0	0	0	OK	0
XLOC_000693	-	-	XLOC_000693	linc-PTPN14-AS	TSS1028	chr1:214521865-214724642	-	-	11.3717	7.87469	14.8687	OK	1.07985	0.617287	1.54242	OK	5.22457	1.80864	8.64051	OK	16.5225	0.977485	32.0676	OK	19.1787	12.4405	25.9169	OK	0.00750594	0	0.0313969	OK	14.7567	0	36.407	OK	0.0775587	0.038633	0.116485	OK	4.67455	0.393718	8.95539	OK	6.28612	0	13.6533	OK	6.915
XLOC_000694	-	-	XLOC_000694	linc-KCNK2	TSS1029	chr1:214996774-214999411	-	-	0	0	0	OK	0	0	0	OK	0	0	0	OK	0	0	0	OK	0	0	0	OK	0.26576	0.055188	0.476332	OK	0	0	0	OK	0	0	0	OK	0	0	0	OK	0	0	0	OK	0
XLOC_000695	-	-	XLOC_000695	linc-USH2A-AS	TSS1030	chr1:215796235-216596738	-	-	0	0	0	OK	0	0	0	OK	0	0	0	OK	0.0359518	0	0.185271	OK	0	0	0	OK	0	0	0	OK	0	0	0	OK	0	0	0	OK	0	0	0	OK	0	0	0	OK	0
XLOC_000696	-	-	XLOC_000696	linc-USH2A-AS	TSS1031	chr1:215796235-216596738	-	-	0	0	0	OK	0	0	0	OK	0	0	0	OK	0	0	0	OK	0	0	0	OK	0	0	0	OK	0	0	0	OK	0	0	0	OK	0	0	0	OK	0	0	0	OK	0
XLOC_000697	-	-	XLOC_000697	linc-RRP15-3	TSS1032	chr1:218066242-218094146	-	-	0	0	0	OK	0	0	0	OK	0.00234789	0	0.0156288	OK	0	0	0	OK	0	0	0	OK	0	0	0	OK	0	0	0	OK	0	0	0	OK	0	0	0	OK	0	0	0	OK	0
XLOC_000698	-	-	XLOC_000698	linc-RRP15-2	TSS1033	chr1:218205176-218207002	-	-	0	0	0	OK	0	0	0	OK	0	0	0	OK	0	0	0	OK	0	0	0	OK	0	0	0	OK	0	0	0	OK	0	0	0	OK	0	0	0	OK	0	0	0	OK	0
XLOC_000699	-	-	XLOC_000699	linc-RRP15-1	TSS1034	chr1:218216846-218232482	-	-	0	0	0	OK	0	0	0	OK	0	0	0	OK	0	0	0	OK	0	0	0	OK	0	0	0	OK	0	0	0	OK	0	0	0	OK	0	0	0	OK	0	0	0	OK	0
XLOC_000700	-	-	XLOC_000700	linc-LYPLAL1	TSS1035	chr1:218696779-218699311	-	-	0.0366041	0	0.128834	OK	0	0	0	OK	0.0100232	0	0.0604826	OK	0.0228593	0	0.0869203	OK	0.36547	0.0487369	0.682204	OK	0.00884643	0	0.0352496	OK	0.0457152	0	0.189017	OK	0	0	0	OK	0	0	0	OK	0	0	0	OK	0
XLOC_000701	-	-	XLOC_000701	linc-IARS2-2	TSS1036,TSS1037	chr1:219605021-219618829	-	-	0.0853122	0	0.198398	OK	0.213527	0.0196456	0.407408	OK	0.00203068	0	0.0352437	OK	0.095907	0	0.33994	OK	0.0739971	0.000127302	0.147867	OK	0.0380298	0	0.110911	OK	0	0	0	OK	0.158556	0.0523055	0.264807	OK	0.0297792	0	0.0968453	OK	0.607694	0	2.39893	OK	0.29573
XLOC_000702	-	-	XLOC_000702	linc-IARS2-1	TSS1038	chr1:219781259-219786470	-	-	7.97605	5.51719	10.4349	OK	7.49055	4.95739	10.0237	OK	3.55583	0.830538	6.28113	OK	5.82809	0.0601614	11.596	OK	6.69572	4.18381	9.20762	OK	4.56851	1.97756	7.15946	OK	7.13683	0	18.3613	OK	9.47669	6.7154	12.238	OK	11.4607	1.68346	21.238	OK	5.76215	0	13.8257	OK	5.43328
XLOC_000703	-	-	XLOC_000703	linc-EPRS-AS	TSS1039	chr1:220141941-220220000	-	-	0.0367699	0	1.07906	OK	0.0872172	0	16.4761	OK	0.145171	0	64.6434	OK	0.0318156	0	2.65142	OK	0.0282547	0	1.09732	OK	0.0747273	0	70.6134	OK	0.0623326	0	6.8162	OK	0.072897	0	15.9397	OK	0.0281934	0	2.32077	OK	0.242679	0	139.764	OK	0.132179
XLOC_000704	-	-	XLOC_000704	linc-BPNT1-AS	TSS1040	chr1:220230825-220263191	-	-	0	0	0	OK	0	0	0	OK	0	0	0	OK	0	0	0	OK	0.494685	0	36.8281	OK	0	0	0	OK	0	0	0	OK	0.298843	0	4.4055	OK	0	0	0	OK	0	0	0	OK	0.330746
XLOC_000705	-	-	XLOC_000705	linc-MARK1	TSS1041	chr1:220489974-220490706	-	-	3.48405	0.737225	6.23087	OK	2.44749	0.204827	4.69015	OK	2.03261	0	5.99335	OK	1.04109	0	5.76243	OK	1.82923	0.433739	3.22472	OK	2.51996	0	5.13401	OK	2.69623	0	8.45664	OK	7.66127	3.50701	11.8155	OK	3.70357	0	13.052	OK	0.324397	0	1.65453	OK	1.15783
XLOC_000706	-	-	XLOC_000706	linc-HLX	TSS1042	chr1:221001903-221006199	-	-	0.0205627	0	0.0819296	OK	0	0	0	OK	0.035231	0	0.165116	OK	0	0	0	OK	0.0119948	0	0.0723883	OK	0	0	0	OK	0	0	0	OK	0	0	0	OK	0	0	0	OK	0	0	0	OK	0.0269106
XLOC_000707	-	-	XLOC_000707	linc-MIA3-6	TSS1043,TSS1044	chr1:221277800-221281053	-	-	0	0	0	OK	0	0	0	OK	0	0	0	OK	0	0	0	OK	0.0197394	0	0.053747	OK	0.0189608	0	0.0415102	OK	0	0	0	OK	0.33253	0.140107	0.524953	OK	0	0	0	OK	0.0179966	0	0.0887105	OK	0
XLOC_000708	-	-	XLOC_000708	linc-MIA3-5	TSS1045	chr1:221681900-221684321	-	-	0	0	0	OK	0	0	0	OK	0	0	0	OK	0	0	0	OK	0	0	0	OK	0	0	0	OK	0	0	0	OK	0	0	0	OK	0	0	0	OK	0	0	0	OK	0
XLOC_000709	-	-	XLOC_000709	linc-MIA3-4	TSS1046,TSS1047	chr1:221722612-221727766	-	-	0	0	0	OK	0	0	0	OK	0	0	0	OK	0	0	0	OK	0	0	0	OK	0	0	0	OK	0	0	0	OK	0	0	0	OK	0	0	0	OK	0	0	0	OK	0.493132
XLOC_000710	-	-	XLOC_000710	linc-MIA3-3	TSS1048	chr1:222001007-222158306	-	-	0	0	0	OK	0	0	0	OK	0.0389713	0	0.506817	OK	0.0335658	0	0.23072	OK	0	0	0	OK	2.0687e-06	0	0.0576347	OK	0.0659613	0	0.404667	OK	0	0	0	OK	0.123263	0	0.644128	OK	0	0	0	OK	0
XLOC_000711	-	-	XLOC_000711	linc-MIA3-2	TSS1049	chr1:222258607-222560776	-	-	0	0	0	OK	0.0338183	0	0.108917	OK	0	0	0	OK	0	0	0	OK	1.4182	0.274735	2.56166	OK	0	0	0	OK	0	0	0	OK	0	0	0	OK	0	0	0	OK	0	0	0	OK	0
XLOC_000712	-	-	XLOC_000712	linc-MIA3-1	TSS1050,TSS1051	chr1:222645270-222683982	-	-	0.0215232	0	0.084046	OK	0.452324	0.0255952	0.879052	OK	0.12393	0	0.637631	OK	0.0836006	0	0.330164	OK	0.00245083	0	0.0240673	OK	0.230801	0	0.617826	OK	0.0182709	0	0.145394	OK	0.169065	0	0.393458	OK	0.113164	0	0.880863	OK	0.00460412	0	0.0656667	OK	0.0792118
XLOC_000713	-	-	XLOC_000713	linc-TAF1A-BP	TSS1052	chr1:222763272-222766374	-	-	0.0172803	0	0.104053	OK	0.883493	0.280077	1.48691	OK	0.289736	0	0.817266	OK	0.548743	0	1.63533	OK	0.892596	0.23573	1.54946	OK	1.15865	0.250876	2.06642	OK	0.455594	0	1.58361	OK	1.12952	0.499434	1.7596	OK	0.433573	0	1.0575	OK	0.393424	0	1.22321	OK	0.305129
XLOC_000714	-	-	XLOC_000714	linc-C1orf65-4	TSS1053,TSS1054,TSS1055,TSS1056	chr1:222988332-223010905	-	-	3.37637	0.422427	6.33031	OK	3.4617	0.909096	6.0143	OK	2.80999	0	78.9713	OK	1.35145	0	6.60649	OK	3.49994	0.562751	6.43713	OK	1.95329	0	4.39741	OK	3.31972	0	14.7676	OK	4.12765	1.48505	6.77025	OK	6.68539	0	40.4234	OK	7.60096	0	49.5153	OK	1.91277
XLOC_000715	-	-	XLOC_000715	linc-C1orf65-3	TSS1057	chr1:223186286-223224510	-	-	0.00107335	0	0.00448053	OK	0.000930501	0	0.00435781	OK	26.0603	0	53.5483	OK	0.00968573	0	0.0255548	OK	0	0	0	OK	0.00255221	0	0.00598725	OK	0.00275851	0	0.0122002	OK	0.00271241	0	0.00594042	OK	0.0369214	0	0.126619	OK	0.00722072	0	0.0275149	OK	0.0355456
XLOC_000716	-	-	XLOC_000716	linc-TLR5-AS	TSS1058,TSS1059	chr1:223282820-223316624	-	-	0.00787908	0	0.0237924	OK	0.00184209	0	0.0126347	OK	0.379287	0	0.883258	OK	0.0476791	0	0.29092	OK	0.00494972	0	0.024059	OK	0.0104007	0	0.0382781	OK	0	0	0	OK	0	0	0	OK	0.0256454	0	0.273644	OK	0.149617	0	1.22913	OK	0.143082
XLOC_000717	-	-	XLOC_000717	linc-C1orf65-2	TSS1060	chr1:223317390-223318296	-	-	0	0	0	OK	0	0	0	OK	0	0	0	OK	0	0	0	OK	0	0	0	OK	0.0323907	0	0.0840428	OK	0	0	0	OK	0	0	0	OK	0	0	0	OK	0	0	0	OK	0
XLOC_000718	-	-	XLOC_000718	linc-C1orf65-1	TSS1061	chr1:223354485-223361496	-	-	0	0	0	OK	0	0	0	OK	0	0	0	OK	0	0	0	OK	0	0	0	OK	0	0	0	OK	0	0	0	OK	0	0	0	OK	0	0	0	OK	0	0	0	OK	0
XLOC_000719	-	-	XLOC_000719	linc-FBXO28-2	TSS1062	chr1:224050806-224053927	-	-	8.89915	5.26906	12.5293	OK	1.42648	0.579486	2.27347	OK	7.15876	1.09378	13.2237	OK	13.1074	0	33.5382	OK	10.5998	2.48614	18.7135	OK	2.35866	0.498376	4.21894	OK	15.4322	0	58.938	OK	10.333	5.48766	15.1782	OK	1.35201	0	4.20738	OK	1.89559	0	8.16658	OK	0.748188
XLOC_000720	-	-	XLOC_000720	linc-FBXO28-1	TSS1063,TSS1064,TSS1065,TSS1066	chr1:224116465-224222745	-	-	1.54147	0.0131589	3.06978	OK	4.67361	0.0985886	9.24864	FAIL	1.35526	0	8.05578	FAIL	1.00945	0	10.8281	FAIL	0.765416	0	2.07972	OK	5.91114	0	15.0178	FAIL	0.33983	0	3.85459	OK	3.06413	0.465464	5.6628	OK	1.39605	0	14.0303	OK	0.749543	0	23.745	OK	2.61449
XLOC_000721	-	-	XLOC_000721	linc-NVL-AS	TSS1067,TSS1068,TSS1069	chr1:224388796-224517872	-	-	0.0728133	0	0.454827	OK	0	0	0	OK	0.0409116	0	12.582	OK	1.62199	0	6.61169	OK	0.0233485	0	0.24426	OK	0.0314673	0	5.8975	OK	0	0	0	OK	0.0624941	0	0.347336	OK	0.0966859	0	38.231	OK	0.196311	0	2.0269	OK	0.0244799
XLOC_000722	-	-	XLOC_000722	linc-WDR26-BP	TSS1070,TSS1071,TSS1072,TSS1073	chr1:224572846-224777968	-	-	2.14937	0	10.6605	OK	1.39698	0	9.13983	OK	2.03004	0	17.8626	OK	1.536	0	34.4503	OK	2.08235	0	6.66516	OK	2.57903	0	13.6896	OK	1.72109	0	66.667	OK	4.37997	0	17.6916	OK	0.984874	0	16.8542	OK	1.2082	0	45.8023	OK	0.63538
XLOC_000723	-	-	XLOC_000723	linc-CNIH3	TSS1074	chr1:224572846-224777968	-	-	4.7806	0	12.7371	OK	2.43724	0	7.25911	OK	4.21936	0	13.7179	OK	2.6996	0	17.6171	OK	5.31975	0	15.4471	OK	0.15304	0	1.73368	OK	7.90787	0	43.8559	OK	2.39802	0	6.82383	OK	4.13397	0	18.2615	OK	4.87687	0	28.6625	OK	6.0268
XLOC_000724	-	-	XLOC_000724	linc-DNAH14	TSS1075,TSS1076	chr1:224954037-224967011	-	-	0	0	0	OK	0.0369097	0	0.200837	OK	0	0	0	OK	0	0	0	OK	0	0	0	OK	0.0112989	0	0.0401188	OK	0	0	0	OK	0	0	0	OK	0	0	0	OK	0	0	0	OK	0
XLOC_000725	-	-	XLOC_000725	linc-LBR-AS	TSS1077,TSS1078	chr1:225589204-225616519	-	-	1.03484	0.146053	1.92364	OK	0.707462	0	1.61481	OK	0.348959	0	1.56178	OK	0.421348	0	1.58086	OK	0.256292	0	0.648823	OK	1.20456	0	4.14725	OK	0.333211	0	1.92674	OK	1.25037	0.492254	2.00848	OK	0.732096	0	4.66872	OK	0.619467	0	6.69455	OK	0.227357
XLOC_000726	-	-	XLOC_000726	linc-SRP9-2	TSS1079	chr1:225634342-225660157	-	-	0	0	0	OK	0.0135228	0	0.0368028	OK	0.0536338	0	0.141435	OK	0	0	0	OK	0	0	0	OK	0.00128929	0	0.00703171	OK	0	0	0	OK	0.042849	0.0137481	0.07195	OK	0.125562	0	0.570113	OK	0	0	0	OK	0
XLOC_000727	-	-	XLOC_000727	linc-ENAH-AS	TSS1080,TSS1081	chr1:225661305-225840845	-	-	0	0	0	OK	0.0475697	0	0.473245	OK	0.059794	0	0.984626	OK	0.00252034	0	0.184129	OK	0.00482366	0	0.166573	OK	0.0209462	0	0.0469483	OK	0	0	0	OK	0	0	0	OK	0.122593	0	4.32951	OK	0	0	0	OK	0
XLOC_000728	-	-	XLOC_000728	linc-ENAH-AS	TSS1082	chr1:225661305-225840845	-	-	1.25132	0	3.31011	OK	0.570544	0	1.84001	OK	3.10087	0	12.7947	OK	0.92123	0	9.74339	OK	2.19201	0	7.37977	OK	0	0	0	OK	1.00738	0	24.5853	OK	0	0	0	OK	0.557591	0	5.97446	OK	0.0346094	0	0.839261	OK	1.19619
XLOC_000729	-	-	XLOC_000729	linc-SRP9-1	TSS1083	chr1:225888347-225923976	-	-	0.0326265	0	0.10586	OK	0	0	0	OK	0	0	0	OK	0.068379	0	0.180091	OK	0.606912	0.224874	0.988951	OK	0	0	0	OK	0.0985631	0	0.379869	OK	0	0	0	OK	0.177483	0	0.608873	OK	0.0527785	0	0.232271	OK	0
XLOC_000730	-	-	XLOC_000730	linc-MIXL1	TSS1084,TSS1085	chr1:226271655-226277993	-	-	0.075324	0	0.328068	OK	0.0391487	0	0.180024	OK	0.197404	0	0.621661	OK	0.479401	0	1.10485	OK	0.127445	0	0.303668	OK	0.253203	0.0185758	0.487831	OK	0.474145	0	1.68901	OK	0.132789	0	0.280775	OK	1.03104	0	2.64147	OK	0	0	0	OK	0.217811
XLOC_000731	-	-	XLOC_000731	linc-ACBD3-AS	TSS1086,TSS1087,TSS1088	chr1:226312434-226374423	-	-	0.235242	0	1.28454	OK	0.176235	0	1.08238	OK	0.486691	0	28.3285	OK	0.961692	0	54.394	OK	0.249752	0	1.8327	OK	0.159931	0	1.52161	OK	0.10756	0	12.6484	OK	0.906001	0	3.39449	OK	0.409249	0	4.34331	OK	0.799627	0	11.1873	OK	0.524155
XLOC_000732	-	-	XLOC_000732	linc-ACBD3-BP	TSS1089	chr1:226374512-226385076	-	-	0.0245607	0	0.0864451	OK	0.014273	0	0.0568119	OK	0.0107678	0	0.0541394	OK	0	0	0	OK	0.0142194	0	0.0542228	OK	0	0	0	OK	0.0300753	0	0.124352	OK	0.00725372	0	0.0308545	OK	0.020989	0	0.088798	OK	0.0176816	0	0.081711	OK	0
XLOC_000733	-	-	XLOC_000733	linc-LIN9-AS	TSS1090,TSS1091	chr1:226418860-226497570	-	-	0.066621	0	0.452634	OK	0.039079	0	0.443119	OK	0.0707461	0	1.49649	OK	0.047138	0	1.33904	OK	0	0	0	OK	0.15574	0	1.22915	OK	0.0171936	0	0.303593	OK	0.159552	0	0.627862	OK	0.124535	0	3.04213	OK	0.217534	0	1.65544	OK	0.174087
XLOC_000734	-	-	XLOC_000734	linc-ITPKB-AS	TSS1092	chr1:226819391-226926876	-	-	0.124803	0.0265665	0.223039	OK	0	0	0	OK	0.0329263	0	0.120743	OK	0.0398149	0	0.221712	OK	0.00335702	0	0.0114746	OK	0.0020873	0	0.00433912	OK	0.0335213	0	0.419823	OK	1.01887	0.683955	1.35378	OK	0.0418586	0	0.213701	OK	0.121004	0	0.791955	OK	0.244874
XLOC_000735	-	-	XLOC_000735	linc-CDC42BPA-AS	TSS1093	chr1:227177566-227505826	-	-	0	0	0	OK	0	0	0	OK	0	0	0	OK	0	0	0	OK	0.0594918	0	12.7307	OK	0	0	0	OK	0	0	0	OK	0	0	0	OK	0	0	0	OK	0	0	0	OK	0
XLOC_000736	-	-	XLOC_000736	linc-ZNF678	TSS1094,TSS1095	chr1:227581291-227618736	-	-	0.132115	0.0422756	0.221954	OK	0.266606	0.117985	0.415227	OK	0.0649555	0	0.180655	OK	0.0882052	0	0.217028	OK	0.107064	0.0324032	0.181724	OK	0.110538	0	0.227903	OK	0.030217	0	0.12949	OK	0.322815	0.184275	0.461356	OK	0.22959	0	0.616607	OK	0.0114594	0	0.0521025	OK	1.07476e-06
XLOC_000737	-	-	XLOC_000737	linc-PRSS38	TSS1096	chr1:227976579-227979875	-	-	0.010155	0	0.0287353	OK	0.00292253	0	0.0116327	OK	0.131509	0	0.304034	OK	0.0185581	0	0.0444601	OK	0.107947	0.0398056	0.176088	OK	0.0216982	0	0.0435132	OK	0.0565882	0	0.16863	OK	0.0186017	0.00130827	0.0358952	OK	0.0271946	0	0.0723587	OK	0.0319943	0	0.102368	OK	0
XLOC_000738	-	-	XLOC_000738	linc-WNT9A-AS	TSS1097	chr1:228106389-228135676	-	-	1.03616	0.567456	1.50487	OK	0.00793025	0	0.0245334	OK	0.62687	0	1.2879	OK	1.31662	0	2.75212	OK	5.16009	3.32545	6.99473	OK	0.0606406	0.00731765	0.113963	OK	8.18469	0	18.3674	OK	0.0255079	0.00489303	0.0461227	OK	0.749325	0	1.92308	OK	0.1278	0	0.40374	OK	1.84052
XLOC_000739	-	-	XLOC_000739	linc-WNT3A	TSS1098	chr1:228154669-228162071	-	-	0.0454603	0.0116353	0.0792853	OK	0.0620729	0.00946295	0.114683	OK	0.0394659	0	0.111328	OK	0.0235984	0	0.0664266	OK	0.0996819	0.0435265	0.155837	OK	0.0550993	0	0.111505	OK	0.108965	0	0.325981	OK	0.212815	0.126029	0.2996	OK	0.0274306	0	0.103476	OK	0.0217885	0	0.0834474	OK	0.00558831
XLOC_000740	-	-	XLOC_000740	linc-MRPL55-AS	TSS1099	chr1:228294380-228297013	-	-	0.570024	0	2.01377	OK	2.75184	0	5.95335	OK	0.46089	0	6.57805	OK	1.21232	0	10.2123	OK	0.266225	0	1.80521	OK	1.19575	0	5.14433	OK	0.177086	0	3.11113	OK	2.02436	0	4.59182	OK	1.50901	0	11.0912	OK	0.859586	0	5.36163	OK	0.0847396
XLOC_000741	-	-	XLOC_000741	linc-IBA57	TSS1100,TSS1101	chr1:228350996-228353282	-	-	0.15166	6.82293e-05	0.303252	OK	0.194714	0.0256591	0.363769	OK	0.178916	0	0.605793	OK	0.393508	0	1.04191	OK	0.0740529	0	0.159629	OK	0.249714	0.0245052	0.474923	OK	0.159744	0	0.517983	OK	0.233119	0.0925259	0.373712	OK	1.47892	0	4.1238	OK	0.0146244	0	0.0664927	OK	0
XLOC_000742	-	-	XLOC_000742	linc-TRIM11-AS	TSS1102,TSS1103	chr1:228578146-228604583	-	-	0.202662	0.0890654	0.316258	OK	0.282404	0.131875	0.432933	OK	0.5432	0.083119	1.00328	OK	0.406039	0	11.5702	OK	0.146427	0.0405729	0.252281	OK	0.494582	0.0907755	0.898388	OK	0.279916	0	1.13105	OK	0.539554	0.33501	0.744099	OK	0.535842	0	1.18986	OK	0.0948153	0	0.361176	OK	0.0613159
XLOC_000743	-	-	XLOC_000743	linc-RHOU	TSS1104	chr1:228823041-228823635	-	-	80.558	56.5519	104.564	OK	73.5828	51.3317	95.834	OK	17.0512	3.3195	30.783	OK	68.2209	13.7017	122.74	OK	65.8885	44.8333	86.9437	OK	25.9	12.9496	38.8503	OK	154.993	0	317.3	OK	17.2261	11.2505	23.2017	OK	196.719	40.9483	352.491	OK	27.2334	0	62.6878	OK	16.9707
XLOC_000744	-	-	XLOC_000744	linc-URB2	TSS1105	chr1:229542868-229546149	-	-	0	0	0	OK	0.0650537	0	0.138668	OK	0.414238	0	0.940894	OK	0	0	0	OK	0.0574508	0	0.123792	OK	0	0	0	OK	0	0	0	OK	0	0	0	OK	0	0	0	OK	0	0	0	OK	0
XLOC_000745	-	-	XLOC_000745	linc-NUP133-AS	TSS1106,TSS1107	chr1:229575617-229650019	-	-	0.259977	0	1.81784	OK	0.319206	0	1.60216	OK	0.500216	0	4.27335	OK	0.309855	0	8.10975	OK	0.460561	0	2.20571	OK	0.366581	0	4.06553	OK	0.504283	0	22.1018	OK	0.21523	0	1.00095	OK	0.243802	0	14.087	OK	0.869739	0	12.3952	OK	0.604724
XLOC_000746	-	-	XLOC_000746	linc-NUP133-BP	TSS1108,TSS1109,TSS1110,TSS1111	chr1:229575617-229650019	-	-	0.0974168	0	3.81983	OK	0.11406	0	3.43644	OK	0.329024	0	35.9833	OK	0.209417	0	17.0776	OK	0.496603	0	5.38886	OK	0.363998	0	10.9871	OK	0.201412	0	47.3092	OK	0.155542	0	1.76007	OK	0.088349	0	157.133	OK	0.0463879	0	1.77444	OK	0.150943
XLOC_000747	-	-	XLOC_000747	linc-ABCB10-AS	TSS1112	chr1:229652329-229694442	-	-	0.0505964	0	0.50549	OK	0	0	0	OK	0.0374327	0	0.543164	OK	0.100255	0	13.471	OK	0	0	0	OK	0.0515246	0	6.83518	OK	0.0687965	0	2.34954	OK	0.160082	0	1.91522	OK	0	0	0	OK	0	0	0	OK	0
XLOC_000748	-	-	XLOC_000748	linc-GALNT2	TSS1113	chr1:230138476-230142909	-	-	0	0	0	OK	0	0	0	OK	0	0	0	OK	0	0	0	OK	0	0	0	OK	0	0	0	OK	0	0	0	OK	0	0	0	OK	0	0	0	OK	0.363918	0	1.08506	OK	0.181357
XLOC_000749	-	-	XLOC_000749	linc-COG2	TSS1114	chr1:230728405-230731329	-	-	0	0	0	OK	0	0	0	OK	0	0	0	OK	0	0	0	OK	0	0	0	OK	0	0	0	OK	0	0	0	OK	0	0	0	OK	0	0	0	OK	0	0	0	OK	0
XLOC_000750	-	-	XLOC_000750	linc-AGT-AS	TSS1115	chr1:230838273-230850336	-	-	0	0	0	OK	10.0503	0	108.022	OK	0.00452537	0	0.0210845	OK	0.00145033	0	0.00925621	OK	0.0342124	0	0.112766	OK	0.00333037	0	0.01837	OK	0	0	0	OK	0.00184242	0	0.00685847	OK	0.00735287	0	0.0550146	OK	0.528612	0	5.98288	OK	0.201512
XLOC_000751	-	-	XLOC_000751	linc-C1orf198-BP	TSS1116,TSS1117,TSS1118	chr1:230972865-231014839	-	-	0.0511788	0	0.250637	OK	0.402366	0	1.09412	OK	0.484554	0	4.22442	OK	0.0181512	0	0.29349	OK	0.614951	0	5.74937	OK	0.0358588	0	0.44559	OK	0.0651838	0	1.27087	OK	0.0130257	0	0.0758769	OK	0.127675	0	5.73553	OK	0.137998	0	16.6169	OK	0.133181
XLOC_000752	-	-	XLOC_000752	linc-C1orf124	TSS1119	chr1:231464487-231467017	-	-	0.50102	0.246644	0.755396	OK	0.458908	0.203646	0.714171	OK	0.27813	0	0.620827	OK	0.472955	0	1.02259	OK	0.364367	0.158484	0.57025	OK	0.204791	0.062134	0.347448	OK	0.473135	0	1.25841	OK	0.442637	0.258153	0.62712	OK	0.507575	0	1.16107	OK	1.83246	0	4.47487	OK	2.14434
XLOC_000753	-	-	XLOC_000753	linc-KIAA1383-6	TSS1120,TSS1121	chr1:232253653-232332303	-	-	0.0075138	0	0.0247561	OK	0	0	0	OK	6.2085	0	15.5271	OK	0.000756468	0	0.00468994	OK	0.00115678	0	0.00349589	OK	0.00289516	0	0.0113611	OK	5.45415e-05	0	0.0244901	OK	0.00502991	0	0.0166175	OK	0.0530978	0	0.15374	OK	0	0	0	OK	0.0172269
XLOC_000754	-	-	XLOC_000754	linc-KIAA1383-5	TSS1122	chr1:232427048-232428980	-	-	0	0	0	OK	0	0	0	OK	0.257201	0	0.633121	OK	0	0	0	OK	0	0	0	OK	0	0	0	OK	0	0	0	OK	0	0	0	OK	0.0488431	0	0.180166	OK	0	0	0	OK	0
XLOC_000755	-	-	XLOC_000755	linc-KIAA1383-4	TSS1123	chr1:232433657-232438876	-	-	0	0	0	OK	0	0	0	OK	0.18996	0	0.464122	OK	0	0	0	OK	0	0	0	OK	0	0	0	OK	0	0	0	OK	0	0	0	OK	0	0	0	OK	0	0	0	OK	0
XLOC_000756	-	-	XLOC_000756	linc-KIAA1383-3	TSS1124	chr1:232447237-232448857	-	-	0	0	0	OK	0	0	0	OK	0.0281663	0	0.1025	OK	0	0	0	OK	0	0	0	OK	0	0	0	OK	0	0	0	OK	0	0	0	OK	0	0	0	OK	0	0	0	OK	0.116552
XLOC_000757	-	-	XLOC_000757	linc-KIAA1383-2	TSS1125	chr1:232735293-232740610	-	-	0	0	0	OK	0	0	0	OK	0	0	0	OK	0	0	0	OK	0	0	0	OK	0.197811	0	0.425082	OK	0	0	0	OK	0	0	0	OK	0	0	0	OK	0	0	0	OK	0
XLOC_000758	-	-	XLOC_000758	linc-KIAA1383-1	TSS1126	chr1:232853771-232862099	-	-	0	0	0	OK	0	0	0	OK	0	0	0	OK	0	0	0	OK	0	0	0	OK	0	0	0	OK	0	0	0	OK	0	0	0	OK	0	0	0	OK	0	0	0	OK	0
XLOC_000759	-	-	XLOC_000759	linc-NTPCR	TSS1127	chr1:232979122-233033326	-	-	0	0	0	OK	0	0	0	OK	0	0	0	OK	0	0	0	OK	0	0	0	OK	0	0	0	OK	0	0	0	OK	0	0	0	OK	0	0	0	OK	0	0	0	OK	0
XLOC_000760	-	-	XLOC_000760	linc-C1orf31	TSS1128,TSS1129	chr1:234492416-234501574	-	-	78.8576	57.7266	99.9887	OK	94.0004	67.2425	120.758	OK	80.547	36.6126	124.481	OK	83.4049	24.7986	142.011	OK	103.764	73.2767	134.251	OK	156.943	94.0923	219.793	OK	102.577	0	215.199	OK	279.443	215.675	343.21	OK	98.6806	21.4797	175.882	OK	12.9301	0	30.2618	OK	5.46731
XLOC_000761	-	-	XLOC_000761	linc-GGPS1-6	TSS1130	chr1:234701043-234705834	-	-	0	0	0	OK	0	0	0	OK	0	0	0	OK	0	0	0	OK	0	0	0	OK	0	0	0	OK	0	0	0	OK	0	0	0	OK	0	0	0	OK	0	0	0	OK	0
XLOC_000762	-	-	XLOC_000762	linc-IRF2BP2-AS	TSS1131	chr1:234737256-234750597	-	-	1.56353	0.42119	2.70587	OK	5.28171	1.70525	8.85816	OK	0.213503	0	0.772637	OK	0.952244	0	5.07421	OK	0.402903	0	1.10931	OK	1.03255	0	2.57959	OK	0.40607	0	7.23897	OK	1.91118	0.602831	3.21954	OK	0.835843	0	3.3129	OK	0.798707	0	9.68562	OK	0.589565
XLOC_000763	-	-	XLOC_000763	linc-GGPS1-5	TSS1132	chr1:234755307-234831900	-	-	0	0	0	OK	0.0348067	0	0.131641	OK	0.00358937	0	0.0289699	OK	0.04998	0	1.63168	OK	0.125021	0.0284984	0.221543	OK	0.00168955	0	0.0298554	OK	0	0	0	OK	0.0202969	0	0.0989906	OK	0	0	0	OK	0	0	0	OK	0
XLOC_000764	-	-	XLOC_000764	linc-GGPS1-4	TSS1133,TSS1134,TSS1135,TSS1136,TSS1137	chr1:234755307-234831900	-	-	0	0	0	OK	0.0372396	0	0.368024	OK	0.00863273	0	0.0786613	OK	1.04831	0	16.0596	OK	0	0	0	OK	0.0456277	0	0.43308	OK	0.512264	0	1.9143	OK	0.11964	0	0.673969	OK	0.190099	0	0.629012	OK	0	0	0	OK	0
XLOC_000765	-	-	XLOC_000765	linc-GGPS1-3	TSS1138,TSS1139,TSS1140	chr1:234843775-234857599	-	-	0.0329452	0.0021003	0.0637902	OK	1.07102	0.622687	1.51935	OK	0.000398349	0	0.00901938	OK	0.0233906	0	0.442899	OK	0.02163	0	0.0488378	OK	0.00304503	0	0.0113167	OK	0.0536633	0	0.187699	OK	0	0	0	OK	0.102063	0	0.550965	OK	0.0483294	0	0.160931	OK	0.0225465
XLOC_000766	-	-	XLOC_000766	linc-GGPS1-2	TSS1141	chr1:234861147-234867390	-	-	0.0424092	0.00760278	0.0772156	OK	0.41538	0.210784	0.619976	OK	0.00972131	0	0.0329599	OK	0.0131277	0	0.0321175	OK	0.00243721	0	0.00936865	OK	0.385838	0.147465	0.624211	OK	0.00531262	0	0.021966	OK	0.0154026	0.00093452	0.0298707	OK	0.295883	0	0.712261	OK	0.245917	0	0.654825	OK	0.110127
XLOC_000767	-	-	XLOC_000767	linc-GGPS1-1	TSS1142	chr1:235087870-235108923	-	-	0	0	0	OK	0.163703	0	1.52693	OK	0	0	0	OK	0	0	0	OK	0.0262066	0	0.151273	OK	0	0	0	OK	0	0	0	OK	2.91472	1.11396	4.71549	OK	0	0	0	OK	0	0	0	OK	0
XLOC_000768	-	-	XLOC_000768	linc-TOMM20-AS	TSS1143	chr1:235267361-235292256	-	-	0.203423	0	0.763947	OK	0.995158	0	3.5259	OK	0.227101	0	2.56695	OK	0.358569	0	4.20109	OK	0.388447	0	1.47821	OK	0.220605	0	2.86405	OK	0.24369	0	11.8607	OK	0.198838	0	0.688272	OK	0.35903	0	8.44436	OK	0.168849	0	7.01491	OK	0.369092
XLOC_000769	-	-	XLOC_000769	linc-LYST-AS	TSS1144	chr1:235824344-236046940	-	-	0.0394908	0	0.165378	OK	0.0350063	0	0.220588	OK	3.42869	0	9.44088	OK	0.312912	0	18.9231	OK	0.00782205	0	0.068042	OK	0.0044158	0	0.0714825	OK	0.0127474	0	0.343289	OK	0.178661	0	1.81415	OK	0.0554305	0	0.765208	OK	0.0526802	0	0.563403	OK	0.0890976
XLOC_000770	-	-	XLOC_000770	linc-GPR137B-2	TSS1145	chr1:236072382-236075181	-	-	0.0575158	0	0.202436	OK	0	0	0	OK	0	0	0	OK	1.89233	0	4.32837	OK	0.513461	0.114465	0.912457	OK	0	0	0	OK	0.446419	0	1.39642	OK	0	0	0	OK	0.139108	0	0.456627	OK	0	0	0	OK	0
XLOC_000771	-	-	XLOC_000771	linc-GPR137B-1	TSS1146	chr1:236272987-236275680	-	-	7.4301	5.229	9.63121	OK	6.96774	4.79428	9.14121	OK	4.28429	1.34891	7.21967	OK	7.63417	1.64969	13.6186	OK	6.8495	4.63298	9.06602	OK	8.08673	4.54981	11.6237	OK	9.02004	0	18.8626	OK	8.36314	6.17401	10.5523	OK	2.45939	0	5.0381	OK	5.55566	0	11.9851	OK	41.4698
XLOC_000772	-	-	XLOC_000772	linc-RYR2-2	TSS1147	chr1:237144611-237145092	-	-	273.977	196.079	351.876	OK	347.567	222.657	472.477	OK	229.559	37.2365	421.882	OK	718.77	119.265	1318.27	OK	498.999	311.5	686.498	OK	375.047	196.544	553.549	OK	760.813	0	1821.13	OK	1039.93	756.452	1323.42	OK	725.793	0	1530.02	OK	98.2638	0	283.069	OK	38.6241
XLOC_000773	-	-	XLOC_000773	linc-RYR2-1	TSS1148	chr1:237161490-237166974	-	-	0	0	0	OK	0	0	0	OK	0	0	0	OK	0	0	0	OK	0.00387404	0	0.0147729	OK	0.00160503	0	0.0063954	OK	0	0	0	OK	0	0	0	OK	0	0	0	OK	0.0139421	0	0.0526161	OK	1.19312
XLOC_000774	-	-	XLOC_000774	linc-CHRM3-2	TSS1149	chr1:238084569-238091111	-	-	1.39943	0	3.39263	OK	0.20463	0	0.736466	OK	0.0449171	0	0.332052	OK	0.327468	0	10.5277	OK	0.227897	0	0.743717	OK	0.124986	0	1.0019	OK	0.284378	0	5.30834	OK	0.448972	0	1.21547	OK	0.384497	0	5.71659	OK	0	0	0	OK	0
XLOC_000775	-	-	XLOC_000775	linc-CHRM3-1	TSS1150	chr1:238639875-238701605	-	-	0	0	0	OK	0.00308257	0	0.0167731	OK	0	0	0	OK	0	0	0	OK	0.00313433	0	0.0155379	OK	0	0	0	OK	0.00662993	0	0.105885	OK	0.0168961	0	0.0339362	OK	0	0	0	OK	0	0	0	OK	0
XLOC_000776	-	-	XLOC_000776	linc-FMN2	TSS1151	chr1:240170785-240176477	-	-	0.0674695	0	0.191468	OK	0.215469	0.0432963	0.387641	OK	0.0284981	0	0.167352	OK	0.0134935	0	0.0888348	OK	0.114738	0	0.237261	OK	0.0227623	0	0.0629126	OK	0.0826402	0	0.368703	OK	0.0826227	0.00278439	0.162461	OK	0.0149694	0	0.151778	OK	0.0322533	0	0.180198	OK	0.0264989
XLOC_000777	-	-	XLOC_000777	linc-KMO-2	TSS1152	chr1:240799828-240800484	-	-	60.8398	41.2843	80.3954	OK	43.0178	29.5659	56.4697	OK	40.085	14.2034	65.9665	OK	37.4712	7.62364	67.3189	OK	47.7929	32.5113	63.0746	OK	34.6235	18.4085	50.8385	OK	59.7702	0	132.09	OK	74.0143	55.1441	92.8845	OK	23.6921	0	48.3309	OK	0.0923263	0	1.01537	OK	0.76049
XLOC_000778	-	-	XLOC_000778	linc-RGS7-AS	TSS1153	chr1:240926666-241520478	-	-	0.136748	0	0.34467	OK	0.00423173	0	0.0303285	OK	0.0552318	0	0.507405	OK	0	0	0	OK	0	0	0	OK	0.0564889	0.00508717	0.107891	OK	0	0	0	OK	0	0	0	OK	0.01668	0	0.0737423	OK	0.293501	0	1.51293	OK	0.178517
XLOC_000779	-	-	XLOC_000779	linc-KMO-1	TSS1154,TSS1155,TSS1156,TSS1157,TSS1158	chr1:241576999-241597079	-	-	1.48392	0.45271	2.51513	OK	0	0	0	OK	0.251773	0	1.42832	OK	0	0	0	OK	0.139233	0	0.413112	OK	0.00625249	0	0.0341007	OK	0	0	0	OK	0.0433618	0	0.161416	OK	0	0	0	OK	0	0	0	OK	0
XLOC_000780	-	-	XLOC_000780	linc-FH-AS	TSS1159	chr1:241660905-241683054	-	-	0.112461	0	28.1911	OK	0.118687	0	15.5175	OK	0.0253355	0	1.16651	OK	0	0	0	OK	0.237837	0	14.5679	OK	0.149743	0	46.9627	OK	0	0	0	OK	0.0396491	0	0.830107	OK	0.128242	0	1005.31	OK	0	0	0	OK	0
XLOC_000781	-	-	XLOC_000781	linc-OPN3-AS	TSS1160,TSS1161	chr1:241695679-241804059	-	-	0.296069	0	0.621309	OK	0.655578	0	10.0921	OK	8.56988	0	28.5046	OK	0.374288	0	62.0039	OK	0.577206	0	11.2693	OK	8.62713	0	29.3967	OK	0.560224	0	116.625	OK	0.28517	0.0460199	0.52432	OK	3.95239	0	78.8464	OK	0.0483366	0	1.67478	OK	0.0973167
XLOC_000782	-	-	XLOC_000782	linc-EXO1-2	TSS1162	chr1:241815543-241839711	-	-	0	0	0	OK	0	0	0	OK	0.0124626	0	0.27281	OK	0	0	0	OK	0	0	0	OK	0.00921817	0	0.0352006	OK	0	0	0	OK	0	0	0	OK	0	0	0	OK	0	0	0	OK	0
XLOC_000783	-	-	XLOC_000783	linc-EXO1-1	TSS1163	chr1:241995301-241996008	-	-	1.49408	0.0242697	2.9639	OK	1.18873	0.0545583	2.3229	OK	0.13314	0	0.457214	OK	0.898697	0	2.95251	OK	0.513745	0.0743273	0.953163	OK	0.766102	0	1.57751	OK	0.944891	0	3.13236	OK	1.64689	0.401721	2.89206	OK	1.50477	0	4.66301	OK	0.202667	0	1.35706	OK	0.150402
XLOC_000784	-	-	XLOC_000784	linc-SDCCAG8-2	TSS1164	chr1:242059210-242076463	-	-	0.00830456	0	0.0246832	OK	0.00338951	0	0.0124826	OK	0.0911382	0	0.214586	OK	0	0	0	OK	0.025155	0.00142349	0.0488866	OK	0.168975	0.0452699	0.292679	OK	0.0481182	0	0.145342	OK	0.0450312	0.0187145	0.0713479	OK	0.10249	0	0.242316	OK	0	0	0	OK	0
XLOC_000785	-	-	XLOC_000785	linc-SDCCAG8-1	TSS1165	chr1:242156533-242157109	-	-	80.5758	51.8179	109.334	OK	13.9724	6.0529	21.8918	OK	46.6773	0	93.9532	OK	81.3318	0	164.875	OK	169.205	113.78	224.63	OK	21.0351	3.86461	38.2055	OK	151.398	0	332.587	OK	24.0219	12.3364	35.7074	OK	25.5282	0	58.2311	OK	50.6823	0	149.516	OK	15.0048
XLOC_000786	-	-	XLOC_000786	linc-ZNF238	TSS1166	chr1:244080703-244210619	-	-	0.00932496	0	0.0328207	OK	0.0052015	0	0.0207039	OK	0	0	0	OK	0	0	0	OK	0	0	0	OK	0	0	0	OK	0.0111436	0	0.0460751	OK	0.0250213	0	0.0517912	OK	0	0	0	OK	0	0	0	OK	0
XLOC_000787	-	-	XLOC_000787	linc-C1orf100-2	TSS1167	chr1:244270666-244272313	-	-	0	0	0	OK	0	0	0	OK	0	0	0	OK	0	0	0	OK	0	0	0	OK	0	0	0	OK	0	0	0	OK	0	0	0	OK	0	0	0	OK	0	0	0	OK	0
XLOC_000788	-	-	XLOC_000788	linc-C1orf100-1	TSS1168	chr1:244505178-244514931	-	-	2.09431	1.21384	2.97478	OK	0	0	0	OK	0.00753994	0	0.0360227	OK	4.42252e-07	0	0.0192313	OK	0.0450626	0.00100296	0.0891223	OK	0.00485069	0	0.0194781	OK	0	0	0	OK	0.00825139	0	0.0259044	OK	0	0	0	OK	0.0164955	0	0.0745682	OK	0
XLOC_000789	-	-	XLOC_000789	linc-COX20	TSS1169	chr1:244891180-244915299	-	-	0.0178251	0	0.0460694	OK	0.00385046	0	0.0153263	OK	0.034663	0	0.10104	OK	0.390432	0	0.965308	OK	0.022791	0	0.0492044	OK	0.0117824	0	0.0269179	OK	0.0248092	0	0.0853881	OK	0.00551132	0	0.0163256	OK	0.0197337	0	0.0712748	OK	0.0281435	0	0.0952656	OK	0
XLOC_000790	-	-	XLOC_000790	linc-HNRNPU-AS	TSS1170	chr1:245009814-245028687	-	-	1.1391	0	3.02707	OK	1.29867	0	2.98841	OK	1.77227	0	12.043	OK	0.855018	0	10.3119	OK	0.748986	0	2.65885	OK	1.5511	0	5.38344	OK	0.975826	0	34.9016	OK	2.6859	0.11034	5.26147	OK	2.71364	0	14.5467	OK	0.369623	0	17.0112	OK	0.688642
XLOC_000791	-	-	XLOC_000791	linc-SCCPDH	TSS1171	chr1:246853348-246855123	-	-	0.0420335	0	0.147943	OK	0	0	0	OK	0	0	0	OK	0	0	0	OK	0	0	0	OK	0.0128334	0	0.0473035	OK	0	0	0	OK	0	0	0	OK	0	0	0	OK	0	0	0	OK	0
XLOC_000792	-	-	XLOC_000792	linc-VN1R5-2	TSS1172,TSS1173,TSS1174,TSS1175	chr1:246887377-246956015	-	-	0.873306	0	8.46143	OK	3.0419	0	9.61931	OK	0.849631	0	14.7284	OK	0.0055775	0	0.0956399	OK	0.804331	0	10.0989	OK	0.189111	0	41.7069	OK	0.00567034	0	0.165149	OK	0.279699	0	3.30559	OK	0.0348509	0	0.960738	OK	0.558953	0	10.856	OK	0.178819
XLOC_000793	-	-	XLOC_000793	linc-AHCTF1-AS	TSS1176	chr1:247002401-247095251	-	-	3.97664	0	10.1836	OK	4.49938	0	12.9439	OK	6.11378	0	19.1517	OK	4.82576	0	38.0546	OK	5.25522	0	14.3582	OK	6.16315	0	21.4194	OK	7.87108	0	46.3273	OK	3.15393	0	8.0353	OK	5.8671	0	46.0543	OK	0.240687	0	5.17872	OK	1.15218
XLOC_000794	-	-	XLOC_000794	linc-ZNF670-AS	TSS1177	chr1:247108853-247267674	-	-	0.285059	0.0584456	0.511673	OK	0.740813	0.297535	1.18409	OK	0.986291	0	2.09609	OK	0.271399	0	0.914854	OK	0.479107	0.143552	0.814663	OK	0.537794	0	1.08772	OK	0.306444	0	1.39883	OK	0.386421	0.149491	0.623351	OK	0.436569	0	1.49	OK	0.375321	0	1.16211	OK	0.189519
XLOC_000795	-	-	XLOC_000795	linc-ZNF670-AS	TSS1178	chr1:247108853-247267674	-	-	0.280733	0	1.44468	OK	0.618959	0	4.50759	OK	1.35352	0	19.8422	OK	0.647556	0	5.03333	OK	0.94389	0	4.18735	OK	0.611309	0	8.70394	OK	1.50185	0	11.9198	OK	0.605489	0	2.91377	OK	0.265364	0	3.97596	OK	0	0	0	OK	0.211583
XLOC_000796	-	-	XLOC_000796	linc-ZNF124-AS	TSS1179	chr1:247285274-247335318	-	-	0.169387	0.0766195	0.262154	OK	0.242805	0	0.508087	OK	0.250318	0.000381338	0.500255	OK	0.080846	0	1.05556	OK	0.128239	0	0.484035	OK	0.163173	0	0.554797	OK	0.059877	0	1.42909	OK	0.314937	0.192188	0.437686	OK	0.177907	0	2.77185	OK	0.639577	0	4.34276	OK	0.104417
XLOC_000797	-	-	XLOC_000797	linc-ZNF124-AS	TSS1180	chr1:247285274-247335318	-	-	0.21145	0.0787305	0.344169	OK	0.241597	0.0772207	0.405974	OK	0.284749	0	0.661638	OK	0.107729	0	0.333945	OK	0.199717	0.0833217	0.316111	OK	0.192923	0	0.406747	OK	0.0631907	0	0.356831	OK	0.357718	0.209763	0.505673	OK	0.219149	0	0.807669	OK	0.481914	0	1.72623	OK	0.124889
XLOC_000798	-	-	XLOC_000798	linc-VN1R5-1	TSS1181,TSS1182	chr1:247342837-247405125	-	-	0.109762	0	0.380096	OK	0.114524	0	0.307173	OK	0.0942008	0	0.522708	OK	0.0995017	0	0.863591	OK	0.102144	0	0.329105	OK	0.0907988	0	0.773205	OK	0.075139	0	2.17932	OK	0.162014	0	0.484977	OK	0.0970859	0	1.22607	OK	0.286856	0	2.23673	OK	0.274782
XLOC_000799	-	-	XLOC_000799	linc-ZNF496-AS	TSS1183	chr1:247457017-247540536	-	-	1.93036	1.27238	2.58833	OK	1.73596	1.09907	2.37286	OK	2.32507	0.674258	3.97588	OK	0.62237	0	1.34703	OK	1.25256	0.74001	1.76511	OK	2.05969	0.708814	3.41056	OK	0.866355	0	2.10894	OK	1.10833	0.739896	1.47677	OK	1.76768	0	3.56191	OK	0.54447	0	1.48063	OK	0.706461
XLOC_000800	-	-	XLOC_000800	linc-ZNF496-BP	TSS1184,TSS1185,TSS1186	chr1:247457017-247540536	-	-	1.56191	0	3.17042	OK	3.97602	1.89402	6.05802	OK	5.28058	0	13.6744	OK	0.882059	0	4.6599	OK	2.35596	0.614549	4.09737	OK	8.14571	0.938495	15.3529	OK	0.963571	0	10.1265	OK	1.49106	0.340357	2.64177	OK	2.79174	0	12.6733	OK	0.886362	0	6.8612	OK	1.01409
XLOC_000801	-	-	XLOC_000801	linc-OR2T5	TSS1187	chr1:248629236-248702486	-	-	0	0	0	OK	0	0	0	OK	0	0	0	OK	0	0	0	OK	0	0	0	OK	0	0	0	OK	0	0	0	OK	1.02033	0	4.08519	OK	0	0	0	OK	0	0	0	OK	0
XLOC_000802	-	-	XLOC_000802	linc-OR2T29-AS	TSS1188,TSS1189	chr1:248712056-248727140	-	-	0	0	0	OK	0	0	0	OK	0	0	0	OK	0	0	0	OK	0	0	0	OK	0	0	0	OK	0	0	0	OK	0.418678	0.126266	0.711089	OK	0	0	0	OK	0.0821266	0	0.343764	OK	0
XLOC_000803	-	-	XLOC_000803	linc-ZNF672-2	TSS1190,TSS1191,TSS1192,TSS1193	chr1:248855033-248880056	-	-	0	0	0	OK	0	0	0	OK	0	0	0	OK	0	0	0	OK	0.0165059	0	0.0818254	OK	1.05131	0	2.50821	OK	0	0	0	OK	0.0147086	0	0.12409	OK	0	0	0	OK	0	0	0	OK	0
XLOC_000804	-	-	XLOC_000804	linc-ZNF672-1	TSS1194	chr1:249095764-249101825	-	-	0.116292	0.0533277	0.179256	OK	0.0134809	0.000259168	0.0267027	OK	0.0603573	0	0.14039	OK	0.093661	0	0.206501	OK	0.162172	0.0670999	0.257245	OK	0.048307	0.0111235	0.0854906	OK	0.0346858	0	0.101217	OK	0.259706	0.146084	0.373329	OK	0.111392	0	0.284512	OK	0.012417	0	0.0411145	OK	0.0218438
XLOC_000805	-	-	XLOC_000805	linc-ZNF692-BP	TSS1195	chr1:249153362-249158995	-	-	0	0	0	OK	0	0	0	OK	0	0	0	OK	0	0	0	OK	0.0304104	0	0.115964	OK	0.0155783	0	0.0574213	OK	0	0	0	OK	0	0	0	OK	0	0	0	OK	0	0	0	OK	0
XLOC_000806	-	-	XLOC_000806	-	TSS1196	chr1:249222836-249223186	-	-	0	0	0	OK	0.216429	0	0.647969	OK	0.00062039	0	0.0298737	OK	0.00346774	0	0.070445	OK	0.00136091	0	0.0315658	OK	0	0	0	OK	0	0	0	OK	0.000158251	0	0.0102841	OK	0.00145803	0	0.0626633	OK	0	0	0	OK	0
XLOC_000807	-	-	XLOC_000807	linc-ZNF692-1	TSS1197,TSS1198,TSS1199,TSS1200,TSS1201	chr1:11873-29961	-	-	7.18715	3.4144	10.9599	OK	13.1453	6.84748	19.443	OK	4.30124	0	11.4051	OK	5.81419	0	24.5006	OK	2.61886	0.584052	4.65367	OK	14.2428	4.29966	24.1858	OK	4.26673	0	17.9342	OK	6.40809	3.21395	9.60222	OK	9.81711	0	34.5681	OK	1.53306	0	6.64554	OK	0.656874
XLOC_000808	-	-	XLOC_000808	linc-ZNF692-2	TSS1202	chr1:34611-36081	-	-	0	0	0	OK	0.0114355	0	0.0411286	OK	0.0441525	0	0.139442	OK	0.000773008	0	0.00847692	OK	0.000685217	0	0.00756714	OK	0.172083	0.0381101	0.306056	OK	0	0	0	OK	0.00178366	0	0.011204	OK	0.000493984	0	0.00878346	OK	0.00277461	0	0.0226578	OK	0.000161132
XLOC_000809	-	-	XLOC_000809	linc-ZNF692-6	TSS1203,TSS1204,TSS1205,TSS1206,TSS1207,TSS1208,TSS1209,TSS1210,TSS1211,TSS1212,TSS1213	chr1:84742-328580	-	-	4.47526	2.18082	6.76971	OK	2.20945	0	5.93995	OK	1.37747	0	11.6063	OK	3.56346	0	11.5414	OK	4.64179	2.20387	7.07972	OK	7.19778	0	29.9821	OK	7.68565	0	20.5274	OK	2.88571	0	6.327	OK	1.53616	0	11.452	OK	2.85821	0	9.99089	OK	2.26142
XLOC_000810	-	-	XLOC_000810	linc-ZNF692-7	TSS1214	chr1:84742-328580	-	-	0	0	0	OK	0	0	0	OK	0.0262446	0	0.729296	OK	0	0	0	OK	0.00218494	0	0.0587666	OK	0	0	0	OK	0.00280069	0	0.216152	OK	0	0	0	OK	0	0	0	OK	0	0	0	OK	0
XLOC_000811	-	-	XLOC_000811	linc-ZNF692-8	TSS1215,TSS1216	chr1:84742-328580	-	-	0.560542	0	1.19498	OK	0.0359753	0	1.59789	OK	3.24985	0	12.7353	OK	0.338485	0	2.61631	OK	0.103548	0	0.371681	OK	0.936184	0	7.90018	OK	0.0997273	0	4.20323	OK	1.86209	0.394709	3.32948	OK	0.141871	0	2.61974	OK	0.231372	0	3.43624	OK	0.298574
XLOC_000812	-	-	XLOC_000812	linc-ZNF692-3	TSS1217	chr1:84742-328580	-	-	1.09096	0	4.03494	OK	0.738737	0	4.07824	OK	14.9649	0	58.9279	OK	1.4523	0	11.1756	OK	0.461218	0	2.24584	OK	7.26945	0	36.9397	OK	1.11281	0	12.1747	OK	6.07293	0	16.169	OK	0.791849	0	7.83047	OK	0.294307	0	5.98857	OK	0.306837
XLOC_000813	-	-	XLOC_000813	linc-ZNF692-4	TSS1218,TSS1219	chr1:84742-328580	-	-	0.468779	0	1.05386	OK	2.46938	0	6.20637	OK	3.25692	0	91.0085	OK	0.495756	0	2.01667	OK	0.17332	0	3.10372	OK	2.29124	0	5.26748	OK	0.192076	0	2.27519	OK	1.95292	0	5.64215	OK	0.686228	0	2.33529	OK	0.237034	0	2.12462	OK	0.33903
XLOC_000814	-	-	XLOC_000814	linc-ZNF692-5	TSS1220,TSS1221	chr1:84742-328580	-	-	0.251208	0	0.856374	OK	7.76318	0	19.6829	OK	3.1386	0	11.8576	OK	0.632484	0	4.9895	OK	0.319115	0	0.973722	OK	4.11988	0	14.4067	OK	0.183029	0	2.08037	OK	1.94445	0	4.87275	OK	0.682517	0	3.40522	OK	0.640003	0	11.1383	OK	0.624977
XLOC_000815	-	-	XLOC_000815	linc-OR4F16-AS	TSS1222	chr1:329783-565234	-	-	14.3406	8.37245	20.3086	OK	7.17493	3.353	10.9968	OK	3.49446	0	7.80744	OK	18.0249	0	39.4265	OK	2.15574	0.510577	3.8009	OK	9.60228	2.56718	16.6374	OK	1.92554	0	6.45413	OK	9.95633	6.102	13.8107	OK	4.10272	0	10.5753	OK	126.543	0	268.352	OK	190.699
XLOC_000816	-	-	XLOC_000816	linc-ZNF692-9	TSS1223	chr1:329783-565234	-	-	0	0	0	OK	0.0230177	0	0.279791	OK	0.00208717	0	0.29439	OK	0.0232789	0	0.64192	OK	0.0698876	0	0.616565	OK	0.382348	0	4.64154	OK	0.00313079	0	0.220761	OK	0.0598235	0	0.350392	OK	0.00611358	0	0.263508	OK	0.0308783	0	1.80836	OK	0
XLOC_000817	-	-	XLOC_000817	linc-ZNF692-10	TSS1224	chr1:329783-565234	-	-	0.0223713	0	0.196313	OK	0.0442327	0	0.26006	OK	0.000388979	0	0.0810294	OK	0.013825	0	0.394455	OK	0.233954	0	0.615522	OK	0.276286	0	1.10584	OK	0	0	0	OK	0.0188032	0	0.136967	OK	0	0	0	OK	0	0	0	OK	0
XLOC_000818	-	-	XLOC_000818	linc-ZNF692-11	TSS1225	chr1:329783-565234	-	-	0	0	0	OK	0.160707	0	1.58819	OK	0	0	0	OK	0	0	0	OK	0	0	0	OK	1.33669	0	6.87936	OK	0	0	0	OK	0	0	0	OK	0	0	0	OK	0	0	0	OK	0.202172
XLOC_000819	-	-	XLOC_000819	linc-ZNF692-12	TSS1226	chr1:329783-565234	-	-	0	0	0	OK	0	0	0	OK	0	0	0	OK	0	0	0	OK	0	0	0	OK	0.00803663	0	0.155999	OK	0	0	0	OK	0	0	0	OK	0	0	0	OK	0	0	0	OK	0
XLOC_000820	-	-	XLOC_000820	linc-OR4F29-1	TSS1227,TSS1228	chr1:637315-659930	-	-	0.124978	0	0.448061	OK	1.77082	0.441245	3.1004	OK	0.204275	0	0.687393	OK	0.0992405	0	0.371111	OK	0.020875	0	0.226834	OK	0.565428	0	1.3303	OK	0.0636923	0	0.519826	OK	0.232009	0	0.594985	OK	0.1264	0	0.625904	OK	0.0221446	0	0.616389	OK	0.173497
XLOC_000821	-	-	XLOC_000821	linc-OR4F29-2	TSS1229	chr1:680446-689394	-	-	0.655274	0.334262	0.976286	OK	2.96168	1.81729	4.10606	OK	3.98959	1.14542	6.83375	OK	0.821371	0	1.72263	OK	0.412366	0.181746	0.642986	OK	3.86994	1.9784	5.76148	OK	0.412787	0	1.10139	OK	2.36935	1.57125	3.16745	OK	1.76654	0	3.83794	OK	0.184249	0	0.513993	OK	0.3714
XLOC_000822	-	-	XLOC_000822	linc-OR4F29-3	TSS1230,TSS1231,TSS1232,TSS1233,TSS1234,TSS1235	chr1:691280-794881	-	-	3.35732	0	10.1226	OK	15.0154	0	54.8048	OK	6.87779	0	36.4616	OK	3.47823	0	72.4306	OK	2.16192	0	14.7543	FAIL	10.9801	0	42.7716	OK	1.76313	0	43.4877	OK	7.63274	0	21.8494	OK	5.19847	0	82.3595	OK	1.25268	0	46.1239	OK	2.67526
XLOC_000823	-	-	XLOC_000823	linc-OR4F29-4	TSS1236,TSS1237,TSS1238	chr1:803450-812284	-	-	0.417803	0	0.863014	OK	0.924972	0.228009	1.62193	OK	0.125389	0	0.473202	OK	0.475068	0	1.1319	OK	0.372649	0.0465053	0.698792	OK	0.791458	0.149609	1.43331	OK	0.281306	0	1.05578	OK	0.959501	0.411433	1.50757	OK	0.341852	0	1.15287	OK	0.397855	0	1.4929	OK	0.177498
XLOC_000824	-	-	XLOC_000824	linc-SAMD11-AS	TSS1239,TSS1240,TSS1241,TSS1242,TSS1243	chr1:851757-894679	-	-	0.102995	0	0.809986	OK	0.00156347	0	0.0362826	OK	0.317329	0	2.43336	OK	0.0473813	0	24.0861	OK	1.19692	0	3.04354	OK	0.168326	0	2.97847	OK	0.0045343	0	0.299574	OK	0.0204621	0	0.150135	OK	2.50614	0	151.99	OK	0.669052	0	42.1359	OK	0.0826935
XLOC_000825	-	-	XLOC_000825	linc-ISG15-AS	TSS1244	chr1:947376-948573	-	-	0.0688954	0	0.223281	OK	0.091676	0	0.243605	OK	0.0392902	0	0.177702	OK	0.0315923	0	0.122645	OK	0	0	0	OK	0	0	0	OK	0	0	0	OK	0.0150685	0	0.0640958	OK	0.0798644	0	0.275135	OK	0	0	0	OK	0.0576467
XLOC_000826	-	-	XLOC_000826	linc-ISG15-AS	TSS1245	chr1:948747-950100	-	-	1.41873	0	3.09701	OK	0.479221	0	1.30085	OK	0.276482	0	2.20772	OK	2.87445	0	28.7371	OK	1.2103	0	3.16766	OK	0.259929	0	1.02092	OK	0.269671	0	4.28108	OK	4.94668	0	10.4935	OK	1.1146	0	12.3036	OK	0.231515	0	2.89582	OK	0.0224772
XLOC_000827	-	-	XLOC_000827	linc-AGRN-AS	TSS1246,TSS1247	chr1:955502-991492	-	-	0.882972	0	7.99632	OK	2.23712	0	8.96422	OK	1.42391	0	22.8903	OK	1.29695	0	166.565	OK	0.0984876	0	1.34686	OK	1.11524	0	6.47389	OK	1.02112	0	382.638	OK	1.10446	0	2.66802	OK	1.95822	0	46.2197	OK	0.103636	0	11.2813	OK	0.0233022
XLOC_000828	-	-	XLOC_000828	linc-HES4-1	TSS1248	chr1:995037-1010304	-	-	0.0535518	0	0.109993	OK	1.29224	0.573511	2.01097	OK	0.0821608	0	0.261469	OK	0.021153	0	0.318727	OK	0.00488996	0	0.0147783	OK	0.73726	0.0734946	1.40103	OK	0.0681112	0	0.473726	OK	0.891399	0.452347	1.33045	OK	1.0332	0	5.37177	OK	0.0266282	0	0.17586	OK	0
XLOC_000829	-	-	XLOC_000829	linc-HES4-2	TSS1249,TSS1250,TSS1251	chr1:995037-1010304	-	-	0.0930889	0	0.215458	OK	1.32748	0	2.79348	OK	0.316484	0	0.988464	OK	2.84253	0	13.9625	OK	0.0094924	0	0.0528964	OK	0.892043	0	2.23501	OK	0.0582659	0	0.317507	OK	1.49381	0.322625	2.665	OK	1.77735	0	10.8987	OK	0.130219	0	0.848864	OK	0
XLOC_000830	-	-	XLOC_000830	linc-C1orf159	TSS1252	chr1:1098749-1105875	-	-	0	0	0	OK	0.44097	0.224892	0.657049	OK	0.416881	0.00278227	0.83098	OK	0.896054	0	1.87095	OK	0	0	0	OK	0.00153788	0	0.00566857	OK	0.0951435	0	0.270274	OK	0.0471378	0.019478	0.0747977	OK	0.00267888	0	0.0137031	OK	0.609708	0	1.56202	OK	0
XLOC_000831	-	-	XLOC_000831	linc-AURKAIP1	TSS1253	chr1:1317355-1318512	-	-	0	0	0	OK	0.129388	0.0249728	0.233804	OK	0.106662	0	0.326194	OK	0.0615059	0	0.16174	OK	0.00938206	0	0.0360647	OK	0.0530053	0	0.107043	OK	0.0628502	0	0.216317	OK	0.104944	0.0295247	0.180364	OK	0.0314631	0	0.106766	OK	0.327548	0	0.929927	OK	0.223375
XLOC_000832	-	-	XLOC_000832	linc-VWA1-AS	TSS1254,TSS1255,TSS1256,TSS1257,TSS1258	chr1:1363501-1382623	-	-	0.0121781	0	0.036534	OK	4.89883	0	20.1493	OK	1.10365	0	3.64099	OK	1.27374	0	6.68312	OK	1.32905	0	2.78153	OK	0.186725	0	5.69034	OK	1.2354	0	10.3054	OK	0.524855	0	2.44392	OK	0.0377834	0	0.142434	OK	0.806047	0	13.32	OK	0.462023
XLOC_000833	-	-	XLOC_000833	linc-ATAD3C-AS	TSS1259,TSS1260,TSS1261	chr1:1385068-1470064	-	-	1.78991	0	3.61674	OK	1.72997	0.0741965	3.38575	OK	2.56959	0	9.6631	OK	1.57994	0	11.6926	OK	0.52036	0	2.01297	OK	3.5521	0	9.94913	OK	1.24507	0	36.789	OK	2.32548	0.694055	3.95691	OK	3.18716	0	14.4409	OK	0.533657	0	5.52463	OK	0.379677
XLOC_000834	-	-	XLOC_000834	linc-SSU72	TSS1262	chr1:1533265-1545864	-	-	0.555619	0.275749	0.835489	OK	2.67533	1.56502	3.78565	OK	5.20985	1.33705	9.08266	OK	3.12844	0.0864353	6.17044	OK	3.22991	1.92104	4.53877	OK	2.89521	1.35543	4.43498	OK	4.85075	0	11.182	OK	0.613629	0.341514	0.885744	OK	0.972843	0	3.27185	OK	0.978839	0	2.75964	OK	0.786849
XLOC_000835	-	-	XLOC_000835	linc-KIAA1751	TSS1263	chr1:1944651-1946969	-	-	0	0	0	OK	0	0	0	OK	0.0844252	0	0.228243	OK	0	0	0	OK	0	0	0	OK	0.00246537	0	0.00908728	OK	0.0101689	0	0.0420453	OK	0.0184742	0	0.0404242	OK	0	0	0	OK	0	0	0	OK	0
XLOC_000836	-	-	XLOC_000836	linc-PRKCZ-BP	TSS1264	chr1:1980668-1981566	-	-	0	0	0	OK	0.0329225	0	0.116694	OK	0.0407158	0	0.169318	OK	0.0307832	0	0.116257	OK	0	0	0	OK	0	0	0	OK	0.0306899	0	0.142123	OK	0.0208807	0	0.0777294	OK	0	0	0	OK	0	0	0	OK	0
XLOC_000837	-	-	XLOC_000837	linc-C1orf86	TSS1265,TSS1266,TSS1267	chr1:2142980-2152175	-	-	0.738551	0	1.64405	OK	0.197093	0	0.577865	OK	0.493156	0	2.51033	OK	0.0754917	0	0.187974	OK	0.683909	0	1.83908	OK	0.151088	0	0.488503	OK	0.0253429	0	0.113503	OK	1.02398e-07	0	0.0161527	OK	1.45121	0	7.99923	OK	0.380899	0	1.44378	OK	0.352848
XLOC_000838	-	-	XLOC_000838	linc-SKI-AS	TSS1268	chr1:2159707-2241651	-	-	0.10426	0	0.27878	OK	0.186235	0	0.373028	OK	0.409134	0	1.10624	OK	0.0871974	0	0.824521	OK	0.0324798	0	0.237027	OK	0.102706	0	0.3025	OK	0.0340422	0	2.15584	OK	0.130522	0.037902	0.223142	OK	0.369247	0	1.20929	OK	0.0338253	0	1.0524	OK	0.0868166
XLOC_000839	-	-	XLOC_000839	linc-TNFRSF14-AS	TSS1269,TSS1270,TSS1271,TSS1272	chr1:2480297-2495265	-	-	0.724184	0	4.06295	OK	1.08901	0.413129	1.76489	OK	0.0154808	0	0.1103	OK	0.0513674	0	2.66639	OK	0.074928	0	0.424144	OK	0.447558	0	1.17567	OK	0.230073	0	7.51634	OK	4.89088	0	22.4399	OK	0.0357769	0	1.43718	OK	0.637244	0	8.40876	OK	0.365184
XLOC_000840	-	-	XLOC_000840	linc-MMEL1	TSS1273	chr1:2572616-2574635	-	-	0.0379503	0	0.0941358	OK	0.0533081	0	0.111444	OK	0.0699351	0	0.203325	OK	0	0	0	OK	0.0362293	0	0.0819092	OK	0.0594896	0.00468025	0.114299	OK	0.0154663	0	0.0639481	OK	0.138083	0.063365	0.212801	OK	0.211345	0	0.565365	OK	0	0	0	OK	0
XLOC_000841	-	-	XLOC_000841	linc-TTC34-1	TSS1274	chr1:2728414-2729257	-	-	0	0	0	OK	0	0	0	OK	0	0	0	OK	0	0	0	OK	0	0	0	OK	0	0	0	OK	0	0	0	OK	0	0	0	OK	0	0	0	OK	0	0	0	OK	0
XLOC_000842	-	-	XLOC_000842	linc-TTC34-2	TSS1275	chr1:2730996-2731563	-	-	0	0	0	OK	0	0	0	OK	0	0	0	OK	0	0	0	OK	0	0	0	OK	0	0	0	OK	0	0	0	OK	0	0	0	OK	0	0	0	OK	0	0	0	OK	0
XLOC_000843	-	-	XLOC_000843	linc-TTC34-3	TSS1276,TSS1277,TSS1278,TSS1279	chr1:2976178-2980350	-	-	0	0	0	OK	0.228511	0	0.715399	OK	0.038473	0	0.14844	OK	0	0	0	OK	0.0184175	0	0.0550892	OK	0	0	0	OK	0	0	0	OK	0.00286419	0	0.0180244	OK	0	0	0	OK	9.97696	0	40.3552	OK	2.2776
XLOC_000844	-	-	XLOC_000844	linc-ARHGEF16-AS	TSS1280	chr1:3361940-3397675	-	-	0	0	0	OK	1.46528	0	6.59227	OK	0.0196007	0	0.849237	OK	0	0	0	OK	0	0	0	OK	0	0	0	OK	0	0	0	OK	0	0	0	OK	0.038155	0	1.90933	OK	0	0	0	OK	0
XLOC_000845	-	-	XLOC_000845	linc-ARHGEF16-AS	TSS1281	chr1:3361940-3397675	-	-	0.0314593	0	0.0942373	OK	0.877535	0	2.14391	OK	0.579716	0	2.07619	OK	0.0377861	0	0.393598	OK	0.00902909	0	0.0342947	OK	0.0262476	0	0.130477	OK	0.0196018	0	0.438555	OK	0	0	0	OK	0.23912	0	3.24899	OK	0.344295	0	1.86032	OK	0.0375182
XLOC_000846	-	-	XLOC_000846	linc-TPRG1L-BP	TSS1282	chr1:3536150-3541338	-	-	0	0	0	OK	0.160698	0	0.662848	OK	0.0722986	0	0.347388	OK	0.0104436	0	0.0948312	OK	0	0	0	OK	0.054595	0	0.346212	OK	0	0	0	OK	0.0275955	0	0.101571	OK	0.125157	0	2.47123	OK	0	0	0	OK	0
XLOC_000847	-	-	XLOC_000847	linc-DFFB-AS	TSS1283	chr1:3773844-3803927	-	-	0.056732	0	0.242489	OK	0.0492212	0	0.177747	OK	0.067948	0	0.548689	OK	0.0865868	0	0.538134	OK	0.0324462	0	0.129501	OK	0.164074	0	0.463599	OK	0.184384	0	1.37711	OK	0.0572577	0	0.164394	OK	0.12125	0	0.97796	OK	0.0404305	0	0.583655	OK	0.0139372
XLOC_000848	-	-	XLOC_000848	linc-C1orf174-1	TSS1284	chr1:4000672-4015322	-	-	0	0	0	OK	0.0112629	0	0.0612849	OK	0	0	0	OK	0	0	0	OK	0	0	0	OK	0	0	0	OK	0	0	0	OK	0.016133	0	0.0600557	OK	0	0	0	OK	0	0	0	OK	0
XLOC_000849	-	-	XLOC_000849	linc-C1orf174-2	TSS1285	chr1:5146518-5150959	-	-	0	0	0	OK	0	0	0	OK	0.103524	0	0.348396	OK	0	0	0	OK	0	0	0	OK	0	0	0	OK	0	0	0	OK	0	0	0	OK	0	0	0	OK	0	0	0	OK	0
XLOC_000850	-	-	XLOC_000850	linc-C1orf174-3	TSS1286	chr1:5621768-5728355	-	-	0	0	0	OK	0	0	0	OK	0.00972358	0	0.0886011	OK	0	0	0	OK	0	0	0	OK	0.00656624	0	0.0302521	OK	0	0	0	OK	0.0118437	0	0.0476776	OK	0	0	0	OK	0	0	0	OK	0
XLOC_000851	-	-	XLOC_000851	linc-RNF207-BP	TSS1287	chr1:6264899-6265840	-	-	0.291746	0	0.664147	OK	0.0886518	0	0.265416	OK	0.149291	0	0.518627	OK	0.189056	0	0.498215	OK	0.117195	0	0.308928	OK	1.06741	0.201528	1.93329	OK	0.183689	0	0.673479	OK	0.442957	0.11446	0.771453	OK	0.616084	0	1.60032	OK	0.421396	0	1.3953	OK	0.49375
XLOC_000852	-	-	XLOC_000852	linc-PHF13-BP	TSS1288	chr1:6663255-6673309	-	-	0.121618	0.0409995	0.202237	OK	0.336289	0.153114	0.519463	OK	0.107267	0	0.284884	OK	0.0966726	0	0.218762	OK	0.16919	0.0635282	0.274853	OK	0.109919	0.0274334	0.192404	OK	0.0690022	0	0.211761	OK	0.0990157	0.0474678	0.150564	OK	0.128181	0	0.33357	OK	0.0896883	0	0.267416	OK	0.696868
XLOC_000853	-	-	XLOC_000853	linc-CAMTA1-BP	TSS1289	chr1:6843951-6844903	-	-	0	0	0	OK	0.679368	0.183161	1.17557	OK	0.102458	0	0.353287	OK	0	0	0	OK	0.099986	0	0.263564	OK	0.175381	0	0.365801	OK	0.0772744	0	0.319505	OK	0.219813	0.00415366	0.435473	OK	0.161424	0	0.556242	OK	0.197259	0	0.710241	OK	0.0703297
XLOC_000854	-	-	XLOC_000854	linc-VAMP3-AS	TSS1290	chr1:7831328-7843027	-	-	0.709975	0	1.62226	OK	0.493545	0	1.05343	OK	0.25414	0	0.771581	OK	0.778125	0	4.23352	OK	0.760312	0	1.85474	OK	0.400441	0	0.889022	OK	0.642553	0	8.84437	OK	0.314314	0.123238	0.505391	OK	0.623706	0	2.218	OK	0.443313	0	4.35625	OK	0.380109
XLOC_000855	-	-	XLOC_000855	linc-PER3-AS	TSS1291,TSS1292	chr1:7844379-7973294	-	-	0.0258408	0	0.0779689	OK	0.0902082	0	0.219482	OK	0.0697539	0	0.60883	OK	0.121169	0	0.925906	OK	0.0927953	0	0.275994	OK	0.214133	0	0.643489	OK	0.0429751	0	0.284592	OK	0.0186106	0	0.0400067	OK	0.103559	0	1.09603	OK	0.197268	0	0.70095	OK	0.447428
XLOC_000856	-	-	XLOC_000856	linc-PARK7-AS	TSS1293	chr1:8021713-8045565	-	-	0.716131	0	7.14404	OK	0.784606	0	5.93739	OK	0.377217	0	25.8486	OK	0.904973	0	51.8954	OK	0.535184	0	12.7083	OK	0.614423	0	17.9526	OK	0.487377	0	160.449	OK	0.928249	0	6.06105	OK	0.744504	0	40.4096	OK	1.31468	0	64.5036	OK	0.536338
XLOC_000857	-	-	XLOC_000857	linc-TNFRSF9	TSS1294	chr1:8063075-8182762	-	-	0	0	0	OK	0	0	0	OK	0	0	0	OK	0	0	0	OK	0.0294251	0	2.14239	OK	0.00665336	0	0.17379	OK	0	0	0	OK	0	0	0	OK	0	0	0	OK	0	0	0	OK	0.1772
XLOC_000858	-	-	XLOC_000858	linc-ERRFI1	TSS1295	chr1:8278249-8280589	-	-	0	0	0	OK	0.029785	0	0.118555	OK	0	0	0	OK	0	0	0	OK	0	0	0	OK	0	0	0	OK	0	0	0	OK	0	0	0	OK	0	0	0	OK	0	0	0	OK	0
XLOC_000859	-	-	XLOC_000859	linc-H6PD-AS	TSS1296	chr1:9294862-9331395	-	-	0.57684	0	1.26752	OK	0.789607	0.155972	1.42324	OK	0.326863	0	0.874684	OK	0.411794	0	1.6157	OK	0.980852	0.0692636	1.89244	OK	0.251917	0	0.668085	OK	0.348485	0	3.47992	OK	0.338081	0.0135387	0.662624	OK	0.416447	0	2.31477	OK	0.853572	0	4.49073	OK	1.51825
XLOC_000860	-	-	XLOC_000860	linc-GPR157-1	TSS1297,TSS1298	chr1:9483259-9489090	-	-	0.544381	0.186004	0.902759	OK	0.010985	0	0.032318	OK	0.0465445	0	0.146759	OK	0.071934	0	0.169759	OK	0.859265	0.342094	1.37644	OK	0.0118799	0	0.0276192	OK	0.0526247	0	0.194735	OK	0.0796017	0.0246401	0.134563	OK	0.19467	0	0.741117	OK	0.69518	0	2.5429	OK	0.166724
XLOC_000861	-	-	XLOC_000861	linc-GPR157-2	TSS1299	chr1:9561150-9563530	-	-	0	0	0	OK	0.433839	0.158193	0.709486	OK	0	0	0	OK	0	0	0	OK	0	0	0	OK	0.00829974	0	0.0305926	OK	0	0	0	OK	0	0	0	OK	0	0	0	OK	0.729943	0	2.03104	OK	0
XLOC_000862	-	-	XLOC_000862	linc-TMEM201-AS	TSS1300	chr1:9648976-9674935	-	-	0.384886	0	1.28309	OK	0.201655	0	0.804381	OK	0.520517	0	3.33864	OK	0.0887662	0	0.884535	OK	0.10112	0	0.782044	OK	0.733777	0	2.7988	OK	0.288183	0	2.94574	OK	0.85629	0	1.79089	OK	0.683556	0	5.76538	OK	0	0	0	OK	0.014379
XLOC_000863	-	-	XLOC_000863	linc-UBE4B-AS	TSS1301	chr1:10093015-10241294	-	-	0.160131	0	3.04949	OK	0.802599	0	40.1215	OK	0.579503	0	259.341	OK	0.679553	0	224.787	OK	0	0	0	OK	0.10039	0	4.2692	OK	0.475686	0	24.2856	OK	0.730292	0	25.3651	OK	0.131134	0	7.15442	OK	1.39152	0	36.8994	OK	0.204963
XLOC_000864	-	-	XLOC_000864	linc-KIF1B-AS	TSS1302	chr1:10270763-10442025	-	-	0	0	0	OK	0.0993074	0	0.827163	OK	0.00583637	0	0.16998	OK	0.340104	0	3.45867	OK	0.0131059	0	2.54634	OK	0	0	0	FAIL	0	0	0	OK	0	0	0	OK	0	0	0	OK	1.56703	0	6.36787	OK	1.53972
XLOC_000865	-	-	XLOC_000865	linc-KIF1B-AS	TSS1303	chr1:10270763-10442025	-	-	0.165128	0	0.87836	OK	1.30772	0	2.87971	OK	0.369931	0	5.05776	OK	0.544672	0	4.04018	OK	0.251298	0	2.39678	OK	0.180028	0	0.778044	FAIL	0.196906	0	8.46165	OK	0.280841	0.0282252	0.533457	OK	0.293705	0	2.93374	OK	4.17478	0	11.8373	OK	1.0442
XLOC_000866	-	-	XLOC_000866	linc-LZIC	TSS1304	chr1:10444202-10453587	-	-	0.137817	0.0707109	0.204924	OK	0.36017	0.204283	0.516057	OK	0.386174	0.0623683	0.709979	OK	0.398619	0	0.877947	OK	0.239478	0.114385	0.364572	OK	0.0455129	0.0140984	0.0769274	OK	0.0301284	0	0.0860552	OK	0.0705892	0.0387411	0.102437	OK	0.131911	0	0.304976	OK	0.455672	0	1.0963	OK	0.166313
XLOC_000867	-	-	XLOC_000867	linc-PGD-AS	TSS1305	chr1:10459084-10480569	-	-	2.56905	0.0180727	5.12002	OK	1.08027	0	2.1709	OK	1.5455	0	7.47604	OK	1.04882	0	8.1372	OK	2.71355	0	5.62546	OK	2.02652	0	6.49648	OK	1.28189	0	18.4959	OK	1.05982	0.219503	1.90013	OK	0.890435	0	4.49594	OK	0.867215	0	6.01104	OK	0.487137
XLOC_000868	-	-	XLOC_000868	linc-MTOR	TSS1306	chr1:11432761-11435102	-	-	0.00474245	0	0.0197716	OK	0.00409861	0	0.016314	OK	0.0812287	0	0.203882	OK	0	0	0	OK	0.0121884	0	0.0321287	OK	0.00861509	0	0.0216367	OK	0	0	0	OK	0.0277028	0.00270186	0.0527038	OK	0.00371884	0	0.0190227	OK	0	0	0	OK	0.0172997
XLOC_000869	-	-	XLOC_000869	linc-PTCHD2-AS	TSS1307	chr1:11539294-11597639	-	-	0	0	0	OK	0	0	0	OK	0.172011	0	0.608327	OK	0	0	0	OK	0.00184178	0	0.00824651	OK	0.00288585	0	0.00959744	OK	0	0	0	OK	0	0	0	OK	0.00109499	0	0.0133817	OK	0	0	0	OK	0
XLOC_000870	-	-	XLOC_000870	linc-FBXO6-AS	TSS1308	chr1:11724149-11734407	-	-	0.0128901	0	0.0867781	OK	0.103437	0	0.371528	OK	0.467469	0	1.27975	OK	0.114419	0	2.45394	OK	0.007455	0	0.058913	OK	0.376673	0	1.68936	OK	0.045412	0	0.552903	OK	0.35522	0	0.92178	OK	0.0721262	0	0.695872	OK	0.094763	0	0.752785	OK	0.207011
XLOC_000871	-	-	XLOC_000871	linc-AGTRAP-AS	TSS1309	chr1:11796141-11814887	-	-	0.432272	0.0234084	0.841136	OK	0.334432	0	0.688968	OK	0.75239	0	2.00027	OK	0.86093	0	3.21365	OK	0.226055	0	0.522166	OK	0.821708	0	2.12793	OK	0.501897	0	9.0854	OK	0.120173	0.0016139	0.238731	OK	0.986256	0	3.45752	OK	0.550419	0	2.76041	OK	0.117459
XLOC_000872	-	-	XLOC_000872	linc-PLOD1-AS	TSS1310	chr1:11994745-12038007	-	-	0.81966	0	4.69623	OK	0.488145	0	3.59138	OK	0.167093	0	2.02424	OK	0.266276	0	8.39711	OK	1.81782	0	8.80805	OK	0.324617	0	3.18723	OK	0.958952	0	43.6916	OK	0.146057	0	0.718763	OK	0.777019	0	12.0092	OK	0.476967	0	8.33033	OK	0.30402
XLOC_000873	-	-	XLOC_000873	linc-MIIP-AS	TSS1311	chr1:12079511-12092106	-	-	0.250184	0.0276053	0.472763	OK	0.261479	0.0286218	0.494336	OK	1.01643	0	2.16886	OK	0.26472	0	0.899055	OK	0.0973834	0	0.225597	OK	0.741874	0	1.68574	OK	0.154526	0	1.20931	OK	0.730822	0.324276	1.13737	OK	0.383876	0	1.15269	OK	0.19435	0	0.700507	OK	0.0789949
XLOC_000874	-	-	XLOC_000874	linc-TNFRSF8-AS	TSS1312	chr1:12123433-12204262	-	-	0	0	0	OK	0	0	0	OK	0.0416383	0	1.01872	OK	0	0	0	OK	0	0	0	OK	0.0769686	0	1.42054	OK	0	0	0	OK	0.167521	0	1.76495	OK	0	0	0	OK	0	0	0	OK	0
XLOC_000875	-	-	XLOC_000875	linc-TNFRSF1B-AS	TSS1313	chr1:12227059-12269276	-	-	0.132913	0	1.61723	OK	0	0	0	OK	0.0245553	0	0.614215	OK	0	0	0	OK	0	0	0	OK	0.173019	0	32.568	OK	0	0	0	OK	0.340744	0	21.8299	OK	0	0	0	OK	0	0	0	OK	0
XLOC_000876	-	-	XLOC_000876	linc-VPS13D-AS	TSS1314	chr1:12290112-12572096	-	-	0.0376309	0	0.917925	OK	0	0	0	OK	0	0	0	OK	0.137672	0	5.04348	OK	0	0	0	OK	0.0129592	0	0.736186	OK	0	0	0	OK	0	0	0	OK	0.0193119	0	1.45804	OK	0	0	0	OK	0
XLOC_000877	-	-	XLOC_000877	linc-DHRS3-1	TSS1315	chr1:12763899-12767985	-	-	0	0	0	OK	0	0	0	OK	0.309615	0	0.814224	OK	0	0	0	OK	0	0	0	OK	0	0	0	OK	0	0	0	OK	0	0	0	OK	0	0	0	OK	0	0	0	OK	0
XLOC_000878	-	-	XLOC_000878	linc-DHRS3-2	TSS1316	chr1:12882548-12883022	-	-	0	0	0	OK	0	0	0	OK	0	0	0	OK	0	0	0	OK	0	0	0	OK	0	0	0	OK	0	0	0	OK	0	0	0	OK	0	0	0	OK	0	0	0	OK	0
XLOC_000879	-	-	XLOC_000879	linc-PRAMEF5	TSS1317	chr1:13162850-13164468	-	-	0	0	0	OK	0	0	0	OK	0	0	0	OK	0	0	0	OK	0	0	0	OK	0	0	0	OK	0	0	0	OK	0	0	0	OK	0	0	0	OK	0.0883888	0	0.318248	OK	0
XLOC_000880	-	-	XLOC_000880	linc-PRAMEF22	TSS1318	chr1:13385416-13385903	-	-	0	0	0	OK	0	0	0	OK	0	0	0	OK	0	0	0	OK	0	0	0	OK	0	0	0	OK	0	0	0	OK	0	0	0	OK	0	0	0	OK	0	0	0	OK	0
XLOC_000881	-	-	XLOC_000881	linc-LRRC38-1	TSS1319	chr1:13983805-13987033	-	-	0.0180232	0	0.0634355	OK	0	0	0	OK	0.0219293	0	0.0832898	OK	0.0216066	0	0.0650186	OK	0	0	0	OK	0	0	0	OK	0.0218386	0	0.0902957	OK	0	0	0	OK	0	0	0	OK	0	0	0	OK	0
XLOC_000882	-	-	XLOC_000882	linc-LRRC38-2	TSS1320	chr1:14548385-14549613	-	-	0	0	0	OK	0	0	0	OK	0	0	0	OK	0	0	0	OK	0	0	0	OK	0	0	0	OK	0	0	0	OK	0	0	0	OK	0	0	0	OK	0	0	0	OK	0
XLOC_000883	-	-	XLOC_000883	linc-LRRC38-3	TSS1321,TSS1322	chr1:14673386-14746483	-	-	0	0	0	OK	0	0	0	OK	0	0	0	OK	0.0121328	0	0.0494652	OK	0	0	0	OK	6.66225	1.75438	11.5701	OK	0	0	0	OK	0.00304311	0	0.0257903	OK	0.2227	0	0.803112	OK	0	0	0	OK	0.0484001
XLOC_000884	-	-	XLOC_000884	linc-KAZN-AS	TSS1323	chr1:14925212-15546973	-	-	0.159482	0	0.364553	OK	0.727128	0.0144897	1.43977	OK	0.112465	0	0.506068	OK	0.360917	0	1.72027	OK	0.0819687	0	0.291102	OK	0.286368	0	0.714713	OK	0.108554	0	2.98035	OK	0.0141523	0	0.0520908	OK	0.15008	0	0.757433	OK	0.132143	0	2.80579	OK	0.0374837
XLOC_000885	-	-	XLOC_000885	linc-KAZN-AS	TSS1324,TSS1325	chr1:14925212-15546973	-	-	0.0298547	0	0.195487	OK	1.54143	0.133153	2.9497	OK	0.190382	0	1.58775	OK	0.285331	0	4.89398	OK	0.00625765	0	0.21307	OK	0.0204416	0	0.342751	OK	0.229	0	9.49598	OK	0.047191	0	0.176331	OK	0.0770146	0	2.42808	OK	0.354457	0	9.45639	OK	0.00706304
XLOC_000886	-	-	XLOC_000886	linc-FHAD1-AS	TSS1326	chr1:15573767-15726776	-	-	0	0	0	OK	0.684523	0.281094	1.08795	OK	0.0141126	0	0.127072	OK	0	0	0	OK	0	0	0	OK	0.00674099	0	0.0847456	OK	0	0	0	OK	0.004158	0	0.0261662	OK	0	0	0	OK	0	0	0	OK	0
XLOC_000887	-	-	XLOC_000887	linc-EFHD2-BP	TSS1327	chr1:15727280-15735929	-	-	0.0138544	0	0.0306749	OK	0.00204277	0	0.00939362	OK	0.0127456	0	0.0396329	OK	0.0108203	0	0.0297278	OK	0	0	0	OK	0.0118242	0	0.024036	OK	0.0108211	0	0.0463721	OK	0.0187021	0.0048873	0.0325169	OK	0.0733285	0	0.201291	OK	0	0	0	OK	0
XLOC_000888	-	-	XLOC_000888	linc-CELA2B-AS	TSS1328	chr1:15802595-15851384	-	-	0	0	0	OK	0.0955598	0	0.669494	OK	0.0135348	0	0.555778	OK	0	0	0	OK	0	0	0	OK	0.0962079	0	1.34981	OK	0	0	0	OK	0.210342	0	0.97176	OK	0.0183387	0	0.917695	OK	0	0	0	OK	0
XLOC_000889	-	-	XLOC_000889	linc-AGMAT	TSS1329	chr1:15853351-15930121	-	-	0.0109315	0	0.104231	OK	0.0347669	0	0.334427	OK	0.106943	0	0.602089	OK	0.00324898	0	0.123187	OK	0.00639813	0	0.0913225	OK	0.0105406	0	0.109493	OK	0.00676684	0	0.275917	OK	0.0628553	0	0.221739	OK	0.159133	0	1.0867	OK	0.0306308	0	0.727865	OK	0.0133365
XLOC_000890	-	-	XLOC_000890	linc-PLEKHM2-AS	TSS1330	chr1:16010826-16061985	-	-	0.40577	0.0131553	0.798385	OK	0.216604	0	0.437496	OK	0.289431	0	0.779957	OK	0.49781	0	2.3913	OK	0.180659	0	0.442662	OK	0.404306	0	0.953637	OK	0.258034	0	2.83948	OK	0.478892	0.164168	0.793616	OK	0.410775	0	1.31718	OK	0.10978	0	1.56734	OK	0.135155
XLOC_000891	-	-	XLOC_000891	linc-SLC25A34-AS	TSS1331	chr1:16062808-16076209	-	-	2.07307	1.04056	3.10558	OK	0.0697368	0	0.163581	OK	0.0301812	0	0.192257	OK	0.0187256	0	0.907116	OK	0.0849946	0	0.286045	OK	0.0124738	0	0.174944	OK	0.118894	0	0.687871	OK	0	0	0	OK	0.0467075	0	0.186569	OK	0.191761	0	4.07262	OK	0.105722
XLOC_000892	-	-	XLOC_000892	linc-FBLIM1-AS	TSS1332,TSS1333	chr1:16083153-16126947	-	-	6.33155	0	34.1451	OK	25.632	13.2794	37.9845	OK	3.4126	0	22.4521	OK	8.35786	0	161.647	OK	2.42111	0	7.23025	OK	6.60019	2.36824	10.8321	OK	3.27499	0	42.9952	OK	7.31623	4.57631	10.0562	OK	17.7287	0	44.0314	OK	1.96683	0	16.1482	OK	0.97226
XLOC_000893	-	-	XLOC_000893	linc-FBLIM1-AS	TSS1334,TSS1335	chr1:16083153-16126947	-	-	2.22046	0	6.16857	OK	0.499848	0	1.10176	OK	1.05689	0	3.64996	OK	2.35301	0	19.0468	OK	0.10776	0	0.723935	OK	0.0322783	0	0.188638	OK	0.7334	0	30.2501	OK	0.00438826	0	0.0241439	OK	0.198906	0	2.04775	OK	0.566425	0	6.23341	OK	0.374264
XLOC_000894	-	-	XLOC_000894	linc-UQCRHL	TSS1336	chr1:16154218-16157111	-	-	8.74034	3.00287	14.4778	OK	6.66688	0	13.657	OK	12.1527	0.491806	23.8136	OK	8.95105	0	22.5539	OK	22.9096	14.1398	31.6793	OK	10.197	1.85316	18.5409	OK	16.8833	0	48.7945	OK	10.3613	0	36.7311	OK	1.97368	0	17.3272	OK	0.0171869	0	0.538925	OK	0.000190081
XLOC_000895	-	-	XLOC_000895	linc-ARHGEF19	TSS1337	chr1:16549438-16553438	-	-	0.00566242	0	0.0183512	OK	0.00838214	0	0.0217961	OK	0.0902236	0	0.205898	OK	0.0278776	0	0.0731032	OK	0.0171175	0	0.0354317	OK	0.333478	0.108415	0.55854	OK	0.0105229	0	0.0385811	OK	0.0300896	0.00949787	0.0506813	OK	0.153616	0	0.398597	OK	0.18116	0	0.489447	OK	0.145431
XLOC_000896	-	-	XLOC_000896	linc-NECAP2-AS	TSS1338	chr1:16767166-16786582	-	-	0.179093	0	1.09495	OK	0.259771	0	0.987097	OK	0.253819	0	2.5503	OK	0.277676	0	2.75807	OK	0.126111	0	0.703335	OK	0.205423	0	3.44295	OK	0.170087	0	3.02807	OK	0.719517	0	2.59439	OK	0.426946	0	2.58924	OK	0.0809693	0	1.39226	OK	0.220333
XLOC_000897	-	-	XLOC_000897	linc-SPATA21-1	TSS1339	chr1:16858806-16864762	-	-	0.150993	0.0716366	0.23035	OK	0.0375449	0.0119224	0.0631675	OK	0.342479	0.0150996	0.669858	OK	0.00196188	0	0.00761626	OK	0.0038195	0	0.0114588	OK	0.486027	0.190059	0.781995	OK	0	0	0	OK	0.0170318	0.0036888	0.0303749	OK	0.0498581	0	0.155133	OK	0.41313	0	1.05501	OK	0.113387
XLOC_000898	-	-	XLOC_000898	linc-SPATA21-2	TSS1340	chr1:16875157-16877330	-	-	0.189962	0	0.494912	OK	0.560028	0.0741866	1.04587	OK	0.216603	0	0.696548	OK	0.0816077	0	0.270967	OK	1.77711	0.681386	2.87283	OK	0.94852	0.212373	1.68467	OK	0.224955	0	0.811509	OK	0.0519885	0	0.168505	OK	0.0884375	0	0.354674	OK	0.0828882	0	0.368382	OK	5.27342
XLOC_000899	-	-	XLOC_000899	linc-NBPF1-1	TSS1341,TSS1342,TSS1343,TSS1344,TSS1345,TSS1346,TSS1347,TSS1348,TSS1349	chr1:16944178-16983287	-	-	7.67061	3.34771	11.9935	OK	35.2538	0	79.1812	OK	11.3908	0	28.208	OK	7.00265	0	26.138	OK	4.79332	1.55826	8.02839	OK	31.0347	3.72127	58.3482	OK	6.4168	0	35.4287	OK	13.9273	6.90556	20.9491	OK	7.82527	0	37.691	OK	4.73239	0	113.654	OK	4.35946
XLOC_000900	-	-	XLOC_000900	linc-NBPF1-2	TSS1350	chr1:17009335-17015176	-	-	6.46485	4.62704	8.30265	OK	6.44085	4.57439	8.30731	OK	5.04822	2.12531	7.97112	OK	11.4618	3.52569	19.3979	OK	9.80353	6.93747	12.6696	OK	6.80495	3.86289	9.74701	OK	16.4414	0	33.4546	OK	7.99563	6.02506	9.9662	OK	9.62089	2.48241	16.7594	OK	6.9959	0	14.4887	OK	13.9126
XLOC_000901	-	-	XLOC_000901	linc-ARHGEF10L-AS	TSS1351	chr1:17866329-18024369	-	-	0.01083	0	0.0404063	OK	1.09949	0.0315788	2.16739	OK	0.213333	0	0.918966	OK	0.235528	0	1.33046	OK	0.137201	0	0.465038	OK	0.00410333	0	0.00908609	OK	0.00627648	0	0.0688472	OK	0.00339993	0	0.0101276	OK	0.104069	0	0.701253	OK	0.345778	0	2.75897	OK	0.141918
XLOC_000902	-	-	XLOC_000902	linc-RCC2-1	TSS1352	chr1:18336073-18337010	-	-	0	0	0	OK	0	0	0	OK	0	0	0	OK	0	0	0	OK	0	0	0	OK	0	0	0	OK	0	0	0	OK	0	0	0	OK	0	0	0	OK	0	0	0	OK	0
XLOC_000903	-	-	XLOC_000903	linc-IGSF21-AS	TSS1353,TSS1354,TSS1355	chr1:18434239-18704976	-	-	0	0	0	OK	0	0	0	OK	1.6972	0	10.9675	OK	0	0	0	OK	0	0	0	OK	0.01184	0	0.0447224	OK	0	0	0	OK	0.0338003	0	0.0843763	OK	0	0	0	OK	0.00394268	0	0.0941822	OK	0
XLOC_000904	-	-	XLOC_000904	linc-RCC2-2	TSS1356	chr1:18720193-18741497	-	-	0	0	0	OK	0	0	0	OK	0.221937	0	0.511172	OK	0	0	0	OK	0	0	0	OK	2.81325	1.36149	4.26501	OK	0	0	0	OK	0	0	0	OK	0	0	0	OK	0	0	0	OK	0
XLOC_000905	-	-	XLOC_000905	linc-C1orf151-NBL1-BP	TSS1357	chr1:19918295-19923326	-	-	0	0	0	OK	0	0	0	OK	0	0	0	OK	0	0	0	OK	0	0	0	OK	0	0	0	OK	0	0	0	OK	0	0	0	OK	0	0	0	OK	0	0	0	OK	0
XLOC_000906	-	-	XLOC_000906	linc-UBXN10-AS	TSS1358,TSS1359	chr1:20510734-20519941	-	-	0.116983	0	0.316499	OK	0	0	0	OK	0.0418825	0	0.395192	OK	0	0	0	OK	0	0	0	OK	6.74581	0	19.946	OK	0	0	0	OK	0.0398103	0	0.139143	OK	0	0	0	OK	0.235747	0	2.44221	OK	0.153644
XLOC_000907	-	-	XLOC_000907	linc-VWA5B1-AS	TSS1360	chr1:20617411-20681387	-	-	0	0	0	OK	0	0	0	OK	0	0	0	OK	0	0	0	OK	0	0	0	OK	0	0	0	OK	0	0	0	OK	0	0	0	OK	0	0	0	OK	0	0	0	OK	0
XLOC_000908	-	-	XLOC_000908	linc-PLA2G2C-1	TSS1361,TSS1362,TSS1363,TSS1364	chr1:20686293-20757727	-	-	0	0	0	OK	0.0894401	0	0.287936	OK	0.00519926	0	0.0502371	OK	0.0269359	0	0.0743121	OK	0	0	0	OK	0.0131759	0	0.0335049	OK	0.0050043	0	0.0231746	OK	0.00120441	0	0.00757936	OK	0	0	0	OK	0	0	0	OK	0
XLOC_000909	-	-	XLOC_000909	linc-PLA2G2C-2	TSS1365	chr1:20686293-20757727	-	-	0	0	0	OK	0	0	0	OK	0	0	0	OK	0	0	0	OK	0	0	0	OK	0	0	0	OK	0	0	0	OK	0	0	0	OK	0	0	0	OK	0	0	0	OK	0
XLOC_000910	-	-	XLOC_000910	linc-FAM43B-AS	TSS1366	chr1:20870549-20881513	-	-	4.39892e-05	0	0.0323622	OK	0	0	0	OK	0.0963409	0	0.944513	OK	0.00784381	0	0.0422126	OK	0.0724702	0	0.176513	OK	0.00155985	0	0.0122075	OK	0	0	0	OK	0	0	0	OK	0	0	0	OK	0.513468	0	2.02861	OK	0.469048
XLOC_000911	-	-	XLOC_000911	linc-ECE1	TSS1367	chr1:21737967-21739776	-	-	0	0	0	OK	0	0	0	OK	0.0653307	0	0.285678	OK	0.0203979	0	0.0775613	OK	0.431954	0.12478	0.739127	OK	0.157985	0.0133008	0.302669	OK	0	0	0	OK	0.0181709	0	0.0628697	OK	0	0	0	OK	0.487897	0	1.42134	OK	9.88257
XLOC_000912	-	-	XLOC_000912	linc-NBPF3-AS	TSS1368,TSS1369,TSS1370	chr1:21749503-21811493	-	-	1.59824	0.644506	2.55198	OK	1.99644	0.744683	3.24819	OK	0.93672	0	2.25246	OK	1.96423	0	5.1702	OK	1.28296	0.430949	2.13497	OK	1.39479	0	2.96429	OK	1.06782	0	10.2187	OK	1.15486	0.473969	1.83574	OK	0.366942	0	2.3974	OK	3.3073	0	12.608	OK	1.1599
XLOC_000913	-	-	XLOC_000913	linc-HSPG2	TSS1371,TSS1372	chr1:22350350-22358313	-	-	0.293566	0	1.28437	OK	0.619682	0.237568	1.0018	OK	0.474591	0	1.23995	OK	0.116273	0	0.422852	OK	0.122986	0	0.493782	OK	0.164209	0	0.585685	OK	0.157668	0	1.68863	OK	0.454947	0	1.48357	OK	0.446578	0	1.88796	OK	0.373158	0	1.2364	OK	0.132477
XLOC_000914	-	-	XLOC_000914	linc-CDC42-AS	TSS1373,TSS1374	chr1:22379119-22420618	-	-	0.0949582	0	0.84498	OK	0.133385	0	0.611451	OK	0.0832655	0	1.22043	OK	0.42214	0	7.00283	OK	0.0156736	0	1.61212	OK	0.0579987	0	2.02241	OK	0.0306712	0	0.864677	OK	0.225837	0	0.832939	OK	0.202359	0	2.97405	OK	0.174466	0	1.61429	OK	0.135785
XLOC_000915	-	-	XLOC_000915	linc-CDC42-AS	TSS1375	chr1:22379119-22420618	-	-	0.583632	0	5.37589	OK	0.320384	0	2.21992	OK	0.128196	0	6.0347	OK	1.31229	0	27.547	OK	1.10203	0	7.0595	OK	0.377862	0	5.80232	OK	1.31417	0	51.5336	OK	1.18766	0	3.85124	OK	0.499771	0	12.3165	OK	0.690469	0	38.2823	OK	0.361923
XLOC_000916	-	-	XLOC_000916	linc-EPHB2-AS	TSS1376	chr1:23037330-23241822	-	-	0.348021	0	2.9158	OK	0	0	0	OK	0.0345344	0	0.358826	OK	0.00851928	0	0.110143	OK	0.0155358	0	0.140363	OK	0.00211321	0	0.0140144	OK	0.00831508	0	0.208142	OK	0.00199019	0	0.0162016	OK	0.0140383	0	0.210736	OK	0	0	0	OK	0
XLOC_000917	-	-	XLOC_000917	linc-WNT4	TSS1377	chr1:23280358-23289544	-	-	0	0	0	OK	0.688003	0.290293	1.08571	OK	0.00477875	0	0.0318098	OK	0	0	0	OK	0	0	0	OK	0	0	0	OK	0	0	0	OK	0	0	0	OK	0	0	0	OK	0	0	0	OK	0
XLOC_000918	-	-	XLOC_000918	linc-HTR1D	TSS1378	chr1:23607071-23613929	-	-	0.300949	0.156737	0.445161	OK	1.13021	0.678735	1.58169	OK	0.277147	0	0.554741	OK	0.314535	0	0.739464	OK	0.1028	0.0374096	0.168191	OK	0.91315	0.378631	1.44767	OK	0.0781183	0	0.218192	OK	0.673282	0.418055	0.92851	OK	0.675254	0	1.50545	OK	0.831612	0	2.00981	OK	0.203212
XLOC_000919	-	-	XLOC_000919	linc-E2F2	TSS1379	chr1:23875629-23877406	-	-	0.0513409	0	0.180702	OK	0.0974942	0	0.253515	OK	0.129767	0	0.436312	OK	0.0334352	0	0.1298	OK	0.0584859	0	0.175462	OK	0.0603878	0	0.146633	OK	0.0657208	0	0.271734	OK	0.44903	0.167842	0.730217	OK	0.903682	0	2.71649	OK	0	0	0	OK	0
XLOC_000920	-	-	XLOC_000920	linc-ID3	TSS1380,TSS1381	chr1:23940262-23945957	-	-	0	0	0	OK	0	0	0	OK	0.326	0	0.994467	OK	0.00628503	0	0.0400379	OK	0.00590338	0	0.0378511	OK	0	0	0	OK	0	0	0	OK	0.452769	0.222005	0.683534	OK	0.0235455	0	0.11535	OK	0	0	0	OK	0
XLOC_000921	-	-	XLOC_000921	linc-RPL11-AS	TSS1382,TSS1383	chr1:24018230-24026715	-	-	1.12448	0	61.0433	OK	3.26739	0	71.1191	OK	1.80191	0	419.555	OK	2.66903	0	567.692	OK	2.77799	0	113.502	OK	2.41082	0	152.211	OK	3.13603	0	1509.81	OK	6.36311	0	135.951	OK	4.18164	0	1127.51	OK	2.24351	0	356.763	OK	0.359744
XLOC_000922	-	-	XLOC_000922	linc-TCEB3-AS	TSS1384,TSS1385,TSS1386,TSS1387	chr1:24069855-24104806	-	-	0.459562	0	4.21843	OK	2.89902	0	9.8575	OK	1.11685	0	9.99462	OK	1.3257	0	26.99	OK	0.679211	0	7.38318	OK	2.3753	0	20.4213	OK	1.11978	0	71.5492	OK	1.36355	0	4.12845	OK	1.76769	0	23.5852	OK	1.07264	0	20.7781	OK	0.960698
XLOC_000923	-	-	XLOC_000923	linc-GRHL3-BP	TSS1388	chr1:24620476-24681807	-	-	0	0	0	OK	0	0	0	OK	0.00154	0	0.0363622	OK	0.0279596	0	1.10924	OK	0	0	0	OK	0	0	0	OK	0	0	0	OK	0	0	0	OK	0.0576839	0	0.223598	OK	0	0	0	OK	0
XLOC_000924	-	-	XLOC_000924	linc-RCAN3-AS	TSS1389,TSS1390	chr1:24829386-24882463	-	-	0.368417	0.140445	0.596389	OK	2.65423	1.56924	3.73922	OK	1.25349	0.0364023	2.47058	OK	3.30335	0	6.6768	OK	1.15479	0.614814	1.69478	OK	0.0924046	0.000815012	0.183994	OK	4.85732	0	12.7966	OK	0.118782	0.0501781	0.187386	OK	0.823074	0	2.08685	OK	2.33665	0	6.22047	OK	1.89011
XLOC_000925	-	-	XLOC_000925	linc-SRRM1-AS	TSS1391	chr1:24969593-25040726	-	-	0.498938	0	1.68949	OK	7.94341	2.49653	13.3903	OK	0.754011	0	8.5108	OK	0.989359	0	12.1921	OK	0.287114	0	2.36228	OK	1.83931	0	6.42018	OK	0.48254	0	32.8818	OK	0.719145	0	2.51431	OK	6.20825	0	25.0937	OK	0.665538	0	4.86078	OK	0.846916
XLOC_000926	-	-	XLOC_000926	linc-SRRM1-AS	TSS1392	chr1:24969593-25040726	-	-	6.26261	0	17.5202	OK	2.68963	0	12.5621	OK	11.7656	0	53.9771	OK	2.03027	0	66.4072	OK	0.617908	0	12.9932	OK	5.28395	0	22.8244	OK	4.80971	0	183.215	OK	3.23424	0	10.4901	OK	4.28451	0	116.447	OK	0	0	0	OK	0
XLOC_000927	-	-	XLOC_000927	linc-CLIC4-AS	TSS1393	chr1:25071759-25170815	-	-	0.017642	0	0.818001	OK	0.0146598	0	0.404951	OK	0.122191	0	42.6401	OK	0.136067	0	100.409	OK	0	0	0	OK	0.0138972	0	0.581773	OK	0	0	0	OK	0.0458895	0	3.7015	OK	0.00892803	0	0.973386	OK	0	0	0	OK	0.0280608
XLOC_000928	-	-	XLOC_000928	linc-RUNX3	TSS1394	chr1:25357760-25439611	-	-	0	0	0	OK	0	0	0	OK	0	0	0	OK	0	0	0	OK	0	0	0	OK	0	0	0	OK	0	0	0	OK	0.0100662	0	0.151033	OK	0	0	0	OK	0	0	0	OK	0
XLOC_000929	-	-	XLOC_000929	linc-C1orf63	TSS1395,TSS1396	chr1:25576551-25594436	-	-	0.586678	0.176347	0.997008	OK	2.44795	0.95904	3.93685	OK	1.33452	0	3.96798	OK	0.321783	0	0.882476	OK	0.44828	0.035312	0.861249	OK	2.73402	0.355483	5.11256	OK	0.190949	0	0.653187	OK	2.13204	0.962481	3.3016	OK	3.26115	0	13.3581	OK	0.698973	0	2.03363	OK	0.547776
XLOC_000930	-	-	XLOC_000930	linc-RHD-AS	TSS1397,TSS1398,TSS1399	chr1:25598980-25756683	-	-	1.43443	0	4.67491	OK	1.16825	0	3.11891	OK	1.32372	0	7.50358	OK	0.266782	0	17.953	OK	0.68804	0	7.21042	OK	2.00017	0	19.6325	OK	0.244652	0	30.2342	OK	1.43726	0	2.95391	OK	2.43904	0	14.9208	OK	0.545236	0	4.64705	OK	0.557534
XLOC_000931	-	-	XLOC_000931	linc-TMEM50A-AS	TSS1400	chr1:25598980-25756683	-	-	0.173416	0	4.46791	OK	0.108206	0	2.33908	OK	0.099097	0	6.70459	OK	0.16171	0	23.8151	OK	0.107726	0	7.90597	OK	0.188581	0	9.08388	OK	0.0542922	0	2.35644	OK	0.184685	0	1.69536	OK	0.220422	0	12.4374	OK	0.0909407	0	2.79454	OK	0.0178541
XLOC_000932	-	-	XLOC_000932	linc-MAN1C1-AS	TSS1401	chr1:25943958-26112697	-	-	0.0135239	0	0.056422	OK	0.00301767	0	0.0161638	OK	0.258825	0	0.944982	OK	0.00668986	0	0.0308468	OK	0.0160217	0	0.0491802	OK	0.0127452	0	0.0417532	OK	0	0	0	OK	0.00142484	0	0.00730346	OK	0.0185625	0	0.0863258	OK	1.49036	0	6.46679	OK	0.788991
XLOC_000933	-	-	XLOC_000933	linc-SEPN1-AS	TSS1402	chr1:26126666-26146223	-	-	0.558498	0	10.6356	OK	0.154884	0	0.687654	OK	0.4722	0	13.305	OK	0.152691	0	2.85373	OK	0.0915816	0	1.0089	OK	0.118825	0	0.980123	OK	0.0989285	0	3.0479	OK	0.0445033	0	0.190399	OK	0.214211	0	2.12126	OK	0.112831	0	2.63488	OK	0.0960908
XLOC_000934	-	-	XLOC_000934	linc-SEPN1-AS	TSS1403,TSS1404	chr1:26126666-26146223	-	-	0.337489	0	3.59642	OK	0.305206	0	0.810566	OK	0.279372	0	4.61407	OK	0.269726	0	7.94086	OK	0.185592	0	1.68051	OK	0.214951	0	1.21209	OK	0.168969	0	14.4361	OK	0.140758	0	0.309383	OK	0.223624	0	3.036	OK	0.53085	0	9.39553	OK	0.211807
XLOC_000935	-	-	XLOC_000935	linc-EXTL1-AS	TSS1405,TSS1406,TSS1407	chr1:26348270-26363122	-	-	0.0200616	0	0.0754939	OK	0.085897	0	0.264944	OK	0.041027	0	0.814389	OK	0.0377636	0	0.334341	OK	0.0649792	0	0.729241	OK	0.429559	0	1.3485	OK	0.0153414	0	0.124691	OK	0.011551	0	0.0347117	OK	0.0562839	0	0.301372	OK	0.640367	0	2.56614	OK	1.09762
XLOC_000936	-	-	XLOC_000936	linc-ZNF593-AS	TSS1408,TSS1409	chr1:26496003-26501090	-	-	0.282623	0	0.989267	OK	0.438753	0	1.15281	OK	0.544895	0	2.07777	OK	0.339601	0	3.36047	OK	0.287795	0	0.829014	OK	0.745118	0	2.04381	OK	0.279218	0	9.48947	OK	0.597298	0	1.22897	OK	0.342397	0	2.82948	OK	0.283434	0	2.69873	OK	0.104069
XLOC_000937	-	-	XLOC_000937	linc-CNKSR1-AS	TSS1410	chr1:26503980-26516967	-	-	0.00549653	0	0.0137452	OK	0.223409	0.0631768	0.383642	OK	0.285059	0	0.712444	OK	0.350808	0	1.18207	OK	0.00281627	0	0.00853141	OK	0.0356294	0	0.0900431	OK	0.364721	0	1.51021	OK	0.0599852	0.0194198	0.100551	OK	0.150852	0	0.49622	OK	0.125056	0	0.543856	OK	0.0302711
XLOC_000938	-	-	XLOC_000938	linc-LIN28A-AS	TSS1411,TSS1412	chr1:26737268-26757236	-	-	0	0	0	OK	0.0150401	0	0.0415055	OK	1.00389	0	292.373	OK	0	0	0	OK	0	0	0	OK	0.0498793	0	0.166242	OK	0	0	0	OK	0.0125792	0	0.0317825	OK	0.0323588	0	0.119626	OK	0.00846097	0	0.0384681	OK	0
XLOC_000939	-	-	XLOC_000939	linc-DHDDS-AS	TSS1413	chr1:26758801-26804889	-	-	2.74133	0	15.9412	OK	0.981814	0	5.76537	OK	1.22591	0	39.4132	OK	1.76339	0	56.0898	FAIL	1.55562	0	31.6142	OK	0.95004	0	71.5888	OK	1.41789	0	26.5977	OK	1.49325	0	16.8764	OK	1.15319	0	103.171	OK	0.981465	0	13.4197	OK	0.410707
XLOC_000940	-	-	XLOC_000940	linc-DHDDS-AS	TSS1414	chr1:26758801-26804889	-	-	0.800408	0	2.33127	OK	0.618078	0.0375919	1.19856	OK	1.08504	0	4.65348	OK	0.31278	0	5.23611	FAIL	0.618067	0	3.41706	OK	2.38868	0	8.75542	OK	0.400581	0	20.7574	OK	2.75314	0.531757	4.97452	OK	2.4556	0	11.4045	OK	0.585435	0	7.28732	OK	0.180461
XLOC_000941	-	-	XLOC_000941	linc-RPS6KA1-AS	TSS1415	chr1:26856248-26901520	-	-	0.0265865	0	0.110682	OK	0.0993644	0	0.285413	OK	0.212956	0	1.29055	OK	0.262824	0	1.9366	OK	0	0	0	OK	0.108878	0	0.489761	OK	0.101332	0	1.96615	OK	0.42658	0	1.15149	OK	0.221607	0	1.07628	OK	0.0754483	0	0.673588	OK	0.0229727
XLOC_000942	-	-	XLOC_000942	linc-NUDC-AS	TSS1416	chr1:27248223-27273994	-	-	1.72406	0.286403	3.16171	OK	1.33747	0	2.70782	OK	1.77356	0	5.63313	OK	1.39497	0	7.4753	OK	1.0778	0	2.38603	OK	1.94671	0	4.85413	OK	2.13695	0	21.3404	OK	1.26603	0.429649	2.10242	OK	2.14788	0	6.76412	OK	1.36056	0	7.72415	OK	0.615365
XLOC_000943	-	-	XLOC_000943	linc-SLC9A1	TSS1417	chr1:27503287-27535242	-	-	66.601	39.5982	93.6037	OK	115.914	71.7751	160.054	OK	95.0117	14.2315	175.792	OK	54.1965	0	120.719	OK	49.7503	27.5759	71.9247	OK	64.7755	26.7354	102.816	OK	66.3606	0	179.375	OK	122.947	85.1383	160.756	OK	100.665	0	228.461	OK	3.58092	0	26.2868	OK	4.15375
XLOC_000944	-	-	XLOC_000944	linc-WDTC1-BP	TSS1418	chr1:27555596-27560843	-	-	0	0	0	OK	0	0	0	OK	0	0	0	OK	0	0	0	OK	0	0	0	OK	0	0	0	OK	0	0	0	OK	0	0	0	OK	0	0	0	OK	0	0	0	OK	0
XLOC_000945	-	-	XLOC_000945	linc-TMEM222-AS	TSS1419,TSS1420	chr1:27648635-27663852	-	-	16.2349	11.9756	20.4943	OK	5.67479	4.12613	7.22344	OK	5.93351	2.53016	9.33685	OK	9.37614	1.94647	16.8058	OK	7.37807	4.94026	9.81587	OK	7.46769	4.38532	10.5501	OK	9.75684	0	22.9922	OK	21.1095	16.0655	26.1534	OK	7.80653	1.99314	13.6199	OK	2.28132	0	5.55807	OK	0.822317
XLOC_000946	-	-	XLOC_000946	linc-FGR	TSS1421	chr1:27986838-27989233	-	-	0	0	0	OK	0	0	0	OK	0.0118075	0	0.0785971	OK	0.173012	0	0.497133	OK	0.127357	0	0.306987	OK	0	0	0	OK	0	0	0	OK	0.327971	0.0798543	0.576088	OK	0	0	0	OK	0	0	0	OK	0
XLOC_000947	-	-	XLOC_000947	linc-PPP1R8-AS	TSS1422	chr1:28157292-28178183	-	-	0.156282	0	1.87224	OK	0.184555	0	1.60055	OK	0.258187	0	4.93358	OK	0.169216	0	10.656	OK	0.083447	0	2.36021	OK	0.228948	0	4.26857	OK	0.0261888	0	1.18062	OK	0.453931	0	1.58094	OK	0.438731	0	10.1187	OK	0.253083	0	14.5459	OK	0.441674
XLOC_000948	-	-	XLOC_000948	linc-SMPDL3B-AS	TSS1423	chr1:28261503-28285662	-	-	0	0	0	OK	0.00902879	0	0.120474	OK	0	0	0	OK	0	0	0	OK	0	0	0	OK	0	0	0	OK	0	0	0	OK	0.0339855	0	0.139636	OK	0.160867	0	19.9156	OK	0.00840406	0	0.324762	OK	0.131436
XLOC_000949	-	-	XLOC_000949	linc-EYA3	TSS1424	chr1:28446483-28447851	-	-	12.1733	8.20305	16.1435	OK	5.78401	3.50077	8.06725	OK	3.26499	0.453747	6.07623	OK	19.7929	4.70635	34.8794	OK	13.8146	9.10532	18.5239	OK	11.7966	6.29439	17.2987	OK	13.818	0	29.9417	OK	6.87539	4.64844	9.10233	OK	5.1169	0	10.7761	OK	5.31978	0	12.6043	OK	9.11892
XLOC_000950	-	-	XLOC_000950	linc-ATPIF1-AS	TSS1425,TSS1426	chr1:28560746-28565104	-	-	2.01041	0	4.1252	OK	2.76849	0.105004	5.43198	OK	0.950685	0	6.80818	OK	2.59993	0	19.2497	OK	1.55727	0	3.92401	OK	2.07071	0	9.66391	OK	3.38006	0	59.5192	OK	2.67954	0	5.79864	OK	2.35722	0	11.9797	OK	5.46089	0	27.0855	OK	3.41612
XLOC_000951	-	-	XLOC_000951	linc-DNAJC8	TSS1427	chr1:28570580-28573740	-	-	0.545341	0.201354	0.889327	OK	2.25264	1.134	3.37129	OK	0.561859	0	1.35444	OK	1.06996	0	2.47174	OK	0.293647	0.0608348	0.526458	OK	1.43095	0.505672	2.35623	OK	0.186091	0	0.596	OK	9.5577	6.33821	12.7772	OK	1.52281	0	3.5886	OK	0.907974	0	2.50633	OK	0.424926
XLOC_000952	-	-	XLOC_000952	linc-SESN2-AS	TSS1428	chr1:28586005-28609001	-	-	0.139355	0	0.676746	OK	0.240094	0	1.16635	OK	0.265532	0	3.10757	OK	0.323162	0	8.05238	OK	0.0908271	0	0.756862	OK	0.675652	0	7.01964	OK	0.143872	0	2.02006	OK	0.241513	0	0.818449	OK	0.204821	0	3.58936	OK	0	0	0	OK	0.0572685
XLOC_000953	-	-	XLOC_000953	linc-MED18-AS	TSS1429	chr1:28655470-28662671	-	-	0	0	0	OK	0.0385672	0	0.403208	OK	0.0809373	0	27.6211	OK	0.153188	0	17.8221	OK	0.125311	0	2.64948	OK	0.0844108	0	5.4226	OK	0.0745719	0	2.27973	OK	0.243271	0	5.20717	OK	0.306845	0	4.98356	OK	0	0	0	OK	0
XLOC_000954	-	-	XLOC_000954	linc-MED18-AS	TSS1430	chr1:28655470-28662671	-	-	0.350877	0	0.960506	OK	0.0967487	0	0.676949	OK	0.14202	0	2.6412	OK	0.740879	0	4.92207	OK	0.286744	0	0.946873	OK	0.199304	0	1.61116	OK	0.538723	0	9.89051	OK	0.842153	0	1.82863	OK	0.415736	0	4.65207	OK	3.17661	0	11.5643	OK	1.36582
XLOC_000955	-	-	XLOC_000955	linc-PHACTR4-AS	TSS1431	chr1:28696092-28832384	-	-	0.188439	0	0.762391	OK	0.085216	0	0.434249	OK	0.159214	0	2.62192	OK	0.149005	0	1.30767	OK	0.036866	0	0.263631	OK	0.215556	0	1.4787	OK	0.0551283	0	1.00651	OK	0.39609	0	1.01037	OK	0.323679	0	4.294	OK	0.0616901	0	1.15616	OK	0.179715
XLOC_000956	-	-	XLOC_000956	linc-RCC1-AS	TSS1432	chr1:28832495-28870527	-	-	0.268897	0	0.694582	OK	0.287943	0	0.886726	OK	0.319669	0	1.88625	OK	0.764671	0	3.04971	OK	0.385663	0	0.88801	OK	0.3027	0	1.51615	OK	0.594692	0	7.38782	OK	0.224726	0	0.566811	OK	0.807793	0	3.56962	OK	0.156405	0	1.28733	OK	0.0470421
XLOC_000957	-	-	XLOC_000957	linc-TRNAU1AP-AS	TSS1433	chr1:28879528-28905056	-	-	0.327618	0	0.802694	OK	0.416423	0	0.932524	OK	0.488508	0	1.70767	OK	0.367096	0	1.59497	OK	0.0886975	0	0.345702	OK	0.233535	0	1.03717	OK	0.190818	0	1.69812	OK	0.695544	0.0965672	1.29452	OK	0.874233	0	3.55979	OK	0.210517	0	1.27836	OK	0.125004
XLOC_000958	-	-	XLOC_000958	linc-RAB42-AS	TSS1434	chr1:28913232-28923971	-	-	0.149174	0.0700101	0.228338	OK	7.36907	5.20023	9.53791	OK	0.936754	0.0368564	1.83665	OK	0.149378	0	0.351573	OK	0.162592	0.0530914	0.272092	OK	0.0811042	0.0248543	0.137354	OK	0.0505954	0	0.196539	OK	0.171789	0.0879429	0.255635	OK	0.43159	0	1.42458	OK	0.10022	0	0.307191	OK	0.181817
XLOC_000959	-	-	XLOC_000959	linc-GMEB1-AS	TSS1435	chr1:28995243-29041385	-	-	0.0350793	0	0.254894	OK	0.0377549	0	0.19532	OK	0.149977	0	3.46684	OK	0.0375406	0	0.605945	OK	0.0123788	0	0.163551	OK	0.0979001	0	1.30043	OK	0.000324569	0	0.0865125	OK	0.0257667	0	0.18796	OK	0.117395	0	1.11146	OK	0	0	0	OK	0.0498971
XLOC_000960	-	-	XLOC_000960	linc-YTHDF2-AS	TSS1436	chr1:29062569-29096286	-	-	0.121086	0	0.690179	OK	0.387333	0	1.39346	OK	0.389497	0	6.07793	OK	0.135482	0	1.70067	OK	0.113958	0	0.75815	OK	0.323148	0	2.92421	OK	0.0844501	0	2.06441	OK	0.202275	0	1.03377	OK	0.376957	0	6.76541	OK	0.15525	0	2.09766	OK	0.147033
XLOC_000961	-	-	XLOC_000961	linc-OPRD1-AS	TSS1437,TSS1438	chr1:29138653-29450407	-	-	0.106318	0	2.206	OK	0.147171	0	2.85808	OK	0.455526	0	1.8376	OK	0.024117	0	0.19597	OK	0.0900671	0.0244003	0.155734	OK	0.085931	0	21.7414	OK	0.00156937	0	0.0613286	OK	0.0433184	0	0.246671	OK	0.0542288	0	0.354361	OK	0.0310617	0	0.364671	OK	0.0385996
XLOC_000962	-	-	XLOC_000962	linc-TMEM200B	TSS1439	chr1:29471005-29473506	-	-	0	0	0	OK	0	0	0	OK	0	0	0	OK	0	0	0	OK	0	0	0	OK	0	0	0	OK	0	0	0	OK	0	0	0	OK	0	0	0	OK	0	0	0	OK	0
XLOC_000963	-	-	XLOC_000963	linc-MECR-1	TSS1440	chr1:29656131-29676626	-	-	0	0	0	OK	0.0153958	0	0.0392417	OK	0	0	0	OK	0	0	0	OK	0.012539	0	0.0331279	OK	0.0169222	0	0.0368273	OK	0	0	0	OK	0	0	0	OK	0.0294846	0	0.087456	OK	0	0	0	OK	0
XLOC_000964	-	-	XLOC_000964	linc-MECR-2	TSS1441	chr1:30181697-30182394	-	-	0	0	0	OK	0	0	0	OK	0	0	0	OK	0	0	0	OK	0.024194	0	0.0930019	OK	0	0	0	OK	0.0569917	0	0.235642	OK	0	0	0	OK	0.0321855	0	0.150887	OK	0	0	0	OK	0
XLOC_000965	-	-	XLOC_000965	linc-MECR-3	TSS1442	chr1:30486798-30510459	-	-	0	0	0	OK	0	0	0	OK	0.00243497	0	0.0425056	OK	0	0	0	OK	0	0	0	OK	0	0	0	OK	0	0	0	OK	0.0018562	0	0.0116811	OK	0	0	0	OK	0	0	0	OK	0
XLOC_000966	-	-	XLOC_000966	linc-MECR-4	TSS1443	chr1:30882406-30884485	-	-	0	0	0	OK	0	0	0	OK	0	0	0	OK	0	0	0	OK	0	0	0	OK	0	0	0	OK	0	0	0	OK	0	0	0	OK	0	0	0	OK	0	0	0	OK	0
XLOC_000967	-	-	XLOC_000967	linc-LAPTM5	TSS1444	chr1:31283224-31288400	-	-	0	0	0	OK	0	0	0	OK	0	0	0	OK	0	0	0	OK	0	0	0	OK	0	0	0	OK	0	0	0	OK	0	0	0	OK	0	0	0	OK	0	0	0	OK	0
XLOC_000968	-	-	XLOC_000968	linc-SERINC2-AS	TSS1445	chr1:31883047-31911781	-	-	0.171363	0.0413578	0.301369	OK	1.63739	0.960982	2.31381	OK	0.478163	0	2.20245	OK	1.7888	0	12.8636	OK	0.979728	0	2.30028	OK	0.0281792	0	0.0650252	OK	2.96265	0	69.5736	OK	0.0325024	0.00957057	0.0554342	OK	0.533821	0	1.45758	OK	0.619566	0	3.19294	OK	0.0122318
XLOC_000969	-	-	XLOC_000969	linc-FABP3	TSS1446	chr1:31933167-31944351	-	-	0	0	0	OK	0.156104	0.0102226	0.301985	OK	0.00763784	0	0.0460887	OK	0.101317	0	0.288912	OK	0	0	0	OK	0.0481501	0	0.111057	OK	0	0	0	OK	0.0233788	0	0.0692528	OK	0.0187726	0	0.0880066	OK	0.506905	0	1.44792	OK	0
XLOC_000970	-	-	XLOC_000970	linc-TINAGL1-AS	TSS1447,TSS1448	chr1:32013117-32053501	-	-	2.39404	0	5.74483	OK	1.73547	0.660685	2.81025	OK	0.10816	0	0.658392	OK	1.55721	0	22.8003	OK	0.0183896	0	0.0606127	OK	0.00524806	0	0.0158885	OK	2.28231	0	116.281	OK	0.00552141	0.000991875	0.0100509	OK	0.318054	0	5.58842	OK	1.63656	0	8.07601	OK	2.24644
XLOC_000971	-	-	XLOC_000971	linc-SPOCD1	TSS1449	chr1:32307619-32321169	-	-	0.0046805	0	0.0195133	OK	0	0	0	OK	0	0	0	OK	0.0083544	0	0.0255799	OK	0.00396309	0	0.0152341	OK	0.00850332	0	0.021356	OK	0	0	0	OK	0	0	0	OK	0	0	0	OK	0	0	0	OK	0
XLOC_000972	-	-	XLOC_000972	linc-KHDRBS1-AS	TSS1450	chr1:32479181-32568807	-	-	1.56731	0	8.9613	FAIL	0.613572	0	5.23213	OK	5.00398	0	34.5547	OK	4.76607	0	43.7987	FAIL	4.35283	0	13.7477	FAIL	3.14359	0	20.5654	FAIL	6.95437	0	139.959	OK	2.9516	0	10.7715	OK	0.638702	0	45.3605	OK	0.0679064	0	2.70014	OK	0.404537
XLOC_000973	-	-	XLOC_000973	linc-KHDRBS1-AS	TSS1451	chr1:32479181-32568807	-	-	0.30671	0	1.11457	FAIL	0.210791	0	1.83551	OK	0.335973	0	2.80338	OK	0.190743	0	4.1991	FAIL	0.0952788	0	1.21099	FAIL	0.27299	0	1.70314	FAIL	0.0599979	0	14.2258	OK	0.414743	0.00673347	0.822752	OK	0.408382	0	5.79635	OK	0.107379	0	2.89747	OK	0.141316
XLOC_000974	-	-	XLOC_000974	linc-TMEM39B-BP	TSS1452	chr1:32479181-32568807	-	-	0.0550663	0	1.3711	FAIL	0	0	0	OK	0.139826	0	4.38125	OK	0.0404451	0	2.70309	FAIL	0	0	0	FAIL	0.0515264	0	2.01392	FAIL	0.040897	0	4.88569	OK	0.0970229	0	1.61792	OK	0.0927422	0	4.22914	OK	0	0	0	OK	0.115857
XLOC_000975	-	-	XLOC_000975	linc-TMEM39B-AS	TSS1453	chr1:32479181-32568807	-	-	1.02903	0	3.428	FAIL	0.452422	0	1.95118	OK	0.679633	0	10.2647	OK	0.317563	0	12.9867	FAIL	0.438621	0	3.51212	FAIL	0.771327	0	6.4014	FAIL	0.564778	0	43.5783	OK	1.36005	0	3.85438	OK	1.08027	0	15.2092	OK	0.507872	0	16.6522	OK	0.173704
XLOC_000976	-	-	XLOC_000976	linc-KPNA6-AS	TSS1454,TSS1455	chr1:32573643-32642445	-	-	0.0858456	0	0.814671	OK	0.14005	0	2.40992	OK	0.191067	0	12.6982	OK	0.18531	0	3.82825	OK	0.0985503	0	1.14813	OK	0.152507	0	7.39636	OK	0.0214185	0	1.83239	OK	0.238911	0	1.90776	OK	0.137445	0	25.4135	OK	0	0	0	OK	0.0414402
XLOC_000977	-	-	XLOC_000977	linc-KPNA6-AS	TSS1456	chr1:32573643-32642445	-	-	0.0838825	0	0.533479	OK	0.182544	0	0.832466	OK	0.0487578	0	2.36949	OK	0.501608	0	5.30479	OK	0.0954278	0	0.934746	OK	0.0657574	0	0.652091	OK	0.156806	0	11.3066	OK	0.366327	0	0.841066	OK	0.12681	0	3.54835	OK	2.6827	0	10.45	OK	1.07239
XLOC_000978	-	-	XLOC_000978	linc-EIF3I-AS	TSS1457,TSS1458,TSS1459,TSS1460,TSS1461,TSS1462	chr1:32674694-32714513	-	-	2.86482	0	9.55017	OK	0.773674	0	7.05121	OK	3.41868	0	28.411	OK	0.195185	0	35.4003	OK	0.435897	0	8.09483	OK	0.349347	0	4.03669	OK	0.145449	0	27.7556	OK	0.654567	0	3.95119	OK	3.11458	0	192.107	OK	1.21005	0	47.778	OK	1.08251
XLOC_000979	-	-	XLOC_000979	linc-LCK-AS	TSS1463	chr1:32716839-32751765	-	-	0.00122219	0	0.00646204	OK	0.0101633	0	0.0297196	OK	0.184115	0	0.877374	OK	0.00204254	0	0.0136072	OK	0	0	0	OK	0.00520415	0	0.0110986	OK	0.00198897	0	0.0142294	OK	0.579278	0	1.16224	OK	0.000538306	0	0.00749651	OK	0.00991564	0	0.0713083	OK	0.0135022
XLOC_000980	-	-	XLOC_000980	linc-MARCKSL1	TSS1464	chr1:32814794-32816264	-	-	0	0	0	OK	0.636567	0.251611	1.02152	OK	0.0266802	0	0.108157	OK	0	0	0	OK	0	0	0	OK	0.0536334	0	0.114688	OK	0	0	0	OK	0	0	0	OK	0.0347802	0	0.130304	OK	0.169358	0	0.550506	OK	0
XLOC_000981	-	-	XLOC_000981	linc-TSSK3-BP	TSS1465	chr1:32826898-32827425	-	-	0.707578	0.106336	1.30882	OK	5.69108	2.80246	8.5797	OK	0.728113	0	1.9187	OK	0.628442	0	1.64636	OK	0.379858	0.0210622	0.738653	OK	4.73467	1.55641	7.91292	OK	0.499988	0	1.60133	OK	2.56518	1.39538	3.73499	OK	2.22894	0	5.99501	OK	0.532407	0	1.73061	OK	0.0888247
XLOC_000982	-	-	XLOC_000982	linc-SYNC	TSS1466	chr1:33183334-33190838	-	-	0.222428	0	0.532623	OK	0	0	0	OK	0.0373917	0	0.209222	OK	0.346218	0	0.854996	OK	0.0399687	0	0.152413	OK	0.18306	0	0.374151	OK	0.33809	0	1.11622	OK	0	0	0	OK	0.171906	0	0.533277	OK	0	0	0	OK	0
XLOC_000983	-	-	XLOC_000983	linc-ADC-AS	TSS1467	chr1:33545527-33586131	-	-	0.0256931	0	0.08564	OK	0.0187211	0	0.0964737	OK	0	0	0	OK	0.0138496	0	0.5784	OK	0.0793947	0	0.397554	OK	0.0255616	0	0.0685484	OK	0	0	0	OK	0.00404183	0	0.0145508	OK	0.0729782	0	0.417563	OK	0.00777801	0	0.0874969	OK	0.0200458
XLOC_000984	-	-	XLOC_000984	linc-ZSCAN20-AS	TSS1468	chr1:33938231-33967771	-	-	0.304169	0.134923	0.473415	OK	0.198413	0.0685109	0.328314	OK	0.299067	0	0.616482	OK	0.439949	0	0.999421	OK	0.806159	0.45492	1.1574	OK	0.0925019	0	0.193049	OK	0.522917	0	1.43419	OK	0.22564	0.110195	0.341084	OK	0.287662	0	0.719969	OK	0.348929	0	0.956537	OK	0.485245
XLOC_000985	-	-	XLOC_000985	linc-CSMD2	TSS1469	chr1:35175623-35189791	-	-	0	0	0	OK	0	0	0	OK	0.0123547	0	0.0456192	OK	0.27653	0	0.70824	OK	0	0	0	OK	0.0273274	0	0.0566409	OK	0	0	0	OK	0.0355371	0.00406423	0.06701	OK	0	0	0	OK	0	0	0	OK	0.0106079
XLOC_000986	-	-	XLOC_000986	linc-GJB5-AS	TSS1470,TSS1471	chr1:35220720-35252849	-	-	0.00349917	0	0.0150516	OK	0.00237801	0	0.010823	OK	0.0163714	0	0.195274	OK	1.0068	0	21.5826	OK	0.00849911	0	0.0210643	OK	0.0332429	0	0.07761	OK	1.0701	0	59.7626	OK	0.0096043	0	0.0205661	OK	0.0145381	0	1.33586	OK	0.00749291	0	0.0585573	OK	0.00878441
XLOC_000987	-	-	XLOC_000987	linc-ZMYM1-AS	TSS1472	chr1:35544971-35581454	-	-	0.302754	0.048492	0.557016	OK	0.370096	0.126711	0.613481	OK	0.415638	0	1.01894	OK	0.333695	0	1.00868	OK	0.290124	0.0320933	0.548155	OK	0.253195	0	0.568473	OK	0.286093	0	1.7892	OK	0.100554	0.0337555	0.167353	OK	0.481077	0	1.54745	OK	0.590694	0	1.7885	OK	0.495116
XLOC_000988	-	-	XLOC_000988	linc-ZMYM6	TSS1473	chr1:35607085-35611998	-	-	0	0	0	OK	0.0121785	0	0.0352805	OK	0.00397083	0	0.0199649	OK	0.0528437	0	0.138695	OK	0.00515979	0	0.0196758	OK	0.00640748	0	0.0174486	OK	0.0109141	0	0.0451263	OK	0.053074	0.0144566	0.0916913	OK	0	0	0	OK	0.0746044	0	0.230111	OK	0
XLOC_000989	-	-	XLOC_000989	linc-ZMYM4-AS	TSS1474	chr1:35734567-35887544	-	-	0.254425	0	1.5745	OK	0.146076	0	0.893103	OK	0.175631	0	3.76098	OK	0.128007	0	5.71656	OK	0.0878971	0	2.1413	OK	0.232323	0	2.84989	OK	0.0477766	0	1.25205	OK	0.346656	0	1.06726	OK	0.261267	0	5.57033	OK	0.0853677	0	1.39784	OK	0.0631597
XLOC_000990	-	-	XLOC_000990	linc-EIF2C4-AS	TSS1475	chr1:36273827-36323459	-	-	1.66318	0.813951	2.5124	OK	3.10278	1.75524	4.45032	OK	1.13959	0	2.40999	OK	1.21603	0	2.9425	OK	2.33309	1.12522	3.54095	OK	1.75502	0.479444	3.03059	OK	1.07572	0	3.33775	OK	1.42845	0.811852	2.04504	OK	1.19359	0	3.02815	OK	1.90003	0	4.74946	OK	4.77812
XLOC_000991	-	-	XLOC_000991	linc-EIF2C3-AS	TSS1476	chr1:36396318-36522062	-	-	0	0	0	OK	0.0131519	0	0.149818	OK	0	0	0	OK	0.0563865	0	0.58932	OK	0	0	0	OK	0.00568064	0	0.130576	OK	0	0	0	OK	1.86387	0.538399	3.18935	OK	0	0	0	OK	0.0865183	0	1.07648	OK	0.032166
XLOC_000992	-	-	XLOC_000992	linc-CLSPN	TSS1477	chr1:36545653-36548007	-	-	0	0	0	OK	0	0	0	OK	0.0124944	0	0.179129	OK	0	0	0	OK	0.024194	0	0.122039	OK	0.00291757	0	0.0197933	OK	0.0298563	0	0.142997	OK	0.0052914	0	0.0213008	OK	0.0246745	0	0.236395	OK	0	0	0	OK	0
XLOC_000993	-	-	XLOC_000993	linc-TEKT2-AS	TSS1478	chr1:36549675-36559543	-	-	1.32772	0	3.2462	OK	2.34379	0.0346758	4.6529	OK	1.092	0	6.40061	OK	2.82813	0	14.6834	OK	3.89455	0	7.88808	OK	0.710454	0	1.56833	OK	1.68752	0	31.7419	OK	2.63746	0.845874	4.42905	OK	1.43174	0	4.08237	OK	6.96042	0	23.7377	OK	3.20367
XLOC_000994	-	-	XLOC_000994	linc-MAP7D1-AS	TSS1479	chr1:36621802-36646436	-	-	12.7917	0	41.6365	OK	1.4622	0	7.24968	OK	0.86486	0	78.9729	OK	16.8833	0	552.301	OK	6.89471	0	66.8932	OK	3.65997	0	31.2883	OK	8.96556	0	1081.3	OK	1.12619	0	12.7119	OK	2.034	0	75.2712	OK	0	0	0	OK	8.01558
XLOC_000995	-	-	XLOC_000995	linc-THRAP3-AS	TSS1480	chr1:36690016-36770955	-	-	0.566164	0	2.78359	OK	1.77571	0	4.71016	OK	0.570816	0	12.0209	OK	0.743069	0	17.85	OK	0.575221	0	3.9041	OK	0.416608	0	4.20287	OK	0.458176	0	42.9246	OK	0.284139	0	2.0401	OK	1.70661	0	12.6589	OK	0.499037	0	18.7249	OK	0.574691
XLOC_000996	-	-	XLOC_000996	linc-THRAP3-AS	TSS1481	chr1:36690016-36770955	-	-	0	0	0	OK	0.353369	0	22.212	OK	0.040515	0	3.09067	OK	0	0	0	OK	0.103254	0	68.35	OK	0.114604	0	59.6046	OK	0	0	0	OK	0.102304	0	33.6258	OK	0.115377	0	5.53698	OK	0	0	0	OK	0
XLOC_000997	-	-	XLOC_000997	linc-GRIK3	TSS1482	chr1:37728339-37790701	-	-	0	0	0	OK	0	0	0	OK	0	0	0	OK	0	0	0	OK	0	0	0	OK	0	0	0	OK	0	0	0	OK	0	0	0	OK	0	0	0	OK	0	0	0	OK	0
XLOC_000998	-	-	XLOC_000998	linc-ZC3H12A-AS	TSS1483,TSS1484	chr1:37915514-37950067	-	-	1.01815	0.118905	1.9174	OK	0.589419	0	1.38909	OK	0.455536	0	2.15744	OK	3.33362	0	10.0691	OK	1.64077	0.508945	2.77259	OK	0.786462	0	1.86115	OK	2.02196	0	12.9965	OK	1.53709	0.48866	2.58553	OK	9.00352	0	30.1824	OK	1.84597	0	5.92211	OK	0.877726
XLOC_000999	-	-	XLOC_000999	linc-CDCA8-AS	TSS1485	chr1:38158158-38175389	-	-	0.183894	0	0.818893	OK	0.260334	0	0.882449	OK	0.423771	0	2.21882	OK	0.0769377	0	0.90441	OK	0.133645	0	0.68025	OK	0.538181	0	2.72017	OK	0.260561	0	3.69998	OK	0.692955	0	1.88369	OK	0.914617	0	4.62163	OK	0	0	0	OK	0.089021
XLOC_001000	-	-	XLOC_001000	linc-UTP11L-AS	TSS1486	chr1:38478383-38491602	-	-	0.0207643	0	0.163996	OK	0.0142938	0	0.111722	OK	0.0668056	0	1.45637	OK	0.0234041	0	4.03504	OK	0.0175713	0	1.08613	OK	0.0392019	0	1.81072	OK	0	0	0	OK	0.0319345	0	0.289429	OK	0.0876608	0	3.39477	OK	0	0	0	OK	0.0957741
XLOC_001001	-	-	XLOC_001001	linc-POU3F1-1	TSS1487,TSS1488	chr1:38674705-38680439	-	-	0	0	0	OK	0	0	0	OK	0.0466177	0	0.14586	OK	0.263727	0	0.775448	OK	0.0118837	0	0.0343747	OK	0	0	0	OK	0	0	0	OK	0.0134997	0	0.0325433	OK	0	0	0	OK	0	0	0	OK	0
XLOC_001002	-	-	XLOC_001002	linc-POU3F1-2	TSS1489	chr1:39174571-39176922	-	-	15.0258	6.93675	23.1148	OK	12.1047	5.4382	18.7711	OK	3.99267	0	10.3829	OK	1.77053	0	14.746	OK	3.14786	0	7.5505	OK	2.37719	0	6.5261	OK	0.232619	0	31.2893	OK	3.37397	0.721907	6.02604	OK	5.71588	0	19.9882	OK	7.07018	0	40.8733	OK	2.25921
XLOC_001003	-	-	XLOC_001003	linc-POU3F1-3	TSS1490	chr1:39219886-39261846	-	-	0	0	0	OK	0	0	0	OK	0	0	0	OK	0	0	0	OK	0	0	0	OK	0.480808	0.151361	0.810255	OK	0	0	0	OK	0.0276607	0	0.0679087	OK	0	0	0	OK	0	0	0	OK	0
XLOC_001004	-	-	XLOC_001004	linc-AKIRIN1-AS	TSS1491	chr1:39456859-39473440	-	-	0.0744698	0	0.270652	OK	0.241816	0	0.804039	OK	0.838012	0	2.72223	OK	0.204534	0	1.95692	OK	0.109295	0	0.349925	OK	0.153828	0	0.770012	OK	0.115507	0	3.98033	OK	0.361925	0.0168006	0.707049	OK	0.36593	0	1.33911	OK	0.703934	0	5.15685	OK	0.417767
XLOC_001005	-	-	XLOC_001005	linc-NDUFS5-AS	TSS1492	chr1:39492005-39500829	-	-	0.343579	0	6.33405	OK	0.17407	0	3.32021	OK	0.484054	0	31.367	OK	1.47784	0	42.3124	OK	0.285435	0	10.1207	OK	0.433011	0	17.7089	OK	0.85099	0	145.405	OK	0.651274	0	3.40486	OK	0.846243	0	24.6043	OK	3.02726	0	49.9408	OK	0.722624
XLOC_001006	-	-	XLOC_001006	linc-BMP8A-AS	TSS1493,TSS1494	chr1:39957317-40025354	-	-	0.128703	0.0167298	0.240675	OK	0.336692	0.107323	0.566062	OK	2.06925	0	4.97748	OK	1.51684	0	7.38806	OK	1.34705	0.296149	2.39795	OK	0.222873	0	0.454002	OK	0.924372	0	5.3797	OK	1.04743	0.465874	1.62899	OK	2.17459	0	7.29106	OK	1.29813	0	9.04998	OK	0.517449
XLOC_001007	-	-	XLOC_001007	linc-PABPC4	TSS1495	chr1:40079256-40085430	-	-	0	0	0	OK	0.00853799	0	0.0226875	OK	0.145586	0	0.336072	OK	0	0	0	OK	3.14158	2.02023	4.26292	OK	0.0211234	3.13291e-05	0.0422154	OK	0	0	0	OK	0.0120613	0	0.0253282	OK	0	0	0	OK	0.558868	0	1.43023	OK	1.02567
XLOC_001008	-	-	XLOC_001008	linc-MFSD2A-AS	TSS1496	chr1:40420783-40437892	-	-	2.1922	1.56974	2.81465	OK	1.76213	1.2302	2.29405	OK	1.87448	0.516787	3.23218	OK	3.18005	0	6.64709	OK	2.10667	1.3962	2.81713	OK	2.3618	1.35531	3.3683	OK	3.23494	0	9.23078	OK	5.67112	4.35255	6.98968	OK	1.58668	0.103636	3.06973	OK	0.594775	0	2.17404	OK	0.251598
XLOC_001009	-	-	XLOC_001009	linc-RLF-AS	TSS1497	chr1:40627040-40706592	-	-	0.0264442	0	0.377771	OK	0.0728992	0	0.783805	OK	0.115486	0	1.48379	OK	0.0240731	0	1.16405	OK	0.0227703	0	0.454921	OK	0.0396021	0	0.809884	OK	0	0	0	OK	0.0883118	0	0.870199	OK	0.0546218	0	1.58195	OK	0.233562	0	3.79694	OK	0.452584
XLOC_001010	-	-	XLOC_001010	linc-ZMPSTE24-AS	TSS1498,TSS1499	chr1:40723732-40759855	-	-	0.139995	0	1.17008	OK	0.12346	0	2.82594	OK	0.119741	0	6.60625	OK	0.169999	0	4.28808	OK	0.128542	0	1.29025	OK	0.10684	0	5.4305	OK	0.0343834	0	2.20334	OK	0.128915	0	1.41229	OK	0.145829	0	2.57746	OK	0.449463	0	9.62436	OK	0.288823
XLOC_001011	-	-	XLOC_001011	linc-ZNF643-AS	TSS1500	chr1:40915778-40974333	-	-	0.369527	0	1.0555	OK	0.275895	0	1.10006	OK	0	0	0	OK	0.0159829	0	9.14725	OK	0	0	0	OK	0	0	0	OK	0.260045	0	7.14349	OK	0.0458582	0	0.505825	OK	0.290926	0	3.45759	OK	0.18327	0	4.5149	OK	0
XLOC_001012	-	-	XLOC_001012	linc-COL9A2	TSS1501,TSS1502	chr1:40915778-40974333	-	-	0.404804	0.13844	0.671168	OK	1.30579	0.615285	1.9963	OK	0.537382	0	1.17669	OK	0.285724	0	0.798801	OK	0.736696	0.319291	1.1541	OK	0.796127	0.182826	1.40943	OK	0.815952	0	2.38068	OK	0.510488	0.22257	0.798405	OK	0.306761	0	0.939542	OK	0.120247	0	0.589592	OK	0.115356
XLOC_001013	-	-	XLOC_001013	linc-ZNF642-AS	TSS1503	chr1:40915778-40974333	-	-	0.0749102	0	0.256216	OK	0.222005	0	0.763615	OK	0.138676	0	0.963106	OK	0.0844502	0	1.07273	OK	0.0588679	0	0.308918	OK	0.192849	0	0.693141	OK	0.128143	0	3.3437	OK	0.143456	0	0.383823	OK	0.116824	0	1.53254	OK	0.0373614	0	0.420593	OK	0.04561
XLOC_001014	-	-	XLOC_001014	linc-ZNF642-AS	TSS1504	chr1:40915778-40974333	-	-	0.524465	0	1.76711	OK	2.837	0	6.33977	OK	0.507468	0	6.53468	OK	0.269018	0	7.43918	OK	1.40008	0	3.52974	OK	0.175148	0	0.605207	OK	0.468005	0	4.62168	OK	1.21933	0	2.84095	OK	0.472472	0	20.3892	OK	0.713989	0	18.5391	OK	0.401951
XLOC_001015	-	-	XLOC_001015	linc-RIMS3	TSS1505	chr1:41134760-41153260	-	-	0	0	0	OK	0	0	0	OK	0.0110676	0	0.0745622	OK	0	0	0	OK	0	0	0	OK	0.0150941	0	0.0556363	OK	0	0	0	OK	0	0	0	OK	0	0	0	OK	0	0	0	OK	0
XLOC_001016	-	-	XLOC_001016	linc-RIMKLA-AS	TSS1506	chr1:42846467-42891018	-	-	0.00464873	0	0.0158949	OK	2.67725e-05	0	0.00496731	OK	0.0601118	0	0.391034	OK	0	0	0	OK	1.95076e-07	0	0.0045032	OK	0.00470491	0	0.00986946	OK	5.63605e-06	0	0.00876158	OK	0.0257485	0	0.19525	OK	0.0265903	0	0.510151	OK	0.132133	0	0.719798	OK	1.61227
XLOC_001017	-	-	XLOC_001017	linc-PPIH-AS	TSS1507,TSS1508,TSS1509	chr1:43124047-43147329	-	-	0.471789	0	1.03151	OK	0.826522	0.434171	1.21887	OK	1.17033	0	78.4247	OK	0.318226	0	2.06158	OK	1.03944	0	4.73936	OK	0.752702	0	1.58724	OK	0.485386	0	3.97132	OK	1.46351	0	5.81949	OK	2.08686	0	55.5082	OK	0.707806	0	2.79654	OK	0.4174
XLOC_001018	-	-	XLOC_001018	linc-YBX1-AS	TSS1510,TSS1511,TSS1512	chr1:43148065-43169609	-	-	1.18567	0	4.37737	OK	1.76375	0	5.77928	OK	1.30314	0	56.7295	OK	0.749369	0	76.5446	OK	0.580632	0	13.9048	OK	2.23909	0	18.1023	OK	0.664221	0	100.642	OK	4.06323	0.817333	7.30913	OK	3.01478	0	19.9062	OK	0.934766	0	36.5783	OK	0.88693
XLOC_001019	-	-	XLOC_001019	linc-C1orf50-AS	TSS1513,TSS1514,TSS1515	chr1:43232915-43248549	-	-	0.629948	0.263483	0.996413	OK	0.860177	0	3.21974	OK	0.757553	0	2.24624	OK	1.02272	0	14.2711	OK	0.941478	0.432113	1.45084	OK	1.08748	0	5.45125	OK	0.823416	0	30.7365	OK	1.08403	0	3.76026	OK	0.74948	0	1.83592	OK	1.11938	0	26.3332	OK	1.95324
XLOC_001020	-	-	XLOC_001020	linc-LEPRE1	TSS1516,TSS1517	chr1:43249671-43250574	-	-	0	0	0	OK	0.208849	0	0.643109	OK	0.0476377	0	0.38777	OK	0.0609104	0	0.31389	OK	0.0439755	0	0.22182	OK	0.0763058	0	0.245625	OK	0	0	0	OK	0.136205	0	0.386588	OK	0.25186	0	1.00412	OK	0	0	0	OK	0.297487
XLOC_001021	-	-	XLOC_001021	linc-ERMAP-AS	TSS1518,TSS1519	chr1:43270160-43312067	-	-	0.759961	0	2.08517	OK	0.99084	0	2.19316	OK	0.691098	0	5.27038	OK	0.882869	0	6.41471	OK	0.719517	0	2.58873	OK	2.34502	0	7.41199	OK	1.61969	0	13.4728	OK	1.48904	0.276033	2.70205	OK	0.969355	0	7.33283	OK	2.07734	0	16.7816	OK	1.04096
XLOC_001022	-	-	XLOC_001022	linc-TIE1-AS	TSS1520	chr1:43766663-43788778	-	-	4.80021	0.0388638	9.56155	FAIL	0.0139582	0	0.0352285	OK	0.0120204	0	0.0803135	OK	0.00413084	0	0.0125359	OK	0.00964767	0	0.025469	OK	0.00397809	0	0.0113852	OK	0	0	0	OK	0.0850999	0.00188637	0.168313	OK	0.00412728	0	0.0148126	OK	0.0892023	0	0.858193	OK	0.305089
XLOC_001023	-	-	XLOC_001023	linc-MPL-AS	TSS1521	chr1:43803474-43824392	-	-	0.201779	0	0.441367	OK	0.250497	0	0.516378	OK	0.478959	0	1.4777	OK	0.62958	0	2.02088	OK	0.085991	0	0.20523	OK	0.480945	0.0632772	0.898613	OK	2.13743	0	8.13624	OK	0.407332	0.137753	0.676911	OK	2.65711	0	7.61188	OK	0.529432	0	3.0637	OK	0.410848
XLOC_001024	-	-	XLOC_001024	linc-SZT2-AS	TSS1522	chr1:43855555-43919918	-	-	0.235582	0	2.00321	OK	0.108815	0	0.831137	OK	0.131117	0	1.37003	OK	0.220194	0	3.02812	OK	0.073779	0	0.783035	OK	0.143291	0	1.59178	OK	0.0320128	0	1.62925	OK	0.428784	0	1.92014	OK	0.168363	0	2.6497	OK	0.13211	0	2.8942	OK	0.153124
XLOC_001025	-	-	XLOC_001025	linc-SZT2-AS	TSS1523	chr1:43855555-43919918	-	-	0.606822	0	29.0646	OK	0	0	0	OK	0.0395249	0	1.3991	OK	0	0	0	OK	0.571311	0	14.3154	OK	0.359141	0	30.5743	OK	0	0	0	OK	0.356576	0	12.0214	OK	0.138537	0	4.5501	OK	0	0	0	OK	0.0414033
XLOC_001026	-	-	XLOC_001026	linc-PTPRF-AS	TSS1524	chr1:43996546-44089342	-	-	0	0	0	OK	0	0	0	OK	0	0	0	OK	0	0	0	OK	0	0	0	OK	0	0	0	OK	0	0	0	OK	0	0	0	OK	0	0	0	OK	0	0	0	OK	0
XLOC_001027	-	-	XLOC_001027	linc-PTPRF-AS	TSS1525	chr1:43996546-44089342	-	-	0	0	0	OK	0.633477	0	224.056	OK	0	0	0	OK	0	0	0	OK	0.983585	0	124.073	OK	0	0	0	OK	0	0	0	OK	0	0	0	OK	0	0	0	OK	1.37601	0	739.954	OK	0
XLOC_001028	-	-	XLOC_001028	linc-KDM4A-AS	TSS1526	chr1:44115796-44396830	-	-	0.109742	0	0.31572	OK	0.138279	0	0.298042	OK	0.304056	0	1.11488	OK	0.196139	0	1.22367	OK	0.0805022	0	0.26391	OK	0.134019	0	0.411151	OK	0.0752183	0	0.65598	OK	0.348256	0.108852	0.587661	OK	0.299584	0	0.958984	OK	0.0877286	0	0.495611	OK	0.108255
XLOC_001029	-	-	XLOC_001029	linc-KDM4A-AS	TSS1527,TSS1528,TSS1529	chr1:44115796-44396830	-	-	0.474513	0	3.64679	OK	0.730154	0	2.46256	OK	0.932113	0	18.5767	OK	0.678464	0	23.2241	OK	0.460298	0	4.39707	OK	1.113	0	7.10637	OK	0.621172	0	8.51494	OK	0.908149	0	2.68209	OK	1.30314	0	15.7658	OK	0.261947	0	3.46257	OK	0.118284
XLOC_001030	-	-	XLOC_001030	linc-ARTN-AS	TSS1530,TSS1531,TSS1532	chr1:44398873-44433693	-	-	0.141383	0	0.325247	OK	0.674541	0	4.607	OK	0.302942	0	0.749573	OK	0.968019	0	3.35807	OK	0.112771	0	0.271348	OK	0.883399	0	12.5798	OK	1.05918	0	7.17604	OK	1.28114	0	3.93043	OK	0.903886	0	28.9571	OK	0.620984	0	82.2637	OK	0.274726
XLOC_001031	-	-	XLOC_001031	linc-DPH2-AS	TSS1533	chr1:44435494-44439133	-	-	0	0	0	OK	0.198933	0	2.83899	OK	0.0595581	0	1.26657	OK	0.148616	0	22.5103	OK	0.140709	0	3.70054	OK	0.285207	0	9.07396	OK	0.251761	0	48.0455	OK	0.179962	0	2.45251	OK	0.109498	0	41.2424	OK	0	0	0	OK	0.0533888
XLOC_001032	-	-	XLOC_001032	linc-ATP6V0B-AS	TSS1534	chr1:44439905-44444138	-	-	0.489606	0	1.17391	OK	0.937777	0	1.93647	OK	0.509301	0	1.92698	OK	1.36386	0	8.05225	OK	0.335183	0	1.18369	OK	0.96996	0	3.61539	OK	0.745706	0	11.731	OK	1.17041	0.260653	2.08016	OK	1.16425	0	4.35855	OK	1.06019	0	13.814	OK	0.292644
XLOC_001033	-	-	XLOC_001033	linc-B4GALT2-AS	TSS1535	chr1:44444865-44456951	-	-	0.511673	0	1.31012	OK	1.0121	0	2.0736	OK	0.710221	0	2.26367	OK	0.759498	0	5.06563	OK	0.696545	0	1.90847	OK	0.733503	0	1.86242	OK	0.965386	0	14.0338	OK	0.46299	0.0115179	0.914462	OK	1.00755	0	3.49386	OK	0.14664	0	2.34746	OK	0.149313
XLOC_001034	-	-	XLOC_001034	linc-DMAP1-AS	TSS1536	chr1:44679124-44686379	-	-	1.77921	0.744843	2.81358	OK	1.52763	0.65195	2.4033	OK	1.27872	0	2.89168	OK	0.643862	0	1.97356	OK	0.664368	0.0199779	1.30876	OK	1.29464	0.0803088	2.50897	OK	1.06296	0	4.29567	OK	2.83612	1.60593	4.06631	OK	2.70123	0	6.44303	OK	1.21655	0	3.9596	OK	0.576324
XLOC_001035	-	-	XLOC_001035	linc-DMAP1-AS	TSS1537	chr1:44679124-44686379	-	-	0.426423	0	1.44953	OK	0.290037	0	1.19231	OK	0.45816	0	4.01948	OK	0.111386	0	5.2261	OK	0.152797	0	1.13201	OK	0.330048	0	2.3239	OK	0.195772	0	2.34752	OK	0.79837	0	2.14264	OK	0.546634	0	8.74004	OK	0.0754358	0	1.31994	OK	0.0422326
XLOC_001036	-	-	XLOC_001036	linc-RNF220-AS	TSS1538	chr1:44870959-45140099	-	-	0.184457	0	1.6609	OK	0.217427	0	2.79617	OK	0.0267592	0	0.705682	OK	0.54202	0	9.74902	OK	0.0254484	0	3.38955	OK	0.0849139	0	4.37534	OK	0.0560163	0	31.5826	OK	0.309973	0	1.55758	OK	0.489614	0	12.381	OK	0.862523	0	16.0471	OK	0.0825825
XLOC_001037	-	-	XLOC_001037	linc-KIF2C-AS	TSS1539,TSS1540,TSS1541	chr1:45205489-45233436	-	-	0.257779	0	0.832852	OK	0.223782	0	3.53266	OK	0.687468	0	3.67125	OK	0.0491733	0	2.57949	OK	0.164125	0	0.86009	OK	1.13416	0	6.25602	OK	0.239561	0	12.4415	OK	0.854139	0	1.85936	OK	1.28522	0	9.72246	OK	0	0	0	OK	0
XLOC_001038	-	-	XLOC_001038	linc-RPS8-AS	TSS1542	chr1:45240360-45245086	-	-	7.8303	0	19.3259	OK	11.5261	0	28.0937	OK	5.95089	0	60.6036	OK	9.12882	0	99.3892	OK	8.80797	0	25.0849	OK	10.7127	0	43.2574	OK	9.41095	0	259.392	OK	17.7336	0	38.7818	OK	11.1227	0	199.326	OK	2.95513	0	23.778	OK	0.72951
XLOC_001039	-	-	XLOC_001039	linc-UROD-AS	TSS1543,TSS1544	chr1:45477829-45481459	-	-	2.61559	0	5.24594	OK	1.68626	0.413056	2.95947	OK	0.890904	0	3.96584	OK	0.882519	0	9.828	OK	0.703093	0	2.17051	OK	6.43792	0	19.1301	OK	1.24832	0	29.1243	OK	2.23123	0.981207	3.48124	OK	2.35062	0	8.66242	OK	0.985391	0	11.4958	OK	0.449775
XLOC_001040	-	-	XLOC_001040	linc-ZSWIM5	TSS1545,TSS1546	chr1:45763375-45771694	-	-	0.0339354	0	0.11485	OK	0.619471	0.170011	1.06893	OK	0.238551	0	0.730747	OK	0.11177	0	0.279386	OK	0.167269	0	0.379518	OK	0.781282	0.119581	1.44298	OK	0.106079	0	0.330603	OK	0.371208	0.171128	0.571289	OK	0.465827	0	2.48671	OK	0.401011	0	1.40227	OK	0.0860662
XLOC_001041	-	-	XLOC_001041	linc-AKR1A1-AS	TSS1547,TSS1548	chr1:46016080-46035724	-	-	0.106081	0	0.295661	OK	0.314804	0	0.652773	OK	0.657328	0	2.47735	OK	0.0860376	0	0.768954	OK	0.0725769	0	0.262502	OK	0.149233	0	0.534143	OK	0.068698	0	2.10659	OK	0.562393	0.130839	0.993946	OK	0.369708	0	1.18414	OK	0.254399	0	2.41059	OK	0.0471191
XLOC_001042	-	-	XLOC_001042	linc-NASP-AS	TSS1549,TSS1550	chr1:46049716-46084704	-	-	0.307855	0	0.672558	OK	1.16733	0.32557	2.00908	OK	1.36547	0	12.6266	OK	0.153135	0	0.925154	OK	0.264678	0	0.698654	OK	0.574734	0	1.96408	OK	0.297855	0	4.04453	OK	0.644076	0.24129	1.04686	OK	1.12605	0	4.08685	OK	0.37723	0	1.71619	OK	0.502043
XLOC_001043	-	-	XLOC_001043	linc-IPP	TSS1551	chr1:46246927-46247614	-	-	0.395241	0	2.78218	OK	0.562514	0	1.32032	OK	0.158945	0	4.0738	OK	0.305685	0	1.53276	OK	0	0	0	OK	0.373032	0	0.881409	OK	0.637246	0	3.59206	OK	0.341007	0	0.825722	OK	0.552198	0	3.54029	OK	0.118348	0	0.56166	OK	0.424955
XLOC_001044	-	-	XLOC_001044	linc-NSUN4-AS	TSS1552,TSS1553	chr1:46805590-46830690	-	-	0.440521	0	11.0661	OK	0.113694	0	0.383835	OK	0.171295	0	1.45809	OK	0.0924612	0	1.12657	OK	0.324003	0	8.64462	OK	0.670413	0	24.7212	OK	0.0537849	0	2.23608	OK	0.315794	0	1.49027	OK	1.09056	0	97.4112	OK	0.0684623	0	1.82511	OK	0.0705271
XLOC_001045	-	-	XLOC_001045	linc-LRRC41	TSS1554	chr1:46899498-46948153	-	-	0	0	0	OK	0	0	0	OK	0.00684816	0	0.0865359	OK	0.00924304	0	0.0757351	OK	0	0	0	OK	0.0508511	0	0.164661	OK	0	0	0	OK	0	0	0	OK	0.0255675	0	0.336614	OK	0	0	0	OK	0
XLOC_001046	-	-	XLOC_001046	linc-CYP4B1-AS	TSS1555	chr1:47264669-47285020	-	-	0	0	0	OK	0	0	0	OK	0	0	0	OK	0.127338	0	7.07313	OK	0	0	0	OK	0	0	0	OK	0.0186938	0	0.176049	OK	0	0	0	OK	0	0	0	OK	0.166608	0	1.58968	OK	0.461241
XLOC_001047	-	-	XLOC_001047	linc-KIAA0494	TSS1556,TSS1557	chr1:47308766-47366147	-	-	0.000551582	0	0.00435581	OK	0.00309743	0	0.00706364	OK	0.00907733	0	0.0531566	OK	0.0860144	0	0.206555	OK	0.000474352	0	0.00310934	OK	0.00206378	0	0.00474108	OK	0	0	0	OK	0.00173152	0	0.00431343	OK	0.001992	0	0.0294677	OK	0.205404	0	0.727129	OK	1.30901
XLOC_001048	-	-	XLOC_001048	linc-CYP4A11-1	TSS1558	chr1:47638526-47640990	-	-	0.0255643	0	0.0828506	OK	0.0862049	0	0.176085	OK	0.187668	0	0.495893	OK	0.0929255	0	0.221389	OK	0.0537673	0	0.121855	OK	0.0754445	0	0.151866	OK	0.047102	0	0.172695	OK	0.0739131	0.00655635	0.14127	OK	0.233124	0	0.580712	OK	0.643724	0	1.76311	OK	0
XLOC_001049	-	-	XLOC_001049	linc-CYP4A11-2	TSS1559,TSS1560	chr1:47641175-47646080	-	-	0.0256285	0	0.306672	OK	0.220662	0	0.664545	OK	0.302621	0	1.47639	OK	0.0725073	0	0.362681	OK	0.110142	0	0.286895	OK	0.302887	0	1.51564	OK	0.678062	0	2.82237	OK	0.196238	0	0.601313	OK	0.450941	0	10.6207	OK	0.408556	0	4.90681	OK	0
XLOC_001050	-	-	XLOC_001050	linc-CMPK1-AS	TSS1561	chr1:47799468-47845578	-	-	0.0846192	0	1.03391	OK	0.125969	0	2.12528	OK	0.0199322	0	1.51364	OK	0.135157	0	6.98204	OK	0.0708535	0	5.96034	OK	0.109316	0	2.8297	OK	0.0612547	0	21.5899	OK	0.369954	0	1.88155	FAIL	0.144971	0	5.82271	OK	0.319212	0	20.4054	OK	0.121037
XLOC_001051	-	-	XLOC_001051	linc-STIL-1	TSS1562,TSS1563	chr1:47846347-47874149	-	-	0.168396	0.0263102	0.310481	OK	0.162397	0.0413392	0.283455	OK	0.0923535	0	0.311571	OK	0.246103	0	0.570957	OK	0.0819759	0.000206032	0.163746	OK	0.0989776	0.0120175	0.185938	OK	0.264058	0	1.01481	OK	0.244342	0.0791697	0.409515	OK	0.351597	0	2.07337	OK	0.288372	0	0.925537	OK	0.135537
XLOC_001052	-	-	XLOC_001052	linc-FOXD2-AS	TSS1564,TSS1565	chr1:47891702-47906364	-	-	0.105744	0.0353262	0.176161	OK	0.387301	0.214037	0.560566	OK	0.020842	0	0.0850995	OK	0.122372	0	0.287425	OK	0.165236	0.0497286	0.280744	OK	1.75148	0.784037	2.71892	OK	0.32516	0	1.14477	OK	0.381458	0.226645	0.536271	OK	1.36476	0	3.09391	OK	0.143252	0	0.46485	OK	0.0172541
XLOC_001053	-	-	XLOC_001053	linc-STIL-2	TSS1566,TSS1567,TSS1568,TSS1569,TSS1570,TSS1571	chr1:48224446-48463101	-	-	0.0352834	0	0.105236	OK	0.700777	0	1.4083	OK	2.58188	0	6.90904	OK	1.39711	0	4.50725	OK	0.143979	0.00465757	0.2833	OK	0	0	0	OK	1.627	0	6.77878	OK	0.00980693	0	0.0394785	OK	3.06126	0	44.9799	OK	16.4841	0	167.768	OK	0.736235
XLOC_001054	-	-	XLOC_001054	linc-LOC388630-1	TSS1572	chr1:48544458-48547868	-	-	0	0	0	OK	0	0	0	OK	0	0	0	OK	0	0	0	OK	0	0	0	OK	0	0	0	OK	0	0	0	OK	0	0	0	OK	0	0	0	OK	0	0	0	OK	0
XLOC_001055	-	-	XLOC_001055	linc-LOC388630-2	TSS1573	chr1:48567386-48648100	-	-	0	0	0	OK	0.0063418	0	0.0252427	OK	0.0322273	0	0.10237	OK	0.0262084	0	0.0766292	OK	0	0	0	OK	0.00265097	0	0.0105631	OK	0	0	0	OK	0	0	0	OK	0.0691188	0	0.196835	OK	0.0465383	0	0.157532	OK	0
XLOC_001056	-	-	XLOC_001056	linc-AGBL4-1	TSS1574	chr1:50671755-50688799	-	-	0	0	0	OK	0	0	0	OK	0	0	0	OK	0	0	0	OK	0	0	0	OK	0	0	0	OK	0	0	0	OK	0	0	0	OK	0	0	0	OK	0	0	0	OK	0
XLOC_001057	-	-	XLOC_001057	linc-AGBL4-2	TSS1575	chr1:50717181-50723851	-	-	0	0	0	OK	0	0	0	OK	0	0	0	OK	0	0	0	OK	0	0	0	OK	0	0	0	OK	0	0	0	OK	0	0	0	OK	0	0	0	OK	0	0	0	OK	0
XLOC_001058	-	-	XLOC_001058	linc-AGBL4-3	TSS1576	chr1:50782782-50786833	-	-	0	0	0	OK	0	0	0	OK	0	0	0	OK	0	0	0	OK	0	0	0	OK	0.00551236	0	0.0219646	OK	0	0	0	OK	0	0	0	OK	0	0	0	OK	0	0	0	OK	0
XLOC_001059	-	-	XLOC_001059	linc-AGBL4-4	TSS1577	chr1:50791941-50792722	-	-	11.3185	6.66954	15.9674	OK	8.4828	4.17362	12.792	OK	5.41502	0	27.2918	OK	6.54996	0	17.587	OK	2.8757	1.07105	4.68035	OK	10.2	3.99311	16.4069	OK	2.87579	0	8.05897	OK	13.8059	8.54142	19.0704	OK	13.3732	0	40.8201	OK	0.327317	0	1.31601	OK	0.976763
XLOC_001060	-	-	XLOC_001060	linc-FAF1-1	TSS1578	chr1:51441549-51443646	-	-	0.0262201	0	0.0779327	OK	0.326908	0.128494	0.525322	OK	0	0	0	OK	0.0192492	0	0.0587098	OK	0.193207	0.0590403	0.327373	OK	0.659418	0.232009	1.08683	OK	0.0191471	0	0.0791672	OK	0.192378	0.0876494	0.297107	OK	0.651891	0	1.58885	OK	0.0994906	0	0.318328	OK	0.483547
XLOC_001061	-	-	XLOC_001061	linc-FAF1-2	TSS1579	chr1:51623237-51624697	-	-	0.0911952	0	1.82658	OK	0.0279463	0	0.816565	OK	0.064777	0	5.78873	OK	0.0608796	0	12.1369	OK	0.0227262	0	3.15035	OK	0.0484744	0	1.81229	OK	0.0498811	0	1.71062	OK	0.0549412	0	0.794987	OK	0.0296357	0	11.3052	OK	0.340701	0	11.8112	OK	0.140077
XLOC_001062	-	-	XLOC_001062	linc-RNF11-BP	TSS1580,TSS1581	chr1:51660766-51739117	-	-	0.0312749	0	0.485228	OK	0.0759577	0	0.771638	OK	0.0608048	0	0.850548	OK	0.0244561	0	1.17156	OK	0.158345	0	2.23366	OK	0.0291985	0	0.313676	OK	0.0339873	0	2.44701	OK	0.0380986	0	0.348177	OK	0.0842458	0	1.44743	OK	0.0655159	0	2.12402	OK	0.0566226
XLOC_001063	-	-	XLOC_001063	linc-PRPF38A-AS	TSS1582	chr1:52870218-52883991	-	-	0.155706	0	0.886554	OK	0.236969	0	2.06965	OK	0.220078	0	7.89215	OK	0.157768	0	1.96566	OK	0.144876	0	0.938821	OK	0.248418	0	9.12837	OK	0.126381	0	2.79881	OK	0.272337	0	2.53671	OK	0.366877	0	18.858	OK	0.137763	0	2.53997	OK	0.0289796
XLOC_001064	-	-	XLOC_001064	linc-SCP2-AS	TSS1583	chr1:53392947-53517390	-	-	0	0	0	OK	0.0623416	0	3.74618	OK	0.00514299	0	0.198236	OK	0.0631407	0	18.5948	OK	0.154869	0	8.32238	OK	0.0674506	0	6.70112	OK	0.181895	0	60.0473	OK	0.0799059	0	2.41407	OK	0	0	0	OK	1.77114	0	91.081	OK	0.147394
XLOC_001065	-	-	XLOC_001065	linc-LRP8-1	TSS1584	chr1:53793852-53806429	-	-	0.0183046	0	0.0428738	OK	0.00805095	0	0.0212206	OK	0.19574	0	0.445305	OK	0	0	0	OK	0.00342468	0	0.0103497	OK	0.00726268	0	0.0175548	OK	0.0297864	0	0.12538	OK	0.254544	0.104426	0.404661	OK	0.0916605	0	0.255893	OK	0	0	0	OK	0.00368222
XLOC_001066	-	-	XLOC_001066	linc-LRP8-2	TSS1585	chr1:53814159-53814905	-	-	0	0	0	OK	0	0	0	OK	0	0	0	OK	0	0	0	OK	0	0	0	OK	0	0	0	OK	0	0	0	OK	0.0434108	0	0.143284	OK	0	0	0	OK	0	0	0	OK	0
XLOC_001067	-	-	XLOC_001067	linc-LRP8-3	TSS1586	chr1:53832339-53833917	-	-	0	0	0	OK	0	0	0	OK	0	0	0	OK	0	0	0	OK	0	0	0	OK	0.0641867	0	0.129717	OK	0	0	0	OK	1.35148	0.792792	1.91017	OK	0	0	0	OK	0	0	0	OK	0.155768
XLOC_001068	-	-	XLOC_001068	linc-LRP8-4	TSS1587	chr1:53878820-53905741	-	-	0	0	0	OK	0	0	0	OK	0.0647754	0	0.267449	OK	0	0	0	OK	0	0	0	OK	0	0	0	OK	0	0	0	OK	0	0	0	OK	0	0	0	OK	0	0	0	OK	0
XLOC_001069	-	-	XLOC_001069	linc-HSPB11	TSS1588,TSS1589,TSS1590,TSS1591	chr1:54440287-54441700	-	-	12.2228	5.96652	18.4791	OK	7.31693	3.6428	10.9911	OK	6.81169	0	17.6343	OK	1.37641	0	9.68137	OK	2.66438	0.457184	4.87158	OK	7.75161	1.30853	14.1947	OK	5.18488	0	29.5828	OK	9.85486	5.98779	13.7219	OK	3.30847	0	12.1501	OK	0.772905	0	9.0996	OK	0.0192801
XLOC_001070	-	-	XLOC_001070	linc-SSBP3-1	TSS1592	chr1:54878380-54879139	-	-	2.78628	1.35689	4.21566	OK	0.0973036	0	0.258559	OK	0.0140904	0	0.0850252	OK	0	0	0	OK	0.557721	0.160488	0.954954	OK	0.153729	0	0.328291	OK	0	0	0	OK	0.0160146	0	0.0681198	OK	0	0	0	OK	0.124261	0	0.468947	OK	0.243941
XLOC_001071	-	-	XLOC_001071	linc-SSBP3-2	TSS1593	chr1:54982084-54982932	-	-	0	0	0	OK	0	0	0	OK	0	0	0	OK	0.0355161	0	0.108745	OK	0	0	0	OK	0	0	0	OK	0.0359558	0	0.148666	OK	0	0	0	OK	0	0	0	OK	0	0	0	OK	0
XLOC_001072	-	-	XLOC_001072	linc-USP24	TSS1594	chr1:56381281-56410636	-	-	0	0	0	OK	0	0	0	OK	0	0	0	OK	0	0	0	OK	0	0	0	OK	0	0	0	OK	0	0	0	OK	0	0	0	OK	0	0	0	OK	0	0	0	OK	0
XLOC_001073	-	-	XLOC_001073	linc-C1orf168	TSS1595	chr1:57289351-57292593	-	-	0	0	0	OK	0	0	0	OK	0	0	0	OK	0	0	0	OK	0	0	0	OK	0	0	0	OK	0	0	0	OK	0.00264248	0	0.0112401	OK	0	0	0	OK	0	0	0	OK	0
XLOC_001074	-	-	XLOC_001074	linc-JUN-1	TSS1596,TSS1597,TSS1598,TSS1599	chr1:59250822-59397574	-	-	0.229358	0.0651204	0.393596	OK	0.0473896	0	0.126871	OK	0.0362734	0	0.172437	OK	0.486136	0	1.27717	OK	1.23434	0.399496	2.06919	OK	0.294241	0.0486105	0.539872	OK	0.451512	0	1.5147	OK	0.198676	0.0914167	0.305935	OK	0.224039	0	1.12136	OK	0.292912	0	1.15244	OK	0.769776
XLOC_001075	-	-	XLOC_001075	linc-JUN-2	TSS1600	chr1:59465361-59466182	-	-	3.97375	1.16149	6.78601	OK	7.60362	3.36482	11.8424	OK	6.28839	0	15.1014	OK	2.70789	0	6.21738	OK	0.610379	0	1.36282	OK	3.51623	0.589857	6.4426	OK	4.34206	0	12.4532	OK	6.69203	3.19453	10.1895	OK	4.18208	0	10.351	OK	88.2487	0	220.691	OK	4.44306
XLOC_001076	-	-	XLOC_001076	linc-JUN-3	TSS1601,TSS1602	chr1:59486047-59569769	-	-	0.0962068	0	0.52809	OK	0	0	0	OK	0.63226	0	2.14924	OK	0	0	0	OK	0	0	0	OK	0.0195804	0	0.0698534	OK	0	0	0	OK	0.0473762	0	0.158836	OK	0	0	0	OK	0	0	0	OK	0
XLOC_001077	-	-	XLOC_001077	linc-JUN-4	TSS1603	chr1:59486047-59569769	-	-	0	0	0	OK	0	0	0	OK	0	0	0	OK	0	0	0	OK	0	0	0	OK	0	0	0	OK	0	0	0	OK	0.0447569	0	0.176558	OK	0	0	0	OK	0	0	0	OK	0
XLOC_001078	-	-	XLOC_001078	linc-JUN-5	TSS1604,TSS1605	chr1:59597609-59664293	-	-	0.0346586	0	0.112453	OK	0	0	0	OK	0.00377254	0	0.0658547	OK	0	0	0	OK	0.0986298	0.00281773	0.194442	OK	0	0	0	OK	0	0	0	OK	0.0424271	0	0.0968788	OK	0	0	0	OK	0.024292	0	0.110449	OK	0.0292726
XLOC_001079	-	-	XLOC_001079	linc-FGGY-BP	TSS1606,TSS1607	chr1:59756686-59762196	-	-	0.153261	0	0.360718	OK	0.220116	0.015846	0.424386	OK	0.129	0	0.462397	OK	0.07249	0	0.182576	OK	0.33926	0.0523635	0.626157	OK	0.158157	0	0.317874	OK	0.307485	0	1.11021	OK	0.0902351	0	0.206536	OK	0.229548	0	0.720455	OK	0.196117	0	0.654926	OK	1.00727
XLOC_001080	-	-	XLOC_001080	linc-FGGY-AS	TSS1608	chr1:59762624-60254854	-	-	0	0	0	OK	0.0495424	0	0.385704	OK	0.0193061	0	0.309911	OK	0.0151331	0	0.422447	OK	0	0	0	OK	0.0194394	0	0.324617	OK	0	0	0	OK	0.0344871	0	0.229075	OK	0	0	0	OK	0	0	0	OK	0
XLOC_001081	-	-	XLOC_001081	linc-C1orf87-1	TSS1609,TSS1610	chr1:61005920-61106163	-	-	0.156206	0.0224787	0.289933	OK	0	0	0	OK	0.087492	0	0.478448	OK	0.00297331	0	0.00897473	OK	0.00577206	0	0.0225582	OK	1.03205	0.178	1.8861	OK	0	0	0	OK	0.00477204	0	0.0192102	OK	0	0	0	OK	0	0	0	OK	0.0328354
XLOC_001082	-	-	XLOC_001082	linc-C1orf87-2	TSS1611	chr1:61125302-61291256	-	-	0.022982	0	0.0550326	OK	0	0	0	OK	0.0166415	0	0.0629661	OK	0	0	0	OK	0.00394033	0	0.0150257	OK	0.00163242	0	0.00650455	OK	0	0	0	OK	0	0	0	OK	0	0	0	OK	0	0	0	OK	0.0245947
XLOC_001083	-	-	XLOC_001083	linc-L1TD1-AS	TSS1612	chr1:62659777-62682914	-	-	0.000423144	0	0.00254588	OK	0.00117705	0	0.00346243	OK	1.99044	0	6.02137	OK	0.00311301	0	0.0248947	OK	0.0012744	0	0.00382428	OK	0.00348055	0.000178845	0.00678225	OK	0.0018208	0	0.0232111	OK	0.00111023	0	0.00284763	OK	0.0011384	0	0.00395042	OK	0.00105019	0	0.00744979	OK	0.00661473
XLOC_001084	-	-	XLOC_001084	linc-DOCK7-1	TSS1613,TSS1614,TSS1615	chr1:63466167-63478142	-	-	0	0	0	OK	0	0	0	OK	0	0	0	OK	0	0	0	OK	0	0	0	OK	0	0	0	OK	0	0	0	OK	0	0	0	OK	0	0	0	OK	0.0360872	0	0.270187	OK	0
XLOC_001085	-	-	XLOC_001085	linc-DOCK7-2	TSS1616,TSS1617,TSS1618,TSS1619,TSS1620,TSS1621	chr1:63604920-63782958	-	-	0	0	0	OK	0	0	0	OK	0.0768952	0	0.355082	OK	0.00488939	0	0.0240888	OK	0.0101595	0	0.0512465	OK	0.0119164	0	0.0506532	OK	0	0	0	OK	0.0171442	0	0.0690151	OK	0.148568	0	0.454832	OK	0	0	0	OK	0
XLOC_001086	-	-	XLOC_001086	linc-FOXD3-AS	TSS1622,TSS1623,TSS1624	chr1:63785476-63790797	-	-	0	0	0	OK	0	0	0	OK	67.8984	13.2531	122.544	OK	2.59306e-07	0	0.0169059	OK	0.0352762	0	0.104724	OK	1.65809	0	3.96383	OK	0	0	0	OK	0.0265832	0	0.113359	OK	0.291006	0	1.08137	OK	0.01217	0	0.0553388	OK	0.195823
XLOC_001087	-	-	XLOC_001087	linc-ROR1-AS	TSS1625	chr1:64239689-64644707	-	-	0	0	0	OK	0	0	0	OK	0.0175433	0	0.348346	OK	0.0220037	0	0.300496	OK	0.0122865	0	0.127037	OK	0	0	0	OK	0.00897839	0	0.314793	OK	0.0332661	0.00271005	0.0638222	OK	0.0169708	0	0.213289	OK	0.0713771	0	0.458491	OK	0.052948
XLOC_001088	-	-	XLOC_001088	linc-JAK1-1	TSS1626,TSS1627,TSS1628,TSS1629	chr1:65437907-65468159	-	-	0.0380385	0	0.135606	OK	0.00386613	0	0.021524	OK	0.0524279	0	0.183353	OK	0.014278	0	0.073579	OK	0	0	0	OK	0.0803089	0	0.173473	OK	0	0	0	OK	0.0107002	0	0.052651	OK	0.0751635	0	0.322242	OK	0.33183	0	0.983719	OK	0.496802
XLOC_001089	-	-	XLOC_001089	linc-JAK1-2	TSS1630	chr1:65532309-65533420	-	-	0	0	0	OK	0	0	0	OK	0.286438	0	1.09956	OK	0	0	0	OK	0	0	0	OK	0.241397	0	0.507011	OK	0	0	0	OK	0	0	0	OK	0	0	0	OK	0	0	0	OK	0.359131
XLOC_001090	-	-	XLOC_001090	linc-AK4-AS	TSS1631,TSS1632	chr1:65613231-65698029	-	-	1.7286	1.11928	2.33791	OK	33.7693	25.6651	41.8736	OK	7.69969	3.23169	12.1677	OK	8.69309	2.08086	15.3053	OK	10.4892	7.22979	13.7485	OK	1.8869	0.901631	2.87216	OK	12.0363	0	26.8378	OK	14.2737	10.3829	18.1644	OK	3.27539	0	6.60657	OK	34.0986	0	77.285	OK	34.6612
XLOC_001091	-	-	XLOC_001091	linc-LEPROT-AS	TSS1633,TSS1634	chr1:65886317-66102820	-	-	8.81113	5.44846	12.1738	OK	9.08352	5.72192	12.4451	OK	1.33477	0.0694349	2.6001	OK	7.22832	0	15.2138	OK	10.7292	5.82482	15.6336	OK	5.35513	1.26366	9.44661	OK	6.55839	0	18.2998	OK	2.56699	1.64916	3.48481	OK	5.06044	0	11.2604	OK	22.01	0	56.8355	OK	16.9851
XLOC_001092	-	-	XLOC_001092	linc-PDE4B-AS	TSS1635	chr1:66258192-66840354	-	-	0.881289	0	2.75654	OK	0	0	0	OK	0.0390783	0	0.835474	OK	0	0	0	OK	0.0186801	0	0.0648658	OK	0	0	0	OK	0.00600655	0	0.0278167	OK	0.217272	0	0.506281	OK	0.0650602	0	1.34884	OK	0	0	0	OK	0.0364874
XLOC_001093	-	-	XLOC_001093	linc-SGIP1-AS	TSS1636	chr1:66999824-67210767	-	-	0.261202	0.0746374	0.447767	OK	0.000765974	0	0.00416789	OK	0.0145996	0	0.046153	OK	0.00241564	0	0.00809885	OK	0.00852879	0	0.0208986	OK	0.00242612	0	0.00566096	OK	0	0	0	OK	0.00109603	0	0.00407999	OK	0.00445004	0	0.0162585	OK	0.090117	0	0.383352	OK	0.130139
XLOC_001094	-	-	XLOC_001094	linc-MIER1-AS	TSS1637	chr1:67390577-67454302	-	-	0	0	0	OK	0.0185258	0	0.737501	OK	0	0	0	OK	0.0125836	0	6.73484	OK	0.0206815	0	0.962415	OK	0.00593475	0	1.40457	OK	0.0942205	0	10.0505	OK	0.0181812	0	0.74759	OK	0	0	0	OK	0.315778	0	12.9372	OK	0.212933
XLOC_001095	-	-	XLOC_001095	linc-IL12RB2-AS	TSS1638	chr1:67773046-67869386	-	-	0.0518295	0.0148217	0.0888373	OK	0.0546132	0.0115635	0.0976629	OK	0.0819725	0	0.302425	OK	0.123431	0	0.401511	OK	0.0149273	0.000109249	0.0297454	OK	0.118957	0	0.303075	OK	0.0159915	0	0.0954696	OK	0.348172	0.0535088	0.642835	OK	0.217472	0	0.602962	OK	0.101822	0	0.548366	OK	0.0639863
XLOC_001096	-	-	XLOC_001096	linc-GADD45A-AS	TSS1639	chr1:68150784-68154829	-	-	4.00241	1.47189	6.53292	OK	0.717466	0	1.56413	OK	0.179645	0	0.72077	OK	3.02734	0	23.3781	OK	0.815258	0	2.28129	OK	1.04297	0	3.17603	OK	2.47862	0	19.1699	OK	0.453972	0	0.941427	OK	1.02582	0	3.57316	OK	2.5917	0	21.0456	OK	0.208887
XLOC_001097	-	-	XLOC_001097	linc-WLS	TSS1640	chr1:68708114-68708786	-	-	0.0789481	0	0.524332	OK	0.209248	0	2.56432	OK	0.0693689	0	0.75948	OK	0.0818792	0	1.19958	OK	0.0759333	0	0.478906	OK	0.138444	0	1.89432	OK	0.102915	0	1.72807	OK	0.1606	0	1.37457	OK	0.0638238	0	1.36861	OK	0.118359	0	2.44258	OK	0.000572174
XLOC_001098	-	-	XLOC_001098	linc-DEPDC1	TSS1641	chr1:69709054-69715106	-	-	0	0	0	OK	0	0	0	OK	0	0	0	OK	0	0	0	OK	0	0	0	OK	0	0	0	OK	0	0	0	OK	0	0	0	OK	0	0	0	OK	0	0	0	OK	0
XLOC_001099	-	-	XLOC_001099	linc-LRRC7-AS	TSS1642	chr1:70032867-70589169	-	-	0	0	0	OK	0	0	0	OK	0.00619127	0	0.0330069	OK	0.000433416	0	0.0184421	OK	0	0	0	OK	0.0102085	0	0.157364	OK	0	0	0	OK	0	0	0	OK	0	0	0	OK	0	0	0	OK	0
XLOC_001100	-	-	XLOC_001100	linc-LRRC7-AS	TSS1643,TSS1644	chr1:70032867-70589169	-	-	0.0419184	0	0.174981	OK	0	0	0	OK	0	0	0	OK	0	0	0	OK	0	0	0	OK	0.0331397	0	0.0987114	OK	0	0	0	OK	0	0	0	OK	0.0124241	0	0.0641072	OK	0.031825	0	0.132895	OK	0.0404941
XLOC_001101	-	-	XLOC_001101	linc-ANKRD13C	TSS1645	chr1:71172135-71252214	-	-	0	0	0	OK	0	0	0	OK	0	0	0	OK	0	0	0	OK	0	0	0	OK	0	0	0	OK	0	0	0	OK	0	0	0	OK	0	0	0	OK	0	0	0	OK	0
XLOC_001102	-	-	XLOC_001102	linc-NEGR1	TSS1646,TSS1647,TSS1648,TSS1649	chr1:73163169-73364823	-	-	0	0	0	OK	0	0	0	OK	0.0430585	0	0.218409	OK	0.0477261	0	0.245948	OK	0.0268627	0	0.133167	OK	0	0	0	OK	0	0	0	OK	0	0	0	OK	0.345649	0	1.06023	OK	0	0	0	OK	0
XLOC_001103	-	-	XLOC_001103	linc-LHX8-AS	TSS1650	chr1:75593514-75627216	-	-	0	0	0	OK	0	0	0	OK	0	0	0	OK	0	0	0	OK	0	0	0	OK	0	0	0	OK	0	0	0	OK	0	0	0	OK	0	0	0	OK	0	0	0	OK	0
XLOC_001104	-	-	XLOC_001104	linc-ACADM-BP	TSS1651	chr1:76175699-76189696	-	-	0	0	0	OK	0.0143481	0	0.0528397	OK	0	0	0	OK	0	0	0	OK	0	0	0	OK	0.0115971	0	0.034751	OK	0	0	0	OK	0	0	0	OK	0	0	0	OK	0	0	0	OK	0
XLOC_001105	-	-	XLOC_001105	linc-ACADM-AS	TSS1652	chr1:76190042-76229441	-	-	0.0643831	0	0.299801	OK	0.305712	0	1.17751	OK	0.0963231	0	0.608473	OK	0.0753244	0	0.715953	OK	0.125256	0	0.48292	OK	0.107557	0	1.93373	OK	0.0300817	0	0.599353	OK	0.301105	0	1.5039	OK	0.175804	0	1.20483	OK	0.0902369	0	1.85231	OK	0.404366
XLOC_001106	-	-	XLOC_001106	linc-ACADM-AS	TSS1653	chr1:76190042-76229441	-	-	0	0	0	OK	0.0723138	0	1.82445	OK	0.00431509	0	0.146722	OK	0.0355369	0	6.18342	OK	0.011042	0	0.152065	OK	0.11092	0	3.43584	OK	0	0	0	OK	0.210654	0	2.38342	OK	0.0716239	0	7.31138	OK	0.871146	0	31.5303	OK	0.706844
XLOC_001107	-	-	XLOC_001107	linc-RABGGTB-AS	TSS1654	chr1:76251885-76260853	-	-	3.95394	2.31622	5.59165	OK	2.90633	1.25642	4.55624	OK	2.56355	0.50822	4.61888	OK	1.55242	0	3.85025	OK	1.58546	0.652395	2.51852	OK	4.34918	1.82425	6.8741	OK	1.54609	0	4.70009	OK	5.69984	3.94339	7.4563	OK	5.58979	0	11.4307	OK	0.91922	0	3.81702	OK	1.01726
XLOC_001108	-	-	XLOC_001108	linc-ASB17-1	TSS1655	chr1:77165351-77166692	-	-	20.6268	2.52744	38.7261	OK	27.332	0	54.789	OK	18.1397	0	56.9474	OK	20.4745	0	85.0089	OK	34.9446	0.0306683	69.8585	OK	10.3288	0	28.4011	OK	47.16	0	489.827	OK	35.1366	3.66734	66.6058	OK	23.2721	0	93.5771	OK	10.5533	0	62.589	OK	16.0649
XLOC_001109	-	-	XLOC_001109	linc-ASB17-2	TSS1656	chr1:77223808-77244952	-	-	0	0	0	OK	0	0	0	OK	0.0115237	0	0.0767077	OK	0	0	0	OK	0	0	0	OK	0	0	0	OK	0	0	0	OK	0	0	0	OK	0	0	0	OK	0	0	0	OK	0
XLOC_001110	-	-	XLOC_001110	linc-FAM73A-AS	TSS1657	chr1:78245308-78353628	-	-	0.339043	0.110922	0.567164	OK	0.352414	0.123159	0.58167	OK	0.075276	0	0.227887	OK	0.322243	0	0.980165	OK	0.376145	0.114049	0.63824	OK	0.0884936	0	0.179881	OK	0.370753	0	1.45013	OK	0.263532	0.11963	0.407435	OK	0.245258	0	0.836581	OK	1.50681	0	4.0623	OK	0.892047
XLOC_001111	-	-	XLOC_001111	linc-DNAJB4-AS	TSS1658	chr1:78444933-78603111	-	-	1.33475	0.381554	2.28794	OK	0.106372	0	0.301062	OK	0.0461321	0	0.203366	OK	0.321068	0	1.08686	OK	9.84198	1.35218	18.3318	OK	0.122167	0	0.302267	OK	0.202604	0	1.07493	OK	0.132388	0.0355791	0.229197	OK	0.199377	0	0.886618	OK	1.6093	0	5.26306	OK	5.47329
XLOC_001112	-	-	XLOC_001112	linc-IFI44L-AS	TSS1659,TSS1660	chr1:79034379-79130065	-	-	1.62003	0.159062	3.08099	OK	0.000281138	0	0.00115657	OK	0	0	0	OK	1.01265	0	10.728	OK	0.439344	0	1.25775	OK	0.0024917	0	0.0116001	OK	0.0363764	0	0.309551	OK	9.69409	0	21.4651	OK	0.467942	0	17.8529	OK	1.24895	0	9.0649	OK	0.976181
XLOC_001113	-	-	XLOC_001113	linc-ELTD1-1	TSS1661	chr1:79518695-79589211	-	-	1.19359	0.549174	1.83802	OK	10.9474	4.33403	17.5608	OK	4.79799	0.128142	9.46785	OK	3.32619	0	7.71328	OK	3.91547	2.2463	5.58464	OK	4.22005	0.760726	7.67938	OK	6.28749	0	16.3924	OK	0.684508	0.301166	1.06785	OK	2.81945	0	6.87922	OK	1.76509	0	5.20238	OK	0.0937898
XLOC_001114	-	-	XLOC_001114	linc-ELTD1-2	TSS1662	chr1:80839048-80840306	-	-	0	0	0	OK	0	0	0	OK	0	0	0	OK	0.0225572	0	0.0875697	OK	0	0	0	OK	0	0	0	OK	0	0	0	OK	0	0	0	OK	0	0	0	OK	0	0	0	OK	0
XLOC_001115	-	-	XLOC_001115	linc-ELTD1-3	TSS1663	chr1:81000662-81112492	-	-	0	0	0	OK	0	0	0	OK	0	0	0	OK	0	0	0	OK	0	0	0	OK	0	0	0	OK	0	0	0	OK	0	0	0	OK	0	0	0	OK	0	0	0	OK	0
XLOC_001116	-	-	XLOC_001116	linc-ELTD1-4	TSS1664	chr1:81674454-81674917	-	-	1.79445e-05	0	0.283204	OK	0	0	0	OK	0	0	0	OK	0	0	0	OK	0.301631	0	0.701066	OK	1.34756e-05	0	0.0939656	OK	0	0	0	OK	0	0	0	OK	0.00120177	0	0.422026	OK	1.23646e-05	0	0.482652	OK	0.0949222
XLOC_001117	-	-	XLOC_001117	linc-ELTD1-5	TSS1665	chr1:82680903-82726817	-	-	0	0	0	OK	0	0	0	OK	0	0	0	OK	0	0	0	OK	0	0	0	OK	0	0	0	OK	0	0	0	OK	0.229754	0.0809781	0.378531	OK	0	0	0	OK	0	0	0	OK	0
XLOC_001118	-	-	XLOC_001118	linc-ELTD1-6	TSS1666	chr1:83001630-83313881	-	-	0	0	0	OK	0	0	0	OK	1.98323	0	6.27911	OK	0	0	0	OK	0	0	0	OK	0	0	0	OK	0	0	0	OK	0	0	0	OK	0	0	0	OK	0	0	0	OK	0
XLOC_001119	-	-	XLOC_001119	linc-ELTD1-7	TSS1667,TSS1668	chr1:83368865-83697791	-	-	0	0	0	OK	0	0	0	OK	0.0284399	0	0.17769	OK	0.00650062	0	0.0532197	OK	0	0	0	OK	0	0	0	OK	0	0	0	OK	0.0115398	0	0.0417413	OK	0	0	0	OK	0	0	0	OK	0
XLOC_001120	-	-	XLOC_001120	linc-ELTD1-8	TSS1669	chr1:83368865-83697791	-	-	0	0	0	OK	0.0165654	0	0.0465634	OK	0.429563	0	0.908852	OK	0.0256631	0	0.0767018	OK	0	0	0	OK	0.0101477	0	0.0259982	OK	0	0	0	OK	0.0617488	0.0191172	0.10438	OK	0.00442503	0	0.041894	OK	0.113171	0	0.379413	OK	0.174542
XLOC_001121	-	-	XLOC_001121	linc-ELTD1-9	TSS1670,TSS1671	chr1:84041458-84326778	-	-	0.0521198	0	0.208134	OK	0.00464472	0	0.0252733	OK	0.0173625	0	0.206893	OK	0.192814	0	0.828706	OK	0	0	0	OK	0.0213727	0	0.0834879	OK	0.40873	0	1.3864	OK	0.101866	0	0.39426	OK	0	0	0	OK	0.131165	0	0.582977	OK	0.00593433
XLOC_001122	-	-	XLOC_001122	linc-TTLL7-1	TSS1672	chr1:84464969-84469733	-	-	0	0	0	OK	0	0	0	OK	0	0	0	OK	0	0	0	OK	0	0	0	OK	0	0	0	OK	0	0	0	OK	0	0	0	OK	0	0	0	OK	0	0	0	OK	0
XLOC_001123	-	-	XLOC_001123	linc-PRKACB-AS	TSS1673	chr1:84542061-84704179	-	-	0.112792	0	1.36516	OK	1.78573	0.96626	2.6052	OK	0.394235	0	1.41978	OK	0.125974	0	3.44586	OK	0.297408	0	1.11341	OK	1.24615	0.223019	2.26929	OK	0.133496	0	1.22537	OK	0.434959	0.13902	0.730897	OK	1.14429	0	4.71699	OK	0.106772	0	1.30514	OK	0.133721
XLOC_001124	-	-	XLOC_001124	linc-TTLL7-2	TSS1674,TSS1675	chr1:84830647-84863576	-	-	0.0753369	0	0.203651	OK	0.0212116	0	0.106079	OK	0	0	0	OK	0.0127827	0	0.0393281	OK	0	0	0	OK	0	0	0	OK	0	0	0	OK	0.00973145	0	0.063801	OK	0.00912849	0	0.0567673	OK	0	0	0	OK	0
XLOC_001125	-	-	XLOC_001125	linc-CTBS	TSS1676	chr1:85063634-85086719	-	-	0.184877	0	0.455088	OK	0.0333913	0	0.0938591	OK	0.0576922	0	0.225562	OK	0.0214769	0	0.0811104	OK	0.0217251	0	0.107699	OK	0.537711	0.161972	0.91345	OK	0.0463729	0	0.269856	OK	0.137995	0.0465685	0.229422	OK	0.0584606	0	0.193318	OK	0.371538	0	1.16757	OK	0.0207061
XLOC_001126	-	-	XLOC_001126	linc-CYR61-AS	TSS1677,TSS1678,TSS1679	chr1:86046364-86050435	-	-	9.20303	0	50.8325	OK	0.365694	0	3.21825	OK	2.22122	0	6.53608	OK	3.38845	0	59.2121	OK	8.79768	0	40.0638	OK	0.145712	0	0.384694	OK	3.20209	0	82.9099	OK	0.0435152	0	0.0948737	OK	3.87082	0	21.382	OK	2.09031	0	25.8205	OK	0.957749
XLOC_001127	-	-	XLOC_001127	linc-CLCA2-AS	TSS1680	chr1:86889768-86923838	-	-	0	0	0	OK	0	0	0	OK	0.00133402	0	0.0182385	OK	2.29243	0	34.8469	OK	0	0	0	OK	0.00389918	0	0.0109782	OK	2.58321	0	105.134	OK	1.31839e-07	0	0.00732968	OK	0.00403492	0	0.0499534	OK	0.0517535	0	0.181042	OK	0
XLOC_001128	-	-	XLOC_001128	linc-CLCA1-AS	TSS1681	chr1:86934394-86969353	-	-	0	0	0	OK	0	0	0	OK	0.0113217	0	0.0387937	OK	0.00632152	0	0.0447279	OK	0	0	0	OK	0	0	0	OK	0	0	0	OK	0.00809088	0	0.0199623	OK	0	0	0	OK	0.00603926	0	0.0274587	OK	0.438218
XLOC_001129	-	-	XLOC_001129	linc-ODF2L	TSS1682	chr1:87162877-87164549	-	-	0.299295	0.109314	0.489276	OK	0.0992515	0.0152663	0.183237	OK	0.0367345	0	0.121805	OK	0.0688394	0	0.170001	OK	0.154291	0.0443672	0.264216	OK	0.033379	0	0.0697428	OK	0.0175783	0	0.0726807	OK	0.100534	0.0330537	0.168014	OK	0.019614	0	0.0707749	OK	0.0202453	0	0.0820024	OK	0.0855259
XLOC_001130	-	-	XLOC_001130	linc-SEP15-1	TSS1683	chr1:87819001-87837373	-	-	0	0	0	OK	0	0	0	OK	0	0	0	OK	0	0	0	OK	0	0	0	OK	0	0	0	OK	0	0	0	OK	0	0	0	OK	0	0	0	OK	0	0	0	OK	0
XLOC_001131	-	-	XLOC_001131	linc-SEP15-2	TSS1684	chr1:88365591-88371397	-	-	0	0	0	OK	0	0	0	OK	0	0	0	OK	0.0149365	0	0.0567948	OK	0	0	0	OK	0	0	0	OK	0	0	0	OK	0	0	0	OK	0	0	0	OK	0	0	0	OK	0
XLOC_001132	-	-	XLOC_001132	linc-SEP15-3	TSS1685,TSS1686	chr1:88994517-88995833	-	-	0	0	0	OK	0	0	0	OK	0	0	0	OK	0	0	0	OK	0	0	0	OK	0	0	0	OK	0	0	0	OK	0	0	0	OK	0	0	0	OK	0	0	0	OK	0
XLOC_001133	-	-	XLOC_001133	linc-PKN2-BP	TSS1687,TSS1688,TSS1689	chr1:89003195-89302110	-	-	0.0807239	0	0.810501	OK	0	0	0	OK	0.026244	0	0.488969	OK	0.0399354	0	1.29692	OK	0.161018	0	1.1973	OK	0.154795	0	3.18203	OK	0.0540225	0	2.33556	OK	0.0700613	0	0.645826	OK	0.0782843	0	50.0047	OK	0.00605558	0	0.301331	OK	0
XLOC_001134	-	-	XLOC_001134	linc-PKN2-AS	TSS1690	chr1:89003195-89302110	-	-	1.08851	0.187308	1.9897	OK	0.811627	0.113041	1.51021	OK	0.26256	0	0.979433	OK	0.451405	0	2.49241	OK	0.338045	0	0.857433	OK	0.790239	0.0388132	1.54166	OK	0.291471	0	5.90141	OK	2.10426	1.3013	2.90722	OK	0.781131	0	2.98464	OK	0.910657	0	4.67683	OK	0.584175
XLOC_001135	-	-	XLOC_001135	linc-LRRC8B-AS	TSS1691,TSS1692,TSS1693,TSS1694,TSS1695	chr1:89990396-90185093	-	-	1.04162	0	13.764	OK	0.318545	0	1.17357	OK	0.535908	0	3.61033	OK	0.296246	0	27.6249	OK	0.100544	0	1.5586	OK	0.956993	0	3.84669	OK	0.185096	0	31.3944	OK	0.525421	0	1.96272	OK	0.283473	0	6.83314	OK	0.623929	0	7.65816	OK	0.998794
XLOC_001136	-	-	XLOC_001136	linc-GBP5-1	TSS1696	chr1:90224436-90229610	-	-	0	0	0	OK	0	0	0	OK	0	0	0	OK	0.0325736	0	0.133617	OK	0	0	0	OK	0.0648272	0	0.146741	OK	0	0	0	OK	0.00659017	0	0.0485271	OK	0	0	0	OK	0	0	0	OK	0
XLOC_001137	-	-	XLOC_001137	linc-GBP5-2	TSS1697	chr1:90421224-90422281	-	-	0	0	0	OK	0.0207914	0	0.0827574	OK	0.0230659	0	0.105986	OK	0	0	0	OK	0	0	0	OK	0.0209834	0	0.0608365	OK	0	0	0	OK	0.0104545	0	0.0444695	OK	0.0120076	0	0.0746351	OK	0	0	0	OK	0
XLOC_001138	-	-	XLOC_001138	linc-GBP5-3	TSS1698	chr1:90976466-90999029	-	-	0	0	0	OK	0	0	0	OK	0	0	0	OK	0	0	0	OK	0	0	0	OK	0	0	0	OK	0	0	0	OK	0	0	0	OK	0	0	0	OK	0	0	0	OK	0
XLOC_001139	-	-	XLOC_001139	linc-BARHL2	TSS1699,TSS1700,TSS1701	chr1:91248544-91320704	-	-	0.0501703	0	0.183506	OK	12.3573	6.7939	17.9208	OK	0.153842	0	0.819303	OK	0.0284374	0	0.104278	OK	0.94986	0.196206	1.70351	OK	6.51865	0.709422	12.3279	OK	0.113764	0	0.377668	OK	0.056302	0	0.140031	OK	0.0236092	0	0.1738	OK	0.401229	0	1.29578	OK	4.24847
XLOC_001140	-	-	XLOC_001140	linc-ZNF644	TSS1702	chr1:91489450-91490402	-	-	0.00585998	0	0.116332	OK	2.44799	0	5.4071	OK	0.43605	0	4.84342	OK	0.33842	0	4.27797	OK	3.38537	0.0836301	6.6871	OK	2.72437	0.351157	5.09759	OK	0.588882	0	7.28207	OK	8.69118	5.08359	12.2988	OK	0.710614	0	6.61432	OK	0	0	0	OK	0.733076
XLOC_001141	-	-	XLOC_001141	linc-CDC7-AS	TSS1703	chr1:91966403-92012394	-	-	0.114804	0	0.258567	OK	0.124743	0	0.259393	OK	0.294872	0	1.12736	OK	0.0513346	0	0.267722	OK	0.0258581	0	0.08937	OK	0.259196	0	0.871723	OK	0.0680531	0	0.493348	OK	0.371135	0.0842542	0.658015	OK	0.642476	0	2.03812	OK	0.0932389	0	0.4525	OK	0.0289282
XLOC_001142	-	-	XLOC_001142	linc-EPHX4-BP	TSS1704	chr1:92486377-92529093	-	-	0.242774	0.0906151	0.394932	OK	0.00401919	0	0.0113355	OK	0.217498	0	0.450025	OK	0.0383705	0	0.164463	OK	0.00350878	0	0.0101495	OK	0.00700421	4.67709e-05	0.0139616	OK	0.026098	0	0.148689	OK	0.00280212	0	0.00733488	OK	0.012741	0	0.0610903	OK	0.029699	0	0.119118	OK	0.0473539
XLOC_001143	-	-	XLOC_001143	linc-BTBD8-AS	TSS1705,TSS1706	chr1:92539287-92613395	-	-	7.60466	3.83827	11.371	OK	5.50943	3.13667	7.88218	OK	11.1489	1.29958	20.9983	OK	6.90311	0	15.3017	OK	12.0519	7.94256	16.1613	OK	10.3188	4.44764	16.1899	OK	15.8275	0	39.5027	OK	5.58062	3.13885	8.02239	OK	9.89587	0	20.1027	OK	4.78126	0	12.8853	OK	6.12778
XLOC_001144	-	-	XLOC_001144	linc-CCDC18-AS	TSS1707,TSS1708,TSS1709,TSS1710,TSS1711,TSS1712,TSS1713,TSS1714,TSS1715,TSS1716	chr1:93617410-93828146	-	-	2.08661	0	24.4399	OK	5.79344	0	45.7735	OK	2.10634	0	86.4876	OK	7.74346	0	173.875	OK	2.51054	0	35.7277	OK	12.1946	0	101.071	OK	1.68656	0	264.833	OK	23.4956	0	69.491	OK	4.32094	0	324.759	OK	4.36097	0	721.611	OK	3.20819
XLOC_001145	-	-	XLOC_001145	linc-ARHGAP29	TSS1717,TSS1718,TSS1719	chr1:94783717-94795571	-	-	1.02231	0.312804	1.73181	OK	0.0229699	0	0.105626	OK	0	0	0	OK	0.353345	0	1.25951	OK	0.355888	0.0234234	0.688353	OK	0	0	0	OK	0.369287	0	1.18328	OK	0	0	0	OK	0	0	0	OK	0.309386	0	0.995936	OK	0
XLOC_001146	-	-	XLOC_001146	linc-F3-1	TSS1720	chr1:95051111-95057853	-	-	0	0	0	OK	0	0	0	OK	0	0	0	OK	0	0	0	OK	0	0	0	OK	0	0	0	OK	0	0	0	OK	0	0	0	OK	0	0	0	OK	0.00514518	0	0.023777	OK	0
XLOC_001147	-	-	XLOC_001147	linc-F3-2	TSS1721	chr1:95086706-95089740	-	-	0.0139403	0	0.0394464	OK	0.142236	0.0509037	0.233567	OK	0.141946	0	0.326822	OK	0.0211263	0	0.0514889	OK	0.0401948	0.00428116	0.0761084	OK	0	0	0	OK	0.0172437	0	0.0632225	OK	0	0	0	OK	0.124624	0	0.328496	OK	0.1419	0	0.400705	OK	0.423889
XLOC_001148	-	-	XLOC_001148	linc-SLC44A3-BP	TSS1722,TSS1723,TSS1724,TSS1725,TSS1726	chr1:95104016-95285878	-	-	0.0395123	0	0.237922	OK	1.63268	0	3.67636	OK	1.67914	0	9.17346	OK	0.571113	0	1.96295	OK	0.378016	0	0.809905	OK	0.0117872	0	0.0363766	OK	1.5892	0	7.69703	OK	4.91585e-05	0	0.0332215	OK	0.268862	0	0.840993	OK	3.01392	0	23.6367	OK	1.02132
XLOC_001149	-	-	XLOC_001149	linc-SLC44A3-AS	TSS1727	chr1:95285900-95360801	-	-	0	0	0	OK	0.0237494	0	0.104298	OK	0.00805908	0	0.0666433	OK	0.0710381	0	0.652726	OK	0.124426	0	0.268622	OK	0.000885442	0	0.00482915	OK	0.140525	0	1.26609	OK	0	0	0	OK	0.0401103	0	0.161551	OK	1.78848	0	9.49969	OK	0.0535356
XLOC_001150	-	-	XLOC_001150	linc-TMEM56-AS	TSS1728	chr1:95582510-95729610	-	-	0	0	0	OK	0.226086	0	1.54139	OK	0.0281374	0	1.82381	OK	0	0	0	OK	0	0	0	OK	0.129121	0	1.47789	OK	0	0	0	OK	0	0	0	OK	0.0396231	0	5.2084	OK	0.0219973	0	0.725566	OK	0.229261
XLOC_001151	-	-	XLOC_001151	linc-TMEM56-AS	TSS1729	chr1:95582510-95729610	-	-	0.00428645	0	0.0473351	OK	0.11439	0	1.30555	OK	0.0248054	0	0.466256	OK	0.0259572	0	0.497966	OK	0.0219348	0	0.126097	OK	0.0675628	0	0.805498	OK	0.0159125	0	0.309083	OK	0.00338541	0	0.0357759	OK	0.0137934	0	0.690241	OK	0.0971433	0	3.20572	OK	0.443732
XLOC_001152	-	-	XLOC_001152	linc-TMEM56-RWDD3-AS	TSS1730	chr1:95582510-95729610	-	-	0.12452	0	0.927725	OK	0.818075	0	4.57059	OK	0.693541	0	3.95504	OK	0.243405	0	2.63131	OK	0.287001	0	1.54875	OK	0.192726	0	2.14434	OK	0.0952527	0	2.58898	OK	0.735207	0	2.38646	OK	0.48602	0	5.73996	OK	0.753871	0	12.802	OK	0.680222
XLOC_001153	-	-	XLOC_001153	linc-ALG14-1	TSS1731,TSS1732	chr1:95776483-95783976	-	-	0	0	0	OK	0	0	0	OK	0	0	0	OK	0	0	0	OK	0	0	0	OK	0	0	0	OK	0	0	0	OK	0	0	0	OK	0	0	0	OK	0	0	0	OK	0
XLOC_001154	-	-	XLOC_001154	linc-ALG14-2	TSS1733	chr1:95816806-95817810	-	-	0	0	0	OK	0	0	0	OK	0	0	0	OK	0	0	0	OK	0	0	0	OK	0	0	0	OK	0	0	0	OK	0	0	0	OK	0	0	0	OK	0	0	0	OK	0
XLOC_001155	-	-	XLOC_001155	linc-ALG14-3	TSS1734	chr1:95820944-95846556	-	-	0	0	0	OK	0	0	0	OK	0	0	0	OK	0	0	0	OK	0	0	0	OK	0	0	0	OK	0	0	0	OK	0	0	0	OK	0	0	0	OK	0	0	0	OK	0
XLOC_001156	-	-	XLOC_001156	linc-ALG14-4	TSS1735	chr1:96719624-96839681	-	-	0.00536293	0	0.0223584	OK	0	0	0	OK	0	0	0	OK	0	0	0	OK	0	0	0	OK	0	0	0	OK	0	0	0	OK	0	0	0	OK	0	0	0	OK	0	0	0	OK	0
XLOC_001157	-	-	XLOC_001157	linc-ALG14-5	TSS1736,TSS1737,TSS1738,TSS1739	chr1:96912422-97145201	-	-	61.1503	0	210.178	OK	26.67	0	239.368	OK	21.9786	0	1007.97	OK	78.3288	0	1269.3	OK	82.391	0	369.868	OK	21.1509	0	491.103	OK	88.2975	0	3405.68	OK	116.941	0	708.305	OK	31.8338	0	2787.33	OK	27.2828	0	1014.58	OK	0.431873
XLOC_001158	-	-	XLOC_001158	linc-ALG14-6	TSS1740	chr1:96912422-97145201	-	-	585.851	356.766	814.935	OK	597.268	359.237	835.299	OK	300.275	0	788.642	OK	385.451	0	885.363	OK	581.365	242.759	919.972	OK	604.373	246.702	962.044	OK	466.4	0	1667.71	OK	924.57	514.594	1334.55	OK	480.082	0	1323.96	OK	252.54	0	764.792	OK	215.272
XLOC_001159	-	-	XLOC_001159	linc-DPYD	TSS1741	chr1:98398901-98440557	-	-	0.092659	0	0.19543	OK	0	0	0	OK	0	0	0	OK	0.0427017	0	0.12441	OK	0.186528	0.0528986	0.320158	OK	0	0	0	OK	0.0212465	0	0.0878473	OK	0	0	0	OK	0	0	0	OK	0	0	0	OK	0
XLOC_001160	-	-	XLOC_001160	linc-LPPR5	TSS1742	chr1:99937917-99999571	-	-	0.0769515	0	0.228719	OK	0	0	0	OK	0	0	0	OK	0	0	0	OK	0	0	0	OK	0.0110916	0	0.0441955	OK	0	0	0	OK	0	0	0	OK	0	0	0	OK	0	0	0	OK	0
XLOC_001161	-	-	XLOC_001161	linc-PALMD-AS	TSS1743	chr1:100111430-100160096	-	-	3.32878	1.33705	5.3205	OK	0.201169	0.027128	0.375211	OK	0.000719393	0	0.00527742	OK	0.110536	0	0.364799	OK	0.0925846	0	0.231823	OK	0.0335432	0	0.0898155	OK	0.00920545	0	0.096911	OK	0.00766318	0.00213353	0.0131928	OK	0.0866286	0	0.349286	OK	0.0525208	0	0.31492	OK	1.30678
XLOC_001162	-	-	XLOC_001162	linc-AGL-AS	TSS1744	chr1:100315639-100411349	-	-	0.0170978	0	0.2742	OK	0	0	0	OK	0	0	0	OK	0.0314443	0	0.948563	OK	0	0	0	OK	0.00760061	0	0.274565	OK	0	0	0	OK	0.00758565	0	0.177292	OK	0.013367	0	0.631762	OK	0	0	0	OK	0
XLOC_001163	-	-	XLOC_001163	linc-SLC35A3-BP	TSS1745	chr1:100433700-100435495	-	-	0.31268	0.11203	0.51333	OK	1.04741	0.48549	1.60934	OK	0.080985	0	0.256179	OK	0.418877	0	0.919162	OK	0.159498	0.0340258	0.28497	OK	0.447832	0.138142	0.757522	OK	0.320907	0	0.916601	OK	0.843624	0.486454	1.20079	OK	0.600083	0	1.57211	OK	0.412813	0	1.16017	OK	0.487689
XLOC_001164	-	-	XLOC_001164	linc-SLC35A3-AS	TSS1746	chr1:100435539-100493636	-	-	1.32569	0.734473	1.9169	OK	2.40028	1.44991	3.35065	OK	0.505928	0	1.04538	OK	2.15684	0	4.53266	OK	1.62766	0.883503	2.37181	OK	1.18983	0.447865	1.9318	OK	2.43215	0	6.21057	OK	1.5275	0.977438	2.07756	OK	1.97282	0	4.27526	OK	3.38667	0	8.47399	OK	1.75313
XLOC_001165	-	-	XLOC_001165	linc-RTCA-BP	TSS1747	chr1:100727733-100731676	-	-	1.26381	0.03316	2.49446	OK	1.04444	0	2.13675	OK	0.514552	0	2.27887	OK	0.331435	0	1.42967	OK	1.63239	0	3.34948	OK	1.24673	0	3.19202	OK	0.597968	0	1.9836	OK	0.860143	0.0696914	1.65059	OK	0.420223	0	7.71804	OK	0.928086	0	13.9643	OK	1.35237
XLOC_001166	-	-	XLOC_001166	linc-DBT-1	TSS1748	chr1:100797371-100809720	-	-	3.81248	2.08296	5.542	OK	9.31728	5.59016	13.0444	OK	1.43585	0	3.11621	OK	4.64657	0	9.83392	OK	12.169	7.43984	16.8982	OK	3.07649	1.25173	4.90125	OK	6.57322	0	16.014	OK	4.38208	2.71766	6.0465	OK	3.97309	0	9.02392	OK	2.67669	0	6.97487	OK	5.19887
XLOC_001167	-	-	XLOC_001167	linc-CDC14A-AS	TSS1749,TSS1750	chr1:100810583-101328231	-	-	0.141886	0	0.786613	OK	0	0	0	OK	0.0718637	0	0.688541	OK	0.0152825	0	0.284117	OK	0.47415	0	6.99289	OK	0.0270902	0	0.417049	OK	0	0	0	OK	0.0361169	0	0.237374	OK	0	0	0	OK	0.0181748	0	2.01424	OK	0
XLOC_001168	-	-	XLOC_001168	linc-DBT-2	TSS1751	chr1:100810583-101328231	-	-	0.0526203	0	0.799981	OK	0	0	0	OK	0	0	0	OK	0	0	0	OK	0.0886724	0	1.58775	OK	0	0	0	OK	0	0	0	OK	0	0	0	OK	0	0	0	OK	0	0	0	OK	0
XLOC_001169	-	-	XLOC_001169	linc-S1PR1-AS	TSS1752,TSS1753	chr1:101699623-101709648	-	-	1.38788	0	56.2221	OK	0.0809948	0	0.260855	OK	0.0882864	0	0.795313	OK	0.0407014	0	0.677711	OK	0.50063	0	8.38138	OK	0.0241211	0	0.0679639	OK	0.199339	0	2.89421	OK	0.425616	0	1.0112	OK	0.0893317	0	0.909609	OK	0.235105	0	2.10692	OK	1.0182
XLOC_001170	-	-	XLOC_001170	linc-DPH5-1	TSS1754	chr1:101760785-101775034	-	-	0.011493	0	0.0297041	OK	0	0	0	OK	0.00936821	0	0.0311465	OK	0	0	0	OK	0	0	0	OK	0.00129459	0	0.00477181	OK	0	0	0	OK	4.66348	3.39426	5.93269	OK	0	0	0	OK	0	0	0	OK	0
XLOC_001171	-	-	XLOC_001171	linc-DPH5-2	TSS1755	chr1:101788892-101914787	-	-	0.0220667	0.00981251	0.0343209	OK	0	0	0	OK	0	0	0	OK	0	0	0	OK	0	0	0	OK	0.000457943	0	0.00141945	OK	0	0	0	OK	1.16052	0.849152	1.47188	OK	0	0	0	OK	0	0	0	OK	0
XLOC_001172	-	-	XLOC_001172	linc-DPH5-3	TSS1756,TSS1757	chr1:102251810-102253094	-	-	0.453609	0	10.2449	OK	0.357703	0	7.67604	OK	0.339576	0	68.446	OK	0.437154	0	737.195	OK	0.135672	0	19.792	OK	0.487444	0	26.6915	OK	0.513838	0	336.887	OK	0.559021	0	14.774	OK	0.128309	0	123.246	OK	1.87471	0	26.6799	OK	2.77369
XLOC_001173	-	-	XLOC_001173	linc-OLFM3-1	TSS1758	chr1:102665294-102855186	-	-	0	0	0	OK	0	0	0	OK	0	0	0	OK	0	0	0	OK	0	0	0	OK	0	0	0	OK	0	0	0	OK	0	0	0	OK	0	0	0	OK	0	0	0	OK	0
XLOC_001174	-	-	XLOC_001174	linc-OLFM3-2	TSS1759	chr1:103228877-103319398	-	-	0	0	0	OK	0	0	0	OK	0	0	0	OK	0	0	0	OK	0	0	0	OK	0	0	0	OK	0	0	0	OK	0	0	0	OK	0	0	0	OK	0	0	0	OK	0
XLOC_001175	-	-	XLOC_001175	linc-COL11A1	TSS1760	chr1:103817768-103835986	-	-	0	0	0	OK	0	0	0	OK	0	0	0	OK	0	0	0	OK	0	0	0	OK	0	0	0	OK	0.000662854	0	0.456094	OK	0.00815072	0	0.141758	OK	0	0	0	OK	0	0	0	OK	0.00469991
XLOC_001176	-	-	XLOC_001176	linc-RNPC3-BP	TSS1761	chr1:103957500-104068139	-	-	0	0	0	OK	0	0	0	OK	0	0	0	OK	0.223862	0	0.564161	OK	0.154478	0	0.385751	OK	0	0	0	OK	0.0606554	0	0.361274	OK	0.00999425	0	0.115937	OK	0.0173309	0	0.25306	OK	0.264927	0	1.11432	OK	0.0536642
XLOC_001177	-	-	XLOC_001177	linc-AMY2B-AS	TSS1762	chr1:104068577-104159337	-	-	103.24	76.8478	129.632	OK	32.5133	22.5605	42.4661	OK	30.2259	11.8158	48.636	OK	81.5001	16.4118	146.588	OK	104.335	74.2526	134.417	OK	33.2791	17.2788	49.2794	OK	109.477	0	237.552	OK	107.286	80.5526	134.019	OK	34.905	1.70602	68.1039	OK	1.05491	0	13.9818	OK	0.161073
XLOC_001178	-	-	XLOC_001178	linc-AMY1A-1	TSS1763	chr1:104999110-105011031	-	-	0	0	0	OK	1.80533	1.19906	2.41159	OK	0	0	0	OK	0	0	0	OK	0	0	0	OK	0.0100402	0.000544591	0.0195358	OK	0	0	0	OK	0	0	0	OK	0.000743594	0	0.00462194	OK	0.00158764	0	0.00733683	OK	0
XLOC_001179	-	-	XLOC_001179	linc-AMY1A-2	TSS1764,TSS1765	chr1:106015902-106026029	-	-	0	0	0	OK	0	0	0	OK	0	0	0	OK	0	0	0	OK	0	0	0	OK	0	0	0	OK	0	0	0	OK	0	0	0	OK	0	0	0	OK	0	0	0	OK	0
XLOC_001180	-	-	XLOC_001180	linc-AMY1A-3	TSS1766	chr1:106132312-106161581	-	-	0	0	0	OK	0	0	0	OK	0	0	0	OK	0	0	0	OK	0	0	0	OK	0	0	0	OK	0	0	0	OK	0	0	0	OK	0	0	0	OK	0	0	0	OK	0
XLOC_001181	-	-	XLOC_001181	linc-AMY1A-4	TSS1767	chr1:106432713-106434044	-	-	4.73846	2.8877	6.58923	OK	5.20938	3.16211	7.25665	OK	3.44715	0.504635	6.38966	OK	2.9377	0	5.96002	OK	4.6533	2.70421	6.60238	OK	3.60049	1.67006	5.53092	OK	4.28834	0	10.1969	OK	4.33537	2.8425	5.82824	OK	3.37191	0	7.40448	OK	11.4788	0	25.0116	OK	8.44474
XLOC_001182	-	-	XLOC_001182	linc-AMY1A-5	TSS1768,TSS1769,TSS1770	chr1:106470245-106565834	-	-	0	0	0	OK	0	0	0	OK	0	0	0	OK	0	0	0	OK	0	0	0	OK	0	0	0	OK	0	0	0	OK	0	0	0	OK	0	0	0	OK	0	0	0	OK	0
XLOC_001183	-	-	XLOC_001183	linc-AMY1A-6	TSS1771	chr1:106590149-106615801	-	-	0	0	0	OK	0	0	0	OK	0	0	0	OK	0	0	0	OK	0	0	0	OK	0	0	0	OK	0	0	0	OK	0	0	0	OK	0	0	0	OK	0	0	0	OK	0
XLOC_001184	-	-	XLOC_001184	linc-NBPF4-1	TSS1772	chr1:108803726-108964477	-	-	0	0	0	OK	0	0	0	OK	0	0	0	OK	0.00362273	0	0.0186691	OK	0.010458	0	0.0302508	OK	10.0076	5.34602	14.6692	OK	0	0	0	OK	0.00793509	0	0.0215747	OK	1.45296	0	3.73396	OK	0	0	0	OK	0
XLOC_001185	-	-	XLOC_001185	linc-NBPF4-2	TSS1773	chr1:108803726-108964477	-	-	0	0	0	OK	0	0	0	OK	0	0	0	OK	0	0	0	OK	0	0	0	OK	1.24483	0	3.56788	OK	0	0	0	OK	0.00800874	0	0.0277797	OK	0.116296	0	0.911268	OK	0	0	0	OK	0
XLOC_001186	-	-	XLOC_001186	linc-NBPF4-3	TSS1774	chr1:108803726-108964477	-	-	0	0	0	OK	0	0	0	OK	0	0	0	OK	0	0	0	OK	0	0	0	OK	0.65183	0	2.255	OK	0	0	0	OK	0	0	0	OK	0.0994925	0	0.796618	OK	0	0	0	OK	0
XLOC_001187	-	-	XLOC_001187	linc-CELSR2-AS	TSS1775	chr1:109792640-109818377	-	-	0.118767	0	0.385638	OK	0.00266963	0	0.0568777	OK	0	0	0	OK	0.0268624	0	13.858	OK	0.129335	0	0.486998	OK	0	0	0	OK	0	0	0	OK	3.82261e-05	0	0.00910477	OK	0.140592	0	6.61659	OK	0	0	0	OK	0
XLOC_001188	-	-	XLOC_001188	linc-CELSR2-AS	TSS1776	chr1:109792640-109818377	-	-	0	0	0	OK	0.246838	0	1.05445	OK	1.06712	0	6.0219	OK	6.92209	0	26.2913	OK	0	0	0	OK	0.148475	0	2.69153	OK	1.37031	0	30.924	OK	0.0623088	0	0.177728	OK	0.455312	0	8.50617	OK	4.43988	0	16.904	OK	1.24992
XLOC_001189	-	-	XLOC_001189	linc-SYPL2-AS	TSS1777,TSS1778	chr1:110009099-110035418	-	-	0	0	0	OK	0.0793713	0	0.273382	OK	0.367061	0	1.25125	OK	0.00357935	0	0.0469018	OK	1.1751	0.267152	2.08305	OK	0.00202528	0	0.272829	OK	0.00646793	0	0.121522	OK	0.0469403	0	0.188409	OK	0.105866	0	2.43006	OK	2.48755	0	8.09392	OK	1.86719
XLOC_001190	-	-	XLOC_001190	linc-GSTM4-AS	TSS1779	chr1:110198697-110236368	-	-	0.035018	0	0.25622	OK	0.312475	0	1.52655	OK	0.0221705	0	0.428241	OK	0.0484572	0	0.757683	OK	0	0	0	OK	0.122403	0	3.00843	OK	0	0	0	OK	0.0617963	0	1.9527	OK	0.0653043	0	1.03826	OK	0.129321	0	2.29385	OK	0
XLOC_001191	-	-	XLOC_001191	linc-GSTM4-AS	TSS1780,TSS1781	chr1:110198697-110236368	-	-	0.0588524	0	0.269791	OK	0.568511	0	1.75837	OK	0.206147	0	5.05804	OK	0.111439	0	6.2532	OK	0.0855499	0	0.437952	OK	0.426048	0	3.43417	OK	0.00394721	0	0.0608685	OK	0.41657	0	2.23968	OK	0.114655	0	1.3827	OK	0.318285	0	3.51611	OK	0.148761
XLOC_001192	-	-	XLOC_001192	linc-EPS8L3	TSS1782	chr1:110426797-110428886	-	-	0	0	0	OK	0.133082	0	0.315984	OK	0.0261553	0	0.125126	OK	0	0	0	OK	0.0281098	0	0.108054	OK	0	0	0	OK	0	0	0	OK	0.0635342	0	0.17029	OK	0.0192334	0	0.119549	OK	0	0	0	OK	0
XLOC_001193	-	-	XLOC_001193	linc-CSF1-AS	TSS1783	chr1:110453232-110473680	-	-	10.267	6.21613	14.3179	OK	6.11455	3.10574	9.12336	OK	0.96028	0	2.24437	OK	0.401357	0	1.23711	OK	31.643	17.2758	46.0102	OK	2.1585	0.599236	3.71777	OK	3.498	0	9.89565	OK	5.98659	3.73674	8.23644	OK	1.20605	0	4.1977	OK	4.95857	0	12.4927	OK	3.57433
XLOC_001194	-	-	XLOC_001194	linc-AHCYL1-AS	TSS1784	chr1:110527307-110566364	-	-	0	0	0	OK	0	0	0	OK	0	0	0	OK	0.121721	0	26.3348	OK	0	0	0	OK	0	0	0	OK	0	0	0	OK	0	0	0	OK	0	0	0	OK	11.6334	0	127.302	OK	0.236432
XLOC_001195	-	-	XLOC_001195	linc-SLC6A17-AS	TSS1785	chr1:110693131-110744821	-	-	0	0	0	OK	0	0	0	OK	0	0	0	OK	0	0	0	OK	0.0400967	0	0.264915	OK	0.00638791	0	0.0348393	OK	0	0	0	OK	0	0	0	OK	0	0	0	OK	0	0	0	OK	0
XLOC_001196	-	-	XLOC_001196	linc-ALX3	TSS1786	chr1:110751455-110752609	-	-	0.0346844	0	0.112408	OK	0	0	0	OK	0.0298522	0	0.116405	OK	0.0313121	0	0.0958728	OK	0.0721183	0	0.163444	OK	0	0	0	OK	0.0318282	0	0.131599	OK	0.0140095	0	0.0484713	OK	0.12273	0	0.378443	OK	0.0563018	0	0.212477	OK	0.0609367
XLOC_001197	-	-	XLOC_001197	linc-RBM15-AS	TSS1787	chr1:110834871-110895310	-	-	0.588974	0.338922	0.839025	OK	0.71	0.420731	0.999269	OK	0.903283	0.0231553	1.78341	OK	0.995598	0.0705155	1.92068	OK	0.98038	0.594356	1.3664	OK	1.10414	0.496533	1.71174	OK	1.29771	0	3.84515	OK	2.82329	1.96048	3.6861	OK	2.46334	0	5.08404	OK	0.896409	0	2.29965	OK	1.60917
XLOC_001198	-	-	XLOC_001198	linc-HBXIP	TSS1788	chr1:111016377-111033892	-	-	0	0	0	OK	0	0	0	OK	0.00150004	0	0.0261851	OK	0	0	0	OK	0	0	0	OK	0	0	0	OK	0	0	0	OK	0	0	0	OK	0.00702175	0	0.0367501	OK	0	0	0	OK	0
XLOC_001199	-	-	XLOC_001199	linc-CD53-AS	TSS1789	chr1:111413820-111473185	-	-	0.0173969	0.000531033	0.0342628	OK	0.00547419	0	0.0135945	OK	0.0135579	0	0.0468479	OK	0.00943615	0	0.0282318	OK	0.0457611	0.0153112	0.076211	OK	0.040225	0	0.324001	OK	0.0139828	0	0.0519758	OK	0.211103	0	0.994549	OK	0.00604172	0	0.037684	OK	0	0	0	OK	0.0193809
XLOC_001200	-	-	XLOC_001200	linc-CD53-AS	TSS1790	chr1:111413820-111473185	-	-	0	0	0	OK	0	0	0	OK	0.00802971	0	0.0516089	OK	0.0070581	0	0.0324452	OK	0.00666201	0	0.0260983	OK	0.348371	0	2.98707	OK	0.00854072	0	0.0618871	OK	2.15209	0	7.57764	OK	0.00832219	0	0.0673153	OK	0.0717107	0	4.51684	OK	0.109373
XLOC_001201	-	-	XLOC_001201	linc-DENND2D	TSS1791,TSS1792	chr1:111927140-111933696	-	-	0	0	0	OK	0	0	0	OK	0	0	0	OK	0.0626863	0	0.323042	OK	0	0	0	OK	0	0	0	OK	0	0	0	OK	0	0	0	OK	0	0	0	OK	0	0	0	OK	0
XLOC_001202	-	-	XLOC_001202	linc-RAP1A-AS	TSS1793,TSS1794	chr1:112025970-112260787	-	-	0.0631185	0	0.255307	OK	0.0546412	0	0.220581	OK	0.114256	0	2.2026	OK	0.199438	0	1.18057	OK	0.0874593	0	0.381124	OK	0.12835	0	0.9363	OK	0.124774	0	1.39907	OK	0.664057	0	81.7872	OK	0.063718	0	0.519806	OK	8.49107	0	1152.2	OK	9.02011
XLOC_001203	-	-	XLOC_001203	linc-RAP1A-AS	TSS1795,TSS1796	chr1:112025970-112260787	-	-	0.342229	0.0684489	0.61601	OK	0.155699	0	0.350247	OK	0.171934	0	0.453126	OK	0.19514	0	1.06225	OK	0.597637	0.130136	1.06514	OK	0.333319	0	0.837425	OK	0.198036	0	2.53877	OK	0.979534	0	3.6947	OK	0.294042	0	0.922222	OK	1.11174	0	4.62097	OK	2.56203
XLOC_001204	-	-	XLOC_001204	linc-DDX20-AS	TSS1797	chr1:112261171-112310198	-	-	0	0	0	OK	0	0	0	OK	0	0	0	OK	0	0	0	OK	0	0	0	OK	0.00675052	0	1.98735	OK	0	0	0	OK	0.0400527	0	0.515894	OK	0	0	0	OK	0	0	0	OK	0
XLOC_001205	-	-	XLOC_001205	linc-KCND3	TSS1798,TSS1799	chr1:112719855-112903374	-	-	0.00174496	0	0.0105072	OK	0	0	0	OK	0.0781095	0	0.186442	OK	0	0	0	OK	0.438682	0.152282	0.725082	OK	0.00348588	0	0.0105793	OK	0.074714	0	0.318673	OK	0.00215424	0	0.0104766	OK	0	0	0	OK	0.391162	0	1.03378	OK	2.43117
XLOC_001206	-	-	XLOC_001206	linc-CAPZA1-AS	TSS1800	chr1:113066141-113214241	-	-	1.52945	0	3.95455	OK	1.24437	0	2.58081	OK	0.889795	0	2.87941	OK	1.59915	0	13.2579	OK	0.66167	0	3.06022	OK	1.21797	0	4.9461	OK	1.25835	0	33.5204	OK	3.85669	0.675688	7.03769	OK	2.46688	0	9.90659	OK	0.606792	0	9.45015	OK	0.771761
XLOC_001207	-	-	XLOC_001207	linc-PPM1J	TSS1801,TSS1802,TSS1803	chr1:113362630-113615727	-	-	1.54144	0	21.2611	OK	0.0264747	0	3.53742	OK	19.1101	0	163.605	OK	0.267569	0	180.053	OK	0.0288085	0	2.3117	OK	0.188618	0	4.90786	OK	0.0969194	0	68.7857	OK	0.0117251	0	0.776638	OK	0.0286848	0	1.25317	OK	0.119499	0	2.41914	OK	0.0224227
XLOC_001208	-	-	XLOC_001208	linc-LRIG2-BP	TSS1804	chr1:113362630-113615727	-	-	0.128635	0	0.969873	OK	0.148526	0	1.1028	OK	0.0689521	0	2.22145	OK	0.0918409	0	2.23736	OK	0.0627222	0	0.577253	OK	0.140447	0	1.23646	OK	0.0237416	0	1.97812	OK	0.172259	0	0.695423	OK	0.162357	0	2.69509	OK	0.0762646	0	0.979831	OK	0.327099
XLOC_001209	-	-	XLOC_001209	linc-LRIG2-AS	TSS1805	chr1:113615830-113674871	-	-	0.479315	0.227309	0.731321	OK	0.34953	0.112073	0.586987	OK	0.800521	0.0588329	1.54221	OK	0.613772	0	1.38075	OK	0.548494	0.264504	0.832485	OK	0.448417	0.111472	0.785362	OK	0.461075	0	1.46848	OK	0.409706	0.215603	0.603809	OK	0.558827	0	1.45964	OK	1.07277	0	2.64199	OK	1.08156
XLOC_001210	-	-	XLOC_001210	linc-SLC16A1	TSS1806	chr1:113739503-113748875	-	-	0	0	0	OK	0	0	0	OK	0	0	0	OK	0	0	0	OK	0	0	0	OK	0.00186759	0	0.0074416	OK	0	0	0	OK	0.00636466	0	0.0188534	OK	0	0	0	OK	0	0	0	OK	0
XLOC_001211	-	-	XLOC_001211	linc-HIPK1-AS	TSS1807,TSS1808	chr1:114465246-114520421	-	-	0.0940445	0	0.74592	OK	0.109953	0	0.706063	OK	0.117271	0	1.07698	OK	0.0890912	0	1.26553	OK	0.154069	0	1.11477	OK	0.349901	0	8.81128	OK	0.0519064	0	1.27571	OK	0.239638	0	0.96225	OK	0.207588	0	2.58187	OK	0.125694	0	3.4668	OK	0.15272
XLOC_001212	-	-	XLOC_001212	linc-AP4B1	TSS1809	chr1:114556780-114580252	-	-	0	0	0	OK	0	0	0	OK	0.93601	0	3.12153	OK	0	0	0	OK	0.00492026	0	0.0164405	OK	0.0037744	0	0.00916725	OK	0	0	0	OK	0.00278885	0	0.00835655	OK	0	0	0	OK	0	0	0	OK	0
XLOC_001213	-	-	XLOC_001213	linc-NHLH2-1	TSS1810	chr1:116461996-116468529	-	-	0	0	0	OK	0.00402662	0	0.0185163	OK	0.0195769	0	0.0780441	OK	0.0608003	0	0.149856	OK	0.0293935	0	0.0592447	OK	0.00594635	0	0.0147911	OK	0.042973	0	0.160404	OK	0.00818846	0	0.0241011	OK	0.00189633	0	0.0276896	OK	0.0162205	0	0.0713842	OK	0.225745
XLOC_001214	-	-	XLOC_001214	linc-NHLH2-3	TSS1811,TSS1812,TSS1813,TSS1814	chr1:116966345-117045386	-	-	0.00104992	0	0.00632204	OK	0.605663	0	2.09259	OK	0.053828	0	0.339186	OK	0.0861421	0	0.587264	OK	0.0298503	0	0.150178	OK	0.0412293	0	0.247279	OK	0.0708837	0	0.64645	OK	0.405503	0	1.57158	OK	0.0111154	0	0.0719476	OK	6.24382	0	83.7483	OK	0.248288
XLOC_001215	-	-	XLOC_001215	linc-NHLH2-2	TSS1815	chr1:116966345-117045386	-	-	0	0	0	OK	0	0	0	OK	0	0	0	OK	0	0	0	OK	0	0	0	OK	0	0	0	OK	0	0	0	OK	0	0	0	OK	0	0	0	OK	0	0	0	OK	0
XLOC_001216	-	-	XLOC_001216	linc-IGSF3-1	TSS1816	chr1:117256319-117256948	-	-	1.56791	0.0973097	3.03851	OK	0.630321	0	1.59733	OK	0.774374	0	3.75945	OK	0.429446	0	1.4263	OK	0.237066	0	0.850773	OK	0.285025	0	0.959735	OK	0.473571	0	2.69787	OK	1.0091	0.048284	1.96991	OK	0.619243	0	2.65277	OK	0.101273	0	0.758239	OK	0.240083
XLOC_001217	-	-	XLOC_001217	linc-IGSF3-2	TSS1817	chr1:117283445-117284211	-	-	0.0899873	0	0.268395	OK	0	0	0	OK	0.099697	0	0.348632	OK	0	0	0	OK	0.259234	0.0310077	0.487459	OK	0.296502	0.0407507	0.552254	OK	0.475235	0	1.60324	OK	0.110006	0	0.235925	OK	0.0874884	0	0.392251	OK	0	0	0	OK	0
XLOC_001218	-	-	XLOC_001218	linc-IGSF3-3	TSS1818	chr1:117315569-117319259	-	-	0	0	0	OK	0.00306781	0	0.012211	OK	0.00240944	0	0.0121144	OK	0	0	0	OK	0	0	0	OK	0.0192637	6.05374e-06	0.0385214	OK	0	0	0	OK	0.0156007	0	0.0318588	OK	0	0	0	OK	0.0037325	0	0.0172488	OK	0.0455245
XLOC_001219	-	-	XLOC_001219	linc-PTGFRN-AS	TSS1819	chr1:117451779-117532972	-	-	0.124469	0	1.45736	OK	0.0271357	0	0.197714	OK	0.168087	0	1.60489	OK	0.159767	0	7.22413	OK	0.0594987	0	0.838464	OK	0.227637	0	1.64684	OK	0.134046	0	8.70075	OK	0	0	0	OK	0.0404982	0	1.5241	OK	0.062703	0	1.56413	OK	0.0516231
XLOC_001220	-	-	XLOC_001220	linc-CD101-AS	TSS1820	chr1:117544381-117602294	-	-	0.0644436	0	0.153907	OK	0	0	0	OK	0.0469872	0	0.399449	OK	0.0866205	0	0.633491	OK	0.0546999	0	0.137768	OK	0.107369	0	0.236689	OK	0.125635	0	0.464938	OK	0.29579	0.120723	0.470857	OK	0.0498558	0	0.317246	OK	0.0315659	0	0.182914	OK	0.068069
XLOC_001221	-	-	XLOC_001221	linc-TTF2-AS	TSS1821	chr1:117602948-117650152	-	-	0.219954	0	1.29881	OK	0	0	0	OK	0.119276	0	2.20016	OK	0.0609293	0	1.37425	OK	0.076312	0	0.67965	OK	0.134397	0	9.0453	OK	0	0	0	OK	0.262789	0	4.04663	OK	0.175393	0	3.46408	OK	0	0	0	OK	0
XLOC_001222	-	-	XLOC_001222	linc-TTF2-AS	TSS1822	chr1:117602948-117650152	-	-	0.470454	0.0856633	0.855245	OK	0.335415	0.0536878	0.617142	OK	1.92156	0.0191913	3.82392	OK	0.27201	0	0.916661	OK	0.506352	0.14803	0.864675	OK	0.799313	0	1.61835	OK	0.449931	0	2.70123	OK	0.870694	0.283217	1.45817	OK	1.21616	0	4.79199	OK	0.36595	0	1.34604	OK	0.508291
XLOC_001223	-	-	XLOC_001223	linc-FAM46C-BP	TSS1823,TSS1824	chr1:118139453-118148443	-	-	0	0	0	OK	0	0	0	OK	0	0	0	OK	0	0	0	OK	0.0145852	0	0.0954457	OK	0.0168865	0	0.0728189	OK	0	0	0	OK	0	0	0	OK	0	0	0	OK	0	0	0	OK	0
XLOC_001224	-	-	XLOC_001224	linc-VTCN1-1	TSS1825	chr1:118319164-118321524	-	-	22.6686	14.5307	30.8065	OK	26.8926	17.2044	36.5808	OK	36.4865	10.919	62.0539	OK	25.4692	1.85071	49.0878	OK	19.9595	12.4733	27.4458	OK	62.5356	34.523	90.5482	OK	24.6972	0	57.0958	OK	53.507	39.2031	67.8109	OK	36.2268	0	73.6396	OK	26.1078	0	63.6022	OK	16.5285
XLOC_001225	-	-	XLOC_001225	linc-VTCN1-2	TSS1826	chr1:118358056-118360760	-	-	0.794854	0.424984	1.16472	OK	0.0850078	0.0276552	0.14236	OK	0	0	0	OK	0.20032	0	0.514211	OK	0.0405251	0.00155995	0.0794902	OK	0.00173314	0	0.0069059	OK	0	0	0	OK	0	0	0	OK	0.00704497	0	0.0284583	OK	0	0	0	OK	0.174006
XLOC_001226	-	-	XLOC_001226	linc-TBX15	TSS1827	chr1:119542966-119544028	-	-	0	0	0	OK	0	0	0	OK	0	0	0	OK	0	0	0	OK	0	0	0	OK	0	0	0	OK	0	0	0	OK	0	0	0	OK	0.142297	0	0.637982	OK	0	0	0	OK	0
XLOC_001227	-	-	XLOC_001227	linc-WARS2-1	TSS1828	chr1:119802887-119869926	-	-	0	0	0	OK	0.066415	0	0.147653	OK	0.0390973	0	0.127818	OK	0	0	0	OK	0	0	0	OK	0	0	0	OK	0	0	0	OK	0	0	0	OK	0.0106884	0	0.0546736	OK	0	0	0	OK	0
XLOC_001228	-	-	XLOC_001228	linc-WARS2-2	TSS1829	chr1:119874796-119878353	-	-	0	0	0	OK	0.191845	0.0418216	0.341868	OK	0.321216	0	0.866034	OK	0	0	0	OK	0	0	0	OK	0	0	0	OK	0	0	0	OK	0.011485	0	0.0397371	OK	0	0	0	OK	0	0	0	OK	0
XLOC_001229	-	-	XLOC_001229	linc-HAO2-AS	TSS1830,TSS1831	chr1:119878482-119936751	-	-	0	0	0	OK	0	0	0	OK	0.0392333	0	0.177678	OK	0.023033	0	0.113478	OK	0.0084007	0	0.0416451	OK	0	0	0	OK	0.1099	0	0.413635	OK	0	0	0	OK	0	0	0	OK	0.0204713	0	0.384155	OK	0
XLOC_001230	-	-	XLOC_001230	linc-HSD3B1-AS	TSS1832	chr1:119957269-120102018	-	-	4.94576	1.26343	8.62809	OK	3.134	0.804739	5.46325	OK	3.32481	0	9.07149	OK	4.49125	0	12.7275	OK	0.819413	0	1.95245	OK	1.36674	0	2.78458	OK	6.68367	0	21.0696	OK	7.65476	3.8308	11.4787	OK	13.3301	0	34.4337	OK	0.0130988	0	4.26808	OK	1.16317
XLOC_001231	-	-	XLOC_001231	linc-PHGDH-AS	TSS1833,TSS1834	chr1:120254356-120287380	-	-	0.00418174	0	0.0303193	OK	0.15191	0	7.3466	OK	0.421271	0	93.5582	OK	0.013552	0	0.216278	OK	0.0274747	0	0.232787	OK	0.0881612	0	31.207	OK	0.0175121	0	0.547972	OK	0.0810568	0	1.05793	OK	0.452403	0	51.9885	OK	0.0330444	0	0.80746	OK	0
XLOC_001232	-	-	XLOC_001232	linc-PHGDH-AS	TSS1835,TSS1836	chr1:120254356-120287380	-	-	0.0660922	0	0.159023	OK	1.19059	0	2.3967	OK	1.88542	0	12.0776	OK	0.146833	0	1.76835	OK	0.152017	0	0.412493	OK	0.548833	0	4.38763	OK	0.37121	0	8.61925	OK	0.244044	0.0532315	0.434856	OK	0.813176	0	7.14447	OK	0.0283614	0	1.26522	OK	0.0134612
XLOC_001233	-	-	XLOC_001233	linc-NOTCH2-1	TSS1837	chr1:120612585-120639811	-	-	0	0	0	OK	0	0	0	OK	0	0	0	OK	0	0	0	OK	0	0	0	OK	0	0	0	OK	0	0	0	OK	0.103438	0	0.650935	OK	0	0	0	OK	0	0	0	OK	0
XLOC_001234	-	-	XLOC_001234	linc-FAM72B-AS	TSS1838,TSS1839,TSS1840,TSS1841	chr1:120833919-120855680	-	-	9.10375	4.81778	13.3897	OK	2.96151	0.423973	5.49905	OK	1.79096	0	6.32692	OK	1.37322	0	4.72109	OK	4.66697	1.77726	7.55667	OK	3.48678	0	9.80816	OK	3.24863	0	16.064	OK	0.952392	0	2.18907	OK	5.4955	0	17.4964	OK	0.3568	0	2.41135	OK	0.412684
XLOC_001235	-	-	XLOC_001235	linc-NOTCH2-2	TSS1842,TSS1843	chr1:120875957-120935944	-	-	0.025019	0	0.105889	OK	0.00387556	0	0.021088	OK	0.0524767	0	0.310233	OK	0.0442143	0	0.192752	OK	0.041784	0	0.165787	OK	0.930365	0	2.15217	OK	0	0	0	OK	0.0125288	0	0.0461819	OK	0.0328895	0	0.303159	OK	0.145616	0	0.921336	OK	0.130424
XLOC_001236	-	-	XLOC_001236	linc-FCGR1B-1	TSS1844,TSS1845	chr1:121102016-121204983	-	-	0.065558	0	0.305753	OK	0.0393157	0	0.425595	OK	0.0655844	0	0.381748	OK	0.0335682	0	0.352155	OK	0.00366615	0	0.0579906	OK	0.136251	0	4.38238	OK	0	0	0	OK	0.0176685	0	0.0693205	OK	0.10504	0	5.07245	OK	0.0483854	0	0.72355	OK	0.039546
XLOC_001237	-	-	XLOC_001237	linc-FCGR1B-2	TSS1846,TSS1847	chr1:121235159-121252295	-	-	0	0	0	OK	0.238958	0	0.55892	OK	0.0130478	0	0.0530918	OK	0	0	0	OK	0	0	0	OK	0.0234915	0	0.108384	OK	0.192883	0	0.802238	OK	0	0	0	OK	0.0417875	0	0.395623	OK	0	0	0	OK	0
XLOC_001238	-	-	XLOC_001238	linc-FCGR1B-3	TSS1848	chr1:121315743-121322322	-	-	0	0	0	OK	0.0364257	0	0.144988	OK	0	0	0	OK	0.0378512	0	0.146943	OK	0.0348942	0	0.133062	OK	0	0	0	OK	0	0	0	OK	0	0	0	OK	0	0	0	OK	0	0	0	OK	0
XLOC_001239	-	-	XLOC_001239	linc-FCGR1B-4	TSS1849	chr1:142569265-142588234	-	-	0	0	0	OK	0	0	0	OK	0	0	0	OK	0	0	0	OK	0	0	0	OK	0	0	0	OK	0	0	0	OK	0	0	0	OK	0	0	0	OK	0	0	0	OK	0
XLOC_001240	-	-	XLOC_001240	linc-FCGR1B-5	TSS1850,TSS1851,TSS1852,TSS1853,TSS1854,TSS1855	chr1:142618768-142730602	-	-	0.238641	0.044771	0.43251	OK	2.89049	1.72462	4.05635	OK	0	0	0	OK	0.0660483	0	0.192653	OK	0.022735	0	0.0521491	OK	2.21093	0.529022	3.89284	OK	0.0416035	0	0.136652	OK	0.143266	0.0407198	0.245813	OK	0.217572	0	0.909037	OK	0.114824	0	0.398595	OK	1.16881
XLOC_001241	-	-	XLOC_001241	linc-FCGR1B-6	TSS1856,TSS1857,TSS1858,TSS1859,TSS1860,TSS1861,TSS1862	chr1:142781022-142891108	-	-	0.192953	0	0.483955	OK	2.83365	0	24.5056	OK	0.0019096	0	0.00978934	OK	6.50011	0	49.0163	OK	8.64955	0.696897	16.6022	OK	44.9333	0	146.037	OK	5.68087	0	85.0948	OK	5.75484	0	14.0295	OK	4.84299	0	103.867	OK	4.20938	0	37.6725	OK	4.78139
XLOC_001242	-	-	XLOC_001242	linc-FCGR1B-7	TSS1863	chr1:142950834-142956716	-	-	0	0	0	OK	0	0	0	OK	0	0	0	OK	0.0111924	0	0.0434503	OK	0	0	0	OK	0.0292135	0	0.0648569	OK	0	0	0	OK	0	0	0	OK	0	0	0	OK	0	0	0	OK	0
XLOC_001243	-	-	XLOC_001243	linc-FCGR1B-9	TSS1864,TSS1865,TSS1866,TSS1867,TSS1868,TSS1869,TSS1870,TSS1871,TSS1872,TSS1873	chr1:143118703-143420708	-	-	0.11719	0	0.321909	OK	24.1231	7.63027	40.6159	OK	0.000409389	0	0.00988553	OK	0.255228	0	0.823333	OK	0.166041	0	0.445488	OK	5.02345	0	36.0225	OK	0.286339	0	1.38745	OK	0.809726	0	5.51388	OK	1.11826	0	14.9142	OK	0.465374	0	2.74666	OK	2.37712
XLOC_001244	-	-	XLOC_001244	linc-FCGR1B-8	TSS1874,TSS1875,TSS1876,TSS1877,TSS1878,TSS1879,TSS1880,TSS1881	chr1:143118703-143420708	-	-	0.310922	0	0.995715	OK	0.206018	0	0.982365	OK	0	0	0	OK	0.229691	0	1.01194	OK	0.485439	0	2.43771	OK	2.58482	0	336.824	OK	0.231396	0	0.941469	OK	0.276031	0	0.635184	OK	0.560181	0	5.82842	OK	1.19637	0	19.3709	OK	2.93611
XLOC_001245	-	-	XLOC_001245	linc-FCGR1B-10	TSS1882,TSS1883,TSS1884	chr1:143424332-143467769	-	-	0.126734	0	0.259108	OK	7.00679	1.55218	12.4614	OK	0.00193829	0	0.0435162	OK	0.880644	0	2.74572	OK	0.907453	0	1.90013	OK	12.5712	0	26.4549	OK	0.642646	0	2.52012	OK	1.00996	0.236625	1.78329	OK	3.48538	0	11.2704	OK	0.211567	0	1.42825	OK	1.95618
XLOC_001246	-	-	XLOC_001246	linc-FCGR1B-11	TSS1885,TSS1886	chr1:143527404-143533272	-	-	0	0	0	OK	0.0108663	0	0.0591267	OK	0	0	0	OK	0	0	0	OK	0	0	0	OK	0.0172377	0	0.0455904	OK	0	0	0	OK	0	0	0	OK	0	0	0	OK	0	0	0	OK	0.022278
XLOC_001247	-	-	XLOC_001247	linc-FCGR1B-12	TSS1887,TSS1888,TSS1889,TSS1890,TSS1891,TSS1892,TSS1893,TSS1894	chr1:143647637-143746105	-	-	5.04507	2.64818	7.44195	OK	6.22339	1.26994	11.1768	OK	5.75602	0	21.5665	OK	5.18563	0	21.5641	OK	6.66286	0	46.5813	OK	3.03795	0	16.0132	OK	5.52196	0	26.7136	OK	8.8878	0.0411329	17.7345	OK	7.7295	0	44.7494	OK	3.4711	0	45.8795	OK	9.3421
XLOC_001248	-	-	XLOC_001248	linc-FAM72D-1	TSS1895,TSS1896	chr1:143913476-143915353	-	-	1.08626	0.476331	1.69618	OK	0.756831	0.315467	1.19819	OK	0.132559	0	0.34052	OK	0.384964	0	0.902432	OK	0.548977	0	1.1545	OK	0.430735	0	0.942229	OK	0.396762	0	1.44149	OK	0.240153	0.0186194	0.461687	OK	1.27092	0	3.25982	OK	0.385088	0	1.46355	OK	0.443017
XLOC_001249	-	-	XLOC_001249	linc-FAM72D-2	TSS1897	chr1:143915747-144094477	-	-	0.628063	0	4.89657	OK	0.299995	0	2.21077	OK	0.128426	0	1.24689	OK	0.226252	0	12.2584	OK	0.650687	0	2.43901	OK	0.122801	0	2.38653	OK	0.872065	0	21.6946	OK	0.0407028	0	1.69027	OK	0.0615623	0	1.28892	OK	0.419918	0	19.2102	OK	0
XLOC_001250	-	-	XLOC_001250	linc-FAM72D-3	TSS1898,TSS1899	chr1:144146806-146467638	-	-	0.227013	0	3.88089	OK	0.644268	0	33.4763	OK	5.91048	0	73.2641	OK	4.67234	0	298.263	OK	3.77202	0	155.784	OK	8.08925	0	145.782	OK	9.15595	0	927.16	OK	7.33052	0	30.1298	OK	4.83491	0	531.178	OK	3.62104	0	3858.76	OK	1.1
XLOC_001251	-	-	XLOC_001251	linc-NBPF11-1	TSS1900,TSS1901,TSS1902	chr1:146471159-146476234	-	-	0.286276	0	0.661385	OK	0.261531	0	0.629125	OK	0.819008	0	13.0459	OK	0.447413	0	5.14379	OK	1.83878	0.485848	3.19171	OK	1.01416	0	3.12299	OK	0.311467	0	0.997694	OK	0.0508925	0	0.108135	OK	0.244025	0	4.92205	OK	0.511431	0	2.03851	OK	3.11314
XLOC_001252	-	-	XLOC_001252	linc-FMO5-1	TSS1903	chr1:146853953-146856589	-	-	0	0	0	OK	0.0301854	0	0.0701881	OK	0.0537515	0	0.261459	OK	0	0	0	OK	0.00447108	0	0.0225529	OK	0.469537	0.157141	0.781932	OK	0	0	0	OK	0.00236307	0	0.0148708	OK	0.00414948	0	0.0392853	OK	0.0223228	0	0.09824	OK	0.0578222
XLOC_001253	-	-	XLOC_001253	linc-FMO5-2	TSS1904	chr1:146942638-146989699	-	-	0	0	0	OK	0.0533747	0	0.15003	OK	0.0713202	0	0.249146	OK	0	0	0	OK	0	0	0	OK	1.07974	0.244202	1.91528	OK	0	0	0	OK	0.0153412	0	0.0617568	OK	0	0	0	OK	0	0	0	OK	0
XLOC_001254	-	-	XLOC_001254	linc-NBPF24	TSS1905	chr1:147574323-148347506	-	-	7.62175	2.8142	12.4293	OK	3.27812	0.237355	6.31889	OK	2.62634	0	6.69753	OK	3.92027	0	13.7128	OK	3.95609	0	8.34756	OK	5.98238	0	12.7067	OK	5.63122	0	25.574	OK	6.92129	2.61223	11.2303	OK	2.3748	0	12.0587	OK	1.11081	0	6.81294	OK	2.03632
XLOC_001255	-	-	XLOC_001255	linc-NBPF11-3	TSS1906,TSS1907,TSS1908	chr1:147574323-148347506	-	-	0.00628319	0	0.171718	OK	0.0507258	0	0.489397	OK	1.26218	0	11.0767	OK	0.360725	0	3.79479	OK	1.35495	0	8.98767	OK	0.610255	0	3.09586	OK	0.960874	0	10.5201	OK	1.1361	0	3.16374	OK	0.245262	0	3.797	OK	0.610542	0	5.15789	OK	0.450438
XLOC_001256	-	-	XLOC_001256	linc-NBPF11-2	TSS1909	chr1:147574323-148347506	-	-	0.00382538	0	0.0563676	OK	0.0801655	0	0.308742	OK	0.0797792	0	0.41976	OK	0.213135	0	1.30607	OK	0.0331898	0	0.226843	OK	2.65623	0.509291	4.80316	OK	0.37662	0	2.84433	OK	0.0488674	0	0.221744	OK	0.608542	0	2.94756	OK	0	0	0	OK	0
XLOC_001257	-	-	XLOC_001257	linc-NBPF11-4	TSS1910	chr1:147574323-148347506	-	-	0	0	0	OK	0.0294732	0	0.229	OK	0.094884	0	0.62722	OK	0.0917635	0	1.12497	OK	0.017258	0	0.218319	OK	0.133061	0	0.8237	OK	0.0293901	0	1.02097	OK	0.0581784	0	0.329727	OK	0.180384	0	2.00949	OK	0.0540868	0	0.914364	OK	0
XLOC_001258	-	-	XLOC_001258	linc-NBPF11-5	TSS1911	chr1:147574323-148347506	-	-	0.00252463	0	0.0372008	OK	0.0405963	0	0.172658	OK	0.148878	0	0.526392	OK	0.312418	0	1.38689	OK	0.0407724	0	0.215258	OK	0.0135985	0	0.138423	OK	0.0610026	0	0.868092	OK	0.0454567	0	0.180779	OK	0.0811737	0	0.775017	OK	0.114863	0	0.820241	OK	0.05113
XLOC_001259	-	-	XLOC_001259	linc-PPIAL4A-1	TSS1912,TSS1913	chr1:147574323-148347506	-	-	0.109817	0	2.74559	OK	0.178596	0	2.55488	OK	0.63899	0	5.15176	OK	0.228567	0	17.7745	OK	0.698977	0	4.08651	OK	0.487485	0	5.47178	OK	0.64795	0	51.248	OK	1.03432	0	3.26347	OK	1.13627	0	27.4873	OK	0.242124	0	2.77597	OK	0.0157698
XLOC_001260	-	-	XLOC_001260	linc-PPIAL4F-1	TSS1914	chr1:148349104-148361354	-	-	0.291008	0	0.582075	OK	0.0244478	0	0.100947	OK	0.00498764	0	0.0515787	OK	0.301299	0	1.40619	OK	0.232186	0	0.606477	OK	0.135632	0	0.321108	OK	0.476138	0	3.0132	OK	0.141343	0	0.293906	OK	0.7277	0	2.3467	OK	0.169916	0	0.836028	OK	0.26224
XLOC_001261	-	-	XLOC_001261	linc-NBPF15-AS	TSS1915	chr1:148555334-148758311	-	-	2.30731	1.38318	3.23144	OK	0.657407	0.297213	1.0176	OK	0.321626	0	0.669236	OK	0.84313	0	2.08021	OK	1.13444	0.497422	1.77146	OK	0.581213	0.116631	1.04579	OK	0.917315	0	3.01092	OK	1.47589	0.90413	2.04765	OK	1.96602	0	4.65683	OK	0.423101	0	1.51063	OK	0.503973
XLOC_001262	-	-	XLOC_001262	linc-NBPF15-AS	TSS1916	chr1:148555334-148758311	-	-	1.64956	0	111.585	OK	2.98172	0	45.1553	OK	2.83113	0	90.775	OK	1.02898	0	825.018	OK	6.54414	0	66.5748	OK	2.21	0	83.8795	OK	2.42947	0	1240.14	OK	1.71827	0	83.6283	OK	4.97501	0	972.879	OK	0	0	0	OK	0
XLOC_001263	-	-	XLOC_001263	linc-NBPF15-AS	TSS1917	chr1:148555334-148758311	-	-	10.4349	0	28.7261	OK	3.42097	0	13.0257	OK	1.0605	0	14.9413	OK	1.15725	0	73.1442	OK	3.8513	0	16.1421	OK	0.844971	0	13.5015	OK	0.656097	0	181.383	OK	4.44097	0	16.5059	OK	3.36979	0	132.118	OK	1.31256	0	97.4643	OK	0
XLOC_001264	-	-	XLOC_001264	linc-NBPF15-AS	TSS1918	chr1:148555334-148758311	-	-	1.91349	0	9.48243	OK	0.334374	0	4.91623	OK	0	0	0	OK	2.1191	0	40.424	OK	3.54275	0	13.4922	OK	0.192478	0	8.09895	OK	3.77778	0	92.176	OK	3.40068	0	10.0575	OK	4.74721	0	73.0729	OK	10.6351	0	59.1061	OK	1.48538
XLOC_001265	-	-	XLOC_001265	linc-NBPF16-AS	TSS1919	chr1:148555334-148758311	-	-	1.46001	0	14.8317	OK	0.672628	0	6.70657	OK	0.617575	0	7.81478	OK	1.20067	0	29.3535	OK	2.62892	0	18.3361	OK	0.852821	0	10.1488	OK	0	0	0	OK	1.57196	0	13.1111	OK	2.56311	0	52.946	OK	0	0	0	OK	0
XLOC_001266	-	-	XLOC_001266	linc-PPIAL4F-2	TSS1920	chr1:148845376-148854203	-	-	0	0	0	OK	0	0	0	OK	0.0151892	0	0.265147	OK	0	0	0	OK	0	0	0	OK	0.0287399	0	0.133895	OK	0	0	0	OK	0	0	0	OK	0	0	0	OK	0	0	0	OK	0
XLOC_001267	-	-	XLOC_001267	linc-PPIAL4F-3	TSS1921	chr1:149123933-149130430	-	-	0.77964	0	1.6235	OK	0.522212	0	1.13108	OK	0.294337	0	0.950767	OK	0.706825	0	2.35024	OK	1.23011	0.244861	2.21535	OK	1.92741	0	4.13726	OK	0.822075	0	2.70994	OK	1.19439	0.427816	1.96097	OK	0.776073	0	2.19004	OK	0.291614	0	1.22571	OK	0.417062
XLOC_001268	-	-	XLOC_001268	linc-PPIAL4F-4	TSS1922,TSS1923	chr1:149147586-149295478	-	-	0.00792348	0	0.159998	OK	2.40448	0	5.73645	OK	1.52223	0	7.22323	OK	2.88568	0	16.2357	OK	0.875921	0	2.80246	OK	0.418675	0	2.30097	OK	3.52739	0	41.3333	OK	3.74418	0.455131	7.03323	OK	3.44274	0	19.0689	OK	1.4173	0	18.4317	OK	0.503549
XLOC_001269	-	-	XLOC_001269	linc-PPIAL4F-5	TSS1924	chr1:149147586-149295478	-	-	0	0	0	OK	0	0	0	OK	0	0	0	OK	0.098743	0	2.49002	OK	0.22198	0	1.50004	OK	0	0	0	OK	0	0	0	OK	0	0	0	OK	0	0	0	OK	0	0	0	OK	0
XLOC_001270	-	-	XLOC_001270	linc-PPIAL4F-6	TSS1925	chr1:149305909-149313076	-	-	0	0	0	OK	0	0	0	OK	0.0327495	0	0.13969	OK	0	0	0	OK	0	0	0	OK	0	0	0	OK	0	0	0	OK	0.0114774	0	0.0514052	OK	0	0	0	OK	0	0	0	OK	0
XLOC_001271	-	-	XLOC_001271	linc-PPIAL4F-7	TSS1926	chr1:149369293-149379646	-	-	0	0	0	OK	0	0	0	OK	0	0	0	OK	0.0634206	0	0.170248	OK	0.00761097	0	0.0218093	OK	0.0764042	0	0.180034	OK	0	0	0	OK	0	0	0	OK	0.00141768	0	0.0207005	OK	0.0937705	0	0.359634	OK	0.0242681
XLOC_001272	-	-	XLOC_001272	linc-PPIAL4F-8	TSS1927	chr1:149379715-149429580	-	-	0.706818	0.405957	1.00768	OK	0.00147152	0	0.00652836	OK	0.0149332	0	0.0531038	OK	0.180478	0	0.399084	OK	0.845437	0.48891	1.20196	OK	0.317511	0.097577	0.537445	OK	0.42582	0	1.07828	OK	0.00891003	1.72251e-05	0.0178028	OK	0.233232	0	0.618711	OK	0.543114	0	1.30855	OK	0.0439179
XLOC_001273	-	-	XLOC_001273	linc-HIST2H2BF-1	TSS1928	chr1:149575774-149592306	-	-	0.298366	0	0.709911	OK	3.44131	1.46928	5.41334	OK	1.93258	0	5.30262	OK	0.612468	0	2.86469	OK	0.967916	0	2.52915	OK	0.636271	0	3.21297	OK	1.76574	0	8.80673	OK	6.3051	3.38533	9.22486	OK	2.66747	0	10.1113	OK	0.556804	0	2.96214	OK	0.185895
XLOC_001274	-	-	XLOC_001274	linc-HIST2H2BF-2	TSS1929	chr1:149575774-149592306	-	-	0.232726	0	0.700178	OK	0.0421258	0	0.344306	OK	0.315503	0	1.98088	OK	0.0863461	0	0.946292	OK	5.4208	0.825628	10.016	OK	27.3983	11.1851	43.6115	OK	0.592002	0	4.43204	OK	0.101492	0	0.58799	OK	0.0360405	0	0.8992	OK	2.25888	0	8.88785	OK	141.828
XLOC_001275	-	-	XLOC_001275	linc-HIST2H2BF-3	TSS1930	chr1:149627006-149651107	-	-	1.47817	0.188886	2.76746	OK	1.51628	0.298353	2.73421	OK	0.871114	0	2.73204	OK	3.47589	0	8.99117	OK	1.82432	0.339741	3.3089	OK	1.19244	0.169611	2.21527	OK	3.13022	0	11.975	OK	2.19261	1.01672	3.3685	OK	1.29442	0	4.39775	OK	1.57284	0	7.39853	OK	0.253731
XLOC_001276	-	-	XLOC_001276	linc-HIST2H2BF-4	TSS1931	chr1:149691431-149698605	-	-	0	0	0	OK	0	0	0	OK	0.407717	0	1.07474	OK	0	0	0	OK	0	0	0	OK	0	0	0	OK	0	0	0	OK	0.0114774	0	0.0514052	OK	0.0217205	0	0.111105	OK	0.0308938	0	0.142767	OK	0
XLOC_001277	-	-	XLOC_001277	linc-HIST2H2BF-5	TSS1932	chr1:149699856-149718913	-	-	0	0	0	OK	0	0	0	OK	0.585361	0	1.29497	OK	0	0	0	OK	0	0	0	OK	0.00616773	0	0.0227341	OK	0	0	0	OK	0	0	0	OK	0	0	0	OK	0.0296904	0	0.120259	OK	0.0245378
XLOC_001278	-	-	XLOC_001278	linc-BOLA1-AS	TSS1933	chr1:149866953-149872509	-	-	0.404049	0	1.26993	OK	0.282236	0.0210582	0.543414	OK	0.475972	0	12.0877	OK	0.662184	0	6.09599	OK	0.321642	0	0.746807	OK	0.0581895	0	0.140667	OK	0.700051	0	4.2767	OK	0.997753	0.245196	1.75031	OK	1.31366	0	5.98453	OK	1.99135	0	7.47533	OK	0.876284
XLOC_001279	-	-	XLOC_001279	linc-VPS45-BP	TSS1934,TSS1935	chr1:150017389-150117504	-	-	0.0847193	0	0.649208	OK	0.726301	0.0388727	1.41373	OK	0.271235	0	2.66523	OK	0.170388	0	4.04631	OK	0.392268	0	1.35177	OK	0.360712	0	1.498	OK	0.270431	0	7.77781	OK	0.322869	0	0.998596	OK	0.566762	0	5.88644	OK	0.249774	0	2.00251	OK	0.859151
XLOC_001280	-	-	XLOC_001280	linc-PLEKHO1-AS	TSS1936	chr1:150121654-150132586	-	-	0.513279	0	1.09668	OK	0.10549	0	0.251647	OK	0.310777	0	1.15556	OK	0.0345032	0	0.404633	OK	0.44957	0	1.08892	OK	0.0741611	0	0.257864	OK	0.00715457	0	0.0997527	OK	1.52844	0.409243	2.64764	OK	0.0529924	0	0.274857	OK	0.125082	0	1.17176	OK	0.54679
XLOC_001281	-	-	XLOC_001281	linc-MRPS21-AS	TSS1937	chr1:150266268-150282212	-	-	1.25051	0	2.64941	OK	0.923136	0	2.01292	OK	1.96367	0	6.47015	OK	2.01009	0	8.93092	OK	1.67383	0	3.72136	OK	2.39643	0	5.67632	OK	1.69998	0	19.1782	OK	1.48105	0.126267	2.83582	OK	4.17375	0	14.5361	OK	3.5649	0	11.5126	OK	2.95016
XLOC_001282	-	-	XLOC_001282	linc-PRPF3-AS	TSS1938	chr1:150293927-150326563	-	-	0.285076	0	0.726375	OK	0.360104	0	0.842296	OK	0.247823	0	1.19628	OK	0.241296	0	1.92278	OK	0.130936	0	0.454914	OK	0.142968	0	0.706209	OK	0.0828585	0	4.40753	OK	0.757227	0.152642	1.36181	OK	0.572411	0	2.61418	OK	0.339079	0	2.96172	OK	0.089795
XLOC_001283	-	-	XLOC_001283	linc-TARS2-AS	TSS1939	chr1:150459919-150486264	-	-	0.197949	0	0.442681	OK	0.239608	0.00430205	0.474915	OK	0.302364	0	0.978669	OK	0.628317	0	8.28316	OK	0.40533	0	2.38423	OK	0.549737	0	1.60522	OK	0.470458	0	3.62822	OK	0.63204	0.198237	1.06584	OK	0.523845	0	2.51356	OK	0.266443	0	1.73355	OK	0.305389
XLOC_001284	-	-	XLOC_001284	linc-APH1A	TSS1940	chr1:150504508-150509813	-	-	0.0234053	0	0.104699	OK	0.166891	0	0.384274	OK	0.0644742	0	0.256524	OK	0.132243	0	0.638603	OK	0.448285	0.0753648	0.821205	OK	0.0194505	0	0.0818011	OK	0.167658	0	0.580246	OK	0.0204254	0	0.0688485	OK	0.00571021	0	0.0832355	OK	0.246147	0	0.926443	OK	0.612735
XLOC_001285	-	-	XLOC_001285	linc-MCL1	TSS1941	chr1:150583858-150587960	-	-	0.820367	0.435694	1.20504	OK	1.11962	0.602475	1.63676	OK	2.5817	0.553988	4.60941	OK	1.04719	0	2.26134	OK	0.380291	0.153272	0.60731	OK	1.02017	0.424556	1.61578	OK	0.786483	0	2.03692	OK	1.15954	0.718445	1.60064	OK	2.34308	0	5.06209	OK	1.02186	0	2.60819	OK	0.781908
XLOC_001286	-	-	XLOC_001286	linc-PSMD4-AS	TSS1942	chr1:151227196-151240330	-	-	0.466564	0	1.58236	OK	0.786538	0	1.80683	OK	0.671161	0	4.15973	OK	0.484209	0	5.73771	OK	0.277418	0	1.70932	OK	0.538558	0	3.12605	OK	0.279711	0	15.3084	OK	0.693384	0	1.46405	OK	1.13561	0	6.83277	OK	0.701159	0	6.59558	OK	0.271938
XLOC_001287	-	-	XLOC_001287	linc-PSMB4-AS	TSS1943,TSS1944	chr1:151371719-151374627	-	-	0.238019	0	2.61324	OK	0.265466	0	1.79635	OK	0.246963	0	11.7311	OK	0.571075	0	12.2962	OK	0.480547	0	3.25928	OK	0.404518	0	4.4841	OK	0.454379	0	37.848	OK	0.697582	0	3.88853	OK	0.798342	0	30.4334	OK	0.800545	0	26.8091	OK	0.537726
XLOC_001288	-	-	XLOC_001288	linc-SNX27-AS	TSS1945	chr1:151584661-151671655	-	-	0.150494	0	0.379614	OK	0.302456	0	0.640709	OK	1.79875	0	4.12933	OK	0.615203	0	1.87199	OK	0	0	0	OK	0.0536755	0	0.250312	OK	0	0	0	OK	0	0	0	OK	0.925161	0	3.05278	OK	5.1564	0	13.5194	OK	0.926146
XLOC_001289	-	-	XLOC_001289	linc-CRCT1-AS	TSS1946	chr1:152486704-152488538	-	-	0	0	0	OK	0	0	0	OK	0	0	0	OK	52.4538	0	282.645	OK	0	0	0	OK	0	0	0	OK	0.0857954	0	1.32423	OK	0	0	0	OK	0	0	0	OK	0	0	0	OK	0
XLOC_001290	-	-	XLOC_001290	linc-KPRP-AS	TSS1947	chr1:152716842-152760898	-	-	0	0	0	OK	0	0	0	OK	0	0	0	OK	7.83785	0	97.0254	OK	0	0	0	OK	0	0	0	OK	0	0	0	OK	0	0	0	OK	0	0	0	OK	0	0	0	OK	0
XLOC_001291	-	-	XLOC_001291	linc-LCE6A-AS	TSS1948	chr1:152815329-152816671	-	-	0	0	0	OK	0	0	0	OK	0	0	0	OK	0.359353	0	93.598	OK	0	0	0	OK	0	0	0	OK	0	0	0	OK	0	0	0	OK	0	0	0	OK	0	0	0	OK	0
XLOC_001292	-	-	XLOC_001292	linc-IVL-AS	TSS1949,TSS1950	chr1:152870015-152885786	-	-	0	0	0	OK	0	0	0	OK	0	0	0	OK	0.649404	0	153.813	OK	0.00691423	0	0.0342768	OK	0	0	0	OK	3.46997	0	26.5638	OK	0.0952634	0	0.413676	OK	0	0	0	OK	0	0	0	OK	0
XLOC_001293	-	-	XLOC_001293	linc-IVL-AS	TSS1951	chr1:152870015-152885786	-	-	0	0	0	OK	0	0	0	OK	0.00267335	0	0.0573331	OK	85.7342	0	252.859	OK	0.0409458	0	0.095347	OK	0	0	0	OK	6.17205	0	25.024	OK	0.940032	0.375443	1.50462	OK	0	0	0	OK	0.0112219	0	0.0805826	OK	0
XLOC_001294	-	-	XLOC_001294	linc-LCE1C	TSS1952	chr1:152902515-152921734	-	-	0	0	0	OK	0.0055502	0	0.0255224	OK	0	0	0	OK	0.0949234	0	0.719643	OK	0	0	0	OK	0.00481396	0	0.0170929	OK	0.00998922	0	0.0724264	OK	0	0	0	OK	0	0	0	OK	0	0	0	OK	0
XLOC_001295	-	-	XLOC_001295	linc-SPRR4-AS	TSS1953,TSS1954	chr1:152941179-152945069	-	-	0	0	0	OK	0	0	0	OK	0	0	0	OK	1.52797	0	53.054	OK	0	0	0	OK	0	0	0	OK	1.89168	0	8.38474	OK	0	0	0	OK	0	0	0	OK	0	0	0	OK	0
XLOC_001296	-	-	XLOC_001296	linc-SPRR1A-AS	TSS1955	chr1:152956556-153005533	-	-	0	0	0	OK	0	0	0	OK	0	0	0	OK	177.354	0	2047.46	OK	0	0	0	OK	0	0	0	OK	15.3009	0	134.308	OK	0	0	0	OK	0	0	0	OK	0	0	0	OK	0
XLOC_001297	-	-	XLOC_001297	linc-SPRR2G	TSS1956	chr1:153197748-153198439	-	-	1.84812	0.841439	2.85479	OK	2.01857	0.945717	3.09142	OK	1.66717	0	3.76871	OK	1.09719	0	2.57722	OK	0.425128	0.104896	0.745361	OK	5.11992	2.06993	8.16991	OK	0.639975	0	1.88505	OK	6.15093	3.69726	8.6046	OK	1.13882	0	3.02819	OK	8.71618	0	21.9556	OK	2.95829
XLOC_001298	-	-	XLOC_001298	linc-S100A9-AS	TSS1957	chr1:153330329-153333511	-	-	0	0	0	OK	0	0	0	OK	0	0	0	OK	2.85895	0	309.302	OK	0	0	0	OK	0	0	0	OK	0.192879	0	8.54683	OK	0	0	0	OK	0.855726	0	18.1348	OK	0	0	0	OK	0.106428
XLOC_001299	-	-	XLOC_001299	linc-CHTOP-AS	TSS1958	chr1:153591279-153618815	-	-	8.97338	2.29521	15.6515	OK	7.11955	0.469786	13.7693	OK	8.02926	0	22.0239	OK	9.07282	0	31.7236	OK	12.7316	2.26919	23.194	OK	7.82963	0	16.4955	OK	11.4402	0	84.2605	OK	8.54484	3.95287	13.1368	OK	8.00162	0	29.5128	OK	9.42677	0	41.759	OK	11.0719
XLOC_001300	-	-	XLOC_001300	linc-INTS3-AS	TSS1959	chr1:153700548-153746557	-	-	0.264718	0	0.970464	OK	0.313021	0	0.884114	OK	0.408393	0	3.54645	OK	0.170751	0	3.36407	OK	0.03888	0	0.256472	OK	0.12501	0	1.09032	OK	0.0516925	0	1.0357	OK	0.284579	0	0.980007	OK	0.452091	0	4.55737	OK	0.154454	0	1.86597	OK	0.0897728
XLOC_001301	-	-	XLOC_001301	linc-INTS3-AS	TSS1960	chr1:153700548-153746557	-	-	0	0	0	OK	0.173697	0	12.1859	OK	0.0265716	0	1.98513	OK	0	0	0	OK	0.0601748	0	1.33758	OK	0.0333851	0	1.26619	OK	0	0	0	OK	0.109089	0	2.08802	OK	0.152582	0	5.72786	OK	0	0	0	OK	0
XLOC_001302	-	-	XLOC_001302	linc-UBAP2L-AS	TSS1961,TSS1962	chr1:154171847-154248589	-	-	1.1247	0	5.31163	OK	0.964461	0	4.44631	OK	0.915711	0	20.402	OK	0.558127	0	32.9494	OK	0.359	0	8.60625	OK	0.85731	0	10.8182	OK	0.48946	0	96.8048	OK	1.44623	0	4.43234	OK	1.82667	0	55.7523	OK	0.576605	0	49.1679	OK	0.472777
XLOC_001303	-	-	XLOC_001303	linc-IL6R-AS	TSS1963,TSS1964	chr1:154374604-154440188	-	-	0	0	0	OK	0.0894998	0	1.35242	OK	0.00264335	0	0.0500141	OK	0.276782	0	7.05498	OK	0	0	0	OK	0.0072552	0	0.0336857	OK	0	0	0	OK	0.0947086	0	0.486175	OK	0.0359372	0	0.431993	OK	0.0456875	0	0.713796	OK	0.0897562
XLOC_001304	-	-	XLOC_001304	linc-CHRNB2-AS	TSS1965	chr1:154540256-154552552	-	-	0.0147872	0	0.0437056	OK	0.0149085	0	0.0418131	OK	0.110137	0	0.716539	OK	2.86292e-06	0	0.0106292	OK	0	0	0	OK	0.00692383	0	0.0244554	OK	7.33535e-07	0	0.0194684	OK	0.012593	0	0.0353249	OK	0	0	0	OK	0.0419667	0	0.166153	OK	0.0211689
XLOC_001305	-	-	XLOC_001305	linc-CKS1B-AS	TSS1966	chr1:154947117-154951724	-	-	0.244031	0	1.61398	OK	0.471168	0	2.25618	OK	0.791142	0	7.08159	OK	0.443028	0	4.77299	OK	0.22232	0	1.46622	OK	0.70853	0	5.8333	OK	0.439471	0	9.04593	OK	0.85373	0	3.23736	OK	1.80702	0	15.7803	OK	0.194337	0	2.79023	OK	0.115666
XLOC_001306	-	-	XLOC_001306	linc-ZBTB7B-AS	TSS1967	chr1:154974814-154990998	-	-	0.266037	0	0.641735	OK	0.669582	0	1.40333	OK	0.484239	0	1.73355	OK	0.393	0	6.50612	OK	0.168862	0	0.474547	OK	0.668258	0	2.26543	OK	0.400927	0	2.93788	OK	0.521698	0	1.16559	OK	0.822435	0	4.2764	OK	0.0878746	0	0.962428	OK	0.0796012
XLOC_001307	-	-	XLOC_001307	linc-DCST1-AS	TSS1968,TSS1969,TSS1970,TSS1971,TSS1972,TSS1973	chr1:155006299-155060006	-	-	0.771203	0	14.1341	OK	1.08227	0	10.9589	OK	1.94323	0	40.5121	OK	1.47683	0	414.443	OK	0.671395	0	6.81977	OK	4.28321	0	20.5795	OK	3.07294	0	413.582	OK	0.345425	0	1.52896	OK	6.84025	0	173.621	OK	0.45994	0	5.24936	OK	0.112088
XLOC_001308	-	-	XLOC_001308	linc-ASH1L-1	TSS1974	chr1:155559986-155562141	-	-	0.015172	0	0.0429315	OK	0.149545	0.0597545	0.239336	OK	10.2717	4.10906	16.4344	OK	0.0497945	0	0.117176	OK	0.0216966	0	0.0491716	OK	0.032277	0.000278344	0.0642757	OK	0.0281409	0	0.0968549	OK	0.0374592	0.00741665	0.0675017	OK	0.0154021	0	0.0483558	OK	0	0	0	OK	0.0552921
XLOC_001309	-	-	XLOC_001309	linc-ASH1L-2	TSS1975	chr1:155596546-155618357	-	-	1.24941	0	3.62618	OK	0.354827	0.116973	0.592681	OK	3.73876	0.740929	6.73658	OK	23.9275	0	140.821	OK	11.5819	0	24.9429	OK	0.416542	0.0426938	0.79039	OK	5.25625	0	159.842	OK	0.883215	0.442218	1.32421	OK	4.26106	0	91.2759	OK	0.142157	0	0.423816	OK	0.181157
XLOC_001310	-	-	XLOC_001310	linc-DAP3-AS	TSS1976	chr1:155658873-155708317	-	-	1.2394	0	3.89601	OK	1.21828	0	4.2187	OK	0.918134	0	5.10902	OK	1.29128	0	16.5529	OK	0.759579	0	3.45793	OK	1.72267	0	8.49651	OK	0.478865	0	6.57638	OK	1.11731	0	3.07405	OK	1.96689	0	20.0947	OK	0.80512	0	6.23976	OK	0.854005
XLOC_001311	-	-	XLOC_001311	linc-ARHGEF2	TSS1977	chr1:155961180-155972355	-	-	0	0	0	OK	0.0719083	0	0.231591	OK	0.0246562	0	0.221882	OK	0.0747157	0	0.294143	OK	0.0302519	0	0.152596	OK	0.0139829	0	0.0762621	OK	0.0728984	0	0.337588	OK	0.0340975	0	0.137262	OK	2.76503	0	8.61186	OK	0	0	0	OK	0
XLOC_001312	-	-	XLOC_001312	linc-LMNA-AS	TSS1978	chr1:156052368-156111006	-	-	0.344402	0	2.72161	OK	0.262764	0	1.04237	OK	0.102659	0	0.911862	OK	0.61578	0	50.5491	OK	0.334857	0	11.5407	OK	0.167986	0	2.66657	OK	0.370686	0	194.783	OK	0.145802	0	0.536676	OK	0.845505	0	13.2841	OK	0.104833	0	8.87029	OK	0.0278417
XLOC_001313	-	-	XLOC_001313	linc-SLC25A44-AS	TSS1979	chr1:156163729-156213112	-	-	0.149014	0	2.78289	OK	0.485739	0	27.6481	OK	0.157584	0	6.54813	OK	0.480864	0	14.0084	OK	0.108743	0	2.4937	OK	0.0551015	0	2.09025	OK	0	0	0	OK	0	0	0	OK	0.470436	0	14.0418	OK	0	0	0	OK	0
XLOC_001314	-	-	XLOC_001314	linc-C1orf61	TSS1980,TSS1981	chr1:156416203-156426369	-	-	0.0708405	0	0.265685	OK	0.146868	0	0.310073	OK	0.356634	0	1.57037	OK	0	0	0	OK	0	0	0	OK	0.0454793	0	0.117996	OK	0.0730781	0	0.327294	OK	0.0417174	0	0.140681	OK	0.288815	0	0.992905	OK	0	0	0	OK	0
XLOC_001315	-	-	XLOC_001315	linc-GPATCH4	TSS1982	chr1:156584319-156587138	-	-	0.0266195	0	0.0862704	OK	0.0231518	0	0.0719429	OK	0.0275827	0	0.101746	OK	0.035915	0	0.106986	OK	0	0	0	OK	0.310796	0.0819639	0.539628	OK	0	0	0	OK	0.0379338	0	0.0873095	OK	0.208283	0	0.578691	OK	0.428336	0	1.20659	OK	0.0473242
XLOC_001316	-	-	XLOC_001316	linc-BCAN-AS	TSS1983	chr1:156607216-156631338	-	-	0.727742	0.465106	0.990379	OK	9.30741	6.96467	11.6502	OK	0.0554699	0	0.303516	OK	0.0568933	0	0.132966	OK	2.20844	1.4877	2.92918	OK	9.62913	5.76147	13.4968	OK	1.11022	0	2.47838	OK	3.16119	2.37473	3.94766	OK	26.0434	1.89867	50.1881	OK	0.0689104	0	0.202316	OK	0.0914553
XLOC_001317	-	-	XLOC_001317	linc-NES	TSS1984	chr1:156657488-156661789	-	-	0.00246162	0	0.0102627	OK	5.34934e-05	0	0.00105136	OK	0.106677	0	0.234852	OK	0.0153478	0	0.0433683	OK	0.00426502	0	0.0127954	OK	0.00401374	0	0.00968016	OK	0.00457607	0	0.0189206	OK	0	0	0	OK	0.00867606	0	0.0320031	OK	0	0	0	OK	0
XLOC_001318	-	-	XLOC_001318	linc-CRABP2	TSS1985	chr1:156682003-156682966	-	-	0.0796753	0	0.258217	OK	0	0	0	OK	0.296831	0	0.86122	OK	0.0734392	0	0.224859	OK	0.12311	0	0.297695	OK	0.173054	0	0.35044	OK	0.0717377	0	0.296612	OK	0.34428	0.0906075	0.597952	OK	2.35907	0	6.16073	OK	0.453275	0	1.43049	OK	0.459792
XLOC_001319	-	-	XLOC_001319	linc-ARHGEF11	TSS1986	chr1:157028899-157030565	-	-	16.9822	10.2004	23.764	OK	9.96173	6.15514	13.7683	OK	9.76782	2.72178	16.8139	OK	12.7066	0.695492	24.7177	OK	17.0778	10.7531	23.4026	OK	5.29573	2.04811	8.54335	OK	15.2431	0	38.1826	OK	10.7589	7.30305	14.2148	OK	13.5816	0	27.3794	OK	5.03608	0	13.8562	OK	6.63282
XLOC_001320	-	-	XLOC_001320	linc-ETV3	TSS1987	chr1:157202020-157206926	-	-	0	0	0	OK	0	0	0	OK	0.0325438	0	0.16436	OK	0	0	0	OK	0	0	0	OK	0.02009	0	0.0740513	OK	0	0	0	OK	0	0	0	OK	0	0	0	OK	0	0	0	OK	0
XLOC_001321	-	-	XLOC_001321	linc-FCRL4	TSS1988	chr1:157606165-157609941	-	-	0	0	0	OK	0	0	0	OK	0.026224	0	0.155091	OK	0	0	0	OK	0	0	0	OK	0	0	0	OK	0	0	0	OK	0.274783	0	0.572102	OK	0	0	0	OK	0	0	0	OK	0
XLOC_001322	-	-	XLOC_001322	linc-KIRREL-AS	TSS1989	chr1:157963062-158069990	-	-	5.07013	0.907106	9.23316	OK	0	0	0	OK	1.76432	0	4.73632	OK	4.39545	0	16.2701	OK	12.5745	3.87138	21.2776	OK	0	0	0	OK	10.0214	0	43.578	OK	0	0	0	OK	4.54803	0	12.3229	OK	4.46958	0	14.4516	OK	1.7024
XLOC_001323	-	-	XLOC_001323	linc-CD5L-1	TSS1990,TSS1991	chr1:158101833-158116762	-	-	0	0	0	OK	0	0	0	OK	0	0	0	OK	0.475663	0	1.51157	OK	0	0	0	OK	0	0	0	OK	3.59563	0	12.9837	OK	0	0	0	OK	0	0	0	OK	0	0	0	OK	0.303301
XLOC_001324	-	-	XLOC_001324	linc-CD5L-2	TSS1992	chr1:158144163-158147499	-	-	5.56412	3.83874	7.28951	OK	17.6719	12.922	22.4219	OK	1.0634	0.142117	1.98468	OK	14.3484	3.95226	24.7446	OK	17.6806	12.2464	23.1148	OK	1.13678	0.506184	1.76738	OK	18.4215	0	37.6064	OK	4.73831	3.39951	6.07712	OK	13.7749	2.8908	24.659	OK	2.53978	0	5.83971	OK	9.09095
XLOC_001325	-	-	XLOC_001325	linc-CD5L-3	TSS1993	chr1:158164425-158173692	-	-	0.0296949	0.00463979	0.05475	OK	0.0742176	0.0315924	0.116843	OK	0.0204299	0	0.0583022	OK	0.022406	0	0.0519887	OK	0.0261798	0.00651706	0.0458425	OK	0.0387114	0.00940436	0.0680185	OK	0.017571	0	0.0677197	OK	0.0610188	0.0326465	0.0893912	OK	0.0340979	0	0.0953321	OK	0.0257146	0	0.0916854	OK	0.0487159
XLOC_001326	-	-	XLOC_001326	linc-OR10R2-AS	TSS1994	chr1:158444245-158464507	-	-	0	0	0	OK	0	0	0	OK	0	0	0	OK	0	0	0	OK	0	0	0	OK	0	0	0	OK	0	0	0	OK	0	0	0	OK	0	0	0	OK	0	0	0	OK	0
XLOC_001327	-	-	XLOC_001327	linc-IFI16-AS	TSS1995	chr1:158969757-159030074	-	-	0.249156	0	1.04077	OK	0	0	0	OK	0.00143633	0	0.0165836	OK	0.124757	0	4.62018	OK	0.0494964	0	0.65873	OK	0.0284194	0	0.195273	OK	0.019032	0	0.548044	OK	0.681176	0	1.91499	OK	0.182125	0	3.66344	OK	0.0305468	0	0.435754	OK	0.110623
XLOC_001328	-	-	XLOC_001328	linc-IFI16-AS	TSS1996	chr1:158969757-159030074	-	-	0.530559	0	1.14807	OK	0	0	0	OK	0.0223341	0	0.057458	OK	0.294489	0	2.04594	OK	0.121362	0	0.456506	OK	0.0297995	0	0.0946818	OK	0.134601	0	3.00505	OK	1.41433	0.393657	2.43501	OK	0.310064	0	1.6618	OK	0.123121	0	1.16873	OK	0.293559
XLOC_001329	-	-	XLOC_001329	linc-CADM3-AS	TSS1997,TSS1998	chr1:159141376-159176288	-	-	0.143329	0	0.288779	OK	0	0	0	OK	0.13545	0	0.524729	OK	0.000921882	0	0.00454188	OK	0.210304	0	0.429441	OK	0.00782566	0	0.0232401	OK	0.00279307	0	0.0193541	OK	0.0161804	0	0.0385266	OK	0	0	0	OK	0.100331	0	1.40935	OK	0.185761
XLOC_001330	-	-	XLOC_001330	linc-OR10J1-AS	TSS1999	chr1:159315955-159453166	-	-	0.0612252	0	0.156623	OK	0	0	0	OK	0	0	0	OK	0	0	0	OK	0.248831	0.0625208	0.435142	OK	0	0	0	OK	0	0	0	OK	0.00492842	0	0.0310146	OK	0	0	0	OK	0	0	0	OK	0
XLOC_001331	-	-	XLOC_001331	linc-CRP	TSS2000	chr1:159746249-159748684	-	-	0.305208	0.0779357	0.532481	OK	0	0	0	OK	0.00592964	0	0.142766	OK	0	0	0	OK	0.053819	0	0.147919	OK	0.013314	0	0.0592024	OK	0	0	0	OK	0	0	0	OK	0	0	0	OK	0.0717219	0	0.341728	OK	0.175338
XLOC_001332	-	-	XLOC_001332	linc-DUSP23-AS	TSS2001	chr1:159750758-159752336	-	-	4.34439	0	9.53184	OK	0	0	0	OK	0.624567	0	5.36961	OK	1.25356	0	8.49442	OK	1.37754	0	3.77043	OK	0.0939949	0	1.7806	OK	3.37292	0	23.3703	OK	0.172314	0	0.764337	OK	0.285854	0	10.3852	OK	4.84424	0	40.6555	OK	0.415016
XLOC_001333	-	-	XLOC_001333	linc-SLAMF7-AS	TSS2002	chr1:160702310-160725128	-	-	0	0	0	OK	0	0	0	OK	0	0	0	OK	0.137417	0	0.589187	OK	0	0	0	OK	0.00805865	0	0.0269583	OK	0.0101373	0	0.0705627	OK	3.03727	1.25857	4.81597	OK	0	0	0	OK	0	0	0	OK	0
XLOC_001334	-	-	XLOC_001334	linc-CD48	TSS2003	chr1:160743206-160746443	-	-	0	0	0	OK	0	0	0	OK	0	0	0	OK	0.00879022	0	0.0298684	OK	0	0	0	OK	0	0	0	OK	0	0	0	OK	0.418815	0.250142	0.587488	OK	0	0	0	OK	0	0	0	OK	0
XLOC_001335	-	-	XLOC_001335	linc-ITLN1	TSS2004	chr1:160846331-160924589	-	-	0	0	0	OK	0	0	0	OK	0	0	0	OK	0.114302	0	1.75584	OK	0	0	0	OK	0	0	0	OK	0	0	0	OK	0	0	0	OK	0	0	0	OK	0	0	0	OK	0
XLOC_001336	-	-	XLOC_001336	linc-NR1I3-1	TSS2005	chr1:161259519-161274117	-	-	0.0147507	0	0.0888211	OK	0.040282	0	0.118511	OK	0.0308053	0	0.144002	OK	0.0531406	0	0.199126	OK	0.0128277	0	0.0635914	OK	0.189622	0.0125602	0.366683	OK	0.0542643	0	0.243033	OK	0.385939	0.165954	0.605925	OK	0	0	0	OK	0.0476192	0	0.215261	OK	0
XLOC_001337	-	-	XLOC_001337	linc-NR1I3-2	TSS2006	chr1:161259519-161274117	-	-	0	0	0	OK	0.0866745	0	0.243632	OK	0.0341389	0	0.220641	OK	0.146146	0	0.510342	OK	0.0518319	0	0.162604	OK	0.120514	0	0.328454	OK	0	0	0	OK	0.52548	0.144258	0.906703	OK	0	0	0	OK	0	0	0	OK	0
XLOC_001338	-	-	XLOC_001338	linc-C1orf192-1	TSS2007,TSS2008,TSS2009	chr1:161375961-161377483	-	-	3.29615	0	6.6556	OK	3.50669	0.329048	6.68432	OK	1.77771	0	7.59417	OK	2.56659	0	11.434	OK	1.6923	0	3.4266	OK	3.54218	0.326272	6.7581	OK	0.920021	0	9.53062	OK	6.27461	2.67019	9.87903	OK	4.08141	0	52.6357	OK	0.679065	0	2.12397	OK	0.396203
XLOC_001339	-	-	XLOC_001339	linc-C1orf192-2	TSS2010	chr1:161401272-161413524	-	-	0.023135	0.0021134	0.0441566	OK	0.0218989	0.00407291	0.0397248	OK	0.0755825	0	0.216473	OK	0.0329483	0	0.0745343	OK	0.0115	0	0.023823	OK	0.325619	0.134321	0.516917	OK	0.00708643	0	0.0259817	OK	0.150787	0.0876366	0.213937	OK	0.410757	0	0.9727	OK	0.0339061	0	0.100421	OK	0.10865
XLOC_001340	-	-	XLOC_001340	linc-FCGR3A	TSS2011	chr1:161526079-161526868	-	-	0	0	0	OK	0	0	0	OK	0	0	0	OK	0	0	0	OK	0	0	0	OK	0.0807841	0	0.188655	OK	0	0	0	OK	0	0	0	OK	0	0	0	OK	0	0	0	OK	0
XLOC_001341	-	-	XLOC_001341	linc-FCGR3B	TSS2012	chr1:161607437-161608218	-	-	0	0	0	OK	0	0	0	OK	0	0	0	OK	0	0	0	OK	0	0	0	OK	0.00901282	0	0.0406455	OK	0	0	0	OK	0.0296935	0	0.102737	OK	0	0	0	OK	0	0	0	OK	0
XLOC_001342	-	-	XLOC_001342	linc-FCGR2B-AS	TSS2013,TSS2014	chr1:161632939-161649413	-	-	0	0	0	OK	0	0	0	OK	0.00116136	0	0.00824662	OK	0	0	0	OK	0	0	0	OK	0.545976	0.0464153	1.04554	OK	0	0	0	OK	2.10511	1.29436	2.91586	OK	0	0	0	OK	0.099865	0	0.410246	OK	0.289447
XLOC_001343	-	-	XLOC_001343	linc-ATF6-BP	TSS2015,TSS2016	chr1:161732645-161736000	-	-	0.0736343	0	0.187759	OK	0.381756	0	0.819409	OK	0.00674952	0	0.0922785	OK	0.0147685	0	0.076107	OK	0.0502301	0	0.262409	OK	0.182981	0.0235169	0.342444	OK	0	0	0	OK	0.261536	0	0.575725	OK	0.257088	0	0.773817	OK	0.0176816	0	0.132383	OK	0
XLOC_001344	-	-	XLOC_001344	linc-ATF6-AS	TSS2017	chr1:161736083-161932960	-	-	0.0507767	0	0.724117	OK	0.0835172	0	3.11154	OK	0.104439	0	4.98388	OK	0.0334482	0	1.10071	OK	0	0	0	OK	0.0667756	0	6.99905	OK	0	0	0	OK	0.1532	0	2.02111	OK	0.029114	0	1.11522	OK	0	0	0	OK	0.143705
XLOC_001345	-	-	XLOC_001345	linc-UHMK1-AS	TSS2018	chr1:162457929-162499510	-	-	0.0784225	0	1.44186	OK	0.0499338	0	0.341582	OK	0.0839148	0	1.47062	OK	0.132286	0	14.0115	OK	0.211822	0	4.26093	OK	0.152058	0	2.30873	OK	0.0836034	0	2.44681	OK	0.225279	0	1.47148	OK	0.129453	0	13.1328	OK	0.0723415	0	2.18758	OK	0.00855318
XLOC_001346	-	-	XLOC_001346	linc-UHMK1-AS	TSS2019	chr1:162457929-162499510	-	-	8.77669	6.18674	11.3666	OK	5.49318	3.85973	7.12662	OK	1.23198	0.267232	2.19674	OK	10.0326	0.572258	19.493	OK	21.9867	14.8582	29.1151	OK	5.92381	3.21798	8.62964	OK	13.4238	0	29.7348	OK	11.2136	8.40613	14.021	OK	10.961	1.51043	20.4116	OK	15.176	0	32.446	OK	11.5869
XLOC_001347	-	-	XLOC_001347	linc-UAP1-AS	TSS2020	chr1:162531295-162569632	-	-	0.778776	0	7.76589	OK	0.446586	0	3.81508	OK	0.0491842	0	1.9647	OK	0.581534	0	16.5725	OK	0.387521	0	12.122	OK	0.213774	0	4.49863	OK	0.177365	0	40.2812	OK	0.371054	0	1.01571	OK	0.373021	0	7.63371	OK	0.20507	0	7.8666	OK	0.457501
XLOC_001348	-	-	XLOC_001348	linc-NUF2-BP	TSS2021,TSS2022,TSS2023,TSS2024,TSS2025,TSS2026	chr1:163214294-163325553	-	-	0.856803	0	6.01429	OK	1.24703	0	4.58215	OK	0.697979	0	28.6418	OK	0.724726	0	17.2202	OK	1.12128	0	5.78751	OK	2.1683	0	16.0197	OK	0.73353	0	17.9195	OK	2.12346	0	6.27455	OK	1.87226	0	42.3663	OK	0.875933	0	2.77048	OK	0.752891
XLOC_001349	-	-	XLOC_001349	linc-RGS5	TSS2027	chr1:164890518-164890932	-	-	503.318	372.169	634.467	OK	449.947	327.345	572.55	OK	295.042	120.521	469.563	OK	591.609	180.029	1003.19	OK	673.133	483.351	862.915	OK	526.178	312.04	740.317	OK	676.013	0	1377.26	OK	934.599	716.771	1152.43	OK	958.414	192.344	1724.48	OK	78.0331	0	187.737	OK	86.4671
XLOC_001350	-	-	XLOC_001350	linc-LRRC52-AS	TSS2028,TSS2029,TSS2030,TSS2031,TSS2032,TSS2033	chr1:165446077-165551392	-	-	0	0	0	OK	0	0	0	OK	0.00338153	0	0.0272924	OK	0	0	0	OK	0	0	0	OK	0.00229649	0	0.0166026	OK	0	0	0	OK	0.00283034	0	0.0237562	OK	0	0	0	OK	0.0718123	0	0.311593	OK	0.752087
XLOC_001351	-	-	XLOC_001351	linc-MGST3-AS	TSS2034	chr1:165600140-165626326	-	-	0.442522	0	0.999803	OK	0.241604	0.0153048	0.467902	OK	0.219311	0	0.783041	OK	0.300898	0	2.81936	OK	0.262747	0	0.697293	OK	0.251067	0	0.78955	OK	0.257677	0	7.54251	OK	0.332745	0.0764094	0.58908	OK	0.43543	0	1.65507	OK	1.59897	0	7.27696	OK	1.60609
XLOC_001352	-	-	XLOC_001352	linc-UCK2-AS	TSS2035,TSS2036	chr1:165693529-165877337	-	-	0.501938	0.0680603	0.935816	OK	0.51051	0	1.19777	OK	0.534326	0	1.36688	OK	0.2344	0	2.10853	OK	0.220978	0	1.56001	OK	0.230625	0	0.947308	OK	0.174551	0	6.04991	OK	0.33907	0.0757722	0.602367	OK	0.681424	0	2.89277	OK	0.0731096	0	3.97983	OK	0.0374479
XLOC_001353	-	-	XLOC_001353	linc-FAM78B-1	TSS2037	chr1:166244682-166246961	-	-	35.4236	21.6168	49.2304	OK	29.7134	17.5956	41.8311	OK	49.4027	9.9243	88.8811	OK	41.139	0	97.6451	OK	45.6341	27.7579	63.5103	OK	38.4969	18.0075	58.9864	OK	55.5768	0	144.646	OK	35.1261	24.5797	45.6726	OK	16.8584	0	50.1256	OK	8.08716	0	26.2682	OK	18.805
XLOC_001354	-	-	XLOC_001354	linc-FAM78B-2	TSS2038	chr1:166356963-166421869	-	-	0	0	0	OK	0	0	0	OK	0	0	0	OK	0	0	0	OK	0	0	0	OK	0.00558192	0	0.0222418	OK	0	0	0	OK	0	0	0	OK	0	0	0	OK	3.3066e-05	0	0.0027198	OK	0
XLOC_001355	-	-	XLOC_001355	linc-FAM78B-3	TSS2039	chr1:166445008-166459276	-	-	0	0	0	OK	0	0	0	OK	0	0	0	OK	0	0	0	OK	0	0	0	OK	0.40236	0.101671	0.703049	OK	0	0	0	OK	0.0153412	0	0.053079	OK	0	0	0	OK	0	0	0	OK	0
XLOC_001356	-	-	XLOC_001356	linc-FAM78B-4	TSS2040	chr1:166716596-166717996	-	-	16.7394	8.92459	24.5541	OK	19.7012	12.6988	26.7036	OK	12.4158	2.78607	22.0455	OK	11.4742	0	24.4409	OK	10.4258	5.73838	15.1133	OK	14.9794	5.49593	24.4629	OK	10.7533	0	35.1343	OK	15.4595	9.70019	21.2187	OK	14.4697	0	35.4166	OK	17.1437	0	39.1362	OK	4.45408
XLOC_001357	-	-	XLOC_001357	linc-TADA1	TSS2041	chr1:166864947-166877317	-	-	0.0260175	0	0.108469	OK	0	0	0	OK	0.0188083	0	0.089978	OK	0	0	0	OK	0.0224109	0	0.0854596	OK	0	0	0	OK	0	0	0	OK	0.124306	0.000948502	0.247664	OK	0	0	0	OK	0.172182	0	0.582834	OK	0.0891642
XLOC_001358	-	-	XLOC_001358	linc-GPA33-1	TSS2042	chr1:167131911-167135699	-	-	97.2965	68.5765	126.017	OK	160.343	110.999	209.687	OK	114.694	37.23	192.158	OK	432.671	97.7016	767.641	OK	346.2	236.79	455.61	OK	58.3957	30.3407	86.4507	OK	623.98	0	1275.34	OK	298.05	218.301	377.798	OK	211.972	32.1721	391.772	OK	0.562057	0	1.82699	OK	0.184992
XLOC_001359	-	-	XLOC_001359	linc-GPA33-2	TSS2043,TSS2044	chr1:167145153-167165029	-	-	0	0	0	OK	0	0	0	OK	0	0	0	OK	0.0583822	0	0.210366	OK	0	0	0	OK	0	0	0	OK	0.0745766	0	0.348835	OK	0.00644488	0	0.0530495	OK	0.0299708	0	0.162123	OK	0	0	0	OK	0
XLOC_001360	-	-	XLOC_001360	linc-RCSD1-AS	TSS2045,TSS2046	chr1:167580160-167675485	-	-	0.00341787	0	0.00920307	OK	0	0	0	OK	0.00673424	0	0.0771479	OK	0.00210507	0	0.00715046	OK	0.101156	0	0.289569	OK	1.96118	0.460548	3.46182	OK	0.0465077	0	0.462917	OK	1.56517	0.88868	2.24167	OK	0.00204719	0	0.0089919	OK	0.113273	0	0.678789	OK	0.190377
XLOC_001361	-	-	XLOC_001361	linc-MPZL1-AS	TSS2047,TSS2048	chr1:167691186-167761155	-	-	4.66982	1.56718	7.77246	OK	3.76758	1.67127	5.86388	OK	2.83458	0	7.38588	OK	3.2731	0	15.5723	OK	4.5955	0.829762	8.36125	OK	0.837132	0	2.52939	OK	4.24388	0	45.4485	OK	0.580376	0.0425623	1.11819	OK	1.89153	0	10.3891	OK	6.8365	0	20.6627	OK	6.8098
XLOC_001362	-	-	XLOC_001362	linc-DCAF6-AS	TSS2049,TSS2050	chr1:167887310-168045079	-	-	4.35248	0	16.9382	OK	2.05895	0	15.5589	OK	1.08331	0	20.8362	OK	2.52112	0	146.018	OK	0	0	0	OK	5.53014	0	51.4203	OK	1.78591	0	485.419	OK	1.03978	0	11.1439	OK	0.265125	0	81.8609	OK	0.748203	0	291.703	OK	0.723092
XLOC_001363	-	-	XLOC_001363	linc-GPR161-1	TSS2051	chr1:168179662-168180767	-	-	4.80218	2.55764	7.04672	OK	8.06414	4.65885	11.4694	OK	1.64954	0	3.86007	OK	4.75863	0	10.1836	OK	5.52045	3.02295	8.01794	OK	1.30968	0.00257382	2.61679	OK	3.44785	0	10.5588	OK	6.66019	3.93696	9.38343	OK	3.83532	0	10.415	OK	1.48043	0	4.38476	OK	2.40879
XLOC_001364	-	-	XLOC_001364	linc-GPR161-2	TSS2052,TSS2053	chr1:168370066-168391894	-	-	0	0	0	OK	0.109808	0.0315094	0.188107	OK	0.0306638	0	0.28297	OK	0.0160984	0	0.0547009	OK	0	0	0	OK	0.0119302	0	0.0287572	OK	0	0	0	OK	0	0	0	OK	0.021006	0	0.0941797	OK	0.0634212	0	0.241833	OK	0
XLOC_001365	-	-	XLOC_001365	linc-GPR161-3	TSS2054	chr1:168433451-168464882	-	-	0.00257361	0	0.0154969	OK	0.465173	0.0654139	0.864931	OK	0.00259401	0	0.0173549	OK	0.00458503	0	0.0141065	OK	0	0	0	OK	0.00187602	0	0.00605386	OK	0	0	0	OK	0.00520466	0	0.0138644	OK	0	0	0	OK	0	0	0	OK	0.0546541
XLOC_001366	-	-	XLOC_001366	linc-DPT-1	TSS2055	chr1:168732602-168743728	-	-	0	0	0	OK	0	0	0	OK	0	0	0	OK	0	0	0	OK	0	0	0	OK	0	0	0	OK	0	0	0	OK	0.0184701	0	0.0785645	OK	0	0	0	OK	0.729034	0	2.18977	OK	0
XLOC_001367	-	-	XLOC_001367	linc-DPT-2	TSS2056	chr1:168873142-169056243	-	-	0.0103042	0	0.0429588	OK	0.0104429	0	0.038458	OK	0	0	0	OK	0.00924303	0	0.0358826	OK	0	0	0	OK	0.00832545	0	0.0249474	OK	0	0	0	OK	0	0	0	OK	0	0	0	OK	0	0	0	OK	0
XLOC_001368	-	-	XLOC_001368	linc-KIFAP3	TSS2057	chr1:170240546-170253349	-	-	0	0	0	OK	0	0	0	OK	0	0	0	OK	0	0	0	OK	0	0	0	OK	0.00511917	0	0.0195481	OK	0	0	0	OK	0	0	0	OK	0	0	0	OK	0	0	0	OK	0
XLOC_001369	-	-	XLOC_001369	linc-GORAB-AS	TSS2058,TSS2059,TSS2060,TSS2061,TSS2062,TSS2063	chr1:170429593-170522974	-	-	0.251286	0.0412057	0.461367	OK	0.169178	0.00814174	0.330214	OK	0.254461	0	0.728101	OK	0.0974237	0	0.379015	OK	0.141332	0	0.352951	OK	0.367567	0	0.811993	OK	0.0862723	0	0.501753	OK	0.792015	0.384088	1.19994	OK	0.492701	0	1.98619	OK	0.0784687	0	0.495923	OK	0.419132
XLOC_001370	-	-	XLOC_001370	linc-PRRX1-AS	TSS2064	chr1:170633312-170776633	-	-	0	0	0	OK	0	0	0	OK	0.00252634	0	0.0334673	OK	0	0	0	OK	0	0	0	OK	0	0	0	OK	0	0	0	OK	0.00693768	0	0.0242258	OK	0	0	0	OK	0.0205196	0	0.280192	OK	0.196943
XLOC_001371	-	-	XLOC_001371	linc-FMO2-AS	TSS2065	chr1:171137242-171255111	-	-	0	0	0	OK	0	0	0	OK	0.237921	0	0.738834	OK	0	0	0	OK	0	0	0	OK	0	0	0	OK	0.0566335	0	0.262266	OK	0.0394845	0	0.146983	OK	0	0	0	OK	0	0	0	OK	0.158513
XLOC_001372	-	-	XLOC_001372	linc-MYOC-1	TSS2066,TSS2067	chr1:171639494-171640217	-	-	2073.21	1385.43	2760.99	OK	629.079	419.519	838.639	OK	1384.08	169.186	2598.98	OK	1007.02	0	2411.15	OK	2229.95	1450.9	3009	OK	944.216	406.937	1481.49	OK	1622.02	0	4821.14	OK	1164.69	607.712	1721.66	OK	295.411	0	812.64	OK	0.706304	0	57.0168	OK	177.664
XLOC_001373	-	-	XLOC_001373	linc-MYOC-2	TSS2068	chr1:171652225-171653637	-	-	20.2152	14.4132	26.0172	OK	33.6979	24.3885	43.0073	OK	9.24267	2.64457	15.8408	OK	14.4775	1.24653	27.7085	OK	5.82238	3.5251	8.11965	OK	9.14503	4.81445	13.4756	OK	6.33859	0	14.5229	OK	18.1754	13.3957	22.955	OK	31.8586	5.58572	58.1314	OK	6.61867	0	15.1443	OK	8.32963
XLOC_001374	-	-	XLOC_001374	linc-METTL13-AS	TSS2069	chr1:171750760-171766855	-	-	0.145959	0	1.04794	OK	0.11373	0	0.829919	OK	0.212792	0	5.34873	OK	0.0741878	0	8.7383	OK	0.136429	0	1.3556	OK	0.156103	0	2.90961	OK	0.183468	0	22.5353	OK	0.165123	0	0.814908	OK	0.332701	0	6.96079	OK	0.0792585	0	8.5522	OK	0.0175396
XLOC_001375	-	-	XLOC_001375	linc-PIGC	TSS2070	chr1:172745044-173033155	-	-	0.787122	0	1.78036	OK	0	0	0	OK	0	0	0	OK	0	0	0	OK	0.00955409	0	0.064197	OK	0.0735727	0	0.150418	OK	0	0	0	OK	0	0	0	OK	0.00575437	0	0.0840234	OK	0	0	0	OK	0
XLOC_001376	-	-	XLOC_001376	linc-TNFSF18	TSS2071	chr1:173143438-173144642	-	-	0.058064	0	0.164301	OK	0.0525336	0	0.139594	OK	0.00789402	0	0.0476345	OK	0	0	0	OK	0.0993254	0	0.213608	OK	0	0	0	OK	0	0	0	OK	0.0413382	0	0.103054	OK	0.0151107	0	0.0772944	OK	0	0	0	OK	0
XLOC_001377	-	-	XLOC_001377	linc-PRDX6-BP	TSS2072	chr1:173204198-173446337	-	-	0.44079	0	0.945992	OK	0.434362	0	0.952039	OK	0.627075	0	2.25596	OK	0.288383	0	1.302	OK	1.06105	0.0249558	2.09715	OK	0.678097	0	1.63176	OK	0.390215	0	1.41304	OK	0.575389	0.0362647	1.11451	OK	0.383351	0	3.14163	OK	0.0279756	0	0.142114	OK	0.132646
XLOC_001378	-	-	XLOC_001378	linc-TNFSF4	TSS2073,TSS2074,TSS2075,TSS2076	chr1:173204198-173446337	-	-	0.390422	0	0.803745	OK	0.661806	0.0858705	1.23774	OK	0.98819	0	2.93955	OK	0.390646	0	1.37836	OK	0.524059	0	1.18771	OK	0.874625	0	1.75388	OK	0.194972	0	0.723264	OK	0.762812	0.209569	1.31606	OK	0.814787	0	3.36848	OK	0.473643	0	2.35621	OK	0.279368
XLOC_001379	-	-	XLOC_001379	linc-PRDX6-AS	TSS2077,TSS2078,TSS2079	chr1:173446418-173458581	-	-	2.31564	0	10.1258	OK	3.53441	0	13.173	OK	4.93769	0	74.4108	OK	3.24361	0	56.4338	OK	7.18833	0	41.4359	OK	4.17365	0	33.8331	OK	6.26732	0	210.746	OK	2.55088	0	7.24778	OK	4.53925	0	89.8942	OK	2.13661	0	175.344	OK	2.09889
XLOC_001380	-	-	XLOC_001380	linc-RC3H1	TSS2080	chr1:173978404-173985344	-	-	0	0	0	OK	0	0	0	OK	0.328651	0	1.20624	OK	0	0	0	OK	0.0283006	0	0.108788	OK	0.0294004	0	0.0880989	OK	0.0676957	0	0.2799	OK	0.0953974	0	0.22776	OK	0.151953	0	0.505102	OK	0	0	0	OK	0.062258
XLOC_001381	-	-	XLOC_001381	linc-RABGAP1L-BP	TSS2081,TSS2082,TSS2083,TSS2084	chr1:174082632-174964902	-	-	0.0375678	0	0.536047	OK	0.119982	0	0.793438	OK	0.0589993	0	1.7431	OK	0.210334	0	2.48638	OK	0.0502358	0	0.655244	OK	0.194114	0	13.5615	OK	0.240887	0	2.90445	OK	1.55272	0	40.8411	OK	0.00900881	0	0.276631	OK	0.355473	0	3.70358	OK	0.222714
XLOC_001382	-	-	XLOC_001382	linc-RABGAP1L-AS	TSS2085	chr1:174082632-174964902	-	-	0.674934	0.23637	1.1135	OK	1.12137	0.584514	1.65823	OK	4.6708	1.26641	8.07519	OK	1.14746	0	2.77742	OK	1.44801	0.652604	2.24341	OK	1.34447	0.395015	2.29393	OK	1.33288	0	4.98034	OK	4.10229	1.70326	6.50131	OK	0.706074	0	1.74922	OK	2.90336	0	7.41775	OK	1.30626
XLOC_001383	-	-	XLOC_001383	linc-CACYBP-AS	TSS2086	chr1:174966628-174981163	-	-	0.202184	0	2.05586	OK	0.124735	0	0.650893	OK	0.335495	0	6.82177	OK	0.0741979	0	9.11096	OK	0.180595	0	1.72091	OK	0.270165	0	6.50853	OK	0.21813	0	33.9901	OK	0.237218	0	1.29708	OK	0.423565	0	19.3928	OK	0.0529203	0	1.10432	OK	0.0339557
XLOC_001384	-	-	XLOC_001384	linc-KIAA0040	TSS2087	chr1:175172363-175173985	-	-	0	0	0	OK	0	0	0	OK	0	0	0	OK	0.0149224	0	0.0579304	OK	0	0	0	OK	0	0	0	OK	0	0	0	OK	0	0	0	OK	0	0	0	OK	0	0	0	OK	0
XLOC_001385	-	-	XLOC_001385	linc-TNR	TSS2088,TSS2089	chr1:175873897-175891679	-	-	14.9208	2.93799	26.9037	OK	17.9639	1.89959	34.0282	OK	13.357	0	51.1239	OK	18.2903	0	58.4378	OK	20.4767	0	65.3136	OK	25.6827	3.20699	48.1583	OK	23.3348	0	91.2412	OK	87.2719	44.178	130.366	OK	14.4041	0	63.6082	OK	0.232007	0	1.32961	OK	0.289086
XLOC_001386	-	-	XLOC_001386	linc-ASTN1	TSS2090	chr1:177362422-177546084	-	-	0	0	0	OK	0	0	0	OK	0	0	0	OK	0	0	0	OK	0.51358	0.183271	0.843888	OK	0	0	0	OK	0.0292456	0	0.120921	OK	0.00705311	0	0.0300012	OK	0	0	0	OK	0.22321	0	0.681819	OK	0
XLOC_001387	-	-	XLOC_001387	linc-RASAL2-AS	TSS2091,TSS2092	chr1:178060642-178455621	-	-	0.0593893	0	0.417981	OK	0.057897	0	0.310837	OK	0.0701622	0	0.965005	OK	0.205427	0	3.50718	OK	0.139502	0	1.15803	OK	0	0	0	OK	0.151732	0	6.47253	OK	0	0	0	OK	0.121374	0	1.54837	OK	0.544668	0	4.44612	OK	1.27359
XLOC_001388	-	-	XLOC_001388	linc-SEC16B	TSS2093	chr1:178463033-178468769	-	-	0	0	0	OK	0	0	0	OK	0	0	0	OK	0.00315132	0	0.0122338	OK	0	0	0	OK	0	0	0	OK	0	0	0	OK	0	0	0	OK	0	0	0	OK	0	0	0	OK	0
XLOC_001389	-	-	XLOC_001389	linc-C1orf49-BP	TSS2094	chr1:178475636-178518024	-	-	0	0	0	OK	0	0	0	OK	0	0	0	OK	0	0	0	OK	0	0	0	OK	0.00209909	0	0.0153209	OK	0	0	0	OK	0	0	0	OK	0	0	0	OK	0	0	0	OK	0
XLOC_001390	-	-	XLOC_001390	linc-FAM20B-AS	TSS2095	chr1:178995073-179045701	-	-	0	0	0	OK	0	0	0	OK	0	0	0	OK	0	0	0	OK	0	0	0	OK	0.0993048	0	13.1508	OK	0	0	0	OK	0.0482723	0	3.50577	OK	0.067542	0	123.338	OK	0	0	0	OK	0
XLOC_001391	-	-	XLOC_001391	linc-TDRD5-BP	TSS2096	chr1:179552729-179560440	-	-	0.107187	0.0514627	0.162912	OK	0.414907	0.233384	0.59643	OK	0.149309	0	0.308239	OK	0.10076	0	0.229604	OK	0.259268	0.129655	0.388881	OK	0.158564	0.0596999	0.257428	OK	0.183643	0	0.479124	OK	0.00304553	0	0.00759236	OK	0.135651	0	0.313096	OK	0.194485	0	0.505975	OK	0.168666
XLOC_001392	-	-	XLOC_001392	linc-FAM163A-AS	TSS2097	chr1:179696914-179788335	-	-	0	0	0	OK	0	0	0	OK	0.00502373	0	0.0378782	OK	0.00422535	0	0.0127539	OK	0	0	0	OK	0.00253404	0	0.00784797	OK	0.00859558	0	0.0384969	OK	0	0	0	OK	0.0381274	0	0.248652	OK	0	0	0	OK	0.0682591
XLOC_001393	-	-	XLOC_001393	linc-NPHS2	TSS2098,TSS2099	chr1:179791214-179805729	-	-	0.0178843	0	0.062787	OK	0.0802208	0.00411823	0.156323	OK	0.0159996	0	0.0653091	OK	0.375981	0	1.28333	OK	0.0387091	0	0.0920027	OK	0.0378537	0	0.078597	OK	0.108173	0	0.576691	OK	0.0270282	0	0.0637406	OK	0.187297	0	0.81601	OK	0.0190056	0	0.0864127	OK	0.141291
XLOC_001394	-	-	XLOC_001394	linc-TOR1AIP2	TSS2100	chr1:179895931-179911236	-	-	0	0	0	OK	0	0	0	OK	0	0	0	OK	0	0	0	OK	0	0	0	OK	0	0	0	OK	0	0	0	OK	0	0	0	OK	0.0182299	0	0.0854624	OK	0	0	0	OK	0
XLOC_001395	-	-	XLOC_001395	linc-CEP350-AS	TSS2101	chr1:179923907-180084014	-	-	0	0	0	OK	0	0	0	OK	0	0	0	OK	0	0	0	OK	0	0	0	OK	0	0	0	OK	0	0	0	OK	0.107861	0	2.5018	OK	0	0	0	OK	0	0	0	OK	0
XLOC_001396	-	-	XLOC_001396	linc-QSOX1-AS	TSS2102	chr1:180123967-180174276	-	-	0.991896	0	9.79059	OK	0.306584	0	2.36977	OK	0.295137	0	6.6777	OK	0.359012	0	22.5231	FAIL	0.0955101	0	6.05424	FAIL	0.133557	0	2.984	FAIL	0.0645675	0	2.43859	FAIL	0.125445	0	0.515477	OK	0.321504	0	18.3261	OK	0.0699491	0	1.37929	OK	0.0478138
XLOC_001397	-	-	XLOC_001397	linc-QSOX1-AS	TSS2103	chr1:180123967-180174276	-	-	0.980828	0	2.71426	OK	0.212992	0	0.604753	OK	0.379742	0	1.63576	OK	1.28003	0	12.3596	FAIL	0.339524	0	3.63605	FAIL	0.179362	0	0.745332	FAIL	0.752087	0	9.51637	FAIL	0.144602	0.013378	0.275826	OK	0.309391	0	2.76059	OK	0.173642	0	1.80335	OK	0.341228
XLOC_001398	-	-	XLOC_001398	linc-LHX4-AS	TSS2104,TSS2105,TSS2106,TSS2107	chr1:180199441-180256510	-	-	2.03503	0.948563	3.1215	OK	1.89362	0.938945	2.8483	OK	2.23414	0	5.74592	OK	0.748285	0	2.33052	OK	0.960285	0.314476	1.60609	OK	3.21986	1.0093	5.43043	OK	0.788865	0	3.26254	OK	1.75407	0.96826	2.53989	OK	2.85735	0	7.59839	OK	1.53902	0	5.81844	OK	0.24596
XLOC_001399	-	-	XLOC_001399	linc-IER5-AS	TSS2108	chr1:181056026-181062632	-	-	0.110498	0	0.334842	OK	0.0669198	0	0.182806	OK	0.0795942	0	0.516533	OK	0.96026	0	4.35216	OK	1.16507	0	2.41195	OK	0.1734	0	0.684878	OK	0.49931	0	6.63518	OK	0.487621	0	1.06215	OK	0.244199	0	2.71422	OK	0.257424	0	1.26586	OK	0.891445
XLOC_001400	-	-	XLOC_001400	linc-STX6	TSS2109	chr1:181159606-181160285	-	-	0	0	0	OK	0	0	0	OK	0	0	0	OK	0	0	0	OK	0	0	0	OK	0	0	0	OK	0	0	0	OK	0.012433	0	0.0528853	OK	0	0	0	OK	0	0	0	OK	0
XLOC_001401	-	-	XLOC_001401	linc-ZNF648-1	TSS2110	chr1:182031811-182038388	-	-	0	0	0	OK	0.131177	0.0527619	0.209591	OK	0.0120575	0	0.0440286	OK	0	0	0	OK	0	0	0	OK	0.0419218	0.005592	0.0782516	OK	0	0	0	OK	0.00190179	0	0.0080895	OK	0	0	0	OK	0.0716509	0	0.213636	OK	0.00777453
XLOC_001402	-	-	XLOC_001402	linc-ZNF648-2	TSS2111	chr1:182096431-182097800	-	-	0	0	0	OK	0.0637806	0	0.162568	OK	0	0	0	OK	0	0	0	OK	0	0	0	OK	0	0	0	OK	0	0	0	OK	0	0	0	OK	0	0	0	OK	0	0	0	OK	0.0382886
XLOC_001403	-	-	XLOC_001403	linc-ZNF648-3	TSS2112,TSS2113,TSS2114	chr1:182098444-182283196	-	-	0	0	0	OK	0.343525	0	0.962947	OK	0	0	0	OK	0	0	0	OK	0	0	0	OK	0.469677	0	1.00174	OK	0	0	0	OK	0	0	0	OK	0	0	0	OK	0	0	0	OK	0
XLOC_001404	-	-	XLOC_001404	linc-RGS8	TSS2115	chr1:182709782-182710939	-	-	0.0346621	0	0.103024	OK	0.0146614	0	0.0527815	OK	0.00944075	0	0.0474096	OK	0.0184079	0	0.0619892	OK	0	0	0	OK	0.00617383	0	0.0227365	OK	0	0	0	OK	0.012292	0	0.0405271	OK	1.34701e-05	0	0.0015872	OK	0	0	0	OK	0
XLOC_001405	-	-	XLOC_001405	linc-DHX9-AS	TSS2116,TSS2117,TSS2118	chr1:182805469-182857300	-	-	0.107043	0	2.49983	OK	0.124694	0	1.3464	OK	0.691105	0	41.8967	OK	0.135444	0	15.083	OK	0.212123	0	7.69158	OK	0.392507	0	13.5025	OK	0.110144	0	48.5216	OK	0.27823	0	4.04241	OK	0.677735	0	15.2642	OK	0.272806	0	45.4478	OK	0.152817
XLOC_001406	-	-	XLOC_001406	linc-DHX9-AS	TSS2119	chr1:182805469-182857300	-	-	0.25175	0	0.82955	OK	0.165398	0	0.463113	OK	0.319438	0	2.72862	OK	0.126811	0	3.01704	OK	0.150364	0	0.802829	OK	0.322782	0	1.4778	OK	0.148722	0	9.73337	OK	0.412013	0.0449983	0.779028	OK	0.661997	0	3.57791	OK	0.172201	0	4.16553	OK	0.154724
XLOC_001407	-	-	XLOC_001407	linc-LAMC1-AS	TSS2120	chr1:182992594-183123595	-	-	0	0	0	OK	0	0	0	OK	0	0	0	OK	0	0	0	OK	0	0	0	OK	0.0257007	0	0.156013	OK	0	0	0	OK	0	0	0	OK	0	0	0	OK	0	0	0	OK	0
XLOC_001408	-	-	XLOC_001408	linc-LAMC1-AS	TSS2121	chr1:182992594-183123595	-	-	0.247718	0	53.9857	OK	0.050493	0	19.4525	OK	0.0733523	0	75.8994	OK	0.085598	0	113.876	OK	0.0393876	0	3.81235	OK	0	0	0	OK	0	0	0	OK	0.080337	0	3.11051	OK	0.175886	0	102.572	OK	0	0	0	OK	0.15416
XLOC_001409	-	-	XLOC_001409	linc-LAMC1-AS	TSS2122	chr1:182992594-183123595	-	-	0.321106	0	2.18118	OK	0.178283	0	0.700079	OK	0.0537766	0	1.76892	OK	0.115936	0	3.7005	OK	0.620046	0	7.5216	OK	0.00276659	0	0.00752429	OK	0.0725957	0	13.5651	OK	0.0874233	0	0.231312	OK	0.170404	0	3.39526	OK	0.0888925	0	3.5919	OK	0.2056
XLOC_001410	-	-	XLOC_001410	linc-LAMC2-AS	TSS2123	chr1:183155173-183214262	-	-	0.07414	0	0.66245	OK	0	0	0	OK	0.0252406	0	0.484828	OK	1.69957	0	1482.76	OK	0	0	0	OK	0.00133757	0	0.00510766	OK	0.9521	0	2863.31	OK	0.000733751	0	0.0046175	OK	0.000805768	0	0.0226556	OK	0	0	0	OK	0
XLOC_001411	-	-	XLOC_001411	linc-LAMC2-AS	TSS2124	chr1:183155173-183214262	-	-	1.34959	0	31.645	OK	0	0	0	OK	0.547637	0	32.9805	OK	25.5428	0	77472.2	OK	0.0875011	0	0.832103	OK	0	0	0	OK	38.8755	0	152389	OK	0.132939	0	0.508001	OK	0.087738	0	2.00038	OK	0	0	0	OK	0
XLOC_001412	-	-	XLOC_001412	linc-SMG7-BP	TSS2125,TSS2126	chr1:183430008-183523405	-	-	0.177198	0	0.710916	OK	0.318212	0	1.01285	OK	0.348195	0	1.74623	OK	0.307702	0	2.21498	OK	0.294839	0	1.04211	OK	0.227233	0	3.18575	OK	0.266053	0	3.1742	OK	0.429072	0	1.32249	OK	0.316664	0	2.19573	OK	0.315264	0	2.65115	OK	0.164908
XLOC_001413	-	-	XLOC_001413	linc-SMG7-AS	TSS2127	chr1:183430008-183523405	-	-	4.6608	0	10.5889	OK	2.59275	0	7.19823	OK	2.90876	0	14.199	OK	6.50915	0	28.7863	OK	2.03945	0	6.75231	OK	3.49224	0	12.6176	OK	3.71792	0	61.122	OK	9.20047	2.05949	16.3415	OK	4.85795	0	26.2263	OK	9.62791	0	45.1159	OK	2.52213
XLOC_001414	-	-	XLOC_001414	linc-C1orf21-AS	TSS2128	chr1:184356149-184598445	-	-	0.0107329	0	0.0891107	OK	0.00107413	0	0.00782075	OK	0.0964337	0	1.05115	OK	0.11569	0	2.01997	OK	0.0102199	0	0.365653	OK	0.00864251	0	0.0347143	OK	0.028857	0	4.59754	OK	0.00277317	0	0.0108059	OK	0.0223899	0	1.31831	OK	0.102171	0	2.45451	OK	0.544108
XLOC_001415	-	-	XLOC_001415	linc-GLT25D2	TSS2129	chr1:184631859-184641510	-	-	0	0	0	OK	0.0318654	0.00173783	0.061993	OK	0.17005	0	0.383335	OK	0.0066901	0	0.020484	OK	0.0484427	0.0113581	0.0855273	OK	0.00883713	0	0.0196521	OK	0	0	0	OK	0.00295999	0	0.0102413	OK	0.00184384	0	0.0114607	OK	0.00788516	0	0.0319384	OK	0.130388
XLOC_001416	-	-	XLOC_001416	linc-IVNS1ABP-1	TSS2130	chr1:185292980-185304144	-	-	0	0	0	OK	0.0383305	0	0.123449	OK	0	0	0	OK	0	0	0	OK	0	0	0	OK	0.00969989	0	0.0446895	OK	0	0	0	OK	0.0239063	0	0.10526	OK	0	0	0	OK	0	0	0	OK	0
XLOC_001417	-	-	XLOC_001417	linc-IVNS1ABP-2	TSS2131	chr1:185527510-185597659	-	-	0	0	0	OK	0	0	0	OK	0	0	0	OK	0	0	0	OK	0	0	0	OK	0	0	0	OK	0	0	0	OK	0	0	0	OK	0	0	0	OK	0	0	0	OK	0
XLOC_001418	-	-	XLOC_001418	linc-PLA2G4A-AS	TSS2132	chr1:186798031-186958971	-	-	0.168116	0	0.540983	OK	0	0	0	OK	0.0101609	0	0.047462	OK	0.0606349	0	1.80233	OK	0	0	0	OK	0.316909	0.0581444	0.575673	OK	0.0153639	0	0.258841	OK	0.0498156	0	0.136473	OK	0.219732	0	5.753	OK	0.0648291	0	0.643925	OK	0.0488392
XLOC_001419	-	-	XLOC_001419	linc-PLA2G4A-AS	TSS2133	chr1:186798031-186958971	-	-	0.670801	0	3.11729	OK	0	0	0	OK	0	0	0	OK	0.0416665	0	1.46149	OK	0	0	0	OK	0.900866	0	4.59751	OK	0	0	0	OK	0	0	0	OK	0.172285	0	5.57709	OK	0.217687	0	4.93585	OK	0.0759952
XLOC_001420	-	-	XLOC_001420	linc-PTGS2-1	TSS2134	chr1:188674753-188680011	-	-	0	0	0	OK	0	0	0	OK	0	0	0	OK	0	0	0	OK	0	0	0	OK	0	0	0	OK	0	0	0	OK	0	0	0	OK	0.0447129	0	0.17123	OK	0	0	0	OK	0
XLOC_001421	-	-	XLOC_001421	linc-PTGS2-2	TSS2135	chr1:188838607-188857675	-	-	0	0	0	OK	0	0	0	OK	0	0	0	OK	0	0	0	OK	0	0	0	OK	0	0	0	OK	0	0	0	OK	0	0	0	OK	2.31906	0	8.13291	OK	0	0	0	OK	0
XLOC_001422	-	-	XLOC_001422	linc-PTGS2-3	TSS2136	chr1:189837130-189837658	-	-	0	0	0	OK	0	0	0	OK	0	0	0	OK	0	0	0	OK	0	0	0	OK	0	0	0	OK	0	0	0	OK	0	0	0	OK	0	0	0	OK	0	0	0	OK	0
XLOC_001423	-	-	XLOC_001423	linc-FAM5C-1	TSS2137,TSS2138	chr1:191827836-191980390	-	-	0	0	0	OK	0	0	0	OK	0	0	0	OK	0	0	0	OK	0	0	0	OK	0	0	0	OK	0	0	0	OK	0	0	0	OK	0	0	0	OK	0	0	0	OK	0
XLOC_001424	-	-	XLOC_001424	linc-FAM5C-2	TSS2139	chr1:192486768-192536347	-	-	0	0	0	OK	0.535896	0.0763447	0.995447	OK	0	0	0	OK	0	0	0	OK	0.039782	0	0.197213	OK	0	0	0	OK	0	0	0	OK	0.0203795	0	0.128248	OK	0	0	0	OK	0	0	0	OK	0.380015
XLOC_001425	-	-	XLOC_001425	linc-RGS1-AS	TSS2140	chr1:192544796-192549389	-	-	0	0	0	OK	0.00207985	0	0.0113171	OK	0	0	0	OK	0	0	0	OK	0.00303152	0	0.0114159	OK	0	0	0	OK	0	0	0	OK	4.17226	1.23282	7.1117	OK	0	0	0	OK	0.147696	0	0.974516	OK	0.233722
XLOC_001426	-	-	XLOC_001426	linc-FAM5C-3	TSS2141	chr1:192685264-192686052	-	-	128.058	95.1951	160.92	OK	182.503	136.715	228.291	OK	68.5102	31.1751	105.845	OK	76.9106	17.3146	136.507	OK	55.7511	39.1768	72.3254	OK	69.0081	40.906	97.1101	OK	62.8726	0	134.337	OK	175.35	135.029	215.67	OK	154.274	25.3434	283.205	FAIL	12.4249	0	33.2464	OK	17.6964
XLOC_001427	-	-	XLOC_001427	linc-FAM5C-4	TSS2142,TSS2143	chr1:192906429-192918218	-	-	0.0132885	0	0.0293141	OK	0.0970569	0.0452181	0.148896	OK	0.0163116	0	0.0457332	OK	0.188379	0	0.478312	OK	0.0167622	0.00203157	0.0314929	OK	0.046248	0.0108937	0.0816023	OK	0.132897	0	0.827367	OK	0.116949	0.0676419	0.166255	OK	0.0527977	0	0.134631	OK	0.023468	0	0.080642	OK	0.0796584
XLOC_001428	-	-	XLOC_001428	linc-B3GALT2-1	TSS2144	chr1:193648023-193696313	-	-	0	0	0	OK	0	0	0	OK	0	0	0	OK	0	0	0	OK	0	0	0	OK	0	0	0	OK	0	0	0	OK	0.00650299	0	0.0409233	OK	0	0	0	OK	0	0	0	OK	0
XLOC_001429	-	-	XLOC_001429	linc-B3GALT2-2	TSS2145,TSS2146	chr1:194622910-194831595	-	-	0	0	0	OK	0.0056298	0	0.0181316	OK	7.68305e-07	0	0.0308093	OK	0.00290629	0	0.0214786	OK	0	0	0	OK	4.69843	2.61644	6.78043	OK	0	0	0	OK	4.58388e-05	0	0.0133333	OK	0.00927553	0	0.0399373	OK	0	0	0	OK	0
XLOC_001430	-	-	XLOC_001430	linc-B3GALT2-3	TSS2147	chr1:195727481-195732530	-	-	0	0	0	OK	0	0	0	OK	0	0	0	OK	0	0	0	OK	0	0	0	OK	0.0158336	0	0.0360402	OK	0	0	0	OK	0	0	0	OK	0	0	0	OK	0	0	0	OK	0
[truncated: 36,166 more rows]
[truncated: 75 more columns]
